# Supplementary material for: The function of OsbHLH068 is partially redundant with its homolog, AtbHLH112, in the regulation of the salt stress response but has opposite functions to control flowering in Arabidopsis
Source: Plant Mol Biol. 2017 Jun 19;94(4):531–48. doi: 10.1007/s11103-017-0624-6 (PMC5504132; doi:10.1007/s11103-017-0624-6)
Supplement: Supplementary file 4 — Supplementary material 4 (XLSX 13115 KB) [file 11103_2017_624_MOESM4_ESM.xlsx]

## Sheet: all DEPs
ProbeName	AveExpr	t	P.Value	adj.P.Val	B	SPOT_ID	CONTROL_TYPE	REFSEQ	GB_ACC	GENE	TAIR.Gene.Locus.ID	GENE_SYMBOL	GENE_NAME	UNIGENE_ID	ENSEMBL_ID	ACCESSION_STRING	CHROMOSOMAL_LOCATION	DESCRIPTION	GO_ID	SEQUENCE
A_84_P100576	3.28247	2.72909	0.0285233	0.181333	-3.81792	A_84_P100576	FALSE	NM_117223	NM_117223	826758	AT4G11540	AT4G11540	cysteine/histidine-rich C1 domain-containing protein	At.65358	NA	ref|NM_117223|tc|TC366673	chr4:6991516-6991457	Arabidopsis thaliana cysteine/histidine-rich C1 domain-containing protein (AT4G11540) mRNA, complete cds [NM_117223]	GO:0012505(endomembrane system)|GO:0035556(intracellular signal transduction)	TACACAATGACCGGCTTACTTTAGTTACATGCGTGGCCAACTTCTTCTCGTGTACAGCTT
A_84_P10066	4.24496	3.23203	0.013819	0.131331	-3.0804	A_84_P10066	FALSE	NM_102035	NM_102035	838789	AT1G21870	GONST5	golgi nucleotide sugar transporter 5	At.41638	NA	ref|NM_102035|ta|TA53351_3702|tc|TC374383	chr1:7679569-7679628	Arabidopsis thaliana golgi nucleotide sugar transporter 5 (GONST5) mRNA, complete cds [NM_102035]	GO:0005794(Golgi apparatus)|GO:0008514(organic anion transmembrane transporter activity)|GO:0015780(nucleotide-sugar transport)	ACCTTTTACGGATATGTAAGACACATGCTTTCTCAGCAACAACCCGGAACTCCTAGGACT
A_84_P10160	10.0316	-4.19008	0.00381748	0.0760001	-1.75309	A_84_P10160	FALSE	NM_203017	NM_203017	830601	AT5G07100	WRKY26	WRKY DNA-binding protein 26	At.5041	NA	ref|NM_203017|ref|NM_120792|ta|TA43042_3702|ta|TA43043_3702	chr5:2205558-2205617	Arabidopsis thaliana WRKY DNA-binding protein 26 (WRKY26) mRNA, complete cds [NM_203017]	GO:0003700(sequence-specific DNA binding transcription factor activity)|GO:0006355(regulation of transcription, DNA-dependent)|GO:0034605(cellular response to heat)|GO:0070370(cellular heat acclimation)	ATCACAACTTACGAAGGAAAACACAAACACCAAATCCCGACCCCAAGAAGAGGTCCAGTT
A_84_P101676	5.26395	-2.67841	0.0307295	0.186928	-3.89298	A_84_P101676	FALSE	NM_117585	NM_117585	827157	AT4G14980	AT4G14980	Cysteine/Histidine-rich C1 domain family protein	At.33224	NA	ref|NM_117585|ta|BT023461|ta|CNS0A4BD|tc|TC367711	chr4:8562037-8561978	Arabidopsis thaliana Cysteine/Histidine-rich C1 domain family protein (AT4G14980) mRNA, complete cds [NM_117585]	GO:0035556(intracellular signal transduction)	GAGCTGTAGGAGACTTTACTGGCTACGTTTGTTCGATTAACTGTGTATTCCCAAAAGCGG
A_84_P10224	12.2519	-6.35217	0.000338932	0.0293611	0.732476	A_84_P10224	FALSE	NM_123136	NM_123136	833755	AT5G37770	TCH2	calcium-binding protein CML24	At.30466	NA	ref|NM_123136|gb|AK227202|ta|TA32219_3702|ta|TA32221_3702	chr5:14999193-14999134	Arabidopsis thaliana calcium-binding protein CML24 (TCH2) mRNA, complete cds [NM_123136]	GO:0005509(calcium ion binding)|GO:0005886(plasma membrane)|GO:0009408(response to heat)|GO:0009409(response to cold)|GO:0009612(response to mechanical stimulus)|GO:0009646(response to absence of light)|GO:0009733(response to auxin stimulus)|GO:0009737(response to abscisic acid stimulus)|GO:0009739(response to gibberellin stimulus)|GO:0009909(regulation of flower development)|GO:0009961(response …	GTGAGAAGTGCTCTGTGCAAGATTGTAAGAAGATGATTAGTAAAGTTGATATTGATGGTG
A_84_P102986	9.46312	-5.46944	0.000844802	0.0438096	-0.197095	A_84_P102986	FALSE	NM_128266	NM_128266	817250	AT2G27080	AT2G27080	late embryogenesis abundant hydroxyproline-rich glycoprotein	At.68415	NA	ref|NM_128266|ref|NM_201811|ta|AU226478|ta|DR376794	chr2:11567305-11567364	Arabidopsis thaliana late embryogenesis abundant hydroxyproline-rich glycoprotein (AT2G27080) mRNA, complete cds [NM_128266]	GO:0003674(molecular_function)|GO:0008150(biological_process)|GO:0009506(plasmodesma)	TTGATGAGAACATATAATGTTGTGAATTTGTGATTGGCCGGAACATTTCCAATTTGAACC
A_84_P10518	10.7203	-9.82621	1.95969e-05	0.00895153	3.49336	A_84_P10518	FALSE	NM_103892	NM_103892	841428	AT1G50040	AT1G50040	hypothetical protein	At.43578	NA	ref|NM_103892|gb|AY074383|ta|TA46406_3702|ta|BP620382	chr1:18543737-18543796	Arabidopsis thaliana uncharacterized protein (AT1G50040) mRNA, complete cds [NM_103892]	GO:0003674(molecular_function)|GO:0008150(biological_process)|GO:0009507(chloroplast)	GTGGATCTAAGCATGGATGCTTGTAGGCTCTTCTCTCAGAAGCTAAGAAATGAGCTGAGA
A_84_P10555	7.1442	-3.05353	0.0178124	0.147039	-3.34005	A_84_P10555	FALSE	NM_104232	NM_104232	841789	AT1G53540	AT1G53540	HSP20-like chaperone	At.5366	NA	ref|NM_104232|gb|X16076|ta|TA39871_3702|tc|TC382971	chr1:19980875-19980934	Arabidopsis thaliana HSP20-like chaperone (AT1G53540) mRNA, complete cds [NM_104232]	GO:0009408(response to heat)	TAAGATGGAGGAAATCAAAGCCAGTATGGAAAATGGTGTGTTGTCGGTTACCGTGCCCAA
A_84_P10559	8.25714	-2.60869	0.0340577	0.19654	-3.99629	A_84_P10559	FALSE	NM_001123738	NM_001123738	839523	AT1G01560	MPK11	mitogen-activated protein kinase 11	At.49840	NA	ref|NM_001123738|ref|NM_100038|ta|TA51886_3702|tc|TC373142	chr1:204051-204110	Arabidopsis thaliana mitogen-activated protein kinase 11 (MPK11) mRNA, complete cds [NM_001123738]	GO:0004707(MAP kinase activity)|GO:0005515(protein binding)|GO:0005829(cytosol)|GO:0007165(signal transduction)|GO:0009737(response to abscisic acid stimulus)|GO:0016301(kinase activity)	TTACTTAGCACCGCTACACGAATATAACGAGGAACCTGTGTGTGTGAGACCGTTCCATTT
A_84_P10660	7.54476	-3.86593	0.00581116	0.089652	-2.18783	A_84_P10660	FALSE	NM_128503	NM_128503	817498	AT2G29490	GSTU1	glutathione S-transferase	At.20874	NA	ref|NM_128503|ta|TA38489_3702|ta|TA38490_3702|ta|AA597464	chr2:12631653-12631594	Arabidopsis thaliana glutathione S-transferase (GSTU1) mRNA, complete cds [NM_128503]	GO:0004364(glutathione transferase activity)|GO:0005737(cytoplasm)|GO:0009407(toxin catabolic process)	TCCAAGAGAGAAACAAATTGAGCGCATGACCAAAATTGCAGAGACAATTAAGTCTGCCTA
A_84_P10665	9.18996	5.31923	0.00099657	0.0462204	-0.36661	A_84_P10665	FALSE	NM_179831	NM_179831	817680	AT2G31230	ERF15	ethylene-responsive transcription factor 15	At.28356	NA	ref|NM_179831|gb|DR751073|ta|TA45056_3702|tc|TC376987	chr2:13306762-13306703	Arabidopsis thaliana ethylene-responsive transcription factor 15 (ERF15) mRNA, complete cds [NM_179831]	GO:0003677(DNA binding)|GO:0003700(sequence-specific DNA binding transcription factor activity)|GO:0006355(regulation of transcription, DNA-dependent)|GO:0009507(chloroplast)|GO:0009873(ethylene mediated signaling pathway)|GO:0010200(response to chitin)	GTTGTGAAGCAAGAAAGTGGTACACTTGTGGTTTTTGAAGATTTAGGTGCTGAGTATTTA
A_84_P106882	9.50005	12.0166	4.94362e-06	0.00578248	4.70765	A_84_P106882	FALSE	NM_106467	NM_106467	844153	AT1G78170	AT1G78170	hypothetical protein	At.34328	NA	ref|NM_106467|gb|BT003949|ta|TA42554_3702|tc|TC376254	chr1:29414977-29415036	Arabidopsis thaliana uncharacterized protein (AT1G78170) mRNA, complete cds [NM_106467]	GO:0003674(molecular_function)|GO:0005575(cellular_component)|GO:0008150(biological_process)	CGGCAGATAATAAGCCAAGAGACTAGATATGGACAAAGTTATGTATATACTAAAAGTACC
A_84_P10728	7.85332	-4.50836	0.00256587	0.0650015	-1.34198	A_84_P10728	FALSE	NM_128468	NM_128468	817459	AT2G29110	GLR2.8	glutamate receptor 2.8	At.13039	NA	ref|NM_128468|gb|AJ311495|ta|TA52944_3702|tc|NP455509	chr2:12506972-12506913	Arabidopsis thaliana glutamate receptor 2.8 (GLR2.8) mRNA, complete cds [NM_128468]	GO:0005217(intracellular ligand-gated ion channel activity)|GO:0006874(cellular calcium ion homeostasis)|GO:0009416(response to light stimulus)|GO:0012505(endomembrane system)|GO:0016020(membrane)	GTGTCATTTACCCCGAATGAAGAACGGTTAACTACGCAAACTATACATTTTGAAGATGAA
A_84_P10758	5.74257	-3.04579	0.0180112	0.147735	-3.35138	A_84_P10758	FALSE	NM_111278	NM_111278	819562	AT3G04070	NAC047	NAC domain containing protein 47	At.42943	NA	ref|NM_111278|ref|NM_001125096|gb|AK227417|ta|TA35437_3702	chr3:1061650-1061591	Arabidopsis thaliana NAC domain containing protein 47 (NAC047) mRNA, complete cds [NM_111278]	GO:0003700(sequence-specific DNA binding transcription factor activity)|GO:0005575(cellular_component)|GO:0006355(regulation of transcription, DNA-dependent)|GO:0007275(multicellular organismal development)	GATCATAGTATGATGCAACAACCTAGTTTCCTGAACCAGGAACTCATGATGAGTTCTCAC
A_84_P10799	4.97192	-3.96573	0.00509742	0.084558	-2.0523	A_84_P10799	FALSE	NM_113843	NM_113843	822572	AT3G29190	AT3G29190	terpene cyclase, C1 domain-containing protein	At.53561	NA	ref|NM_113843|tc|TC364294	chr3:11159438-11159379	Arabidopsis thaliana terpene cyclase, C1 domain-containing protein (AT3G29190) mRNA, complete cds [NM_113843]	GO:0000287(magnesium ion binding)|GO:0008152(metabolic process)|GO:0016829(lyase activity)	ACCCATCCCGAAGGAAAAATCAAGGAGAAGATGACTACACTGTTCGTTGATCAGATCCCT
A_84_P10801	5.86695	-2.40152	0.0463207	0.227429	-4.30295	A_84_P10801	FALSE	NM_102435	NM_102435	839213	AT1G26720	AT1G26720	hypothetical protein	At.65931	NA	ref|NM_102435|gb|EG506673|tc|TC385019|tc|TC387874	chr1:9234368-9234309	Arabidopsis thaliana uncharacterized protein (AT1G26720) mRNA, complete cds [NM_102435]	GO:0003674(molecular_function)|GO:0008150(biological_process)|GO:0012505(endomembrane system)	AAGACTAATGAGTTTGGTCTTTCCCTTGGAAATGACGGTGCAGAGCTCGGATACAACTAC
A_84_P10803	10.6082	-4.11536	0.00419985	0.0785431	-1.85189	A_84_P10803	FALSE	NM_113529	NM_113529	822223	AT3G26220	CYP71B3	cytochrome P450 71B3	At.19810	NA	ref|NM_113529|ta|TA41891_3702|tc|TC366565	chr3:9596536-9596477	Arabidopsis thaliana cytochrome P450 71B3 (CYP71B3) mRNA, complete cds [NM_113529]	GO:0004497(monooxygenase activity)|GO:0005506(iron ion binding)|GO:0009055(electron carrier activity)|GO:0019825(oxygen binding)|GO:0020037(heme binding)|GO:0055114(oxidation-reduction process)	AAACCATTCTTTTGGTTAATGCATGGTCGATAGGACGAAACCCTGAACTCTGGGAAAACC
A_84_P10863	5.27373	-5.45078	0.000862183	0.0441539	-0.217972	A_84_P10863	FALSE	NM_114710	NM_114710	824011	AT3G48520	CYP94B3	cytochrome P450, family 94, subfamily B, polypeptide 3	At.43897	NA	ref|NM_114710|ta|TA40773_3702|ta|TA40774_3702|tc|TC365952	chr3:17975269-17975210	Arabidopsis thaliana cytochrome P450, family 94, subfamily B, polypeptide 3 (CYP94B3) mRNA, complete cds [NM_114710]	GO:0002213(defense response to insect)|GO:0009555(pollen development)|GO:0009611(response to wounding)|GO:0009694(jasmonic acid metabolic process)|GO:0010154(fruit development)|GO:0012505(endomembrane system)|GO:0019825(oxygen binding)|GO:0048480(stigma development)|GO:0048653(anther development)	GGCATTTATGCAGATGAAATACGTCGTTGGTTCTGTTTTGAGTCGGTTTGAGATTGTGCC
A_84_P10877	8.06586	-2.62133	0.0334277	0.19468	-3.97756	A_84_P10877	FALSE	NM_115018	NM_115018	824322	AT3G51590	LTP12	non-specific lipid-transfer protein 12	At.27770	NA	ref|NM_115018|gb|DR204369|ta|TA31153_3702|ta|AA728456	chr3:19136356-19135830	Arabidopsis thaliana non-specific lipid-transfer protein 12 (LTP12) mRNA, complete cds [NM_115018]	GO:0006869(lipid transport)|GO:0008289(lipid binding)|GO:0009505(plant-type cell wall)	TTTCAATTCCCTACCCCATCAGTTTTAGCACCAATTGCGACAGTATATCGACTGCCGTGT
A_84_P10912	6.67216	-4.95713	0.0015029	0.0535128	-0.789447	A_84_P10912	FALSE	NM_115832	NM_115832	825139	AT3G59700	HLECRK	lectin-receptor kinase	At.24664	NA	ref|NM_115832|gb|X91630|ta|TA51633_3702|tc|TC361952	chr3:22054053-22054112	Arabidopsis thaliana lectin-receptor kinase (HLECRK) mRNA, complete cds [NM_115832]	GO:0006468(protein phosphorylation)|GO:0012505(endomembrane system)|GO:0016301(kinase activity)	GGAATTACTACTACTTGATGTGAATACATCGAGTTCATTGGAGTTAACCGACTCTTCTTT
A_84_P10978	6.4115	-3.23429	0.013775	0.131055	-3.07712	A_84_P10978	FALSE	NM_117969	NM_117969	827587	AT4G18550	AT4G18550	lipase class 3 family protein	At.32892	NA	ref|NM_117969|ta|TA49763_3702|tc|TC370856	chr4:10225075-10225016	Arabidopsis thaliana lipase class 3 family protein (AT4G18550) mRNA, complete cds [NM_117969]	GO:0004806(triglyceride lipase activity)|GO:0005575(cellular_component)|GO:0005737(cytoplasm)|GO:0006629(lipid metabolic process)|GO:0008970(phospholipase A1 activity)|GO:0010187(negative regulation of seed germination)|GO:0019915(lipid storage)|GO:0046340(diacylglycerol catabolic process)|GO:0047372(acylglycerol lipase activity)|GO:0052651(monoacylglycerol catabolic process)	CCAACAAGACGATGGATCTTGGGAGTTAGTGGACCATGAGATTGATGATAATGAAGATTT
A_84_P10997	7.52755	-3.38514	0.0111519	0.119291	-2.86022	A_84_P10997	FALSE	NM_118460	NM_118460	828430	AT4G23310	CRK23	putative cysteine-rich receptor-like protein kinase 23	At.54490	NA	ref|NM_118460|tc|TC360504	chr4:12188666-12188725	Arabidopsis thaliana putative cysteine-rich receptor-like protein kinase 23 (CRK23) mRNA, complete cds [NM_118460]	GO:0004672(protein kinase activity)|GO:0004674(protein serine/threonine kinase activity)|GO:0005524(ATP binding)|GO:0006952(defense response)|GO:0012505(endomembrane system)	GTAGGCATGAACAAGTAGGAGAAGTAGGTTCATCTGTGGATAGGCTTGCTCTCTGTTCAA
A_84_P11031	11.3062	4.9803	0.00146311	0.053124	-0.761778	A_84_P11031	FALSE	NM_119207	NM_119207	829184	AT4G30610	BRS1	carboxypeptidase D	At.4582	NA	ref|NM_119207|ta|TA42577_3702|ta|TA42576_3702|ta|BP789071	chr4:14948300-14948359	Arabidopsis thaliana carboxypeptidase D (BRS1) mRNA, complete cds [NM_119207]	GO:0004185(serine-type carboxypeptidase activity)|GO:0005615(extracellular space)|GO:0006508(proteolysis)|GO:0009742(brassinosteroid mediated signaling pathway)	CAGGCCACGAGGTGCCTTTATTTGAACCAAAGCGTGCTCTCATTCTTTTCAGATCATTCT
A_84_P11129	7.24706	-4.18385	0.00384782	0.0762481	-1.76128	A_84_P11129	FALSE	NM_121422	NM_121422	831268	AT5G14180	MPL1	triacylglycerol lipase 2	At.6513	NA	ref|NM_121422|ta|TA38188_3702|tc|NP231510|ta|AA404834	chr5:4571503-4571444	Arabidopsis thaliana triacylglycerol lipase 2 (MPL1) mRNA, complete cds [NM_121422]	GO:0002213(defense response to insect)|GO:0003824(catalytic activity)|GO:0016298(lipase activity)	GTGTTACTGCCAAAGACGTTGTTTATAACCAAGTTGCTACCTTTTTCAAACGACAAGCTT
A_84_P11184	8.08809	-9.28529	2.87109e-05	0.0101424	3.14035	A_84_P11184	FALSE	NM_105883	NM_105883	843556	AT1G72240	AT1G72240	hypothetical protein	At.35126	NA	ref|NM_105883|ta|TA48091_3702|tc|TC388486	chr1:27190514-27190573	Arabidopsis thaliana uncharacterized protein (AT1G72240) mRNA, complete cds [NM_105883]	GO:0003674(molecular_function)|GO:0005575(cellular_component)|GO:0008150(biological_process)	AAGGATGGGAAGAAACAAAGCTTCTTGTTCAGATTATTGCTCGGATCCATCGTAGACTAG
A_84_P11230	8.85127	-4.85011	0.0017029	0.0559629	-0.918334	A_84_P11230	FALSE	NM_124799	NM_124799	835507	AT5G54190	PORA	protochlorophyllide reductase A	At.23877	NA	ref|NM_124799|ref|NM_001036995|ta|TA34883_3702|ta|BP598448	chr5:21991277-21991218	Arabidopsis thaliana protochlorophyllide reductase A (PORA) mRNA, complete cds [NM_124799]	GO:0009507(chloroplast)|GO:0009723(response to ethylene stimulus)|GO:0015995(chlorophyll biosynthetic process)|GO:0016491(oxidoreductase activity)|GO:0016630(protochlorophyllide reductase activity)	CTTCATTTGAGAATCAGCTGTCTCAAGAAGCTAGCGATGTCGAGAAGGCTCGTAGAGTTT
A_84_P11239	10.2273	8.81358	4.07038e-05	0.0119283	2.81235	A_84_P11239	FALSE	NM_125067	NM_125067	835786	AT5G56840	AT5G56840	myb-like transcription factor family protein	At.29361	NA	ref|NM_125067|ta|TA45410_3702|ta|AI994847|tc|TC376585	chr5:22982075-22982134	Arabidopsis thaliana myb-like transcription factor family protein (AT5G56840) mRNA, complete cds [NM_125067]	GO:0003676(nucleic acid binding)|GO:0003677(DNA binding)|GO:0003700(sequence-specific DNA binding transcription factor activity)|GO:0006355(regulation of transcription, DNA-dependent)	GGTGGACTCGATCTTGAGCTGAAGCTTGCGTCCATTCAATCTCCTGAATCGAATATTAGA
A_84_P11274	7.53999	-2.69514	0.0299823	0.185232	-3.8682	A_84_P11274	FALSE	NM_001085330	NM_001085330	836632	AT5G65080	MAF5	K-box region and MADS-box transcription factor family protein	At.28687	NA	ref|NM_001085330|ref|NM_125907|ta|TA40941_3702|ta|TA40940_3702	chr5:26001269-26002104	Arabidopsis thaliana K-box region and MADS-box transcription factor family protein (MAF5) mRNA, complete cds [NM_001085330]	GO:0003700(sequence-specific DNA binding transcription factor activity)|GO:0005634(nucleus)|GO:0009910(negative regulation of flower development)|GO:0010048(vernalization response)	AGAACCTTCAGGATAAGGAGAAGTTGCTGAAAGAAAAGAACAAGGTTCTAGCTAGCGAGG
A_84_P11318	6.62581	8.42747	5.48201e-05	0.0135659	2.5288	A_84_P11318	FALSE	NM_103228	NM_103228	840420	AT1G35310	MLP168	MLP-like protein 168	At.39599	NA	ref|NM_103228|gb|BX813679|gb|BX813674|ta|TA30959_3702	chr1:12956501-12956442	Arabidopsis thaliana MLP-like protein 168 (MLP168) mRNA, complete cds [NM_103228]	GO:0003674(molecular_function)|GO:0005575(cellular_component)|GO:0006952(defense response)|GO:0009607(response to biotic stimulus)	ACCTAGAGAGGCTCCTTCAGTTCTTCGTCGAATGTGTTAACGAGATTGACCAATACCTAT
A_84_P11368	10.0653	-3.68274	0.00741996	0.0991227	-2.44035	A_84_P11368	FALSE	NM_104807	NM_104807	842420	AT1G61260	AT1G61260	hypothetical protein	At.10420	NA	ref|NM_104807|gb|AK227510|ta|TA41023_3702|ta|CD531971	chr1:22593824-22593765	Arabidopsis thaliana uncharacterized protein (AT1G61260) mRNA, complete cds [NM_104807]	GO:0003674(molecular_function)|GO:0008150(biological_process)|GO:0012505(endomembrane system)	GAGGAGATGAAGTTGCAGAGAATGGAGTCTCTCAGACAGTACAAAGAGATAACTAGCCGT
A_84_P11470	7.83604	-11.1727	8.16364e-06	0.00643423	4.2769	A_84_P11470	FALSE	NM_105311	NM_105311	842958	AT1G66400	CML23	putative calcium-binding protein CML23	At.27176	NA	ref|NM_105311|gb|AY063853|ta|TA38212_3702|ta|AI099554	chr1:24770919-24770860	Arabidopsis thaliana putative calcium-binding protein CML23 (CML23) mRNA, complete cds [NM_105311]	GO:0005509(calcium ion binding)|GO:0009909(regulation of flower development)|GO:0080164(regulation of nitric oxide metabolic process)	TGGTGATGGTTGTGTTGATTTTGAAGAGTTTAAGAAGATGATGATGATTAATGGTAGTGC
A_84_P11484	10.4488	-11.4362	6.95519e-06	0.0063053	4.41599	A_84_P11484	FALSE	NM_105059	NM_105059	842687	AT1G63840	AT1G63840	RING/U-box domain-containing protein	At.21224	NA	ref|NM_105059|ta|TA32785_3702|ta|DR750189|ta|DR750190	chr1:23690060-23690001	Arabidopsis thaliana RING/U-box domain-containing protein (AT1G63840) mRNA, complete cds [NM_105059]	GO:0008270(zinc ion binding)|GO:0009737(response to abscisic acid stimulus)|GO:0012505(endomembrane system)	GTTTAATCAAAGGCTCTGGTCTCAATCTTCTGCTGTTTCTTCTCAACTTCTTGATGAATC
A_84_P11694	8.56244	-2.8747	0.0230584	0.166115	-3.60274	A_84_P11694	FALSE	NM_111049	NM_111049	820033	AT3G01830	AT3G01830	putative calcium-binding protein CML40	At.41224	NA	ref|NM_111049|ta|TA40245_3702	chr3:296474-296533	Arabidopsis thaliana putative calcium-binding protein CML40 (AT3G01830) mRNA, complete cds [NM_111049]	GO:0005509(calcium ion binding)|GO:0005575(cellular_component)|GO:0008150(biological_process)	TGCGAGGTTATGATTTCCCAATTCGATATTAATAGGGATGGAATTATCAACTTTGATGAG
A_84_P117852	9.69586	-6.23193	0.000381724	0.0309347	0.612302	A_84_P117852	FALSE	NM_100119	NM_100119	837745	AT1G02380	AT1G02380	hypothetical protein	At.42606	NA	ref|NM_100119|ta|TA49884_3702|tc|NP232805|tc|TC369733	chr1:478662-478841	Arabidopsis thaliana uncharacterized protein (AT1G02380) mRNA, complete cds [NM_100119]	GO:0003674(molecular_function)|GO:0005575(cellular_component)|GO:0008150(biological_process)	TCATTAAGATACACGAGGAAGCGAATTTCGGGTGCAGAAGAAGAAGACTCGAGAGACGTT
A_84_P11802	8.07188	-2.77698	0.0265903	0.175358	-3.74706	A_84_P11802	FALSE	NM_114536	NM_114536	823822	AT3G46690	AT3G46690	UDP-glycosyltransferase-like protein	At.35896	NA	ref|NM_114536|gb|AK117184|ta|TA47578_3702|tc|TC366076	chr3:17197825-17197766	Arabidopsis thaliana UDP-glycosyltransferase-like protein (AT3G46690) mRNA, complete cds [NM_114536]	GO:0008152(metabolic process)|GO:0008194(UDP-glycosyltransferase activity)|GO:0016757(transferase activity, transferring glycosyl groups)	GTAAGAAGTGGAGGCTCCTCATACAACGCACTGGATGAGCTTGTCAAGTTCTTGAATACA
A_84_P118462	7.76618	-2.39843	0.0465345	0.227883	-4.30752	A_84_P118462	FALSE	NM_128400	NM_128400	817388	AT2G28400	AT2G28400	hypothetical protein	At.28147	NA	ref|NM_128400|gb|AY070388|ta|TA34540_3702|ta|CB253776	chr2:12148723-12148664	Arabidopsis thaliana uncharacterized protein (AT2G28400) mRNA, complete cds [NM_128400]	GO:0003674(molecular_function)|GO:0008150(biological_process)	ACGACAGAGGAAGATTTCGAATGAGGAAGAAGTTGACGGAGATGAAATTTTATGCGGCGA
A_84_P11909	6.44602	-2.3924	0.0469547	0.228827	-4.31642	A_84_P11909	FALSE	NM_117192	NM_117192	826723	AT4G11210	AT4G11210	disease resistance-responsive, dirigent domain-containing protein	At.33580	NA	ref|NM_117192|gb|CF651788|ta|TA53141_3702|tc|TC386247	chr4:6833173-6833232	Arabidopsis thaliana disease resistance-responsive, dirigent domain-containing protein (AT4G11210) mRNA, complete cds [NM_117192]	GO:0003674(molecular_function)|GO:0006952(defense response)|GO:0009807(lignan biosynthetic process)|GO:0012505(endomembrane system)	GACCGATCACATTGACGGCAGTAAGTATTTCCGCGTCAAGCTTGATATTAAGCTCTACGA
A_84_P11918	7.0955	7.48512	0.000119254	0.0181107	1.77409	A_84_P11918	FALSE	NM_117415	NM_117415	826972	AT4G13410	ATCSLA15	putative mannan synthase 15	At.54304	NA	ref|NM_117415|tc|TC372828|tc|TC401782	chr4:7792862-7792803	Arabidopsis thaliana putative mannan synthase 15 (ATCSLA15) mRNA, complete cds [NM_117415]	GO:0012505(endomembrane system)|GO:0016757(transferase activity, transferring glycosyl groups)|GO:0016759(cellulose synthase activity)	AAGGAGGAAGAGTCAATGAATGGGTTGTCACAGAGAAATTAGGAGATACTCTTAACACTA
A_84_P11921	11.3555	-7.50573	0.000117147	0.0179664	1.79162	A_84_P11921	FALSE	NM_179071	NM_179071	827526	AT4G18010	5PTASE2	Type I inositol-1,4,5-trisphosphate 5-phosphatase 2	At.2057	NA	ref|NM_179071|ref|NM_117911|gb|AF117063|ta|TA43524_3702	chr4:9991271-9991212	Arabidopsis thaliana Type I inositol-1,4,5-trisphosphate 5-phosphatase 2 (5PTASE2) mRNA, complete cds [NM_179071]	GO:0004445(inositol-polyphosphate 5-phosphatase activity)|GO:0009737(response to abscisic acid stimulus)|GO:0009845(seed germination)|GO:0032957(inositol trisphosphate metabolic process)|GO:0046855(inositol phosphate dephosphorylation)	GATCACCGGAAACTTCAAAGAGCTCTTCACGTTAATAACGCAGCTGCTTCTGCTGTTCAT
A_84_P11975	8.01924	-3.03309	0.0183422	0.149084	-3.36996	A_84_P11975	FALSE	NM_119192	NM_119192	829169	AT4G30460	AT4G30460	glycine-rich protein	At.31833	NA	ref|NM_119192|ta|TA44429_3702|ta|N65853|tc|TC378325	chr4:14889699-14889640	Arabidopsis thaliana glycine-rich protein (AT4G30460) mRNA, complete cds [NM_119192]	GO:0003674(molecular_function)|GO:0008150(biological_process)|GO:0012505(endomembrane system)	AATAACTTTGATTTTGGCCACATCAGTTCTAGTCTCCGAGAGCCGGGTCGCAAGAAAAGA
A_84_P12015	9.28148	-14.1643	1.57547e-06	0.00478685	5.63356	A_84_P12015	FALSE	NM_117538	NM_117538	827106	AT4G14580	CIPK4	CBL-interacting serine/threonine-protein kinase 4	At.64185	NA	ref|NM_117538|gb|AY007221|tc|TC370566	chr4:8367946-8367887	Arabidopsis thaliana CBL-interacting serine/threonine-protein kinase 4 (CIPK4) mRNA, complete cds [NM_117538]	GO:0004672(protein kinase activity)|GO:0004674(protein serine/threonine kinase activity)|GO:0005524(ATP binding)|GO:0006468(protein phosphorylation)|GO:0007165(signal transduction)|GO:0016301(kinase activity)	TCTCATTGGTCGGAGCTAATTGTAGAGCTTGAGGAGATTGTGCTCTCATGGCACAATTGA
A_84_P121222	4.52837	-5.29932	0.00101886	0.0466323	-0.389328	A_84_P121222	FALSE	NM_113028	NM_113028	821687	AT3G21330	AT3G21330	transcription factor bHLH87	At.38078	NA	ref|NM_113028|gb|BT004279|ta|TA45205_3702|tc|NP226899	chr3:7508778-7508837	Arabidopsis thaliana transcription factor bHLH87 (AT3G21330) mRNA, complete cds [NM_113028]	GO:0003677(DNA binding)|GO:0003700(sequence-specific DNA binding transcription factor activity)|GO:0005634(nucleus)|GO:0006355(regulation of transcription, DNA-dependent)	ATTATTCCACCCATCTTTTCTTCCATTGCAAAATCCTAATCAAATCCATCATCCAGAGTG
A_84_P121762	4.28768	-2.7709	0.0268278	0.175921	-3.75605	A_84_P121762	FALSE	NM_127891	NM_127891	816859	AT2G23270	AT2G23270	hypothetical protein	At.39314	NA	ref|NM_127891|ta|TA45712_3702|tc|TC383511	chr2:9903711-9903770	Arabidopsis thaliana uncharacterized protein (AT2G23270) mRNA, complete cds [NM_127891]	GO:0003674(molecular_function)|GO:0012505(endomembrane system)|GO:0071456(cellular response to hypoxia)	CTCATTTGTTCTCTGTAGGAATATTCTTTTGTTAACTTATTGAAATTCATTTGATAATAA
A_84_P12184	13.2982	-5.03769	0.00136947	0.0519527	-0.693614	A_84_P12184	FALSE	NM_125070	NM_125070	835789	AT5G56870	BGAL4	beta-galactosidase 4	At.21539	NA	ref|NM_125070|gb|AY054589|ta|TA32184_3702|ta|AV524153	chr5:23008323-23008382	Arabidopsis thaliana beta-galactosidase 4 (BGAL4) mRNA, complete cds [NM_125070]	GO:0004565(beta-galactosidase activity)|GO:0005975(carbohydrate metabolic process)	TTCATGGCTTAAGTCTCAAAACCTTATAGTTGTGTTCGAAGAGTTAGGTGGTGATCCTAA
A_84_P12241	14.5891	-2.55429	0.0369123	0.204456	-4.0769	A_84_P12241	FALSE	NM_122030	NM_122030	832145	AT5G20230	BCB	blue copper protein	At.20630	NA	ref|NM_122030|gb|BX830782|ta|TA31208_3702|ta|CNS09ZIY	chr5:6827336-6827395	Arabidopsis thaliana blue copper protein (BCB) mRNA, complete cds [NM_122030]	GO:0005507(copper ion binding)|GO:0005773(vacuole)|GO:0005886(plasma membrane)|GO:0006979(response to oxidative stress)|GO:0009055(electron carrier activity)|GO:0009611(response to wounding)|GO:0009646(response to absence of light)|GO:0015690(aluminum ion transport)|GO:0031225(anchored to membrane)|GO:0046658(anchored to plasma membrane)|GO:0050832(defense response to fungus)	AAATGCCGCTTCCTCATTAGGTGGTGCTACTTTTCTGGTCGCTTTTGTTTCTGCTGTTGT
A_84_P12249	9.17325	5.67809	0.000674868	0.0402133	0.0327505	A_84_P12249	FALSE	NM_102566	NM_102566	839694	AT1G28010	PGP14	ABC transporter B family member 14	At.40954	NA	ref|NM_102566|ta|AV440589|tc|TC358562	chr1:9767822-9767881	Arabidopsis thaliana ABC transporter B family member 14 (PGP14) mRNA, complete cds [NM_102566]	GO:0005886(plasma membrane)|GO:0006200(ATP catabolic process)|GO:0010315(auxin efflux)|GO:0010329(auxin efflux transmembrane transporter activity)|GO:0010540(basipetal auxin transport)|GO:0010541(acropetal auxin transport)|GO:0016021(integral to membrane)|GO:0042626(ATPase activity, coupled to transmembrane movement of substances)|GO:0055085(transmembrane transport)	AAAGGAAAAGTTGTGGAGAAAGGAAGTCACAGAGAACTTGTATCTAAATCCGATGGGTTT
A_84_P12315	10.9392	-3.46849	0.00993663	0.113346	-2.7415	A_84_P12315	FALSE	NM_105141	NM_105141	842774	AT1G64660	MGL	methionine gamma-lyase	At.16566	NA	ref|NM_105141|ta|TA30045_3702|ta|TA30044_3702|ta|TA30046_3702	chr1:24030476-24030535	Arabidopsis thaliana methionine gamma-lyase (MGL) mRNA, complete cds [NM_105141]	GO:0003824(catalytic activity)|GO:0005829(cytosol)|GO:0006520(cellular amino acid metabolic process)|GO:0018826(methionine gamma-lyase activity)|GO:0019458(methionine catabolic process via 2-oxobutanoate)	GGTATGTGGGTACATTGGAGCAGAAGTGGACACAATTCGAGAAAGCATTCCTCAGAATGT
A_84_P12345	6.89606	-2.93766	0.0210466	0.159285	-3.51002	A_84_P12345	FALSE	NM_104863	NM_104863	842478	AT1G61810	BGLU45	beta-glucosidase 45	At.36369	NA	ref|NM_104863|gb|AY090247|ta|TA49659_3702|tc|TC366845	chr1:22832729-22832788	Arabidopsis thaliana beta-glucosidase 45 (BGLU45) mRNA, complete cds [NM_104863]	GO:0003824(catalytic activity)|GO:0004553(hydrolase activity, hydrolyzing O-glycosyl compounds)|GO:0008422(beta-glucosidase activity)|GO:0009809(lignin biosynthetic process)|GO:0012505(endomembrane system)|GO:0043169(cation binding)|GO:0047782(coniferin beta-glucosidase activity)	AAGGTCACCGAAACAATCAGCTTCATGGTACAAAAATTATATCGAAGAACACGTGAATCG
A_84_P12382	6.88571	-8.47641	5.27568e-05	0.0135659	2.56552	A_84_P12382	FALSE	NM_104260	NM_104260	841820	AT1G53830	PME2	pectinesterase 2	At.66848	NA	ref|NM_104260|ta|TA30444_3702|ta|AV806482|tc|TC363638	chr1:20100628-20100687	Arabidopsis thaliana pectinesterase 2 (PME2) mRNA, complete cds [NM_104260]	GO:0005576(extracellular region)|GO:0009505(plant-type cell wall)|GO:0030599(pectinesterase activity)|GO:0042545(cell wall modification)	GAAGGGCTATAAGGTAATTACAAGTGATACAGAAGCTCAGCCATTTACGGCTGGTCAGTT
A_84_P12405	6.7059	-4.83632	0.00173074	0.0562197	-0.935072	A_84_P12405	FALSE	NM_105419	NM_105419	843073	AT1G67520	AT1G67520	lectin protein kinase-like protein	At.50010	NA	ref|NM_105419|ta|BX836022|tc|TC360476|tc|TC374249	chr1:25303110-25303051	Arabidopsis thaliana lectin protein kinase-like protein (AT1G67520) mRNA, complete cds [NM_105419]	GO:0004672(protein kinase activity)|GO:0004674(protein serine/threonine kinase activity)|GO:0005524(ATP binding)|GO:0005529(sugar binding)|GO:0006468(protein phosphorylation)|GO:0012505(endomembrane system)|GO:0016301(kinase activity)|GO:0030246(carbohydrate binding)	AGAACAAAATTCGTGAGGTGATAGATCTGTCTTTGAGAGATTCTGCGCTTGATTACCCTC
A_84_P12432	6.72164	-3.68067	0.00744066	0.0992257	-2.44322	A_84_P12432	FALSE	NM_106118	NM_106118	843799	AT1G74590	GSTU10	glutathione S-transferase TAU 10	At.34864	NA	ref|NM_106118|ta|TA42196_3702|tc|TC375263	chr1:28023953-28023894	Arabidopsis thaliana glutathione S-transferase TAU 10 (GSTU10) mRNA, complete cds [NM_106118]	GO:0004364(glutathione transferase activity)|GO:0005737(cytoplasm)|GO:0009407(toxin catabolic process)	TGATACGTTGGTGACATTTATCCAGAAGTATAGACAAAAGTGTCTCCAGCAGGCTGCAAA
A_84_P12450	6.97489	-2.45992	0.0424634	0.218835	-4.21663	A_84_P12450	FALSE	NM_106244	NM_106244	843927	AT1G75940	ATA27	beta-glucosidase 20	At.10790	NA	ref|NM_106244|gb|AF037590|ta|TA45965_3702|ta|AV813057	chr1:28513981-28514040	Arabidopsis thaliana beta-glucosidase 20 (ATA27) mRNA, complete cds [NM_106244]	GO:0003824(catalytic activity)|GO:0004553(hydrolase activity, hydrolyzing O-glycosyl compounds)|GO:0005788(endoplasmic reticulum lumen)|GO:0005975(carbohydrate metabolic process)|GO:0016020(membrane)|GO:0043169(cation binding)	TTTCCTCCACGATGGATCAAAAGAGTTCGAAATCGAGCACGAGTTCGAACACGATGAGTT
A_84_P12525	10.7117	-5.2904	0.00102903	0.0467669	-0.399534	A_84_P12525	FALSE	NM_130355	NM_130355	819400	AT2G47880	AT2G47880	glutaredoxin-C13	At.27618	NA	ref|NM_130355|gb|AK221443|ta|TA38607_3702|ta|C99862	chr2:19605359-19605418	Arabidopsis thaliana glutaredoxin-C13 (AT2G47880) mRNA, complete cds [NM_130355]	GO:0008794(arsenate reductase (glutaredoxin) activity)|GO:0009055(electron carrier activity)|GO:0012505(endomembrane system)|GO:0015035(protein disulfide oxidoreductase activity)|GO:0045454(cell redox homeostasis)	ATGAAGTCATGTCCCTTCACCTTAGTGGCTCTCTTGTCCCATTGATCAAACCCTATCAGT
A_84_P12528	6.37476	8.30486	6.04007e-05	0.0141519	2.43577	A_84_P12528	FALSE	NM_129576	NM_129576	818609	AT2G40180	PP2C5	putative protein phosphatase 2C 30	At.37092	NA	ref|NM_129576|gb|BT004027|ta|TA50083_3702|tc|TC372181	chr2:16783913-16783972	Arabidopsis thaliana putative protein phosphatase 2C 30 (PP2C5) mRNA, complete cds [NM_129576]	GO:0004722(protein serine/threonine phosphatase activity)|GO:0005634(nucleus)|GO:0009738(abscisic acid mediated signaling pathway)|GO:0010440(stomatal lineage progression)	ACACTTTCTGCTTGCAAGAAACTGGCTGAGCTATCGGTTAAGAGAGGCTCTTTGGATGAT
A_84_P12553	5.21404	-2.56017	0.0365925	0.203532	-4.0682	A_84_P12553	FALSE	NM_102742	NM_102742	839881	AT1G30020	AT1G30020	hypothetical protein	At.73038	NA	ref|NM_102742|gb|DR321127|ta|TA38524_3702|tc|TC385015	chr1:10515943-10515884	Arabidopsis thaliana uncharacterized protein (AT1G30020) mRNA, complete cds [NM_102742]	GO:0005575(cellular_component)|GO:0008150(biological_process)	GTTTCAGCATTTCAATGTGAGGGTTGATAAATTAAAAGAAAAGAGGAGTAACCAGACTTC
A_84_P12564	10.8041	-5.37077	0.000941321	0.0453524	-0.308053	A_84_P12564	FALSE	NM_201959	NM_201959	819057	AT2G44500	AT2G44500	axi 1 protein-like protein	At.21825	NA	ref|NM_201959|ref|NM_130013|ta|TA34585_3702|ta|TA34586_3702	chr2:18376368-18376427	Arabidopsis thaliana axi 1 protein-like protein (AT2G44500) mRNA, complete cds [NM_201959]	GO:0003674(molecular_function)|GO:0008150(biological_process)	CAAAACATCCTGTTCCAGAGTGTATGTGCTCGGATAGACAACAACAAGAACAACAGTCCG
A_84_P12579	4.28472	-2.9564	0.0204843	0.157353	-3.48247	A_84_P12579	FALSE	NM_127760	NM_127760	816727	AT2G21910	CYP96A5	cytochrome P450, family 96, subfamily A, polypeptide 5	At.52861	NA	ref|NM_127760|tc|TC367194	chr2:9342956-9343015	Arabidopsis thaliana cytochrome P450, family 96, subfamily A, polypeptide 5 (CYP96A5) mRNA, complete cds [NM_127760]	GO:0004497(monooxygenase activity)|GO:0005506(iron ion binding)|GO:0009055(electron carrier activity)|GO:0012505(endomembrane system)|GO:0019825(oxygen binding)|GO:0020037(heme binding)|GO:0055114(oxidation-reduction process)	CCAGCTTCTTCCATAATCCTTCACATGAAACATGGCCTTAAAGTCACAGTTTCTAAGAGA
A_84_P126241	7.59343	6.02596	0.00046979	0.0348261	0.401829	A_84_P126241	FALSE	NM_123555	NM_123555	834195	AT5G41900	AT5G41900	hydrolase, alpha/beta fold family protein	At.30200	NA	ref|NM_123555|ta|TA44113_3702|tc|TC366111	chr5:16771503-16771562	Arabidopsis thaliana hydrolase, alpha/beta fold family protein (AT5G41900) mRNA, complete cds [NM_123555]	GO:0012505(endomembrane system)|GO:0016787(hydrolase activity)	TCGGCCGACAAAAAGACTTTGCACGAGAGCTTGAGCTCATTTGGCAAAGAACCAAATCAA
A_84_P12642	10.5257	-4.5677	0.00238665	0.0631505	-1.26709	A_84_P12642	FALSE	NM_001125137	NM_001125137	820163	AT3G10020	AT3G10020	hypothetical protein	At.23159	NA	ref|NM_001125137|ref|NM_111837|ta|TA27102_3702|ta|TA27109_3702	chr3:3091598-3091539	Arabidopsis thaliana uncharacterized protein (AT3G10020) mRNA, complete cds [NM_001125137]	GO:0003674(molecular_function)|GO:0005575(cellular_component)|GO:0006979(response to oxidative stress)|GO:0009061(anaerobic respiration)	AATCTGTTGATAAGTTCGAAGTGAAGACACGTAATCCGGAGACGATCAAGAGCGTTGAGC
A_84_P12747	5.57091	-3.65324	0.0077214	0.101001	-2.48146	A_84_P12747	FALSE	NM_114537	NM_114537	823823	AT3G46700	AT3G46700	glucuronosyl transferase-like protein	At.42959	NA	ref|NM_114537|ta|TA45606_3702|tc|NP033924|tc|TC367733	chr3:17200499-17200440	Arabidopsis thaliana glucuronosyl transferase-like protein (AT3G46700) mRNA, complete cds [NM_114537]	GO:0008152(metabolic process)|GO:0008194(UDP-glycosyltransferase activity)|GO:0016757(transferase activity, transferring glycosyl groups)	CTCTATTAGAGGTGGAGGCTCCTCATGCAATGCATTAGATGAGCTTGTCAAGCACTTGAA
A_84_P127561	10.4341	-9.02546	3.47302e-05	0.0110599	2.9621	A_84_P127561	FALSE	NM_117659	NM_117659	827245	AT4G15680	AT4G15680	monothiol glutaredoxin-S4	At.33153	NA	ref|NM_117659|ta|TA46927_3702|tc|TC383118	chr4:8932107-8932166	Arabidopsis thaliana monothiol glutaredoxin-S4 (AT4G15680) mRNA, complete cds [NM_117659]	GO:0008794(arsenate reductase (glutaredoxin) activity)|GO:0009055(electron carrier activity)|GO:0012505(endomembrane system)|GO:0015035(protein disulfide oxidoreductase activity)|GO:0045454(cell redox homeostasis)	GCACTATGGCTTTGATTTCAAGATAAGGGGATATTTACGTTATGAACGTAGCATGGTAAT
A_84_P12782	5.1822	-3.4871	0.00968519	0.112055	-2.7151	A_84_P12782	FALSE	NM_115334	NM_115334	824642	AT3G54770	AT3G54770	RNA recognition motif-containing protein	At.20812	NA	ref|NM_115334|ref|NM_001035783|gb|AK230287|ta|TA45357_3702	chr3:20274611-20273895	Arabidopsis thaliana RNA recognition motif-containing protein (AT3G54770) mRNA, complete cds [NM_115334]	GO:0000166(nucleotide binding)|GO:0003676(nucleic acid binding)|GO:0003723(RNA binding)|GO:0005575(cellular_component)	AACCTTCATTTTCGAAACCTCTTTCTTTTTCCACTCCTCCTATATCAGGCACAGTTGGAG
A_84_P12788	7.09626	-2.44599	0.0433528	0.221191	-4.23724	A_84_P12788	FALSE	NM_115455	NM_115455	824763	AT3G55970	JRG21	jasmonate-regulated protein	At.5208	NA	ref|NM_115455|ta|TA40641_3702|ta|AV522246|ta|BP591283	chr3:20767054-20766995	Arabidopsis thaliana jasmonate-regulated protein (JRG21) mRNA, complete cds [NM_115455]	GO:0005506(iron ion binding)|GO:0005575(cellular_component)|GO:0016491(oxidoreductase activity)|GO:0055114(oxidation-reduction process)	CACATACGATCGTTACCGTCAATTCATTCGTACGCAAGGCCCACGTAGCAAATGTCATAT
A_84_P12951	11.4618	14.798	1.15955e-06	0.00476681	5.86732	A_84_P12951	FALSE	NM_120023	NM_120023	830018	AT4G38620	MYB4	transcription repressor MYB4	At.20521	NA	ref|NM_120023|ta|TA38024_3702|ta|DR751679|ta|AF062860	chr4:18054816-18054875	Arabidopsis thaliana transcription repressor MYB4 (MYB4) mRNA, complete cds [NM_120023]	GO:0003677(DNA binding)|GO:0003700(sequence-specific DNA binding transcription factor activity)|GO:0009751(response to salicylic acid stimulus)|GO:0009753(response to jasmonic acid stimulus)|GO:0010224(response to UV-B)|GO:0045892(negative regulation of transcription, DNA-dependent)	AGGGTTGGCAAAGAAAGAGACCACTTCTCTTTTGGGCTTTCGAAGCTTGGAGATGAAATA
A_84_P12970	6.46447	-4.08024	0.00439385	0.0798813	-1.89862	A_84_P12970	FALSE	NM_117874	NM_117874	827486	AT4G17660	AT4G17660	protein kinase family protein	At.28055	NA	ref|NM_117874|tc|TC373061	chr4:9832917-9832976	Arabidopsis thaliana protein kinase family protein (AT4G17660) mRNA, complete cds [NM_117874]	GO:0004672(protein kinase activity)|GO:0004674(protein serine/threonine kinase activity)|GO:0005524(ATP binding)|GO:0005575(cellular_component)|GO:0006468(protein phosphorylation)|GO:0016301(kinase activity)	ACCATGGCCTTTGTCGTCGAAAGTCTTACGAATATCATTGAGGAATCAAATTCTGAAGAT
A_84_P130356	7.61747	7.33339	0.000136144	0.0192388	1.64359	A_84_P130356	FALSE	NM_122086	NM_122086	832202	AT5G20790	AT5G20790	hypothetical protein	At.31146	NA	ref|NM_122086|ta|TA37743_3702|tc|TC381149|tc|TC385321	chr5:7040063-7040004	Arabidopsis thaliana uncharacterized protein (AT5G20790) mRNA, complete cds [NM_122086]	GO:0003674(molecular_function)|GO:0008150(biological_process)|GO:0012505(endomembrane system)	ACGGCGGCATGTGTCTAAATTAGAGAAGTTTCATATTTCGGAAAGTTTTTAAATCTTGAG
A_84_P13057	7.06233	8.2346	6.38853e-05	0.0144465	2.3818	A_84_P13057	FALSE	NM_123049	NM_123049	833659	AT5G36910	THI2.2	thionin 2.2	At.9367	NA	ref|NM_123049|ta|TA48175_3702|ta|AW004400|tc|TC381760	chr5:14562290-14562117	Arabidopsis thaliana thionin 2.2 (THI2.2) mRNA, complete cds [NM_123049]	GO:0006952(defense response)|GO:0012505(endomembrane system)|GO:0050827(toxin receptor binding)	TGCCTTGACCACTCTCCAAAACTTTGACACAAGTAAAGTATTGAGTGAAGCGGTTGAACA
A_84_P13077	7.80322	-3.45735	0.0100905	0.114118	-2.75731	A_84_P13077	FALSE	NM_123603	NM_123603	834244	AT5G42380	CML37	calcium-binding protein CML37	At.30178	NA	ref|NM_123603|ta|TA33977_3702|ta|CD531800|ta|CB252074	chr5:16942820-16942761	Arabidopsis thaliana calcium-binding protein CML37 (CML37) mRNA, complete cds [NM_123603]	GO:0005509(calcium ion binding)|GO:0005634(nucleus)|GO:0005737(cytoplasm)|GO:0010193(response to ozone)	GGGTTTGATCAGAATGACGATGGAGTTCTCAGCTTTGACGAGTTTGTTTTGATGATGCGT
A_84_P13104	7.32247	-8.44538	5.40548e-05	0.0135659	2.54226	A_84_P13104	FALSE	NM_124329	NM_124329	835012	AT5G49520	WRKY48	putative WRKY transcription factor 48	At.27170	NA	ref|NM_124329|gb|AY063870|ta|TA39615_3702|ta|CNS09ZEX	chr5:20092784-20092843	Arabidopsis thaliana putative WRKY transcription factor 48 (WRKY48) mRNA, complete cds [NM_124329]	GO:0003677(DNA binding)|GO:0003700(sequence-specific DNA binding transcription factor activity)|GO:0005634(nucleus)|GO:0006355(regulation of transcription, DNA-dependent)|GO:0009617(response to bacterium)|GO:0010200(response to chitin)|GO:0042742(defense response to bacterium)|GO:0045893(positive regulation of transcription, DNA-dependent)	CATGGATTGCTTCAAGATATTCTTCCTTCGCAGATCAGATCCGATACTATTAACACTCAA
A_84_P13113	8.95381	-4.43941	0.00279291	0.0666155	-1.42969	A_84_P13113	FALSE	NM_124584	NM_124584	835280	AT5G52050	AT5G52050	mate efflux domain-containing protein	At.29643	NA	ref|NM_124584|ta|TA45034_3702|ta|AI996749|tc|TC364609	chr5:21140215-21140274	Arabidopsis thaliana mate efflux domain-containing protein (AT5G52050) mRNA, complete cds [NM_124584]	GO:0006855(drug transmembrane transport)|GO:0015238(drug transmembrane transporter activity)|GO:0015297(antiporter activity)|GO:0016020(membrane)|GO:0055085(transmembrane transport)	TTGGCATTCCGGTTGGAGCAGTTTTGGCGTTTTGGTTTGGGTTTGGATTTAAGGGACTTT
A_84_P13171	9.80343	4.7661	0.00188049	0.0581406	-1.02076	A_84_P13171	FALSE	NM_126075	NM_126075	836810	AT5G66770	AT5G66770	scarecrow-like protein 4	At.27307	NA	ref|NM_126075|ta|TA37819_3702|tc|TC361561	chr5:26662389-26662448	Arabidopsis thaliana scarecrow-like protein 4 (AT5G66770) mRNA, complete cds [NM_126075]	GO:0003700(sequence-specific DNA binding transcription factor activity)|GO:0005575(cellular_component)|GO:0006355(regulation of transcription, DNA-dependent)	ATTTGTATTCAATTGTTGAATCTAAGCCTGGCTTCATCTCTTTGGCCTGGAACGATTTAC
A_84_P13173	13.2009	-13.5307	2.16874e-06	0.00478685	5.38313	A_84_P13173	FALSE	NM_126130	NM_126130	836865	AT5G67300	MYBR1	transcription factor MYB44	At.28816	NA	ref|NM_126130|ta|TA26856_3702|ta|TA26839_3702|ta|BP600500	chr5:26854943-26855002	Arabidopsis thaliana transcription factor MYB44 (MYBR1) mRNA, complete cds [NM_126130]	GO:0003677(DNA binding)|GO:0003700(sequence-specific DNA binding transcription factor activity)|GO:0005634(nucleus)|GO:0006355(regulation of transcription, DNA-dependent)|GO:0006950(response to stress)|GO:0009414(response to water deprivation)|GO:0009651(response to salt stress)|GO:0009723(response to ethylene stimulus)|GO:0009733(response to auxin stimulus)|GO:0009737(response to abscisic acid s…	AACAATGGTGGCGGATTCGTCGGAGGATTCATTGATAATGGCATGATTCCGATGAGTCAA
A_84_P13212	10.0687	12.098	4.71828e-06	0.00578248	4.74699	A_84_P13212	FALSE			NA					NA	tc|TC398032	chr2:11721217-11721145	Rep: Cysteine protease-related - Arabidopsis thaliana (Mouse-ear cress), partial (96%) [TC398032]		CGGAGAATGTGAGACGGATTTTGCATCATGCGGTTACAATTGTTGTGAAGAAGGAACTAA
A_84_P13235	11.1166	11.7569	5.74859e-06	0.00578248	4.57958	A_84_P13235	FALSE	NM_101197	NM_101197	837886	AT1G13260	RAV1	AP2/ERF and B3 domain-containing transcription factor RAV1	At.20558	NA	ref|NM_101197|ta|TA33631_3702|ta|TA33630_3702|ta|DR750702	chr1:4543342-4543401	Arabidopsis thaliana AP2/ERF and B3 domain-containing transcription factor RAV1 (RAV1) mRNA, complete cds [NM_101197]	GO:0003677(DNA binding)|GO:0003700(sequence-specific DNA binding transcription factor activity)|GO:0005634(nucleus)|GO:0006355(regulation of transcription, DNA-dependent)|GO:0009741(response to brassinosteroid stimulus)|GO:0009910(negative regulation of flower development)|GO:0045892(negative regulation of transcription, DNA-dependent)|GO:0048366(leaf development)|GO:0048527(lateral root developm…	AGGAAACAAAAGAGTGAACGATACTGAGATGTTATCGTTGGTGTGTAGCAAGAAGCAACG
A_84_P133525	11.0078	-4.98319	0.00145824	0.053093	-0.75834	A_84_P133525	FALSE	NM_114838	NM_114838	824140	AT3G49780	PSK4	phytosulfokine-beta	At.20119	NA	ref|NM_114838|gb|BT001985|ta|TA35726_3702|ta|CD534968	chr3:18466209-18466268	Arabidopsis thaliana phytosulfokine-beta (PSK4) mRNA, complete cds [NM_114838]	GO:0008083(growth factor activity)|GO:0008283(cell proliferation)|GO:0009887(organ morphogenesis)|GO:0030154(cell differentiation)|GO:0031012(extracellular matrix)	TGTTCTTCACACCGATTACATTTATACTCAGAATCACAAGCCCTAAGTTTCTGTATTAGA
A_84_P13393	11.2375	-13.1495	2.64642e-06	0.00478685	5.22379	A_84_P13393	FALSE	NM_105280	NM_105280	842923	AT1G66090	AT1G66090	TIR-NBS class of disease resistance protein	At.17581	NA	ref|NM_105280|ta|TA38665_3702|ta|BX834564|tc|TC381095	chr1:24604510-24604569	Arabidopsis thaliana TIR-NBS class of disease resistance protein (AT1G66090) mRNA, complete cds [NM_105280]	GO:0000166(nucleotide binding)|GO:0004888(transmembrane receptor activity)|GO:0005524(ATP binding)|GO:0006952(defense response)|GO:0007165(signal transduction)|GO:0009507(chloroplast)|GO:0017111(nucleoside-triphosphatase activity)|GO:0031224(intrinsic to membrane)|GO:0045087(innate immune response)	GGGAAGGAGTTATGGCAGAGTGCAGAGTTTGTGTAATCTAGTGTCTCTGGCTGATTTTGT
A_84_P13406	8.77134	-6.23284	0.000381381	0.0309347	0.613212	A_84_P13406	FALSE	NM_101886	NM_101886	838623	AT1G20350	TIM17-1	translocase inner membrane subunit 17-1	At.41713	NA	ref|NM_101886|gb|AK118449|ta|TA45925_3702|ta|BX838231	chr1:7044296-7044355	Arabidopsis thaliana translocase inner membrane subunit 17-1 (TIM17-1) mRNA, complete cds [NM_101886]	GO:0005744(mitochondrial inner membrane presequence translocase complex)|GO:0008565(protein transporter activity)|GO:0015031(protein transport)|GO:0015450(P-P-bond-hydrolysis-driven protein transmembrane transporter activity)	AGAAGAAGAAAGAAACAGAGGATCATCATTCAGAGAGCAGAACTCACATTTTGGAGAGCT
A_84_P13426	10.5698	-2.44099	0.0436764	0.222015	-4.24463	A_84_P13426	FALSE	NM_104570	NM_104570	842150	AT1G57750	CYP96A15	cytochrome P450, family 96, subfamily A, polypeptide 15	At.16164	NA	ref|NM_104570|ref|NM_001124037|ta|TA30498_3702|ta|AV562093	chr1:21384275-21384216	Arabidopsis thaliana cytochrome P450, family 96, subfamily A, polypeptide 15 (CYP96A15) mRNA, complete cds [NM_104570]	GO:0005783(endoplasmic reticulum)|GO:0010025(wax biosynthetic process)|GO:0019825(oxygen binding)|GO:0080133(midchain alkane hydroxylase activity)	GTCATTGAAGGTCACAAGGTCGAACCAATTCCTTCTATCCTTCTCCGTATGAAACATGGT
A_84_P13468	3.97045	-4.03753	0.00464304	0.0815829	-1.9557	A_84_P13468	FALSE			NA					NA	tc|NP455109	chr2:7237568-7237509	GB		GATGACGATCAACGATGATAGTCCTTTAATTCTATCAAATCAACCTCAGTTAAGTTCGAT
A_84_P13497	4.84763	8.4203	5.51302e-05	0.0135659	2.5234	A_84_P13497	FALSE	NM_130120	NM_130120	819166	AT2G45580	CYP76C3	cytochrome P450 76C3	At.36615	NA	ref|NM_130120|ta|TA43095_3702|ta|AK220936|tc|TC365717	chr2:18782491-18782432	Arabidopsis thaliana cytochrome P450 76C3 (CYP76C3) mRNA, complete cds [NM_130120]	GO:0004497(monooxygenase activity)|GO:0005506(iron ion binding)|GO:0009055(electron carrier activity)|GO:0012505(endomembrane system)|GO:0019825(oxygen binding)|GO:0020037(heme binding)|GO:0055114(oxidation-reduction process)	CCGGAAACATTGACATGAGCGAGACTTTCGGTCTTACCTTACACAAGGCCAAATCTCTTT
A_84_P13527	4.64194	-5.40392	0.000907595	0.0449031	-0.270613	A_84_P13527	FALSE	NM_129259	NM_129259	818278	AT2G37030	AT2G37030	SAUR-like auxin-responsive protein	At.53055	NA	ref|NM_129259|ta|DQ056570|tc|TC394395	chr2:15553985-15554044	Arabidopsis thaliana SAUR-like auxin-responsive protein (AT2G37030) mRNA, complete cds [NM_129259]	GO:0003674(molecular_function)|GO:0005575(cellular_component)|GO:0009733(response to auxin stimulus)	AGGATGCTTACGGTTTCAGTGCTGACTCCAGACTATGGATTCCATGCAATGAGAGTACTT
A_84_P13568	12.2973	-3.18309	0.014809	0.135321	-3.15128	A_84_P13568	FALSE	NM_179889	NM_179889	817950	AT2G33830	AT2G33830	dormancy/auxin associated protein	At.25108	NA	ref|NM_179889|ref|NM_128942|gb|CF652964|ta|TA29180_3702	chr2:14309923-14309778	Arabidopsis thaliana dormancy/auxin associated protein (AT2G33830) mRNA, complete cds [NM_179889]	GO:0005575(cellular_component)	TTCTCACCCAAACTCTCCCACCGTCTACGATTGGCTATACAGCGACGACACTAGGAGCAA
A_84_P135955	8.63187	7.18778	0.000154915	0.0207374	1.51584	A_84_P135955	FALSE	NM_119144	NM_119144	829121	AT4G29980	AT4G29980	hypothetical protein	At.31870	NA	ref|NM_119144|gb|DR276850|ta|TA41102_3702|tc|TC383583	chr4:14665065-14665006	Arabidopsis thaliana uncharacterized protein (AT4G29980) mRNA, complete cds [NM_119144]	GO:0003674(molecular_function)|GO:0008150(biological_process)|GO:0012505(endomembrane system)	TCTCTCGTTACGGTGGTGGCGATATATAGTTATTTACTTTTGATTCGCTTCTCCACTTTG
A_84_P13657	6.75596	4.16083	0.00396241	0.0770336	-1.79166	A_84_P13657	FALSE	NM_113880	NM_113880	822623	AT3G29590	AT5MAT	HXXXD-type acyl-transferase-like protein	At.49635	NA	ref|NM_113880|ta|BT011799|tc|TC369594	chr3:11399079-11399020	Arabidopsis thaliana HXXXD-type acyl-transferase-like protein (AT5MAT) mRNA, complete cds [NM_113880]	GO:0005575(cellular_component)|GO:0009718(anthocyanin biosynthetic process)|GO:0016740(transferase activity)|GO:0050736(O-malonyltransferase activity)	GTGGGGAAAACCGGTCAAGGTAGAGATTGTGACGATTGATAAGGATGCTTCGGTTTCATT
A_84_P13685	12.6459	-3.22277	0.0140008	0.131777	-3.09379	A_84_P13685	FALSE	NM_114399	NM_114399	823668	AT3G45300	IVD	isovaleryl-CoA-dehydrogenase	At.428	NA	ref|NM_114399|ta|TA37119_3702|ta|TA37118_3702|ta|AA042264	chr3:16621771-16621712	Arabidopsis thaliana isovaleryl-CoA-dehydrogenase (IVD) mRNA, complete cds [NM_114399]	GO:0005524(ATP binding)|GO:0005739(mitochondrion)|GO:0005759(mitochondrial matrix)|GO:0006552(leucine catabolic process)|GO:0008470(isovaleryl-CoA dehydrogenase activity)|GO:0009083(branched chain family amino acid catabolic process)	ACGAATATGCAACAGGACGCCTTCTAAGAGATGCAAAGCTATATGAAATCGGTGCAGGGA
A_84_P137009	12.008	-2.36599	0.0488407	0.233044	-4.35539	A_84_P137009	FALSE	NM_123809	NM_123809	834469	AT5G44420	PDF1.2	defensin-like protein 16	At.27168	NA	ref|NM_123809|gb|EG419626|ta|TA48372_3702|ta|T04323	chr5:17907240-17907181	Arabidopsis thaliana defensin-like protein 16 (PDF1.2) mRNA, complete cds [NM_123809]	GO:0003674(molecular_function)|GO:0005618(cell wall)|GO:0006952(defense response)|GO:0009625(response to insect)|GO:0009723(response to ethylene stimulus)|GO:0009751(response to salicylic acid stimulus)|GO:0009753(response to jasmonic acid stimulus)|GO:0009861(jasmonic acid and ethylene-dependent systemic resistance)|GO:0012505(endomembrane system)	GTGTATCTGTTACGTCCCATGTTAAATCTACCAATAATCTTTGGTGCTAAATCGTGTGTA
A_84_P13727	10.7292	-6.41136	0.000319857	0.0285888	0.790917	A_84_P13727	FALSE	NM_115338	NM_115338	824646	AT3G54810	BME3	GATA transcription factor 8	At.23953	NA	ref|NM_115338|ref|NM_180373|gb|AF412107|ta|TA30048_3702	chr3:20298161-20298220	Arabidopsis thaliana GATA transcription factor 8 (BME3) mRNA, complete cds [NM_115338]	GO:0003700(sequence-specific DNA binding transcription factor activity)|GO:0007623(circadian rhythm)|GO:0009845(seed germination)	TGATGGTAGCTACATAACCGAAGAGAATGATCTGCAAGGGCTGATTCCGAACAATGCCTA
A_84_P13733	13.9807	-9.29497	2.85104e-05	0.0101424	3.14689	A_84_P13733	FALSE	NM_115456	NM_115456	824764	AT3G55980	SZF1	zinc finger CCCH domain-containing protein 47	At.21697	NA	ref|NM_115456|gb|AY056282|ta|TA31413_3702|ta|AV536167	chr3:20778514-20778573	Arabidopsis thaliana zinc finger CCCH domain-containing protein 47 (SZF1) mRNA, complete cds [NM_115456]	GO:0003700(sequence-specific DNA binding transcription factor activity)|GO:0005575(cellular_component)|GO:0006355(regulation of transcription, DNA-dependent)|GO:0010200(response to chitin)	AGAGAAGCTTTGGAATGAATGAGAGGGTTCGGATAATGTCGTGGGCTGAGCAAATGTACA
A_84_P137619	8.80869	-3.97878	0.00501135	0.0840731	-2.03468	A_84_P137619	FALSE	NM_124829	NM_124829	835537	AT5G54490	PBP1	pinoid-binding protein 1	At.29493	NA	ref|NM_124829|gb|CB254512|ta|TA42347_3702|tc|TC387349	chr5:22121817-22121876	Arabidopsis thaliana pinoid-binding protein 1 (PBP1) mRNA, complete cds [NM_124829]	GO:0005509(calcium ion binding)|GO:0005515(protein binding)|GO:0005575(cellular_component)|GO:0009733(response to auxin stimulus)	CGAGGAAGAGTTTTACCGGCATTGATAGAGAAACCTTCTTATGCGTTAGAGACTTTGACT
A_84_P13790	14.6076	-8.80498	4.097e-05	0.0119283	2.80618	A_84_P13790	FALSE	NM_116964	NM_116964	826473	AT4G08950	EXO	Phosphate-responsive 1 family protein	At.22399	NA	ref|NM_116964|ta|TA29245_3702|ta|AA395184|ta|BP654499	chr4:5741263-5741322	Arabidopsis thaliana Phosphate-responsive 1 family protein (EXO) mRNA, complete cds [NM_116964]	GO:0003674(molecular_function)|GO:0005618(cell wall)|GO:0005829(cytosol)|GO:0009505(plant-type cell wall)|GO:0009741(response to brassinosteroid stimulus)	AAGTTTTTGCTTCCTGCTTTGTATGATCCTACGACGTCGGCTTGCTCTACTATGGTCTGA
A_84_P13826	9.86881	2.87476	0.0230565	0.166115	-3.60265	A_84_P13826	FALSE	NM_118296	NM_118296	828264	AT4G21760	BGLU47	beta-glucosidase 47	At.32601	NA	ref|NM_118296|ta|AI999258|tc|TC366829|tc|TC384213	chr4:11563760-11563819	Arabidopsis thaliana beta-glucosidase 47 (BGLU47) mRNA, complete cds [NM_118296]	GO:0003824(catalytic activity)|GO:0004553(hydrolase activity, hydrolyzing O-glycosyl compounds)|GO:0005975(carbohydrate metabolic process)|GO:0012505(endomembrane system)|GO:0043169(cation binding)	CCCGAGACTGTCAGCTTCTTGGTACAAAAACTTCATCTTCCAGCACAGAGCTCTATCAAA
A_84_P13969	7.87662	5.78262	0.000604316	0.03822	0.145484	A_84_P13969	FALSE	NM_121728	NM_121728	831586	AT5G17220	GSTF12	glutathione S-transferase phi 12	At.24835	NA	ref|NM_121728|ta|TA49179_3702|tc|TC382997	chr5:5659156-5659215	Arabidopsis thaliana glutathione S-transferase phi 12 (GSTF12) mRNA, complete cds [NM_121728]	GO:0004364(glutathione transferase activity)|GO:0005737(cytoplasm)|GO:0009407(toxin catabolic process)	AAGAATTCACTATGGCTGATTTGACGCACATGCCGGCGATGGGGTACTTGATGAGTATAA
A_84_P13990	6.03586	4.98162	0.00146087	0.0531122	-0.760202	A_84_P13990	FALSE	NM_122502	NM_122502	832670	AT5G26010	AT5G26010	putative protein phosphatase 2C 72	At.30876	NA	ref|NM_122502|tc|NP034494|ta|CF653083|tc|TC380067	chr5:9085615-9085556	Arabidopsis thaliana putative protein phosphatase 2C 72 (AT5G26010) mRNA, complete cds [NM_122502]	GO:0003824(catalytic activity)|GO:0004722(protein serine/threonine phosphatase activity)|GO:0005575(cellular_component)	CGGAGGCGGCTGAAGCTGCATGGAAGAAAAGGCTTAAGTATACGAAGGTAGATGATATTA
A_84_P14070	3.72117	-2.66408	0.0313849	0.188716	-3.91421	A_84_P14070	FALSE	NM_124959	NM_124959	835671	AT5G55770	AT5G55770	cysteine/histidine-rich C1 domain-containing protein	At.55566	NA	ref|NM_124959|tc|TC362256	chr5:22573654-22573713	Arabidopsis thaliana cysteine/histidine-rich C1 domain-containing protein (AT5G55770) mRNA, complete cds [NM_124959]	GO:0005575(cellular_component)|GO:0008270(zinc ion binding)	ATTTTTCAAAGGGTTAAGACTAATCTATTGTTCTCTGGATTGTGTTAGAAATCTGCCACG
A_84_P14074	7.23152	-7.96277	7.96708e-05	0.0153785	2.16825	A_84_P14074	FALSE	NM_125079	NM_125079	835799	AT5G56970	CKX3	cytokinin dehydrogenase 3	At.7094	NA	ref|NM_125079|ta|TA52033_3702|tc|TC366732	chr5:23045077-23045018	Arabidopsis thaliana cytokinin dehydrogenase 3 (CKX3) mRNA, complete cds [NM_125079]	GO:0005773(vacuole)|GO:0008131(primary amine oxidase activity)|GO:0009823(cytokinin catabolic process)|GO:0019139(cytokinin dehydrogenase activity)	ATTCATCACAAGAAGGATGGGTTAGACATTTTGGTCCGAGGTGGAATATTTTCGTAGAGA
A_84_P14226	11.1728	-2.81922	0.024999	0.171299	-3.68464	A_84_P14226	FALSE	NM_001035939	NM_001035939	837543	AT1G10070	BCAT-2	branched-chain-amino-acid aminotransferase 2	At.18974	NA	ref|NM_001035939|ref|NM_100881|ref|NM_001035938|ta|TA32093_3702	chr1:3290077-3290136	Arabidopsis thaliana branched-chain-amino-acid aminotransferase 2 (BCAT-2) mRNA, complete cds [NM_001035939]	GO:0003824(catalytic activity)|GO:0004084(branched-chain-amino-acid transaminase activity)|GO:0008152(metabolic process)|GO:0009081(branched chain family amino acid metabolic process)|GO:0009507(chloroplast)	TGTCTGCCAGAAACTGCGTTCAGTCCTCGTAGGTATCCAGACAGGATTGATTGAAGATAA
A_84_P14274	4.93185	-9.63199	2.24288e-05	0.00956819	3.36933	A_84_P14274	FALSE	NM_202280	NM_202280	841701	AT1G52690	AT1G52690	late embryogenesis abundant domain-containing protein	At.21275	NA	ref|NM_202280|ref|NM_104147|gb|BT000737|ta|TA33227_3702	chr1:19620522-19620581	Arabidopsis thaliana late embryogenesis abundant domain-containing protein (AT1G52690) mRNA, complete cds [NM_202280]	GO:0003674(molecular_function)|GO:0005575(cellular_component)|GO:0009793(embryo development ending in seed dormancy)	AAGAACATGTTTCTTCAGCTCCAAGTACTACTACTACGACCACTACTCGTGAGACACAGA
A_84_P14281	10.3614	3.64489	0.00780911	0.101444	-2.49311	A_84_P14281	FALSE	NM_101424	NM_101424	838125	AT1G15550	GA3OX1	gibberellin 3-beta-dioxygenase 1	At.10782	NA	ref|NM_101424|ta|TA44796_3702|tc|TC370996	chr1:5344651-5344592	Arabidopsis thaliana gibberellin 3-beta-dioxygenase 1 (GA3OX1) mRNA, complete cds [NM_101424]	GO:0005737(cytoplasm)|GO:0008134(transcription factor binding)|GO:0009639(response to red or far red light)|GO:0009686(gibberellin biosynthetic process)|GO:0009739(response to gibberellin stimulus)|GO:0009740(gibberellic acid mediated signaling pathway)|GO:0010114(response to red light)|GO:0016707(gibberellin 3-beta-dioxygenase activity)	TGACATGGAAAGAGTATCTTCGAACAAAAGCAACTCACTTCAACAAAGCTCTTTCAATGA
A_84_P14441	8.41748	-2.5935	0.0348309	0.198971	-4.0188	A_84_P14441	FALSE	NM_128500	NM_128500	817495	AT2G29460	GSTU4	glutathione S-transferase	At.12688	NA	ref|NM_128500|ta|TA42737_3702|ta|CB185533|ta|BX836376	chr2:12626767-12626708	Arabidopsis thaliana glutathione S-transferase (GSTU4) mRNA, complete cds [NM_128500]	GO:0004364(glutathione transferase activity)|GO:0005737(cytoplasm)|GO:0009407(toxin catabolic process)	CGTGAGAGAATGTATTCCTCCTAGAGAGGAACAAATTGAGCATATGAAGAAAGTTGTAGA
A_84_P144819	9.02856	-6.30414	0.000355347	0.0302045	0.684708	A_84_P144819	FALSE	NM_113862	NM_113862	822596	AT3G29370	AT3G29370	hypothetical protein	At.36929	NA	ref|NM_113862|ta|TA42048_3702|tc|TC387482	chr3:11279047-11279106	Arabidopsis thaliana uncharacterized protein (AT3G29370) mRNA, complete cds [NM_113862]	GO:0003674(molecular_function)|GO:0005575(cellular_component)|GO:0008150(biological_process)	AATGGTTTTAGGTTGTCCATGTCTTTAATGTATTGGTTTAAAGGAAAAAGTATTGATGAT
A_84_P14505	6.93136	-5.40923	0.000902317	0.0447942	-0.264631	A_84_P14505	FALSE	NM_128773	NM_128773	817773	AT2G32140	AT2G32140	transmembrane receptor protein	At.38115	NA	ref|NM_128773|ta|TA44582_3702|tc|NP454576|tc|TC378049	chr2:13656334-13656275	Arabidopsis thaliana transmembrane receptor protein (AT2G32140) mRNA, complete cds [NM_128773]	GO:0004888(transmembrane receptor activity)|GO:0006952(defense response)|GO:0007165(signal transduction)|GO:0009507(chloroplast)|GO:0031224(intrinsic to membrane)|GO:0045087(innate immune response)	TAGAGAAGAAATTGACGACTGTTTCGTGGTTTCTGAAAGGAAACTCACTACCGATATGTA
A_84_P14515	6.35063	10.6105	1.16254e-05	0.00740422	3.96519	A_84_P14515	FALSE	NM_111262	NM_111262	821072	AT3G03910	GDH3	glutamate dehydrogenase (NAD(P)+)	At.53173	NA	ref|NM_111262|tc|TC371225	chr3:1008728-1008787	Arabidopsis thaliana glutamate dehydrogenase (NAD(P)+) (GDH3) mRNA, complete cds [NM_111262]	GO:0003824(catalytic activity)|GO:0005488(binding)|GO:0005739(mitochondrion)|GO:0016491(oxidoreductase activity)|GO:0016639(oxidoreductase activity, acting on the CH-NH2 group of donors, NAD or NADP as acceptor)|GO:0051171(regulation of nitrogen compound metabolic process)	GGTTCAAAGACTTGAAAGAAATGTGTCAGACGCACTCATGTGATCTCCGTATGGGAGCTT
A_84_P14783	13.4694	10.2542	1.46736e-05	0.00795212	3.7564	A_84_P14783	FALSE	NM_118611	NM_118611	828580	AT4G24780	AT4G24780	putative pectate lyase 18	At.23543	NA	ref|NM_118611|ref|NM_001203898|gb|AF360140|ta|TA33068_3702	chr4:12770706-12770647	Arabidopsis thaliana putative pectate lyase 18 (AT4G24780) mRNA, complete cds [NM_118611]	GO:0008150(biological_process)|GO:0016020(membrane)|GO:0016829(lyase activity)|GO:0030570(pectate lyase activity)	TAAACCGTCTTCTCTAGTTGGACCATTGACGTCTACTTCTGGTGCACTGAATTGCCGTAA
A_84_P14853	9.03263	4.73442	0.00195269	0.059064	-1.05967	A_84_P14853	FALSE	NM_117638	NM_117638	827220	AT4G15480	UGT84A1	UDP-glycosyltransferase-like protein	At.66613	NA	ref|NM_117638|ta|BP659482	chr4:8849074-8849015	Arabidopsis thaliana UDP-glycosyltransferase-like protein (UGT84A1) mRNA, complete cds [NM_117638]	GO:0005575(cellular_component)|GO:0008194(UDP-glycosyltransferase activity)|GO:0010224(response to UV-B)|GO:0016757(transferase activity, transferring glycosyl groups)|GO:0035251(UDP-glucosyltransferase activity)|GO:0050284(sinapate 1-glucosyltransferase activity)	TCGGATAAGAATTTTAGGGAGTTTGTGGAGAAGTTAGGTGCGGGAGTAACGAAGACTAAA
A_84_P14863	10.0932	-3.71518	0.00710313	0.0971578	-2.39529	A_84_P14863	FALSE	NM_119862	NM_119862	829853	AT4G36988	HSF4	heat stress transcription factor B-1	At.5365	NA	ref|NM_119862|ta|TA32529_3702|ta|BP579550|ta|BP564197	chr4:17441647-17441706	Arabidopsis thaliana heat stress transcription factor B-1 (HSF4) mRNA, complete cds [NM_119862]	GO:0003677(DNA binding)|GO:0003700(sequence-specific DNA binding transcription factor activity)|GO:0005634(nucleus)|GO:0009408(response to heat)|GO:0045892(negative regulation of transcription, DNA-dependent)	GAAATAAAGAACGTGGACTTTCACGCGCCGTTGTGGAAAAGCAGCAAAGTCTGCAACTAA
A_84_P14864	12.7231	-13.8407	1.85166e-06	0.00478685	5.50783	A_84_P14864	FALSE	NM_119889	NM_119889	829880	AT4G37260	MYB73	myb domain protein 73	At.56989	NA	ref|NM_119889|gb|AY063912|ta|TA31856_3702|ta|TA31854_3702	chr4:17541474-17541533	Arabidopsis thaliana myb domain protein 73 (MYB73) mRNA, complete cds [NM_119889]	GO:0003677(DNA binding)|GO:0003700(sequence-specific DNA binding transcription factor activity)|GO:0006355(regulation of transcription, DNA-dependent)|GO:0009723(response to ethylene stimulus)|GO:0009737(response to abscisic acid stimulus)|GO:0009751(response to salicylic acid stimulus)|GO:0009753(response to jasmonic acid stimulus)|GO:0010200(response to chitin)|GO:0046686(response to cadmium io…	CGGTTCGTGTATGCCACAAAGTGTAAACAGCCGTCGTGTTGGGTTTAGAGAGTTTATAGT
A_84_P14878	9.62176	3.58288	0.00849495	0.10543	-2.57996	A_84_P14878	FALSE	NM_120577	NM_120577	830377	AT5G04950	NAS1	nicotianamine synthase 1	At.21765	NA	ref|NM_120577|ta|TA44817_3702|tc|TC372492	chr5:1457950-1457891	Arabidopsis thaliana nicotianamine synthase 1 (NAS1) mRNA, complete cds [NM_120577]	GO:0030410(nicotianamine synthase activity)|GO:0030418(nicotianamine biosynthetic process)|GO:0071281(cellular response to iron ion)|GO:0071369(cellular response to ethylene stimulus)|GO:0071732(cellular response to nitric oxide)	TGCTCCAAGATTCACGCGATCATGAACAACCGTGGTAAGAAGAATATGATCGAGGAGTTT
A_84_P14899	10.7295	8.66992	4.54127e-05	0.0125665	2.70848	A_84_P14899	FALSE	NM_121131	NM_121131	830960	AT5G10930	CIPK5	CBL-interacting serine/threonine-protein kinase 5	At.6016	NA	ref|NM_121131|ta|TA40848_3702|ta|AI995557|tc|TC365774	chr5:3445634-3445575	Arabidopsis thaliana CBL-interacting serine/threonine-protein kinase 5 (CIPK5) mRNA, complete cds [NM_121131]	GO:0004672(protein kinase activity)|GO:0004674(protein serine/threonine kinase activity)|GO:0005524(ATP binding)|GO:0005575(cellular_component)|GO:0006468(protein phosphorylation)|GO:0007165(signal transduction)|GO:0016301(kinase activity)	GCGTTAAACGACATCGTCTGGTCATGGCACGGTGATAATAATAACACTTCTTCCGAGGAT
A_84_P14906	7.29245	-3.81549	0.00621256	0.0924119	-2.25688	A_84_P14906	FALSE	NM_121336	NM_121336	831174	AT5G13330	Rap2.6L	ethylene-responsive transcription factor ERF113	At.32083	NA	ref|NM_121336|ta|TA43230_3702|tc|TC374785	chr5:4274257-4274316	Arabidopsis thaliana ethylene-responsive transcription factor ERF113 (Rap2.6L) mRNA, complete cds [NM_121336]	GO:0003677(DNA binding)|GO:0003700(sequence-specific DNA binding transcription factor activity)|GO:0005634(nucleus)|GO:0006355(regulation of transcription, DNA-dependent)|GO:0009414(response to water deprivation)|GO:0009651(response to salt stress)|GO:0009723(response to ethylene stimulus)|GO:0009737(response to abscisic acid stimulus)|GO:0009751(response to salicylic acid stimulus)|GO:0009753(re…	ATACGCTCAGTTGCTTACGAGTAACAATGAGGTTGATTTATCATACTACACGTCGACTCT
A_84_P14930	8.01804	9.98633	1.75639e-05	0.00863305	3.5934	A_84_P14930	FALSE	NM_122391	NM_122391	832551	AT5G24820	AT5G24820	aspartyl protease family protein	At.54982	NA	ref|NM_122391|ta|DQ056687|tc|TC371393	chr5:8525206-8525265	Arabidopsis thaliana aspartyl protease family protein (AT5G24820) mRNA, complete cds [NM_122391]	GO:0004190(aspartic-type endopeptidase activity)|GO:0006508(proteolysis)|GO:0012505(endomembrane system)	TTGTTGATCATGCAGTTGGGTATGACACTTCACAGAGGATGCTTGCCTTTCAACAAAGGG
A_84_P14954	11.9129	3.929	0.00534832	0.0862829	-2.102	A_84_P14954	FALSE	NM_001124125	NM_001124125	6241275	AT1G73602	CPuORF32	conserved peptide upstream open reading frame 32	At.43548	NA	ref|NM_001124125|ref|NM_106018|ref|NM_202410|ta|TA27554_3702	chr1:27673268-27673327	Arabidopsis thaliana conserved peptide upstream open reading frame 32 (CPuORF32) mRNA, complete cds [NM_001124125]		GGAGAAGGAAGAATTCATCAGTGACTTCTCGAAAGAGGATTACGAGGATATTATAGGCGG
A_84_P15038	6.82791	11.4322	6.97181e-06	0.0063053	4.41393	A_84_P15038	FALSE	NM_125528	NM_125528	836256	AT5G61350	AT5G61350	putative receptor-like protein kinase	At.55660	NA	ref|NM_125528|tc|TC360392	chr5:24670426-24670485	Arabidopsis thaliana putative receptor-like protein kinase (AT5G61350) mRNA, complete cds [NM_125528]	GO:0006468(protein phosphorylation)|GO:0012505(endomembrane system)|GO:0016301(kinase activity)	TAAGACTACAATGAATATTGAAATGGACCTTATTCCCGGCGAGGAAATGCAATCTCCGTC
A_84_P151098	8.49763	-3.35249	0.0116705	0.121388	-2.90695	A_84_P151098	FALSE	NM_105737	NM_105737	843406	AT1G70690	HWI1	cysteine-rich repeat secretory protein 2	At.42976	NA	ref|NM_105737|ta|TA40903_3702|ta|TA40904_3702|ta|AI997357	chr1:26653515-26653574	Arabidopsis thaliana cysteine-rich repeat secretory protein 2 (HWI1) mRNA, complete cds [NM_105737]	GO:0009506(plasmodesma)|GO:0042742(defense response to bacterium)|GO:0051707(response to other organism)	GATATGATTGTATCTCCGAATCGATTTTTGTATAATTGTCGGACTTATATAGGCCAAAGC
A_84_P15205	10.8041	8.93181	3.72393e-05	0.0116135	2.89641	A_84_P15205	FALSE	NM_101505	NM_101505	838209	AT1G16390		organic cation/carnitine transporter 3	At.28085	NA	ref|NM_101505|ta|TA45097_3702|tc|TC364420	chr1:5604417-5604476	Arabidopsis thaliana organic cation/carnitine transporter 3 (3-Oct) mRNA, complete cds [NM_101505]	GO:0005351(sugar:hydrogen symporter activity)|GO:0006810(transport)|GO:0015144(carbohydrate transmembrane transporter activity)|GO:0016020(membrane)|GO:0016021(integral to membrane)|GO:0055085(transmembrane transport)	ATGCGACACTATGGACGAGGAGGAGTATAAGACTTTGGCAAAAAGACAATTTATTGGTTG
A_84_P15304	12.923	7.38665	0.000129927	0.0188643	1.6897	A_84_P15304	FALSE	NM_202365	NM_202365	842851	AT1G65390	PP2-A5	protein PHLOEM protein 2-LIKE A5	At.18976	NA	ref|NM_202365|ref|NM_105213|gb|AF083726|ta|TA36638_3702	chr1:24294507-24294566	Arabidopsis thaliana protein PHLOEM protein 2-LIKE A5 (PP2-A5) mRNA, complete cds [NM_202365]	GO:0006952(defense response)|GO:0007165(signal transduction)|GO:0009507(chloroplast)|GO:0030246(carbohydrate binding)|GO:0031224(intrinsic to membrane)|GO:0045087(innate immune response)	TGCCAACTGTGGAAGTCAGGCCTCTTCGTCAAAGGTGTTACAATTCGTCCCAAATACTAA
A_84_P15361	8.17509	-3.74667	0.00680949	0.0955155	-2.35168	A_84_P15361	FALSE	NM_130085	NM_130085	819130	AT2G45220	AT2G45220	pectinesterase 17	At.27946	NA	ref|NM_130085|ta|TA37284_3702|tc|TC391976|tc|TC364589	chr2:18644497-18644438	Arabidopsis thaliana pectinesterase 17 (AT2G45220) mRNA, complete cds [NM_130085]	GO:0004857(enzyme inhibitor activity)|GO:0009505(plant-type cell wall)|GO:0016020(membrane)|GO:0030599(pectinesterase activity)|GO:0042545(cell wall modification)	TGGCTGGCTCGAGTGGGATGGTAATTTCGCTTTGAAGACTTTGTTCTATGCTGAGTTTCA
A_84_P15371	12.8981	-10.3312	1.39448e-05	0.00795212	3.8023	A_84_P15371	FALSE	NM_127893	NM_127893	816861	AT2G23290	MYB70	myb domain protein 70	At.28681	NA	ref|NM_127893|ta|TA38034_3702|tc|TC373267	chr2:9904979-9904920	Arabidopsis thaliana myb domain protein 70 (MYB70) mRNA, complete cds [NM_127893]	GO:0003677(DNA binding)|GO:0003700(sequence-specific DNA binding transcription factor activity)|GO:0006355(regulation of transcription, DNA-dependent)	AGGAGCAAGTTCGTGTATGGTGCAAGGAACTAATGGTCGTAATGTAGGGTTTAGAGAGTT
A_84_P15388	9.28791	7.18935	0.000154698	0.0207374	1.51723	A_84_P15388	FALSE	NM_128484	NM_128484	817479	AT2G29300	AT2G29300	tropine dehydrogenase	At.38494	NA	ref|NM_128484|ref|NM_001202702|ta|TA35032_3702|tc|TC375097	chr2:12588399-12588458	Arabidopsis thaliana tropine dehydrogenase (AT2G29300) mRNA, complete cds [NM_128484]	GO:0003824(catalytic activity)|GO:0005488(binding)|GO:0008152(metabolic process)|GO:0012505(endomembrane system)|GO:0016491(oxidoreductase activity)|GO:0055114(oxidation-reduction process)	TTGGAGCTAGAATCCATGTATGCGACATATCCGAAACTCTGCTTAATCAAAGCTTAAGAG
A_84_P15440	8.04056	-3.30959	0.0123917	0.124287	-2.96854	A_84_P15440	FALSE	NM_100614	NM_100614	837252	AT1G07400	AT1G07400	class I heat shock protein	At.42302	NA	ref|NM_100614|ta|TA39182_3702|tc|TC391340|tc|TC378550	chr1:2275558-2275617	Arabidopsis thaliana class I heat shock protein (AT1G07400) mRNA, complete cds [NM_100614]	GO:0005737(cytoplasm)|GO:0006979(response to oxidative stress)|GO:0009408(response to heat)	GGTGCCTAAAGTGGAAGAGGCTAAGAAGAAGGCTCAAGTTAAGTCTATTGATATCTCTGG
A_84_P15454	5.57405	-4.44794	0.00276368	0.0663926	-1.4188	A_84_P15454	FALSE	NM_128470	NM_128470	817462	AT2G29130	LAC2	laccase 2	At.13041	NA	ref|NM_128470|ta|TA48171_3702|ta|CNS0A7PD|tc|TC365081	chr2:12525310-12525251	Arabidopsis thaliana laccase 2 (LAC2) mRNA, complete cds [NM_128470]	GO:0009414(response to water deprivation)|GO:0012505(endomembrane system)|GO:0048046(apoplast)	TGATGCATTGCCACATTGAGATTCATTTGAGTTGGGGTCTGACCATGGCTTGGGTTGTTT
A_84_P15494	2.39719	2.92873	0.0213205	0.160091	-3.52316	A_84_P15494	FALSE	NM_111286	NM_111286	819570	AT3G04150	AT3G04150	putative germin-like protein subfamily 1 member 2	At.50155	NA	ref|NM_111286|ref|NM_001202874|tc|TC381551	chr3:1089529-1089470	Arabidopsis thaliana putative germin-like protein subfamily 1 member 2 (AT3G04150) mRNA, complete cds [NM_111286]	GO:0008150(biological_process)|GO:0012505(endomembrane system)|GO:0030145(manganese ion binding)|GO:0045735(nutrient reservoir activity)|GO:0048046(apoplast)	TAAAGCTTTTGCGTTGGACGTGAACATAGTGCGTCATGTTCAGAGGGTGTTTTCTTCCGA
A_84_P15545	9.1594	-5.37382	0.000938169	0.0453524	-0.30461	A_84_P15545	FALSE	NM_112183	NM_112183	820538	AT3G13380	BRL3	receptor-like protein kinase BRI1-like 3	At.39430	NA	ref|NM_112183|ta|TA46256_3702|tc|TC358412	chr3:4350628-4350687	Arabidopsis thaliana receptor-like protein kinase BRI1-like 3 (BRL3) mRNA, complete cds [NM_112183]	GO:0004672(protein kinase activity)|GO:0004674(protein serine/threonine kinase activity)|GO:0005524(ATP binding)|GO:0005886(plasma membrane)|GO:0006468(protein phosphorylation)	CGATGTTCAAAGAGCTCGTTCAGGTTGATACAGAGAACGACAGTCTTGATGAGTTTTTGC
A_84_P156125	7.33	-4.51638	0.0025408	0.0647296	-1.33182	A_84_P156125	FALSE	NM_115983	NM_115983	825291	AT3G61190	BAP1	BON1-associated protein 1	At.26443	NA	ref|NM_115983|ref|NM_001203221|ta|TA36630_3702|ta|CD534365	chr3:22650800-22650741	Arabidopsis thaliana BON1-associated protein 1 (BAP1) mRNA, complete cds [NM_115983]	GO:0005515(protein binding)|GO:0005543(phospholipid binding)|GO:0009266(response to temperature stimulus)|GO:0009408(response to heat)|GO:0009409(response to cold)|GO:0009611(response to wounding)|GO:0009751(response to salicylic acid stimulus)|GO:0016020(membrane)|GO:0019725(cellular homeostasis)|GO:0031348(negative regulation of defense response)	AATTCTTCGTCTTTGTTCCATAGATTTTCCCAATTTGGAATTGAGGAACAAAGATGTGTG
A_84_P15635	10.325	-9.81158	1.97955e-05	0.00895153	3.48412	A_84_P15635	FALSE	NM_115770	NM_115770	825077	AT3G59080	AT3G59080	aspartyl protease family protein	At.26307	NA	ref|NM_115770|ref|NM_001035814|ta|TA45308_3702|ta|CNS0A5LA	chr3:21838304-21838363	Arabidopsis thaliana aspartyl protease family protein (AT3G59080) mRNA, complete cds [NM_115770]	GO:0003677(DNA binding)|GO:0004190(aspartic-type endopeptidase activity)|GO:0006508(proteolysis)|GO:0012505(endomembrane system)	CTCCCAAATCAGCATTTTCAATCATTGGAAACTACCAGCAGCAGAATTTTCATATACTCT
A_84_P156615	7.51412	-2.6778	0.0307573	0.186928	-3.89389	A_84_P156615	FALSE	NM_117319	NM_117319	826861	AT4G12490	AT4G12490	bifunctional inhibitor/lipid-transfer protein/seed storage 2S albumin-like protein	At.48850	NA	ref|NM_117319|ta|TA30160_3702|tc|TC379426|tc|TC403473	chr4:7409743-7409684	Arabidopsis thaliana bifunctional inhibitor/lipid-transfer protein/seed storage 2S albumin-like protein (AT4G12490) mRNA, complete cds [NM_117319]	GO:0006869(lipid transport)|GO:0008289(lipid binding)|GO:0050832(defense response to fungus)	GGGTTCAATGTTTCAATCTTTTGTTTAAGTGTGAGGCGTTATCTTTTTCCGCGCATATAT
A_84_P15691	7.13369	4.42835	0.00283134	0.0669579	-1.44383	A_84_P15691	FALSE	NM_117217	NM_117217	826751	AT4G11460	CRK30	putative cysteine-rich receptor-like protein kinase 30	At.54274	NA	ref|NM_117217|tc|TC362173	chr4:6967028-6967087	Arabidopsis thaliana putative cysteine-rich receptor-like protein kinase 30 (CRK30) mRNA, complete cds [NM_117217]	GO:0006468(protein phosphorylation)|GO:0012505(endomembrane system)|GO:0016301(kinase activity)	TCTGCACTCTGTTGTATTACCTCAACTCTATTTTCAAAGTCAATGTATAGAAACACTGAG
A_84_P15734	11.2009	-7.93946	8.12168e-05	0.0154841	2.14959	A_84_P15734	FALSE	NM_118713	NM_118713	828686	AT4G25810	XTR6	xyloglucan:xyloglucosyl transferase	At.2901	NA	ref|NM_118713|ta|TA36250_3702|ta|CB252959|tc|TC374019	chr4:13129629-13129688	Arabidopsis thaliana xyloglucan:xyloglucosyl transferase (XTR6) mRNA, complete cds [NM_118713]	GO:0004553(hydrolase activity, hydrolyzing O-glycosyl compounds)|GO:0005618(cell wall)|GO:0005975(carbohydrate metabolic process)|GO:0006073(cellular glucan metabolic process)|GO:0016762(xyloglucan:xyloglucosyl transferase activity)|GO:0016798(hydrolase activity, acting on glycosyl bonds)	GTACAGAATAACTACATGATTTACAATTACTGTACGGACGCTAAAAGGTTCCCTCAAGGT
A_84_P15741	11.9608	-6.80034	0.000220693	0.0243049	1.16357	A_84_P15741	FALSE	NM_118862	NM_118862	828836	AT4G27280	AT4G27280	EF-hand, calcium binding motif-containing protein	At.20958	NA	ref|NM_118862|ta|TA31832_3702|ta|DR207063|tc|TC386592	chr4:13663956-13663897	Arabidopsis thaliana EF-hand, calcium binding motif-containing protein (AT4G27280) mRNA, complete cds [NM_118862]	GO:0005509(calcium ion binding)|GO:0080167(response to karrikin)	AGGAGATTTGACTGATGAAGATGTCCGGTGTATGATTAAAGAAGGTGATTTTGACTGCGA
A_84_P15767	12.4997	8.14469	6.86796e-05	0.0147142	2.312	A_84_P15767	FALSE	NM_119476	NM_119476	829458	AT4G33220	PME44	pectinesterase 44	At.2679	NA	ref|NM_119476|gb|BX828436|ta|TA32297_3702|ta|BP645340	chr4:16026040-16026099	Arabidopsis thaliana pectinesterase 44 (PME44) mRNA, complete cds [NM_119476]	GO:0004857(enzyme inhibitor activity)|GO:0005618(cell wall)|GO:0009505(plant-type cell wall)|GO:0012505(endomembrane system)|GO:0030599(pectinesterase activity)|GO:0042545(cell wall modification)	GGCTAACAACTTCACCGTTTCTCAGTTCATTAAAGGAAATCTTTGGCTGCCTTCTACGGG
A_84_P15812	7.56032	-8.28871	6.11826e-05	0.0141897	2.4234	A_84_P15812	FALSE	NM_120216	NM_120216	831895	AT5G01380	AT5G01380	transcription factor	At.33561	NA	ref|NM_120216|ta|TA48106_3702|tc|TC374766	chr5:155875-155816	Arabidopsis thaliana transcription factor (AT5G01380) mRNA, complete cds [NM_120216]	GO:0003700(sequence-specific DNA binding transcription factor activity)|GO:0005515(protein binding)|GO:0005634(nucleus)|GO:0006355(regulation of transcription, DNA-dependent)|GO:0042802(identical protein binding)|GO:0043565(sequence-specific DNA binding)	CTAGGGCTCAGAAGAGAGATTCTCTCATCGATGCTTTGCTTAATAGGCTTAATAGAGATC
A_84_P15831	6.38262	7.41387	0.000126873	0.0186879	1.71314	A_84_P15831	FALSE	NM_120782	NM_120782	830591	AT5G07000	ST2B	sulfotransferase 2B	At.32779	NA	ref|NM_120782|ta|TA33590_3702|tc|TC371289	chr5:2172510-2172451	Arabidopsis thaliana sulfotransferase 2B (ST2B) mRNA, complete cds [NM_120782]	GO:0005575(cellular_component)|GO:0008146(sulfotransferase activity)|GO:0008150(biological_process)|GO:0080131(hydroxyjasmonate sulfotransferase activity)	AGATTCAAGCTATCACGTCTTTCCAAAAACATTTTCAGTCCCTTCCAGACGACGTTGTCC
A_84_P158475	9.65384	-7.98785	7.80436e-05	0.0152776	2.18828	A_84_P158475	FALSE	NM_129727	NM_129727	818762	AT2G41640	AT2G41640	Glycosyltransferase family 61 protein	At.21091	NA	ref|NM_129727|ta|TA40282_3702|ta|TA40281_3702|ta|BP619369	chr2:17362309-17362368	Arabidopsis thaliana Glycosyltransferase family 61 protein (AT2G41640) mRNA, complete cds [NM_129727]	GO:0008150(biological_process)|GO:0016757(transferase activity, transferring glycosyl groups)	TCAGAGAAACGTTAACTCGTTCGTATGATTTCTCCATTAGAAGGAGATTTAGAGAAGATT
A_84_P15863	8.51685	-8.57889	4.87134e-05	0.0129676	2.64167	A_84_P15863	FALSE	NM_121832	NM_121832	831945	AT5G18270	ANAC087	NAC domain containing protein 87	At.23511	NA	ref|NM_121832|ref|NM_203071|gb|BT005713|ta|TA38105_3702	chr5:6041300-6041241	Arabidopsis thaliana NAC domain containing protein 87 (ANAC087) mRNA, complete cds [NM_121832]	GO:0003700(sequence-specific DNA binding transcription factor activity)|GO:0005634(nucleus)|GO:0005737(cytoplasm)|GO:0006355(regulation of transcription, DNA-dependent)|GO:0007275(multicellular organismal development)	AATGGTAGCAAGTCGTATGAAGATCTATGTGACTTGAGGGGGGACTTGTGGGACTTCTAA
A_84_P15868	8.18996	-5.45389	0.000859256	0.0441288	-0.214485	A_84_P15868	FALSE	NM_122143	NM_122143	832299	AT5G22380	NAC090	NAC domain-containing protein 90	At.43843	NA	ref|NM_122143|ta|TA44390_3702|ta|DR750807|ta|DR750808	chr5:7409002-7408943	Arabidopsis thaliana NAC domain-containing protein 90 (NAC090) mRNA, complete cds [NM_122143]	GO:0003700(sequence-specific DNA binding transcription factor activity)|GO:0005575(cellular_component)|GO:0006355(regulation of transcription, DNA-dependent)|GO:0007275(multicellular organismal development)	TGATGTCTCTATGAACACAGAGTTTGTTGATGGACTATCAGAACCGATGTGGGACTGGGA
A_84_P15883	10.6321	-5.10638	0.001266	0.0507708	-0.612696	A_84_P15883	FALSE	NM_122574	NM_122574	832750	AT5G26920	CBP60G	Cam-binding protein 60-like G	At.30838	NA	ref|NM_122574|ref|NM_001203479|ta|TA44863_3702|tc|NP043834	chr5:9478319-9478378	Arabidopsis thaliana Cam-binding protein 60-like G (CBP60G) mRNA, complete cds [NM_122574]	GO:0002237(response to molecule of bacterial origin)|GO:0003700(sequence-specific DNA binding transcription factor activity)|GO:0005516(calmodulin binding)|GO:0009617(response to bacterium)|GO:0009697(salicylic acid biosynthetic process)|GO:0009816(defense response to bacterium, incompatible interaction)|GO:0010112(regulation of systemic acquired resistance)|GO:0043565(sequence-specific DNA bindi…	TTTTGCAAACGTTAATTTGGGATCTCCAAGAGCCAGGTGGTGTAAGGTTAAGGCAGCTTT
A_84_P16006	10.8868	-8.79075	4.14141e-05	0.0119283	2.79596	A_84_P16006	FALSE	NM_126057	NM_126057	836791	AT5G66590	AT5G66590	allergen V5/Tpx-1-related family protein	At.19935	NA	ref|NM_126057|ta|TA36037_3702|ta|Z26544|ta|CNS09ZBE	chr5:26574722-26574781	Arabidopsis thaliana allergen V5/Tpx-1-related family protein (AT5G66590) mRNA, complete cds [NM_126057]	GO:0003674(molecular_function)|GO:0005576(extracellular region)|GO:0008150(biological_process)|GO:0012505(endomembrane system)	TGCTCAAGCCACGTGTACGAAAGAGTCAACGGTGTTGACCATTTGTTTTTACAATCCTCC
A_84_P16080	3.38434	-3.46893	0.00993053	0.113323	-2.74086	A_84_P16080	FALSE	NM_104007	NM_104007	841552	AT1G51290	AT1G51290	putative F-box only protein 10	At.52129	NA	ref|NM_104007|tc|TC372785	chr1:19013182-19013241	Arabidopsis thaliana putative F-box only protein 10 (AT1G51290) mRNA, complete cds [NM_104007]	GO:0004842(ubiquitin-protein ligase activity)|GO:0005575(cellular_component)|GO:0006511(ubiquitin-dependent protein catabolic process)	AAATCAAAATAGATCTCTTTGAGGATCTACTTGATCAATCTAGTCCTCATCTCCGTACTT
A_84_P16097	10.1368	-3.10348	0.0165843	0.142032	-3.2671	A_84_P16097	FALSE	NM_102260	NM_102260	839026	AT1G24140	AT1G24140	matrix metalloprotease domain-containing protein	At.41476	NA	ref|NM_102260|ta|TA43966_3702|ta|CD533905|tc|TC370056	chr1:8536234-8536175	Arabidopsis thaliana matrix metalloprotease domain-containing protein (AT1G24140) mRNA, complete cds [NM_102260]	GO:0004222(metalloendopeptidase activity)|GO:0006508(proteolysis)|GO:0008152(metabolic process)|GO:0008237(metallopeptidase activity)|GO:0008270(zinc ion binding)|GO:0031225(anchored to membrane)	ATTCTGGTGCTCCTGGTAGAAGCGACGGTTCTAGATCGGTTTTGACTAATCTACTTCAGT
A_84_P16226	7.95967	5.44358	0.00086899	0.0442021	-0.226033	A_84_P16226	FALSE	NM_101321	NM_101321	838016	AT1G14540	AT1G14540	peroxidase 4	At.41966	NA	ref|NM_101321|ta|TA47869_3702|ta|AV543370|tc|TC375585	chr1:4974330-4974271	Arabidopsis thaliana peroxidase 4 (AT1G14540) mRNA, complete cds [NM_101321]	GO:0004601(peroxidase activity)|GO:0012505(endomembrane system)|GO:0020037(heme binding)|GO:0071456(cellular response to hypoxia)	CGTCTGATTTCTCAGCTGCAATGATCAAAATGGGAGATATTCAGACACTCACTGGTTCAG
A_84_P16350	4.10413	-4.18991	0.00381827	0.0760001	-1.75331	A_84_P16350	FALSE	NM_126904	NM_126904	815775	AT2G12940	UNE4	Basic-leucine zipper (bZIP) transcription factor family protein	At.40699	NA	ref|NM_126904|ta|TA52265_3702|tc|TC383516	chr2:5319016-5319075	Arabidopsis thaliana Basic-leucine zipper (bZIP) transcription factor family protein (UNE4) mRNA, complete cds [NM_126904]	GO:0003700(sequence-specific DNA binding transcription factor activity)|GO:0005634(nucleus)|GO:0009507(chloroplast)|GO:0009567(double fertilization forming a zygote and endosperm)	ACAAATCAAACATGGAAGTAATGGACTCAAACATGATCAATTGGTCGCAACCAAACCCTG
A_84_P16384	5.38694	6.49984	0.00029354	0.0277117	0.87741	A_84_P16384	FALSE	NM_128081	NM_128081	817062	AT2G25240	AT2G25240	serpin-Z10	At.50097	NA	ref|NM_128081|ta|TA49921_3702|tc|TC371145	chr2:10751999-10751940	Arabidopsis thaliana serpin-Z10 (AT2G25240) mRNA, complete cds [NM_128081]	GO:0004867(serine-type endopeptidase inhibitor activity)|GO:0005575(cellular_component)|GO:0008150(biological_process)|GO:0010951(negative regulation of endopeptidase activity)|GO:0030162(regulation of proteolysis)	TAAGTTGCACTTCTTTTAGGCGGAATCCCGATTTCGTAGCTGACCGTCCATTTCTGTTCA
A_84_P16401	7.75302	-6.05645	0.000455429	0.0340968	0.433358	A_84_P16401	FALSE	NM_128101	NM_128101	817082	AT2G25440	RLP20	receptor like protein 20	At.52911	NA	ref|NM_128101|tc|TC362699	chr2:10829286-10829345	Arabidopsis thaliana receptor like protein 20 (RLP20) mRNA, complete cds [NM_128101]	GO:0007165(signal transduction)|GO:0012505(endomembrane system)|GO:0016301(kinase activity)	GTGGCAATGGGGTATGGACCTGGATTGTTGGTTGGATTTGCAATTGCATATGTCATTGCT
A_84_P16437	7.10568	-3.73671	0.00690088	0.0957518	-2.36545	A_84_P16437	FALSE	NM_111822	NM_111822	820145	AT3G09870	AT3G09870	SAUR-like auxin-responsive protein	At.64110	NA	ref|NM_111822|ta|TA52855_3702|tc|TC390085	chr3:3027792-3027733	Arabidopsis thaliana SAUR-like auxin-responsive protein (AT3G09870) mRNA, complete cds [NM_111822]	GO:0003674(molecular_function)|GO:0009733(response to auxin stimulus)|GO:0012505(endomembrane system)	TAATGCTGCATCAATGATTCCAAGTGATGTGAAGGAAGGGCATGTAGCAGTGATTGCGGT
A_84_P16568	8.95628	-15.4134	8.71104e-07	0.00437681	6.07958	A_84_P16568	FALSE	NM_115442	NM_115442	824750	AT3G55840	AT3G55840	Hs1pro-1 protein	At.70251	NA	ref|NM_115442|ta|AI996644	chr3:20717660-20717601	Arabidopsis thaliana Hs1pro-1 protein (AT3G55840) mRNA, complete cds [NM_115442]	GO:0005515(protein binding)|GO:0005575(cellular_component)|GO:0008150(biological_process)	CGAATGCAAATAGAACGGTGGCGAATCACGAGTCCTATGATTCACTGACTCAGGTGTTTA
A_84_P166103	9.04934	-3.91748	0.00542975	0.0867593	-2.11763	A_84_P166103	FALSE	NM_120907	NM_120907	830720	AT5G08240	AT5G08240	hypothetical protein	At.32606	NA	ref|NM_120907|ta|TA44006_3702|tc|TC373024	chr5:2651455-2651396	Arabidopsis thaliana uncharacterized protein (AT5G08240) mRNA, complete cds [NM_120907]	GO:0003674(molecular_function)|GO:0008150(biological_process)	ATTCGGAGTCGTATAAAAGAAAAGTCGTTTTGGACGGGTTTCTTGGACGGCAAAATCGCG
A_84_P16621	7.10125	4.75809	0.00189847	0.058242	-1.03058	A_84_P16621	FALSE	NM_116756	NM_116756	825865	AT4G05170	AT4G05170	basic helix-loop-helix domain-containing protein	At.51015	NA	ref|NM_116756|tc|NP1657742|tc|NP190425|ta|BT015446	chr4:2668124-2668065	Arabidopsis thaliana basic helix-loop-helix domain-containing protein (AT4G05170) mRNA, complete cds [NM_116756]	GO:0003677(DNA binding)|GO:0003700(sequence-specific DNA binding transcription factor activity)|GO:0005634(nucleus)|GO:0006355(regulation of transcription, DNA-dependent)	AGAAGATATGTAGATCTTTCGAGCCGTGGACTATGTCTAATGCCGATCTCAGCTTCATAT
A_84_P16637	7.17312	3.68066	0.00744083	0.0992257	-2.44325	A_84_P16637	FALSE	NM_117218	NM_117218	826752	AT4G11470	CRK31	putative cysteine-rich receptor-like protein kinase 31	At.54275	NA	ref|NM_117218|tc|TC362791	chr4:6970069-6970128	Arabidopsis thaliana putative cysteine-rich receptor-like protein kinase 31 (CRK31) mRNA, complete cds [NM_117218]	GO:0004672(protein kinase activity)|GO:0004674(protein serine/threonine kinase activity)|GO:0005524(ATP binding)|GO:0006468(protein phosphorylation)|GO:0012505(endomembrane system)	TTAACCTATGGATCCGAGCAGGGGCAATCCAGCAGCATGTCTGTTCCTTTTTCTATAGAT
A_84_P166633	10.3961	11.0467	8.82431e-06	0.00665059	4.20884	A_84_P166633	FALSE	NM_112316	NM_112316	820682	AT3G14560	AT3G14560	hypothetical protein	At.8059	NA	ref|NM_112316|ta|TA33921_3702|ta|AV826091|tc|TC382663	chr3:4889826-4889885	Arabidopsis thaliana uncharacterized protein (AT3G14560) mRNA, complete cds [NM_112316]	GO:0003674(molecular_function)|GO:0005575(cellular_component)|GO:0008150(biological_process)	GTATTGATTGATTTCGTGAAGTCATAATATAACAAAGGCTGTTTCGTAATCCGTTAACCC
A_84_P16678	7.79348	3.81627	0.00620609	0.092365	-2.2558	A_84_P16678	FALSE	NM_118674	NM_118674	828645	AT4G25420	GA20OX1	gibberellin 20 oxidase 1	At.32258	NA	ref|NM_118674|gb|BX827770|ta|TA43852_3702|tc|NP232019	chr4:12991046-12990987	Arabidopsis thaliana gibberellin 20 oxidase 1 (GA20OX1) mRNA, complete cds [NM_118674]	GO:0005737(cytoplasm)|GO:0009686(gibberellin biosynthetic process)|GO:0009739(response to gibberellin stimulus)|GO:0009740(gibberellic acid mediated signaling pathway)|GO:0009826(unidimensional cell growth)|GO:0009908(flower development)|GO:0045544(gibberellin 20-oxidase activity)|GO:0048366(leaf development)|GO:0048575(short-day photoperiodism, flowering)	AACATTATAGAGCAGACATGAACACTCTCCAAGCCTTTTCAGATTGGCTCACCAAACCCA
A_84_P168383	5.01337	3.37165	0.0113632	0.120123	-2.87952	A_84_P168383	FALSE	NM_124290	NM_124290	834972	AT5G49130	AT5G49130	mate efflux domain-containing protein	At.29803	NA	ref|NM_124290|ta|TA46185_3702|tc|TC367486	chr5:19917458-19917517	Arabidopsis thaliana mate efflux domain-containing protein (AT5G49130) mRNA, complete cds [NM_124290]	GO:0005215(transporter activity)|GO:0006855(drug transmembrane transport)|GO:0015238(drug transmembrane transporter activity)|GO:0015297(antiporter activity)|GO:0016020(membrane)|GO:0055085(transmembrane transport)	TGGGCAAGAACGTCATTTCACCTAATGTCGATCAAATTATTGTCAAATGCGAAGAAGGCC
A_84_P16846	8.10232	-2.49584	0.0402557	0.213257	-4.16347	A_84_P16846	FALSE	NM_123252	NM_123252	833882	AT5G38900	AT5G38900	DSBA oxidoreductase family protein	At.30375	NA	ref|NM_123252|gb|BT002984|ta|TA40596_3702|ta|TA40597_3702	chr5:15573975-15573801	Arabidopsis thaliana DSBA oxidoreductase family protein (AT5G38900) mRNA, complete cds [NM_123252]	GO:0005829(cytosol)|GO:0009817(defense response to fungus, incompatible interaction)|GO:0015035(protein disulfide oxidoreductase activity)	AGTATTCGAAAAATATCACCGGAGTTCCAAATTACACTATCAATGGGAAGGTGAAGCTGA
A_84_P16901	6.33167	3.48674	0.00968995	0.112055	-2.71561	A_84_P16901	FALSE	NM_124785	NM_124785	835489	AT5G54060	UF3GT	UDP-glucose:flavonoid 3-o-glucosyltransferase	At.49795	NA	ref|NM_124785|ta|TA47996_3702|tc|TC389265	chr5:21937028-21936969	Arabidopsis thaliana UDP-glucose:flavonoid 3-o-glucosyltransferase (UF3GT) mRNA, complete cds [NM_124785]	GO:0005575(cellular_component)|GO:0016757(transferase activity, transferring glycosyl groups)	TAGTGAGATCGGTGAGAAAGTGAGGAAGAATCATGACAAGTGGAGATGTGTTTTGACTGA
A_84_P16913	10.5436	-3.62166	0.00805879	0.102914	-2.52559	A_84_P16913	FALSE	NM_125136	NM_125136	835859	AT5G57550	XTH25	xyloglucan:xyloglucosyl transferase	At.7483	NA	ref|NM_125136|gb|AY125495|ta|TA34825_3702|ta|BP651981	chr5:23305119-23305060	Arabidopsis thaliana xyloglucan:xyloglucosyl transferase (XTH25) mRNA, complete cds [NM_125136]	GO:0005618(cell wall)|GO:0009832(plant-type cell wall biogenesis)|GO:0012505(endomembrane system)|GO:0016762(xyloglucan:xyloglucosyl transferase activity)|GO:0016798(hydrolase activity, acting on glycosyl bonds)|GO:0048046(apoplast)	TCTATAACTATTGTACGGACACCAAAAGGTTTCCTCAAGGATTTCCAAAGGAGTGTAGAC
A_84_P16919	7.35045	10.6833	1.10946e-05	0.00740422	4.00676	A_84_P16919	FALSE	NM_125303	NM_125303	836031	AT5G59130	AT5G59130	Subtilase family protein	At.29243	NA	ref|NM_125303|ref|NM_001203639|gb|BT003861|ta|TA47688_3702	chr5:23870252-23870193	Arabidopsis thaliana Subtilase family protein (AT5G59130) mRNA, complete cds [NM_125303]	GO:0004252(serine-type endopeptidase activity)|GO:0005618(cell wall)|GO:0006508(proteolysis)|GO:0008152(metabolic process)|GO:0012505(endomembrane system)|GO:0042802(identical protein binding)	TAATGTGAGAAGCCCCATTGTTGTTTATACTGGTGACTTCTCACAACCATCTTCATCATA
A_84_P16923	9.95513	-8.17404	6.70717e-05	0.0144925	2.33487	A_84_P16923	FALSE	NM_125374	NM_125374	836103	AT5G59820	RHL41	C2H2-type zinc finger protein	At.24260	NA	ref|NM_125374|gb|AY050915|ta|TA32049_3702|ta|DR751614	chr5:24103484-24103543	Arabidopsis thaliana C2H2-type zinc finger protein (RHL41) mRNA, complete cds [NM_125374]	GO:0003676(nucleic acid binding)|GO:0003700(sequence-specific DNA binding transcription factor activity)|GO:0006979(response to oxidative stress)|GO:0008270(zinc ion binding)|GO:0009408(response to heat)|GO:0009409(response to cold)|GO:0009416(response to light stimulus)|GO:0009611(response to wounding)|GO:0009631(cold acclimation)|GO:0009643(photosynthetic acclimation)|GO:0010200(response to chi…	GTGGCTTGTTTGGATCTGAGTCTAGGGATGGTGGACAATTTGAATCTCAAGTTGGAGCTT
A_84_P169313	9.01346	12.5621	3.63549e-06	0.00541622	4.96447	A_84_P169313	FALSE	NM_129215	NM_129215	818232	AT2G36590	ProT3	proline transporter 3	At.71118	NA	ref|NM_129215	chr2:15343185-15343126	Arabidopsis thaliana proline transporter 3 (ProT3) mRNA, complete cds [NM_129215]	GO:0005886(plasma membrane)|GO:0006865(amino acid transport)|GO:0015171(amino acid transmembrane transporter activity)|GO:0015193(L-proline transmembrane transporter activity)|GO:0015824(proline transport)|GO:0016020(membrane)	CATTGCAGCTCTTAGGCTCATCGCCCTTGACTCCAAAAACTTCCACGTTTTTGCAGATTT
A_84_P16963	6.74002	-2.42179	0.0449428	0.224614	-4.27301	A_84_P16963	FALSE	NM_121702	NM_121702	831559	AT5G16960	AT5G16960	2-alkenal reductase	At.31614	NA	ref|NM_121702|ta|TA37879_3702|tc|TC370066	chr5:5574731-5574672	Arabidopsis thaliana 2-alkenal reductase (AT5G16960) mRNA, complete cds [NM_121702]	GO:0003824(catalytic activity)|GO:0005488(binding)|GO:0006979(response to oxidative stress)|GO:0008270(zinc ion binding)|GO:0016491(oxidoreductase activity)	GAAGGGTTCAACTGTTTCGATTACTTCCACAAATACTCGGAGTTCTTGGAGTTTGTGGTT
A_84_P16982	6.83463	-4.43397	0.00281173	0.0666735	-1.43663	A_84_P16982	FALSE	NM_104375	NM_104375	841943	AT1G55010	PDF1.5	defensin-like protein 18	At.52210	NA	ref|NM_104375|tc|TC398501	chr1:20517343-20517402	Arabidopsis thaliana defensin-like protein 18 (PDF1.5) mRNA, complete cds [NM_104375]	GO:0003674(molecular_function)|GO:0006952(defense response)|GO:0012505(endomembrane system)	TGGATATTGCGCTGGTGGCTACCCATGGTACAGATCATGTTTCTGTTTCTTCTCTTGCTA
A_84_P17045	8.25485	-3.92013	0.00541091	0.0865822	-2.11403	A_84_P17045	FALSE	NM_100736	NM_100736	837385	AT1G08630	THA1	threonine aldolase	At.57057	NA	ref|NM_100736|ref|NM_179283|ref|NM_179284|ref|NM_001035924	chr1:2744108-2743964	Arabidopsis thaliana threonine aldolase (THA1) mRNA, complete cds [NM_100736]	GO:0004793(threonine aldolase activity)|GO:0005575(cellular_component)|GO:0006567(threonine catabolic process)|GO:0016832(aldehyde-lyase activity)	AACAAGTGATGTGCATTACACATTGTCTTGCTTTCAGCAAGCAATGCTAACGATGCAGGA
A_84_P171073	8.15135	-3.77466	0.00655956	0.0941538	-2.31305	A_84_P171073	FALSE	NM_103219	NM_103219	840410	AT1G35210	AT1G35210	hypothetical protein	At.39615	NA	ref|NM_103219|gb|AK117872|ta|TA37598_3702|tc|TC380010	chr1:12896767-12896708	Arabidopsis thaliana uncharacterized protein (AT1G35210) mRNA, complete cds [NM_103219]	GO:0003674(molecular_function)|GO:0008150(biological_process)|GO:0009507(chloroplast)	CTTGTGATTGATTCCCTAAGCTTGTAGTTTAGTGTGGTAACATAAAATGTGATAATCCAG
A_84_P17111	9.96055	5.51173	0.000806846	0.0432579	-0.149992	A_84_P17111	FALSE	NM_100163	NM_100163	839304	AT1G02820	AT1G02820	late embryogenesis abundant 3-like protein	At.42577	NA	ref|NM_100163|gb|AK176747|ta|TA47574_3702|ta|BP856072	chr1:624079-624020	Arabidopsis thaliana late embryogenesis abundant 3-like protein (AT1G02820) mRNA, complete cds [NM_100163]	GO:0003674(molecular_function)|GO:0006950(response to stress)|GO:0009790(embryo development)	GAGATGAAGAAGAGAGCTGGGGAAGCTTCAAGCGAGAAGGCACCATGGGTTCCAGATCCT
A_84_P17165	7.24803	-2.61281	0.0338509	0.19601	-3.99018	A_84_P17165	FALSE	NM_105469	NM_105469	843127	AT1G67990	TSM1	putative caffeoyl-CoA O-methyltransferase	At.35580	NA	ref|NM_105469|ta|TA36571_3702|tc|TC378044	chr1:25490631-25490690	Arabidopsis thaliana putative caffeoyl-CoA O-methyltransferase (TSM1) mRNA, complete cds [NM_105469]	GO:0005829(cytosol)|GO:0042409(caffeoyl-CoA O-methyltransferase activity)|GO:0048316(seed development)|GO:0080012(trihydroxyferuloyl spermidine O-methyltransferase activity)|GO:0080076(caffeoyl CoA:S-adenosyl-L-methionine O-methyltransferase activity)|GO:0080077(trihydroxyferuloyl spermidine:S-adenosyl-L-methionine O-methyltransferase activity)|GO:0080078(tricaffeoyl spermidine:S-adenosyl-L-methi…	TGAGAGCTTATAGAGAGGCACTTTTAGAGTTCAATAAGATATTGGCTCGGGATCCTCGAG
A_84_P17171	8.34433	-4.07168	0.00444259	0.0801012	-1.91004	A_84_P17171	FALSE	NM_101808	NM_101808	838537	AT1G19510	RL5	RAD-like 5 protein	At.41742	NA	ref|NM_101808|ta|TA47356_3702|ta|TA47357_3702|tc|TC390496	chr1:6757083-6757024	Arabidopsis thaliana RAD-like 5 protein (RL5) mRNA, complete cds [NM_101808]	GO:0003677(DNA binding)|GO:0003700(sequence-specific DNA binding transcription factor activity)|GO:0006355(regulation of transcription, DNA-dependent)	CCTTTGCCTAAATACAAAACCGTCGATGTTGGAAGTAAATCTAGAGGCATCGATGATTTT
A_84_P17189	13.3627	7.73989	9.59285e-05	0.0168789	1.98742	A_84_P17189	FALSE	NM_102367	NM_102367	839143	AT1G25560	TEM1	AP2/ERF and B3 domain-containing transcription factor TEM1	At.17318	NA	ref|NM_102367|gb|AY091069|ta|TA27283_3702|ta|TA27285_3702	chr1:8981954-8981895	Arabidopsis thaliana AP2/ERF and B3 domain-containing transcription factor TEM1 (TEM1) mRNA, complete cds [NM_102367]	GO:0003677(DNA binding)|GO:0003700(sequence-specific DNA binding transcription factor activity)|GO:0009507(chloroplast)|GO:0009873(ethylene mediated signaling pathway)|GO:0048573(photoperiodism, flowering)	TCGGGAAGATGATTTGTTTTCGTTAGGGTGTTCCAAGAAGCAGGCGATTATCAACATCTT
A_84_P17191	7.03491	5.34535	0.000968136	0.0456138	-0.336886	A_84_P17191	FALSE	NM_100590	NM_100590	837227	AT1G07160	AT1G07160	putative protein phosphatase 2C 2	At.42311	NA	ref|NM_100590|gb|BX816312|ta|TA53494_3702|tc|NP303015	chr1:2198235-2198176	Arabidopsis thaliana putative protein phosphatase 2C 2 (AT1G07160) mRNA, complete cds [NM_100590]	GO:0003824(catalytic activity)|GO:0004722(protein serine/threonine phosphatase activity)|GO:0006470(protein dephosphorylation)|GO:0008287(protein serine/threonine phosphatase complex)|GO:0009507(chloroplast)	AAGCTCGTTGACCTCTCTGTATCACGAGGCTCCTTGGACGATATTAGTGTGATGTTGATT
A_84_P172281	7.97931	6.83199	0.00021428	0.0241803	1.19304	A_84_P172281	FALSE	NM_124262	NM_124262	834943	AT5G48850	ATSDI1	tetratricopeptide repeat domain-containing protein	At.29820	NA	ref|NM_124262|ta|TA48352_3702|tc|TC373078|tc|TC400666	chr5:19805672-19805613	Arabidopsis thaliana tetratricopeptide repeat domain-containing protein (ATSDI1) mRNA, complete cds [NM_124262]	GO:0005488(binding)|GO:0006792(regulation of sulfur utilization)|GO:0010438(cellular response to sulfur starvation)	TCTTGGGCTTGAAGAGATGACATCCACTAGTTTTAAATCTAAGAGACTCCCAATCTTCGA
A_84_P17256	11.7123	-6.31438	0.000351776	0.0300138	0.694911	A_84_P17256	FALSE	NM_129572	NM_129572	818605	AT2G40140	CZF1	zinc finger CCCH domain-containing protein 29	At.27663	NA	ref|NM_129572|ref|NM_001036440|ta|TA34764_3702|ta|CNS0AA0H	chr2:16774233-16774292	Arabidopsis thaliana zinc finger CCCH domain-containing protein 29 (CZF1) mRNA, complete cds [NM_129572]	GO:0003700(sequence-specific DNA binding transcription factor activity)|GO:0005575(cellular_component)|GO:0006355(regulation of transcription, DNA-dependent)|GO:0009409(response to cold)|GO:0010200(response to chitin)|GO:0050832(defense response to fungus)	GGAATACGGTGAATGGTGCAGCGAGTAGAGACAAGTTTAAGCTGCCGTCGTGGGCAGAGC
A_84_P17290	5.90925	-2.50407	0.0397672	0.211566	-4.1513	A_84_P17290	FALSE	NM_126421	NM_126421	814901	AT2G03740	AT2G03740	late embryogenesis abundant domain-containing protein	At.41376	NA	ref|NM_126421|ta|TA27165_3702|tc|TC377523	chr2:1143056-1142997	Arabidopsis thaliana late embryogenesis abundant domain-containing protein (AT2G03740) mRNA, complete cds [NM_126421]	GO:0003674(molecular_function)|GO:0009793(embryo development ending in seed dormancy)	AAGCCGGTGACGTAAAAGATACGGCTATGGATATGAGAAACAAAACGTCTAAGTACGTCG
A_84_P17326	11.0247	-3.46007	0.0100527	0.114012	-2.75345	A_84_P17326	FALSE	NM_129404	NM_129404	818429	AT2G38470	WRKY33	putative WRKY transcription factor 33	At.13123	NA	ref|NM_129404|gb|GQ470364|ta|TA29746_3702|ta|DR750855	chr2:16110450-16110509	Arabidopsis thaliana putative WRKY transcription factor 33 (WRKY33) mRNA, complete cds [NM_129404]	GO:0003700(sequence-specific DNA binding transcription factor activity)|GO:0005515(protein binding)|GO:0005634(nucleus)|GO:0006355(regulation of transcription, DNA-dependent)|GO:0006970(response to osmotic stress)|GO:0009408(response to heat)|GO:0009409(response to cold)|GO:0009414(response to water deprivation)|GO:0009651(response to salt stress)|GO:0010120(camalexin biosynthetic process)|GO:001…	ACGCAACAAAACTTTGTTGGTGGTGGATTCTCTAGAGCAAAGGAAGAACCAAACGAGGAG
A_84_P17343	7.6424	-5.55975	0.000766021	0.0425416	-0.0968221	A_84_P17343	FALSE	NM_130048	NM_130048	819093	AT2G44840	ERF13	ethylene-responsive transcription factor 13	At.29014	NA	ref|NM_130048|ta|TA34854_3702|ta|DR750944|tc|TC380108	chr2:18496010-18496069	Arabidopsis thaliana ethylene-responsive transcription factor 13 (ERF13) mRNA, complete cds [NM_130048]	GO:0003677(DNA binding)|GO:0003700(sequence-specific DNA binding transcription factor activity)|GO:0005634(nucleus)|GO:0006355(regulation of transcription, DNA-dependent)|GO:0009873(ethylene mediated signaling pathway)|GO:0010200(response to chitin)	GAGTCTAGTTTGGTTGTACCGGAGTTGGATTTCACGGTGGATCAGTTTTACTTCGATGGT
A_84_P173611	10.002	10.8564	9.93972e-06	0.00713451	4.10412	A_84_P173611	FALSE	NM_180016	NM_180016	818716	AT2G41170	AT2G41170	F-box protein	At.44978	NA	ref|NM_180016|gb|AK222049|ta|TA43541_3702|ta|CNS0A84M	chr2:17159216-17159157	Arabidopsis thaliana F-box protein (AT2G41170) mRNA, complete cds [NM_180016]	GO:0003674(molecular_function)|GO:0008150(biological_process)|GO:0012505(endomembrane system)	CTTAATTCCTTCCGTCGTTGACTGTAAACAGAATTTTTTAATCGAAACAAAAAACGACGG
A_84_P173921	14.2041	-5.61498	0.000721882	0.0414784	-0.0360958	A_84_P173921	FALSE	NM_130312	NM_130312	819357	AT2G47440	AT2G47440	tetratricopeptide repeat-containing protein	At.26830	NA	ref|NM_130312|ta|TA34538_3702|ta|BX834726|ta|AA605549	chr2:19471711-19471770	Arabidopsis thaliana tetratricopeptide repeat-containing protein (AT2G47440) mRNA, complete cds [NM_130312]	GO:0005488(binding)|GO:0005575(cellular_component)|GO:0006457(protein folding)|GO:0031072(heat shock protein binding)	CGTCGTTTCCGTAGATTCGTCTTCGGACAGAAAAACAAATCATTCAGCCGTCAAAAAAGA
A_84_P174151	9.99078	4.6033	0.00228575	0.0620442	-1.22243	A_84_P174151	FALSE	NM_129593	NM_129593	818626	AT2G40330	PYL6	abscisic acid receptor PYL6	At.43706	NA	ref|NM_129593|ta|TA38089_3702|tc|TC373751|tc|TC384258	chr2:16844950-16844891	Arabidopsis thaliana abscisic acid receptor PYL6 (PYL6) mRNA, complete cds [NM_129593]	GO:0005515(protein binding)|GO:0008150(biological_process)	TCAACGATACTTTGGTTTTACCCTTAAAACCATTTCTTCTTGTACAGCTCTCGTAGCTTT
A_84_P17439	10.0683	-4.38559	0.00298548	0.0684422	-1.49868	A_84_P17439	FALSE	NM_113145	NM_113145	821817	AT3G22460	OASA2	cysteine synthase A	At.9825	NA	ref|NM_113145|gb|AJ011976|ta|TA49028_3702|tc|NP301326	chr3:7965673-7965732	Arabidopsis thaliana cysteine synthase A (OASA2) mRNA, complete cds [NM_113145]	GO:0003824(catalytic activity)|GO:0004124(cysteine synthase activity)|GO:0010043(response to zinc ion)|GO:0019344(cysteine biosynthetic process)|GO:0030170(pyridoxal phosphate binding)	TTTCGGGGAAAGATATCTATCGACTGTACTGTTTGATGCAGCAAGGAAAGAGGCAGAGAC
A_84_P17522	8.39028	-3.84842	0.00594719	0.0905286	-2.21175	A_84_P17522	FALSE	NM_115630	NM_115630	824939	AT3G57700	AT3G57700	putative protein kinase	At.34809	NA	ref|NM_115630	chr3:21385858-21385917	Arabidopsis thaliana putative protein kinase (AT3G57700) mRNA, complete cds [NM_115630]	GO:0004672(protein kinase activity)|GO:0004674(protein serine/threonine kinase activity)|GO:0005524(ATP binding)|GO:0005575(cellular_component)|GO:0006468(protein phosphorylation)|GO:0016301(kinase activity)	TGTAAGATTCAGACCAGGAGAGAACGTGCCTCGCATGATAGACGTTGCAAAAGAGCTTAA
A_84_P175491	6.44806	-3.35525	0.0116258	0.121161	-2.903	A_84_P175491	FALSE	NM_203252	NM_203252	836372	AT5G62520	SRO5	RCD one 5-like protein	At.74420	NA	ref|NM_203252|ref|NM_125646|ta|AI996674|ta|BP814966	chr5:25099342-25099401	Arabidopsis thaliana RCD one 5-like protein (SRO5) mRNA, complete cds [NM_203252]	GO:0003950(NAD+ ADP-ribosyltransferase activity)|GO:0005739(mitochondrion)|GO:0009651(response to salt stress)|GO:0072593(reactive oxygen species metabolic process)	CCAAAATGATCAGGACTGGTAGAGTCCCTTTCTATTGTTTTCCCATGATAGTGATGAAAA
A_84_P17582	10.6478	-5.48262	0.00083276	0.0434853	-0.182381	A_84_P17582	FALSE	NM_117199	NM_117199	826730	AT4G11280	ACS6	1-aminocyclopropane-1-carboxylate synthase 6	At.3654	NA	ref|NM_117199|gb|AF428292|ta|TA41482_3702|tc|TC364795	chr4:6865747-6865806	Arabidopsis thaliana 1-aminocyclopropane-1-carboxylate synthase 6 (ACS6) mRNA, complete cds [NM_117199]	GO:0005515(protein binding)|GO:0008631(induction of apoptosis by oxidative stress)|GO:0009605(response to external stimulus)|GO:0009611(response to wounding)|GO:0009612(response to mechanical stimulus)|GO:0009693(ethylene biosynthetic process)|GO:0009723(response to ethylene stimulus)|GO:0009733(response to auxin stimulus)|GO:0009753(response to jasmonic acid stimulus)|GO:0016847(1-aminocycloprop…	AACTTGAGGAGGAGACTAAACCGATGGCTGCAACAACTATGATGGCTAAAAAGAAGAAGA
A_84_P17609	13.9559	4.99317	0.00144151	0.0528978	-0.746444	A_84_P17609	FALSE	NM_118308	NM_118308	828276	AT4G21870	AT4G21870	heat shock protein class V 15.4	At.32592	NA	ref|NM_118308|gb|DR312011|ta|TA38287_3702|ta|TA38286_3702	chr4:11603824-11603765	Arabidopsis thaliana heat shock protein class V 15.4 (AT4G21870) mRNA, complete cds [NM_118308]	GO:0005575(cellular_component)|GO:0009408(response to heat)	ATGACAAGGAGGCTCATTGATCCTTCTGATGTTCCTGAAAGTCTTCAACTTCTTGCTAGA
A_84_P17628	5.72851	-4.60106	0.00229197	0.0620987	-1.22524	A_84_P17628	FALSE	NM_118753	NM_118753	828726	AT4G26200	ACS7	1-aminocyclopropane-1-carboxylate synthase 7	At.20362	NA	ref|NM_118753|gb|BX828188|ta|TA46435_3702|ta|TA46436_3702	chr4:13276872-13276931	Arabidopsis thaliana 1-aminocyclopropane-1-carboxylate synthase 7 (ACS7) mRNA, complete cds [NM_118753]	GO:0005515(protein binding)|GO:0005575(cellular_component)|GO:0009693(ethylene biosynthetic process)|GO:0016847(1-aminocyclopropane-1-carboxylate synthase activity)|GO:0042802(identical protein binding)	AATATGAGTGAGAACACTTTGGAGATTGCGTTGAAGAGAATACATGAGTTCATGGACCGA
A_84_P17805	4.0342	4.24121	0.00357778	0.0736194	-1.68597	A_84_P17805	FALSE	NM_123614	NM_123614	834256	AT5G42490	AT5G42490	ATP binding microtubule motor family protein	At.55319	NA	ref|NM_123614|tc|TC358990	chr5:16988699-16988640	Arabidopsis thaliana ATP binding microtubule motor family protein (AT5G42490) mRNA, complete cds [NM_123614]	GO:0003777(microtubule motor activity)|GO:0005524(ATP binding)|GO:0007018(microtubule-based movement)	TGGCCTCAGCTTGTTACCTAGAACCGAAAACGTAAAATCATCTGGCTGGAGATTTACCAA
A_84_P17859	13.7512	-12.9225	2.98711e-06	0.00503387	5.12563	A_84_P17859	FALSE	NM_125137	NM_125137	835860	AT5G57560	TCH4	xyloglucan endotransglucosylase/hydrolase protein 22	At.24429	NA	ref|NM_125137|ta|TA34717_3702|ta|BP862641|ta|AI100006	chr5:23307382-23307323	Arabidopsis thaliana xyloglucan endotransglucosylase/hydrolase protein 22 (TCH4) mRNA, complete cds [NM_125137]	GO:0005618(cell wall)|GO:0009408(response to heat)|GO:0009409(response to cold)|GO:0009612(response to mechanical stimulus)|GO:0009664(plant-type cell wall organization)|GO:0009733(response to auxin stimulus)|GO:0009741(response to brassinosteroid stimulus)|GO:0016762(xyloglucan:xyloglucosyl transferase activity)|GO:0016798(hydrolase activity, acting on glycosyl bonds)	GTGCAGAGGAACTACATGATCTATAATTATTGTACGGATGCGAAGAGGTTCCCTCAAGGT
A_84_P178774	5.81272	-2.84401	0.0241114	0.168897	-3.64802	A_84_P178774	FALSE	NM_129689	NM_129689	818723	AT2G41240	BHLH100	transcription factor bHLH100	At.37027	NA	ref|NM_129689|ref|NM_180018|ta|TA50172_3702|tc|NP2700238	chr2:17198404-17198345	Arabidopsis thaliana transcription factor bHLH100 (BHLH100) mRNA, complete cds [NM_129689]	GO:0003677(DNA binding)|GO:0003700(sequence-specific DNA binding transcription factor activity)|GO:0005634(nucleus)|GO:0006355(regulation of transcription, DNA-dependent)|GO:0009414(response to water deprivation)	GCCAGGTGAATTCCGAAGAATTAGGTGATAGATTGTTGTACTTGTACGAGAAATGTGGAC
A_84_P17878	3.24195	3.55378	0.00883901	0.107129	-2.6209	A_84_P17878	FALSE	NM_125564	NM_125564	836292	AT5G61700	ATH16	ABC transporter A family member 12	At.55669	NA	ref|NM_125564|tc|NP2704685	chr5:24797762-24797821	Arabidopsis thaliana ABC transporter A family member 12 (ATH16) mRNA, complete cds [NM_125564]	GO:0005215(transporter activity)|GO:0042626(ATPase activity, coupled to transmembrane movement of substances)	CTTGCTGGTACTCAGAAATTTGAGCTCCCAAAGCAAGAGGTTCGAATTGCTGAGGTGTTT
A_84_P17884	4.32203	-3.87112	0.00577147	0.089287	-2.18074	A_84_P17884	FALSE	NM_001085319	NM_001085319	5008330	AT5G63225	AT5G63225	carbohydrate-binding X8 domain-containing protein	At.29010	NA	ref|NM_001085319|ta|TA43927_3702|tc|NP237724|ta|CD534688	chr5:25356436-25356377	Arabidopsis thaliana carbohydrate-binding X8 domain-containing protein (AT5G63225) mRNA, complete cds [NM_001085319]	GO:0003674(molecular_function)|GO:0008150(biological_process)|GO:0012505(endomembrane system)	GTATCGAAGATGCTTGTAGGTTCGGCCGTACTGGTTGTTTTGTTTTCATCGACCCAAGTA
A_84_P17947	3.77625	-4.88819	0.00162855	0.0545793	-0.872267	A_84_P17947	FALSE	NM_103263	NM_103263	840462	AT1G35625	AT1G35625	RING/U-box domain-containing protein	At.39523	NA	ref|NM_103263|tc|NP221271|tc|TC391062	chr1:13158841-13158782	Arabidopsis thaliana RING/U-box domain-containing protein (AT1G35625) mRNA, complete cds [NM_103263]	GO:0005575(cellular_component)|GO:0008150(biological_process)|GO:0008233(peptidase activity)|GO:0008270(zinc ion binding)	TTCGACTTCTGTTACTTGTGCTATATGTATTGATGATTATCGCGTTGGTGAAATACTCAG
A_84_P17964	10.1297	-9.29095	2.85934e-05	0.0101424	3.14418	A_84_P17964	FALSE	NM_103092	NM_103092	840263	AT1G33720	CYP76C6	cytochrome P450, family 76, subfamily C, polypeptide 6	At.49936	NA	ref|NM_103092|ta|BX840522|tc|TC367157	chr1:12221016-12220957	Arabidopsis thaliana cytochrome P450, family 76, subfamily C, polypeptide 6 (CYP76C6) mRNA, complete cds [NM_103092]	GO:0004497(monooxygenase activity)|GO:0005506(iron ion binding)|GO:0009055(electron carrier activity)|GO:0012505(endomembrane system)|GO:0019825(oxygen binding)|GO:0020037(heme binding)|GO:0055114(oxidation-reduction process)	ACAGTGCACAAGACAAACCCGTTACTTGCCGTGCCTCTGAAGAAACGAGCCATAAATTAA
A_84_P18072	8.31799	-4.69565	0.00204526	0.0598183	-1.10753	A_84_P18072	FALSE	NM_105911	NM_105911	843584	AT1G72520	AT1G72520	lipoxygenase 4	At.18241	NA	ref|NM_105911|ta|TA36713_3702|tc|TC359335	chr1:27312268-27312327	Arabidopsis thaliana lipoxygenase 4 (AT1G72520) mRNA, complete cds [NM_105911]	GO:0005506(iron ion binding)|GO:0006952(defense response)|GO:0009507(chloroplast)|GO:0009555(pollen development)|GO:0009611(response to wounding)|GO:0009617(response to bacterium)|GO:0009695(jasmonic acid biosynthetic process)|GO:0009901(anther dehiscence)|GO:0010193(response to ozone)|GO:0016165(lipoxygenase activity)|GO:0016702(oxidoreductase activity, acting on single donors with incorporation…	TTTTTTCTCGTCGATGCCGAGTTTATTGCAAACGACGAAGTTTATGGCGGTGGTTGATAC
A_84_P18092	7.00524	-3.13056	0.0159563	0.139818	-3.22764	A_84_P18092	FALSE	NM_104040	NM_104040	841587	AT1G51620	AT1G51620	protein kinase domain-containing protein	At.49971	NA	ref|NM_104040|ref|NM_001198269|tc|NP306423|ta|CNS0ABOY	chr1:19141547-19141606	Arabidopsis thaliana protein kinase domain-containing protein (AT1G51620) mRNA, complete cds [NM_104040]	GO:0004672(protein kinase activity)|GO:0004674(protein serine/threonine kinase activity)|GO:0005524(ATP binding)|GO:0005575(cellular_component)|GO:0006468(protein phosphorylation)|GO:0016301(kinase activity)	TGAGCCAGGTTGTTATAGAGCTCAATGAGTGTCTAGCCTTAGAGATGGCTCGAAGTAATG
A_84_P18100	7.09586	-2.98066	0.0197795	0.15476	-3.44684	A_84_P18100	FALSE	NM_105661	NM_105661	843329	AT1G69930	GSTU11	glutathione S-transferase TAU 11	At.20559	NA	ref|NM_105661|ta|TA37034_3702|ta|TA37035_3702|ta|AA394442	chr1:26337805-26337746	Arabidopsis thaliana glutathione S-transferase TAU 11 (GSTU11) mRNA, complete cds [NM_105661]	GO:0004364(glutathione transferase activity)|GO:0005737(cytoplasm)|GO:0009407(toxin catabolic process)	CTGTCATGCCCGATATCGAAAAACTGGTCCAGTTCGCTAGGCTCAAGTTCAATACTTCAA
A_84_P18111	6.90531	-2.64902	0.0320894	0.191209	-3.93652	A_84_P18111	FALSE	NM_202375	NM_202375	843126	AT1G67980	CCOAMT	caffeoyl-CoA 3-O-methyltransferase	At.20579	NA	ref|NM_202375|ref|NM_105468|ta|TA52904_3702|ta|AA394533	chr1:25488845-25488904	Arabidopsis thaliana caffeoyl-CoA 3-O-methyltransferase (CCOAMT) mRNA, complete cds [NM_202375]	GO:0005829(cytosol)|GO:0009809(lignin biosynthetic process)|GO:0042409(caffeoyl-CoA O-methyltransferase activity)	TTCAATAAGAAATTGGCTTTGGATCCCCGAGTCGAGGTCTCTCAGATTTCCATTGGAGAT
A_84_P18129	8.57257	3.94285	0.00525215	0.0856393	-2.08323	A_84_P18129	FALSE	NM_101849	NM_101849	838583	AT1G19940	GH9B5	endoglucanase 2	At.16213	NA	ref|NM_101849|gb|AY048245|ta|TA45705_3702|ta|BP605106	chr1:6918390-6918331	Arabidopsis thaliana endoglucanase 2 (GH9B5) mRNA, complete cds [NM_101849]	GO:0003824(catalytic activity)|GO:0004553(hydrolase activity, hydrolyzing O-glycosyl compounds)|GO:0005975(carbohydrate metabolic process)	ACAGTGCTCTTGTTGTTGGTCTTTTGTCGAGTTTGGTTACTACTTCTTCCTCGGTAGAAT
A_84_P18133	6.9846	-2.35313	0.0497872	0.235057	-4.37435	A_84_P18133	FALSE	NM_105367	NM_105367	843014	AT1G66960	AT1G66960	lupeol synthase 5	At.58861	NA	ref|NM_105367|gb|AY062741|ta|TA48229_3702|tc|TC360076	chr1:24985474-24985252	Arabidopsis thaliana lupeol synthase 5 (AT1G66960) mRNA, complete cds [NM_105367]	GO:0019745(pentacyclic triterpenoid biosynthetic process)|GO:0042299(lupeol synthase activity)	GTCGCAACTGGAAAACGGAGATTTTCCTCAACAGGAACTATTAGGAGCGTCTATGAGTAC
A_84_P18213	7.80894	-2.47583	0.0414706	0.216497	-4.19309	A_84_P18213	FALSE	NM_129701	NM_129701	818736	AT2G41380	AT2G41380	S-adenosyl-L-methionine-dependent methyltransferase-like protein	At.43779	NA	ref|NM_129701|ta|TA39333_3702|ta|AA585751|ta|AI100234	chr2:17252827-17252886	Arabidopsis thaliana S-adenosyl-L-methionine-dependent methyltransferase-like protein (AT2G41380) mRNA, complete cds [NM_129701]	GO:0005739(mitochondrion)|GO:0005829(cytosol)|GO:0008168(methyltransferase activity)|GO:0046686(response to cadmium ion)	AAAGTTGTTAGGTATCCGATTTATCTGTTGATCGGAAGAGTTGCAGAAGAACGTGTATAA
A_84_P18219	10.3811	7.88153	8.52078e-05	0.0157617	2.10295	A_84_P18219	FALSE	NM_100355	NM_100355	839418	AT1G04770	AT1G04770	male sterility MS5 family protein	At.42432	NA	ref|NM_100355|gb|BX816880|ta|TA38283_3702|ta|BP650139	chr1:1336633-1336574	Arabidopsis thaliana male sterility MS5 family protein (AT1G04770) mRNA, complete cds [NM_100355]	GO:0005488(binding)|GO:0008150(biological_process)	GCCTTATAGGACAAGAAGACTTCCGATTTTCGAAGAGATCTTACCACTGAGAGATCAATT
A_84_P18309	8.23919	-3.65071	0.00774777	0.1012	-2.48497	A_84_P18309	FALSE	NM_111761	NM_111761	820083	AT3G09270	GSTU8	glutathione S-transferase TAU 8	At.40136	NA	ref|NM_111761|ta|TA38293_3702|ta|AU226327|ta|AA041174	chr3:2848468-2848409	Arabidopsis thaliana glutathione S-transferase TAU 8 (GSTU8) mRNA, complete cds [NM_111761]	GO:0004364(glutathione transferase activity)|GO:0005737(cytoplasm)|GO:0009407(toxin catabolic process)|GO:0046686(response to cadmium ion)	CCCCTAAGGAGAAGCTCGTGGCTGTTTTGAAGGCCATGTTTGGAAGTGTTACATCTAATT
A_84_P18416	8.15971	-4.73274	0.00195661	0.0590892	-1.06174	A_84_P18416	FALSE	NM_114477	NM_114477	823751	AT3G46080	AT3G46080	C2H2-type zinc finger protein	At.49395	NA	ref|NM_114477|gb|CB252931|ta|TA44932_3702|ta|TA44931_3702	chr3:16922938-16922879	Arabidopsis thaliana C2H2-type zinc finger protein (AT3G46080) mRNA, complete cds [NM_114477]	GO:0003676(nucleic acid binding)|GO:0003700(sequence-specific DNA binding transcription factor activity)|GO:0005622(intracellular)|GO:0006355(regulation of transcription, DNA-dependent)|GO:0008270(zinc ion binding)|GO:0010200(response to chitin)	ATGAGGAGACATAGGAGTGAGAAAGCCTCACCAGGCACGTTGGTTACACGTTCTTTTTTA
A_84_P18566	12.953	-5.22873	0.00110248	0.0477072	-0.470394	A_84_P18566	FALSE	NM_118590	NM_118590	828559	AT4G24570	DIC2	dicarboxylate carrier 2	At.20057	NA	ref|NM_118590|ta|TA31788_3702|ta|TA31789_3702|ta|ATH286346	chr4:12687403-12687462	Arabidopsis thaliana dicarboxylate carrier 2 (DIC2) mRNA, complete cds [NM_118590]	GO:0005310(dicarboxylic acid transmembrane transporter activity)|GO:0005488(binding)|GO:0005743(mitochondrial inner membrane)|GO:0006810(transport)|GO:0006839(mitochondrial transport)	TCCTACAGTTTGTAGGCAAGGTCCTTTCACTGTTGTTCTCTTCGTTACGTTGGAGCAAGT
A_84_P18583	7.95906	5.20213	0.00113593	0.0484134	-0.501131	A_84_P18583	FALSE	NM_118956	NM_118956	828931	AT4G28160	AT4G28160	hydroxyproline-rich glycoprotein family protein	At.32040	NA	ref|NM_118956|ta|TA49132_3702|tc|TC383319	chr4:13980644-13980703	Arabidopsis thaliana hydroxyproline-rich glycoprotein family protein (AT4G28160) mRNA, complete cds [NM_118956]	GO:0003674(molecular_function)|GO:0009739(response to gibberellin stimulus)|GO:0012505(endomembrane system)	CACTTCAAATGGAACTCCTAGTAATAAAGCCCGCAGTCCGAGTTCAGGAGAAGATGAAGT
A_84_P185874	5.37042	-2.73019	0.0284777	0.181139	-3.8163	A_84_P185874	FALSE	NM_117187	NM_117187	826718	AT4G11170	AT4G11170	putative disease resistance protein	At.49404	NA	ref|NM_117187|tc|TC358959	chr4:6817035-6817094	Arabidopsis thaliana putative disease resistance protein (AT4G11170) mRNA, complete cds [NM_117187]	GO:0000166(nucleotide binding)|GO:0004888(transmembrane receptor activity)|GO:0005524(ATP binding)|GO:0005739(mitochondrion)|GO:0006952(defense response)|GO:0010193(response to ozone)|GO:0017111(nucleoside-triphosphatase activity)	GGAACCAACAGGAGGAAATCTGTTATGAGATGGATTAAGGTTGGAGCAAGAAAAATGGGT
A_84_P18793	12.8807	-3.932	0.00532733	0.0860979	-2.09793	A_84_P18793	FALSE	NM_180856	NM_180856	835494	AT5G54080	HGO	homogentisate 1,2-dioxygenase	At.23160	NA	ref|NM_180856|ref|NM_124787|ta|TA33995_3702|ta|TA33996_3702	chr5:21947972-21948031	Arabidopsis thaliana homogentisate 1,2-dioxygenase (HGO) mRNA, complete cds [NM_180856]	GO:0004411(homogentisate 1,2-dioxygenase activity)|GO:0005829(cytosol)|GO:0006559(L-phenylalanine catabolic process)|GO:0006570(tyrosine metabolic process)|GO:0006572(tyrosine catabolic process)|GO:0055114(oxidation-reduction process)	TACCAGTGTTGGATTGGCCTCAAGTCTCATTTCTCGCGCATAAGCTTGGACAAGACAAAT
A_84_P188574	11.3748	-6.21377	0.000388698	0.0313873	0.593979	A_84_P188574	FALSE	NM_180421	NM_180421	831782	AT5G02020	AT5G02020	hypothetical protein	At.23336	NA	ref|NM_180421|ref|NM_120280|ta|TA37373_3702|ta|TA37374_3702	chr5:386339-386280	Arabidopsis thaliana uncharacterized protein (AT5G02020) mRNA, complete cds [NM_180421]	GO:0003674(molecular_function)|GO:0009651(response to salt stress)	TGGAAGAAGTTTGAATGTAGCTTAGCTGCAGAAAGCAGGGGAGTTGTTTTTGTCCCTTGT
A_84_P18859	11.1321	6.93424	0.00019495	0.0236001	1.2874	A_84_P18859	FALSE	NM_122746	NM_122746	832966	AT5G28630	AT5G28630	glycine-rich protein	At.47220	NA	ref|NM_122746|gb|AY074364|ta|TA44090_3702|tc|TC384130	chr5:10636878-10636937	Arabidopsis thaliana glycine-rich protein (AT5G28630) mRNA, complete cds [NM_122746]	GO:0003674(molecular_function)|GO:0005575(cellular_component)|GO:0008150(biological_process)	TGCAGCAATGGTTGGTCTTGGAGCCACTTTTATGAAGAAGAAGCACAAAGGTGGTGGAAA
A_84_P18892	6.43034	7.42447	0.000125705	0.0185765	1.72225	A_84_P18892	FALSE	NM_104953	NM_104953	842574	AT1G62760	AT1G62760	plant invertase/pectin methylesterase inhibitor domain-containing protein	At.64877	NA	ref|NM_104953|tc|TC375744	chr1:23237640-23237581	Arabidopsis thaliana plant invertase/pectin methylesterase inhibitor domain-containing protein (AT1G62760) mRNA, complete cds [NM_104953]	GO:0004857(enzyme inhibitor activity)|GO:0030599(pectinesterase activity)|GO:0046910(pectinesterase inhibitor activity)	TCGGCTTACTAGCAACGCGCTTGCTCTCATTAATATGTACGCCTCTACGCAAGAAAACTT
A_84_P18907	10.8599	3.14547	0.0156213	0.138454	-3.20594	A_84_P18907	FALSE	NM_100117	NM_100117	837724	AT1G02360	AT1G02360	putative chitinase	At.42607	NA	ref|NM_100117|ta|TA39652_3702|tc|TC375480	chr1:472206-472147	Arabidopsis thaliana putative chitinase (AT1G02360) mRNA, complete cds [NM_100117]	GO:0004568(chitinase activity)|GO:0012505(endomembrane system)|GO:0050832(defense response to fungus)	TATACTGGGCTGTTTAAAGTAGCAACTGGGCCGAATTTGGACTGTGAAAATCAAAGGCCT
A_84_P18908	7.76246	-13.3007	2.444e-06	0.00478685	5.28779	A_84_P18908	FALSE	NM_103095	NM_103095	840267	AT1G33760	AT1G33760	ethylene-responsive transcription factor ERF022	At.39878	NA	ref|NM_103095|gb|CB252169|ta|TA46238_3702|tc|TC380888	chr1:12238396-12238455	Arabidopsis thaliana ethylene-responsive transcription factor ERF022 (AT1G33760) mRNA, complete cds [NM_103095]	GO:0003677(DNA binding)|GO:0003700(sequence-specific DNA binding transcription factor activity)|GO:0005634(nucleus)|GO:0006355(regulation of transcription, DNA-dependent)	TGCTGACTACGAAGAATTATACGGACAATTTTTTGGTCAGCACGATAGGGATGAGTTTTT
A_84_P18998	9.59236	-5.93966	0.000513247	0.0362861	0.311889	A_84_P18998	FALSE	NM_105948	NM_105948	843621	AT1G72900	AT1G72900	Toll-Interleukin-Resistance domain-containing protein	At.71105	NA	ref|NM_105948|ta|TA37335_3702|ta|AI998978|tc|TC369839	chr1:27433449-27433508	Arabidopsis thaliana Toll-Interleukin-Resistance domain-containing protein (AT1G72900) mRNA, complete cds [NM_105948]	GO:0004888(transmembrane receptor activity)|GO:0005524(ATP binding)|GO:0006952(defense response)|GO:0007165(signal transduction)|GO:0031224(intrinsic to membrane)|GO:0045087(innate immune response)	AAATTTTGTCGTAGCTTCCGATCATTGGCCTTTAAAAAGAGAGACGACATTTCTGCTGCG
A_84_P19082	11.5505	-12.7269	3.32102e-06	0.0051942	5.03899	A_84_P19082	FALSE	NM_102069	NM_102069	838824	AT1G22190	AT1G22190	ethylene-responsive transcription factor ERF058	At.26676	NA	ref|NM_102069|ta|TA38205_3702|tc|TC403127	chr1:7836744-7836803	Arabidopsis thaliana ethylene-responsive transcription factor ERF058 (AT1G22190) mRNA, complete cds [NM_102069]	GO:0003677(DNA binding)|GO:0003700(sequence-specific DNA binding transcription factor activity)|GO:0005515(protein binding)|GO:0005634(nucleus)|GO:0006355(regulation of transcription, DNA-dependent)|GO:0006970(response to osmotic stress)|GO:0009409(response to cold)|GO:0009414(response to water deprivation)|GO:0043565(sequence-specific DNA binding)	AGACGACGCAGAAACAGGTGAGATCAACGAAGAAGTCTTCTTCTCGGAAACGTTCATCAA
A_84_P19119	5.40506	8.62862	4.6878e-05	0.0128009	2.67827	A_84_P19119	FALSE	NM_128039	NM_128039	817017	AT2G24800	AT2G24800	peroxidase 18	At.52898	NA	ref|NM_128039|tc|TC374893	chr2:10571366-10571307	Arabidopsis thaliana peroxidase 18 (AT2G24800) mRNA, complete cds [NM_128039]	GO:0004601(peroxidase activity)|GO:0006979(response to oxidative stress)|GO:0012505(endomembrane system)|GO:0020037(heme binding)|GO:0055114(oxidation-reduction process)	TCAGGAGAGTTTTTTCGATAGATGGACTGAGTCTTTTTTGAAGATGAGTTTGATGGGAGT
A_84_P19210	9.39934	-3.45559	0.0101149	0.114178	-2.75981	A_84_P19210	FALSE	NM_130204	NM_130204	819248	AT2G46400	WRKY46	putative WRKY transcription factor 46	At.26510	NA	ref|NM_130204|gb|AY080812|ta|TA38401_3702|ta|CNS0A94R	chr2:19043772-19043713	Arabidopsis thaliana putative WRKY transcription factor 46 (WRKY46) mRNA, complete cds [NM_130204]	GO:0003700(sequence-specific DNA binding transcription factor activity)|GO:0005730(nucleolus)|GO:0006355(regulation of transcription, DNA-dependent)|GO:0010200(response to chitin)	TGCACCTGCTGCTGTTGAGAATTCCGAAACTGCAGATTCGTATTTCTCGTCTTTGGACAA
A_84_P19239	8.5389	-7.61	0.000107108	0.0177414	1.87956	A_84_P19239	FALSE	NM_103564	NM_103564	841047	AT1G44830	AT1G44830	ethylene-responsive transcription factor ERF014	At.50652	NA	ref|NM_103564|ta|TA49953_3702|tc|TC383312|tc|TC381524	chr1:16934347-16934406	Arabidopsis thaliana ethylene-responsive transcription factor ERF014 (AT1G44830) mRNA, complete cds [NM_103564]	GO:0003677(DNA binding)|GO:0003700(sequence-specific DNA binding transcription factor activity)|GO:0005634(nucleus)|GO:0006355(regulation of transcription, DNA-dependent)|GO:0009507(chloroplast)	GTCTCCGCGCCGTATTTGACAACATCACTTTCTGATGATTTCTTTGAGGAAGGAGATATC
A_84_P19362	8.09082	-9.08248	3.32962e-05	0.0109105	3.00172	A_84_P19362	FALSE	NM_114478	NM_114478	823752	AT3G46090	ZAT7	C2H2 and C2HC zinc finger-containing protein	At.19763	NA	ref|NM_114478|gb|DR751660|ta|TA42617_3702|ta|DR751652	chr3:16926502-16926443	Arabidopsis thaliana C2H2 and C2HC zinc finger-containing protein (ZAT7) mRNA, complete cds [NM_114478]	GO:0003676(nucleic acid binding)|GO:0003700(sequence-specific DNA binding transcription factor activity)|GO:0005622(intracellular)|GO:0006355(regulation of transcription, DNA-dependent)|GO:0008270(zinc ion binding)|GO:0010200(response to chitin)|GO:0045926(negative regulation of growth)|GO:0080134(regulation of response to stress)	TCACATGAGGAGACATAGGAACGAGAAAGTCTCAGGCTCGTTGGTTACACGTTCTTTTCT
A_84_P19516	6.10648	-18.8008	2.1427e-07	0.00242232	7.03391	A_84_P19516	FALSE	NM_118679	NM_118679	828651	AT4G25470	CBF2	dehydration-responsive element-binding protein 1C	At.233	NA	ref|NM_118679|gb|AB007789|ta|TA42748_3702|tc|NP13163010	chr4:13015690-13015631	Arabidopsis thaliana dehydration-responsive element-binding protein 1C (CBF2) mRNA, complete cds [NM_118679]	GO:0003677(DNA binding)|GO:0003700(sequence-specific DNA binding transcription factor activity)|GO:0005634(nucleus)|GO:0006355(regulation of transcription, DNA-dependent)|GO:0009409(response to cold)|GO:0009631(cold acclimation)	TTGAATTTTCAAGATGAGATGTGTCATATGACGACGGATGCTCATGGTCTTGACATGGAG
A_84_P196304	9.12207	12.9111	3.00563e-06	0.00503387	5.1206	A_84_P196304	FALSE	NM_102675	NM_102675	839809	AT1G29350	AT1G29350	hypothetical protein	At.48244	NA	ref|NM_102675|ta|TA33952_3702|tc|TC359425	chr1:10268575-10268516	Arabidopsis thaliana uncharacterized protein (AT1G29350) mRNA, complete cds [NM_102675]	GO:0003674(molecular_function)|GO:0008150(biological_process)	TTTTTAACTCTTGCCTCTTCTTACTTCTCTTGTCTAAGGGCTCAACGTGATTTTTGAAGC
A_84_P196694	11.2399	-2.44526	0.0433999	0.221328	-4.23832	A_84_P196694	FALSE	NM_123810	NM_123810	834470	AT5G44430	PDF1.2c	defensin-like protein 17	At.55354	NA	ref|NM_123810|gb|EG472813|tc|TC391066	chr5:17909424-17909255	Arabidopsis thaliana defensin-like protein 17 (PDF1.2c) mRNA, complete cds [NM_123810]	GO:0003674(molecular_function)|GO:0005618(cell wall)|GO:0006952(defense response)|GO:0012505(endomembrane system)	CATCACCTTCCTTTTCGCTGCTCTTGTTCTCTTTGCTGCTTTTGAAGCACCAACAATGGT
A_84_P196714	5.26491	-3.91493	0.005448	0.0868473	-2.1211	A_84_P196714	FALSE	NM_125720	NM_125720	836445	AT5G63250	AT5G63250	carbohydrate-binding X8 domain-containing protein	At.49806	NA	ref|NM_125720|ta|CNS0A22W|tc|TC393199	chr5:25360333-25360274	Arabidopsis thaliana carbohydrate-binding X8 domain-containing protein (AT5G63250) mRNA, complete cds [NM_125720]	GO:0003674(molecular_function)|GO:0008150(biological_process)|GO:0012505(endomembrane system)	TCAACGGTTCTGGCTCTGAAGTTACTAAAGACCCAAGCCATGACGCGTGTATTTTCATAT
A_84_P19758	7.19152	-2.91863	0.0216344	0.160985	-3.53801	A_84_P19758	FALSE	NM_125322	NM_125322	836050	AT5G59310	LTP4	non-specific lipid-transfer protein 4	At.25116	NA	ref|NM_125322|gb|BE037883|ta|TA27383_3702|ta|TA27387_3702	chr5:23925745-23925686	Arabidopsis thaliana non-specific lipid-transfer protein 4 (LTP4) mRNA, complete cds [NM_125322]	GO:0006869(lipid transport)|GO:0008289(lipid binding)|GO:0009414(response to water deprivation)|GO:0009651(response to salt stress)|GO:0009737(response to abscisic acid stimulus)|GO:0012505(endomembrane system)	TGCTTTGTTTTGACAGTGTTCATCGTTGCATCAGTGGATGCAGCAATAACATGTGGCACA
A_84_P199304	9.34193	-6.16263	0.00040911	0.0319254	0.542144	A_84_P199304	FALSE	NM_101817	NM_101817	838548	AT1G19610	PDF1.4	defensin-like protein 19	At.27139	NA	ref|NM_101817|gb|AY063933|ta|TA49678_3702|tc|TC391021	chr1:6781594-6781535	Arabidopsis thaliana defensin-like protein 19 (PDF1.4) mRNA, complete cds [NM_101817]	GO:0003674(molecular_function)|GO:0006952(defense response)|GO:0012505(endomembrane system)	TGTCAAAACCGTTATCTTTAGCTTGGGTTTCAGTAATAAAAATTCCCCTTTGGTTTTTGG
A_84_P19944	10.5857	-4.51335	0.00255025	0.0649205	-1.33566	A_84_P19944	FALSE	NM_105949	NM_105949	843622	AT1G72910	AT1G72910	Toll-Interleukin-Resistance domain-containing protein	At.24622	NA	ref|NM_105949|ta|TA32165_3702|ta|AI997495|ta|AI100704	chr1:27436784-27436843	Arabidopsis thaliana Toll-Interleukin-Resistance domain-containing protein (AT1G72910) mRNA, complete cds [NM_105949]	GO:0004888(transmembrane receptor activity)|GO:0005524(ATP binding)|GO:0006952(defense response)|GO:0007165(signal transduction)|GO:0031224(intrinsic to membrane)|GO:0045087(innate immune response)	CGTTCCAGCGGGCTTTGTGTAGAGCAAAGAGTTTTGCCACGGAATGTTTTTGTTGTCAAA
A_84_P19988	13.233	-5.98008	0.000492358	0.0357949	0.354148	A_84_P19988	FALSE	NM_101148	NM_101148	837834	AT1G12780	UGE1	UDP-D-glucose/UDP-D-galactose 4-epimerase 1	At.20506	NA	ref|NM_101148|ta|TA29451_3702|ta|TA29454_3702|ta|TA29456_3702	chr1:4356486-4356345	Arabidopsis thaliana UDP-D-glucose/UDP-D-galactose 4-epimerase 1 (UGE1) mRNA, complete cds [NM_101148]	GO:0003978(UDP-glucose 4-epimerase activity)|GO:0005829(cytosol)|GO:0005886(plasma membrane)|GO:0006950(response to stress)|GO:0046369(galactose biosynthetic process)|GO:0046983(protein dimerization activity)	TTTGAAAAAGCTTCCGGCAAGAAAATCCCGATTAAGCTCTGTCCGAGAAGGTCAGGAGAT
A_84_P20170	9.45202	13.161	2.63034e-06	0.00478685	5.22871	A_84_P20170	FALSE	NM_126250	NM_126250	814720	AT2G01890	PAP8	purple acid phosphatase 8	At.16914	NA	ref|NM_126250|ref|NM_201668|ta|TA39218_3702|ta|TA39219_3702	chr2:397050-396991	Arabidopsis thaliana purple acid phosphatase 8 (PAP8) mRNA, complete cds [NM_126250]	GO:0003993(acid phosphatase activity)|GO:0004722(protein serine/threonine phosphatase activity)|GO:0012505(endomembrane system)|GO:0016311(dephosphorylation)	GATGGTCTTGGTCACGTTTTGCATCGATGGAGCACTCTTAAGAATGGGGTTTATTCCGAT
A_84_P20180	6.48154	-4.10765	0.00424161	0.078581	-1.86213	A_84_P20180	FALSE	NM_128763	NM_128763	817763	AT2G32030	AT2G32030	GCN5-related N-acetyltransferase-like protein	At.67569	NA	ref|NM_128763|gb|BX840558|ta|TA45572_3702|tc|TC385818	chr2:13633055-13632996	Arabidopsis thaliana GCN5-related N-acetyltransferase-like protein (AT2G32030) mRNA, complete cds [NM_128763]	GO:0005575(cellular_component)|GO:0008080(N-acetyltransferase activity)|GO:0008152(metabolic process)	ATCGCGTACTTAAACGACGCTCTTTTGCCACACCCTTGGCTTAGAGCTATATGCTTAGAT
A_84_P20204	7.34379	-4.9799	0.00146379	0.053124	-0.762256	A_84_P20204	FALSE	NM_111050	NM_111050	820047	AT3G01840	AT3G01840	protein kinase domain-containing protein	At.41222	NA	ref|NM_111050	chr3:296677-296618	Arabidopsis thaliana protein kinase domain-containing protein (AT3G01840) mRNA, complete cds [NM_111050]	GO:0004672(protein kinase activity)|GO:0005524(ATP binding)|GO:0006468(protein phosphorylation)|GO:0012505(endomembrane system)|GO:0016301(kinase activity)	GATGAAGAAGATGAGGCAGTAATAGATAGAGAGAGTACCTTAATTTCAGAGAGTTCATAC
A_84_P20247	9.07146	-2.68405	0.0304756	0.186355	-3.88463	A_84_P20247	FALSE	NM_113073	NM_113073	821732	AT3G21780	UGT71B6	UDP-glucosyl transferase 71B6	At.49617	NA	ref|NM_113073|ta|TA49431_3702|tc|TC368374	chr3:7675138-7675079	Arabidopsis thaliana UDP-glucosyl transferase 71B6 (UGT71B6) mRNA, complete cds [NM_113073]	GO:0006970(response to osmotic stress)|GO:0008194(UDP-glycosyltransferase activity)|GO:0009651(response to salt stress)|GO:0009737(response to abscisic acid stimulus)|GO:0010294(abscisic acid glucosyltransferase activity)|GO:0016020(membrane)|GO:0016757(transferase activity, transferring glycosyl groups)|GO:0046345(abscisic acid catabolic process)	AATGGACGGTGGATCGTCAGAAACTGCTTTGAAAAGATTTATTCAAGACGTAACGGAGAA
A_84_P20289	12.4018	13.2497	2.51017e-06	0.00478685	5.26635	A_84_P20289	FALSE	NM_113746	NM_113746	822453	AT3G28270	AT3G28270	hypothetical protein	At.5792	NA	ref|NM_113746|ref|NM_180313|ta|TA37634_3702|ta|AV563078	chr3:10539770-10539829	Arabidopsis thaliana uncharacterized protein (AT3G28270) mRNA, complete cds [NM_113746]	GO:0003674(molecular_function)|GO:0005575(cellular_component)|GO:0008150(biological_process)	AGGTTGGTGAAAGTGTGGAAGATCATAGCAAGTTGATTGCAAAGGCCAGACTTCAAGTTC
A_84_P20325	13.1892	-9.04097	3.43335e-05	0.0110281	2.97291	A_84_P20325	FALSE	NM_114866	NM_114866	824168	AT3G50060	MYB77	myb domain protein 77	At.22600	NA	ref|NM_114866|ta|TA33708_3702|ta|TA33709_3702|ta|DR377718	chr3:18558216-18558157	Arabidopsis thaliana myb domain protein 77 (MYB77) mRNA, complete cds [NM_114866]	GO:0003677(DNA binding)|GO:0003700(sequence-specific DNA binding transcription factor activity)|GO:0005515(protein binding)|GO:0006355(regulation of transcription, DNA-dependent)|GO:0009723(response to ethylene stimulus)|GO:0009751(response to salicylic acid stimulus)|GO:0010200(response to chitin)|GO:0048527(lateral root development)	GAGGTTTATACGAATCCGGCGGCAATGGTGGTTTTAGGGATTGTGGAGTAATAACACCTA
A_84_P20466	6.3455	-3.19703	0.0145196	0.134059	-3.13107	A_84_P20466	FALSE	NM_001203915	NM_001203915	828732	AT4G26260	MIOX4	inositol oxygenase 4	At.32196	NA	ref|NM_001203915|ref|NM_118759|ta|TA47497_3702|ta|AY142501	chr4:13299803-13299955	Arabidopsis thaliana inositol oxygenase 4 (MIOX4) mRNA, complete cds [NM_001203915]	GO:0006949(syncytium formation)|GO:0019853(L-ascorbic acid biosynthetic process)|GO:0050113(inositol oxygenase activity)	GTGGCTACACGTTTTCAACAAGTACGACTTGTACAGTAAGAGCAAAGTTCACGTTGATGT
A_84_P20470	10.5458	-8.16978	6.73024e-05	0.0144925	2.33155	A_84_P20470	FALSE	NM_102039	NM_102039	838793	AT1G21910	AT1G21910	ethylene-responsive transcription factor ERF012	At.41636	NA	ref|NM_102039|gb|AY085925|ta|TA39495_3702|tc|TC372404	chr1:7697272-7697331	Arabidopsis thaliana ethylene-responsive transcription factor ERF012 (AT1G21910) mRNA, complete cds [NM_102039]	GO:0003677(DNA binding)|GO:0003700(sequence-specific DNA binding transcription factor activity)|GO:0005634(nucleus)|GO:0006355(regulation of transcription, DNA-dependent)|GO:0009751(response to salicylic acid stimulus)|GO:0009753(response to jasmonic acid stimulus)|GO:0034605(cellular response to heat)|GO:0045893(positive regulation of transcription, DNA-dependent)|GO:0071497(cellular response to…	TCAACTAAACTCGACGACGATGCTCGATGAATACTTCTACGAAGATGCTGACATTCCGCT
A_84_P206058	5.70373	-4.00463	0.00484553	0.0829352	-1.99987	A_84_P206058	FALSE	NM_119892	NM_119892	829883	AT4G37290	AT4G37290	hypothetical protein	At.31259	NA	ref|NM_119892|gb|DR374420|ta|TA47978_3702|ta|CB254468	chr4:17549911-17549852	Arabidopsis thaliana uncharacterized protein (AT4G37290) mRNA, complete cds [NM_119892]	GO:0003674(molecular_function)|GO:0012505(endomembrane system)|GO:0080167(response to karrikin)	CAAACCGGGCCGGTTAAAGTGCCCATACCCATCTAGGTCGAGAAAATTATTTCATTTTTT
A_84_P20638	5.13212	-3.22653	0.0139266	0.131556	-3.08834	A_84_P20638	FALSE	NM_123464	NM_123464	834101	AT5G40990	GLIP1	GDSL esterase/lipase 1	At.55286	NA	ref|NM_123464|tc|TC372912	chr5:16420332-16420391	Arabidopsis thaliana GDSL esterase/lipase 1 (GLIP1) mRNA, complete cds [NM_123464]	GO:0004091(carboxylesterase activity)|GO:0005615(extracellular space)|GO:0009620(response to fungus)|GO:0009627(systemic acquired resistance)|GO:0009751(response to salicylic acid stimulus)|GO:0009817(defense response to fungus, incompatible interaction)|GO:0009866(induced systemic resistance, ethylene mediated signaling pathway)|GO:0009871(jasmonic acid and ethylene-dependent systemic resistance…	CTGATTTGGAGCGGACCTACCAACATTACTGGACCCTATAATCTCAAAGCGCTGTTTGAA
A_84_P20728	7.75208	3.03433	0.0183097	0.149031	-3.36815	A_84_P20728	FALSE	NM_125871	NM_125871	836596	AT5G64750	ABR1	ethylene-responsive transcription factor ABR1	At.71233	NA	ref|NM_125871|tc|TC367004|tc|TC401626	chr5:25893565-25893624	Arabidopsis thaliana ethylene-responsive transcription factor ABR1 (ABR1) mRNA, complete cds [NM_125871]	GO:0003677(DNA binding)|GO:0003700(sequence-specific DNA binding transcription factor activity)|GO:0005634(nucleus)|GO:0006355(regulation of transcription, DNA-dependent)|GO:0006970(response to osmotic stress)|GO:0009737(response to abscisic acid stimulus)|GO:0009749(response to glucose stimulus)|GO:0009788(negative regulation of abscisic acid mediated signaling pathway)|GO:0050832(defense respon…	CAGAATCAGCTAGCGAAACCGGTTATCTCCAGGATATACAATGGCCATCAGACAAGACTA
A_84_P20766	4.08654	-3.56404	0.00871597	0.106429	-2.60645	A_84_P20766	FALSE	NM_104368	NM_104368	841935	AT1G54950	AT1G54950	hypothetical protein	At.52208	NA	ref|NM_104368|tc|TC397198	chr1:20490593-20490534	Arabidopsis thaliana uncharacterized protein (AT1G54950) mRNA, complete cds [NM_104368]	GO:0003674(molecular_function)|GO:0008150(biological_process)|GO:0012505(endomembrane system)	GAAGAAGTTCCTAAGCGACGTTCAGTCAAGAGTAAACTCTTCTCTAGACTACAAAAACTT
A_84_P20876	10.1809	12.3851	4.01124e-06	0.00560592	4.8829	A_84_P20876	FALSE	NM_105152	NM_105152	842786	AT1G64780	AMT1;2	ammonium transporter 1;2	At.14824	NA	ref|NM_105152|ta|TA36330_3702|ta|CNS0AE0Z|ta|BP783520	chr1:24061155-24061096	Arabidopsis thaliana ammonium transporter 1;2 (AMT1;2) mRNA, complete cds [NM_105152]	GO:0005886(plasma membrane)|GO:0006810(transport)|GO:0008519(ammonium transmembrane transporter activity)|GO:0009624(response to nematode)|GO:0015696(ammonium transport)|GO:0015843(methylammonium transport)|GO:0016020(membrane)	ATGACACGTCATGGAGGATTTGCTTACGCATACAATGACGAAGACGACGTGTCGACTAAA
A_84_P20890	8.44659	-4.02182	0.00473852	0.0822672	-1.97677	A_84_P20890	FALSE	NM_105950	NM_105950	843623	AT1G72920	AT1G72920	Toll-Interleukin-Resistance domain-containing protein	At.66922	NA	ref|NM_105950|ta|TA34851_3702|ta|AI997169|ta|CB255491	chr1:27438775-27438834	Arabidopsis thaliana Toll-Interleukin-Resistance domain-containing protein (AT1G72920) mRNA, complete cds [NM_105950]	GO:0004888(transmembrane receptor activity)|GO:0006952(defense response)|GO:0009611(response to wounding)|GO:0031224(intrinsic to membrane)	TATCAAGACAGCTTCCAAACTTTATGTTTTAACTCGTTGGTTGAAGGTTGCACATTTGCT
A_84_P20925	3.60347	-3.83637	0.00604285	0.0913432	-2.22825	A_84_P20925	FALSE	NM_105326	NM_105326	842973	AT1G66550	WRKY67	putative WRKY transcription factor 67	At.26283	NA	ref|NM_105326|ref|NM_001124087|gb|EG473691|ta|AF421154	chr1:24829530-24829589	Arabidopsis thaliana putative WRKY transcription factor 67 (WRKY67) mRNA, complete cds [NM_105326]	GO:0003700(sequence-specific DNA binding transcription factor activity)|GO:0006355(regulation of transcription, DNA-dependent)	TTTCCCCCGTTTCCATCGAGTGACACAATGTTCTTGGAAAACATTTCTGCTTTTGATTAG
A_84_P209868	6.18888	-4.01617	0.00477341	0.0824331	-1.98435	A_84_P209868	FALSE	NM_128772	NM_128772	817772	AT2G32130	AT2G32130	hypothetical protein	At.38117	NA	ref|NM_128772|ta|TA51346_3702|tc|TC384939	chr2:13655271-13655212	Arabidopsis thaliana uncharacterized protein (AT2G32130) mRNA, complete cds [NM_128772]	GO:0003674(molecular_function)|GO:0005575(cellular_component)|GO:0008150(biological_process)	CAAGCGGCGGATACGGTGGTAGTTAATGAACTAAAAACTTTATCGGAGCTTAAACGGAGT
A_84_P20996	7.54346	-2.53521	0.0379712	0.207337	-4.10517	A_84_P20996	FALSE	NM_104066	NM_104066	841613	AT1G51860	AT1G51860	putative LRR receptor-like serine/threonine-protein kinase	At.52143	NA	ref|NM_104066|tc|NP2708694|tc|NP232365	chr1:19257712-19257653	Arabidopsis thaliana putative LRR receptor-like serine/threonine-protein kinase (AT1G51860) mRNA, complete cds [NM_104066]	GO:0006468(protein phosphorylation)|GO:0012505(endomembrane system)|GO:0016301(kinase activity)	TAGTGAAGAGATGTACTCAATGGGTTCTGTTGACTATAGTCTCTCTTCTACTTCTGACTT
A_84_P20998	13.8359	-10.966	9.27916e-06	0.0067678	4.16471	A_84_P20998	FALSE	NM_103210	NM_103210	840399	AT1G35140	PHI-1	Phosphate-responsive 1-like protein	At.24168	NA	ref|NM_103210|ta|TA36960_3702|ta|BP671350|tc|TC372885	chr1:12852942-12853001	Arabidopsis thaliana Phosphate-responsive 1-like protein (PHI-1) mRNA, complete cds [NM_103210]	GO:0003674(molecular_function)|GO:0009505(plant-type cell wall)|GO:0040007(growth)	AGGGACTGAATGGGAGAAAATATTTGTTACCGGCTTTGTTTGACCCTAAAACAGATTCTT
A_84_P210278	7.04814	-2.36526	0.0488937	0.233104	-4.35646	A_84_P210278	FALSE	NM_202367	NM_202367	842988	AT1G66700	PXMT1	S-adenosylmethionine-dependent methyltransferase domain-containing protein	At.26441	NA	ref|NM_202367|ref|NM_105341|ta|TA39755_3702|ta|CNS0AEL9	chr1:24873360-24873301	Arabidopsis thaliana S-adenosylmethionine-dependent methyltransferase domain-containing protein (PXMT1) mRNA, complete cds [NM_202367]	GO:0005575(cellular_component)|GO:0008150(biological_process)|GO:0008757(S-adenosylmethionine-dependent methyltransferase activity)	TTGTCTTAACGTCTTTGTATTCTCCCCTATCCTACAAATGAATAAAACTTCACTTTACGC
A_84_P21046	7.04032	-9.45917	2.53417e-05	0.00961187	3.25643	A_84_P21046	FALSE	NM_129417	NM_129417	818442	AT2G38600	AT2G38600	HAD superfamily, subfamily IIIB acid phosphatase	At.53068	NA	ref|NM_129417|tc|TC379760	chr2:16146796-16146855	Arabidopsis thaliana HAD superfamily, subfamily IIIB acid phosphatase (AT2G38600) mRNA, complete cds [NM_129417]	GO:0003993(acid phosphatase activity)|GO:0008150(biological_process)|GO:0012505(endomembrane system)	AAGGAGAATATTCAGGGGATCGTACCTTCAAGATTCCTAATCCTATGTACTTCGTTCCCT
A_84_P21194	6.76179	-2.72134	0.02885	0.182272	-3.8294	A_84_P21194	FALSE	NM_113225	NM_113225	821902	AT3G23240	ERF1	ethylene-responsive transcription factor 1B	At.6341	NA	ref|NM_113225|gb|AY133629|gb|AF428390|ta|TA42234_3702	chr3:8296300-8296359	Arabidopsis thaliana ethylene-responsive transcription factor 1B (ERF1) mRNA, complete cds [NM_113225]	GO:0003677(DNA binding)|GO:0003700(sequence-specific DNA binding transcription factor activity)|GO:0005634(nucleus)|GO:0006355(regulation of transcription, DNA-dependent)|GO:0006952(defense response)|GO:0009867(jasmonic acid mediated signaling pathway)|GO:0009873(ethylene mediated signaling pathway)	ATTTGGGAGAACAGTACCTTGAGGAGCTTTTGGGGTCTTCTGAAAATAGTGGGACTTGGT
A_84_P21275	9.24849	-7.1131	0.000165656	0.0214028	1.44936	A_84_P21275	FALSE	NM_114953	NM_114953	824257	AT3G50930	BCS1	cytochrome BC1 synthesis	At.23776	NA	ref|NM_114953|ta|TA32818_3702|ta|AV539537|tc|TC395103	chr3:18931471-18931530	Arabidopsis thaliana cytochrome BC1 synthesis (BCS1) mRNA, complete cds [NM_114953]	GO:0000166(nucleotide binding)|GO:0005524(ATP binding)|GO:0005739(mitochondrion)|GO:0016887(ATPase activity)|GO:0017111(nucleoside-triphosphatase activity)	TGGTCGAGTTGTTAAAAGCCAAGAAGATCGAGGACGACCAAGATAAAGCCAAACATGAGG
A_84_P21280	10.4764	9.68975	2.15409e-05	0.00932392	3.40653	A_84_P21280	FALSE	NM_115072	NM_115072	824377	AT3G52130	AT3G52130	bifunctional inhibitor/lipid-transfer protein/seed storage 2S albumin-like protein	At.63607	NA	ref|NM_115072|gb|AK221604|ta|TA47344_3702|tc|TC386541	chr3:19332166-19332107	Arabidopsis thaliana bifunctional inhibitor/lipid-transfer protein/seed storage 2S albumin-like protein (AT3G52130) mRNA, complete cds [NM_115072]	GO:0006869(lipid transport)|GO:0008289(lipid binding)|GO:0012505(endomembrane system)	CACTCTCTGGCATTGACCGCTCCATGGCTCTTCAGCTCCCTCAGAGATGCTCTGCTAATT
A_84_P213008	6.16681	-2.78118	0.0264276	0.175358	-3.74086	A_84_P213008	FALSE	NM_101222	NM_101222	837912	AT1G13520	AT1G13520	hypothetical protein	At.42024	NA	ref|NM_101222|gb|AK229356|ta|TA46340_3702|tc|TC372313	chr1:4632064-4632005	Arabidopsis thaliana uncharacterized protein (AT1G13520) mRNA, complete cds [NM_101222]	GO:0003674(molecular_function)|GO:0005575(cellular_component)	ATGGGAAGAGGAAAGGTTCGGATGGTTAAACAACGGTGAAAGATCTAACATTAAGAGATC
A_84_P21308	8.67475	-10.8212	1.01635e-05	0.00718118	4.08445	A_84_P21308	FALSE	NM_102004	NM_102004	838756	AT1G21550	AT1G21550	putative calcium-binding protein CML44	At.43961	NA	ref|NM_102004|gb|AF361594|ta|TA46120_3702|ta|T76748	chr1:7553424-7553365	Arabidopsis thaliana putative calcium-binding protein CML44 (AT1G21550) mRNA, complete cds [NM_102004]	GO:0005509(calcium ion binding)|GO:0005575(cellular_component)|GO:0008150(biological_process)	GAGGAGGCAAAGGCTTGGGATTGTGGGAGAATGATTCGAGTTCATGACAAGAATCTTGAT
A_84_P21400	7.49981	-3.79714	0.00636599	0.093211	-2.28209	A_84_P21400	FALSE	NM_118501	NM_118501	828470	AT4G23700	CHX17	cation/H(+) antiporter 17	At.2564	NA	ref|NM_118501|ta|TA38179_3702|ta|CD533016|ta|Z34597	chr4:12342668-12342609	Arabidopsis thaliana cation/H(+) antiporter 17 (CHX17) mRNA, complete cds [NM_118501]	GO:0005451(monovalent cation:hydrogen antiporter activity)|GO:0006812(cation transport)|GO:0015385(sodium:hydrogen antiporter activity)|GO:0016021(integral to membrane)	TTAACGGAAAGCGAAAGTGTTTCGACGGTGGCATCAGTGTTGGTGGTGCAACAGTATATA
A_84_P21421	13.1443	7.97247	7.9037e-05	0.0153785	2.176	A_84_P21421	FALSE	NM_118964	NM_118964	828939	AT4G28240	AT4G28240	putative wound-responsive protein	At.4519	NA	ref|NM_118964|ta|DR354272|ta|AA041142|ta|T21857	chr4:13998044-13997985	Arabidopsis thaliana putative wound-responsive protein (AT4G28240) mRNA, complete cds [NM_118964]	GO:0003674(molecular_function)|GO:0008150(biological_process)	TCTTCTTCCACTCCCGATGAGTCTCTCCGACAAGTCATGTACCTCAACTGCTGGGCTCAA
A_84_P21462	9.05818	-2.46604	0.042079	0.217977	-4.20759	A_84_P21462	FALSE	NM_001085043	NM_001085043	830013	AT4G38560	AT4G38560	phospholipase like protein (PEARLI 4)	At.48962	NA	ref|NM_001085043|ref|NM_120017|gb|AK226980|tc|TC365847	chr4:18031129-18031188	Arabidopsis thaliana phospholipase like protein (PEARLI 4) (AT4G38560) mRNA, complete cds [NM_001085043]	GO:0003674(molecular_function)|GO:0005575(cellular_component)|GO:0008150(biological_process)	GCGTTTCTGAGCTCCAAGGTGGAAAAGTTTGAGGGGGAATCTTTGTTAGAGAACGTCTTT
A_84_P21496	7.38017	7.53253	0.00011447	0.0179451	1.81434	A_84_P21496	FALSE	NM_120451	NM_120451	831753	AT5G03700	AT5G03700	PAN domain-containing protein	At.65485	NA	ref|NM_120451|tc|TC368264	chr5:965944-965885	Arabidopsis thaliana PAN domain-containing protein (AT5G03700) mRNA, complete cds [NM_120451]	GO:0005529(sugar binding)|GO:0005886(plasma membrane)|GO:0048544(recognition of pollen)	GGTTATCACCCGGCCCATATAAAAATCTCGGGTCGGATAGTTTTAATTCCGTTGAAATGA
A_84_P21578	9.65447	-2.52665	0.0384564	0.208338	-4.11785	A_84_P21578	FALSE	NM_123329	NM_123329	833963	AT5G39670	AT5G39670	putative calcium-binding protein CML45	At.19755	NA	ref|NM_123329|gb|AY058192|ta|TA36385_3702|ta|AI997000	chr5:15883820-15883879	Arabidopsis thaliana putative calcium-binding protein CML45 (AT5G39670) mRNA, complete cds [NM_123329]	GO:0005509(calcium ion binding)|GO:0005515(protein binding)|GO:0005575(cellular_component)|GO:0008150(biological_process)	GAAGTAAAGACGGAAGAATCGATTTCTATGGATTTGTGAAATTCATGGAGAACAACTTCT
A_84_P21591	9.30273	4.14859	0.00402487	0.0771534	-1.80785	A_84_P21591	FALSE	NM_123683	NM_123683	834334	AT5G43170	ZF3	zinc-finger protein 3	At.43325	NA	ref|NM_123683|ta|AI992438|tc|TC385299	chr5:17331165-17331106	Arabidopsis thaliana zinc-finger protein 3 (ZF3) mRNA, complete cds [NM_123683]	GO:0003676(nucleic acid binding)|GO:0003677(DNA binding)|GO:0003700(sequence-specific DNA binding transcription factor activity)|GO:0005515(protein binding)|GO:0005634(nucleus)|GO:0008270(zinc ion binding)|GO:0009409(response to cold)|GO:0010200(response to chitin)|GO:0042538(hyperosmotic salinity response)|GO:0043565(sequence-specific DNA binding)|GO:0045892(negative regulation of transcription,…	ACGTCAGCAGTAGTAGCCACCGTGGATTTGACCTTAATATTATACCGGTGCAGGGATTTT
A_84_P21605	5.67799	5.53847	0.000783819	0.0430371	-0.120337	A_84_P21605	FALSE	NM_124054	NM_124054	834727	AT5G46830	NIG1	transcription factor bHLH28	At.28311	NA	ref|NM_124054|gb|AF252636|tc|TC367154	chr5:19004182-19004241	Arabidopsis thaliana transcription factor bHLH28 (NIG1) mRNA, complete cds [NM_124054]	GO:0003677(DNA binding)|GO:0003700(sequence-specific DNA binding transcription factor activity)|GO:0005509(calcium ion binding)|GO:0005634(nucleus)|GO:0006355(regulation of transcription, DNA-dependent)|GO:0009651(response to salt stress)|GO:0042538(hyperosmotic salinity response)	GAACGTGAAGATGGGGTTGAGAATCTACAAGCAGGAAGAGCTTAGGGATTTGTTGATGTC
A_84_P216308	7.23641	-4.82486	0.00175425	0.0565388	-0.949	A_84_P216308	FALSE	NM_130295	NM_130295	819340	AT2G47270	AT2G47270	transcription factor bHLH151	At.36386	NA	ref|NM_130295|tc|TC390495	chr2:19411792-19411733	Arabidopsis thaliana transcription factor bHLH151 (AT2G47270) mRNA, complete cds [NM_130295]	GO:0003700(sequence-specific DNA binding transcription factor activity)|GO:0006355(regulation of transcription, DNA-dependent)|GO:2000280(regulation of root development)	GAAAGTTATGCAGACAATGGTTCAGGTTTTGACCGAAACTAACTGTGTTTAAAAGCCTTC
A_84_P21657	9.46411	-4.96449	0.00149014	0.0533523	-0.78065	A_84_P21657	FALSE	NM_001203653	NM_001203653	836201	AT5G60800	AT5G60800	heavy metal transport/detoxification domain-containing protein	At.43544	NA	ref|NM_001203653|ref|NM_125473|gb|AK227985|ta|TA41304_3702	chr5:24461433-24461374	Arabidopsis thaliana heavy metal transport/detoxification domain-containing protein (AT5G60800) mRNA, complete cds [NM_001203653]	GO:0030001(metal ion transport)|GO:0046872(metal ion binding)	GATGTTAAAAAGCTCGTTGAGATTTTGAGTGAGAAGCTCAAACGTGCGGTGGAGATTGTG
A_84_P21661	14.0771	7.53758	0.000113972	0.0179451	1.81861	A_84_P21661	FALSE	NM_125552	NM_125552	836280	AT5G61590	AT5G61590	ethylene-responsive transcription factor ERF107	At.24138	NA	ref|NM_125552|gb|DR750207|ta|TA32424_3702|ta|TA32425_3702	chr5:24764738-24764679	Arabidopsis thaliana ethylene-responsive transcription factor ERF107 (AT5G61590) mRNA, complete cds [NM_125552]	GO:0003677(DNA binding)|GO:0003700(sequence-specific DNA binding transcription factor activity)|GO:0005634(nucleus)|GO:0006355(regulation of transcription, DNA-dependent)|GO:0009414(response to water deprivation)	TCAATTCATGCCGAAAAAGGAGGAGAACCGATGTACCACAGCCTCAAGGAACAACAACAA
A_84_P21760	5.45793	5.0258	0.00138831	0.0521341	-0.707691	A_84_P21760	FALSE	NM_100275	NM_100275	839366	AT1G03940	AT1G03940	HXXXD-type acyl-transferase family protein	At.48149	NA	ref|NM_100275	chr1:1010070-1010011	Arabidopsis thaliana HXXXD-type acyl-transferase family protein (AT1G03940) mRNA, complete cds [NM_100275]	GO:0005575(cellular_component)|GO:0008150(biological_process)|GO:0016740(transferase activity)|GO:0016747(transferase activity, transferring acyl groups other than amino-acyl groups)	TGTACAAGACAGTGAAACAAAGGCCAACGAGGAAGACAAGGATGAAGTATTTCACTTGAT
A_84_P217688	11.0933	-7.9565	8.00832e-05	0.0153785	2.16324	A_84_P217688	FALSE	NM_106310	NM_106310	843993	AT1G76600	AT1G76600	hypothetical protein	At.19394	NA	ref|NM_106310|ta|TA37334_3702|ta|BP610230|tc|TC376775	chr1:28747569-28747628	Arabidopsis thaliana uncharacterized protein (AT1G76600) mRNA, complete cds [NM_106310]	GO:0003674(molecular_function)|GO:0005634(nucleus)|GO:0005730(nucleolus)	GTTCGATCGTTTAGACTGAGACTCTCTACTATATACGAAGGCTCTTCGTTTAATTAGAGC
A_84_P218328	9.32882	-10.5128	1.23833e-05	0.00757921	3.90883	A_84_P218328	FALSE	NM_113218	NM_113218	821893	AT3G23170	AT3G23170	hypothetical protein	At.37753	NA	ref|NM_113218|gb|AY088705|ta|TA26302_3702|ta|CB253282	chr3:8268233-8268174	Arabidopsis thaliana uncharacterized protein (AT3G23170) mRNA, complete cds [NM_113218]	GO:0008150(biological_process)	ACAGTTTGTTTGTTTTTTGATTCTATGTAGATCTAACGGCCCAGAAAACGCGTTTTGTGC
A_84_P21836	10.5013	-4.25239	0.00352761	0.0733296	-1.67136	A_84_P21836	FALSE	NM_105952	NM_105952	843625	AT1G72940	AT1G72940	Toll-Interleukin-Resistance domain-containing protein	At.66922	NA	ref|NM_105952|gb|BX817099|ta|TA34849_3702|ta|CB255074	chr1:27443414-27443473	Arabidopsis thaliana Toll-Interleukin-Resistance domain-containing protein (AT1G72940) mRNA, complete cds [NM_105952]	GO:0004888(transmembrane receptor activity)|GO:0005524(ATP binding)|GO:0006952(defense response)|GO:0007165(signal transduction)|GO:0031224(intrinsic to membrane)|GO:0045087(innate immune response)	TTTCTGCTGCGGTCAAGTTGGTTTACTATAGGGCAACAAATTGGTTAGGTTGTCTAAGTG
A_84_P21864	10.0388	-3.11221	0.0163789	0.141131	-3.25437	A_84_P21864	FALSE	NM_106040	NM_106040	843716	AT1G73805	AT1G73805	calmodulin binding protein-like protein	At.17985	NA	ref|NM_106040|ta|TA44972_3702|tc|TC369518	chr1:27745847-27745788	Arabidopsis thaliana calmodulin binding protein-like protein (AT1G73805) mRNA, complete cds [NM_106040]	GO:0003700(sequence-specific DNA binding transcription factor activity)|GO:0005516(calmodulin binding)|GO:0005634(nucleus)|GO:0010112(regulation of systemic acquired resistance)|GO:0043565(sequence-specific DNA binding)|GO:0080142(regulation of salicylic acid biosynthetic process)	GTAAACGAAGGGTATATAACGACTCCAGCGGAATTCAATATATGTTTCACCGGATCTTCG
A_84_P21931	8.76949	-11.155	8.25266e-06	0.00643423	4.26744	A_84_P21931	FALSE	NM_102603	NM_102603	839733	AT1G28370	ERF11	ethylene-responsive transcription factor 11	At.11834	NA	ref|NM_102603|ta|TA37306_3702|tc|TC378115	chr1:9956414-9956355	Arabidopsis thaliana ethylene-responsive transcription factor 11 (ERF11) mRNA, complete cds [NM_102603]	GO:0003677(DNA binding)|GO:0003700(sequence-specific DNA binding transcription factor activity)|GO:0005634(nucleus)|GO:0006355(regulation of transcription, DNA-dependent)|GO:0009873(ethylene mediated signaling pathway)	ATATGAAGGACGACGTGTGGTTTTGGACTTGGATCTTAATTTCCCTCCTCCACCTGAGAA
A_84_P21958	9.13763	-3.77218	0.00658125	0.0942124	-2.31646	A_84_P21958	FALSE	NM_129912	NM_129912	818952	AT2G43510	TI1	defensin-like protein 195	At.10318	NA	ref|NM_129912|gb|AV823391|ta|TA37479_3702|ta|Z46816	chr2:18067497-18067556	Arabidopsis thaliana defensin-like protein 195 (TI1) mRNA, complete cds [NM_129912]	GO:0004867(serine-type endopeptidase inhibitor activity)|GO:0005576(extracellular region)|GO:0006952(defense response)|GO:0012505(endomembrane system)|GO:0050832(defense response to fungus)	ATTTCCGACGATTTGTTACACAAGATGCCGTGAGAACAAGGGAGCTAAAGGTGGAAGATG
A_84_P219668	12.3285	-8.66527	4.5575e-05	0.0125665	2.70509	A_84_P219668	FALSE	NM_111336	NM_111336	819622	AT3G04640	AT3G04640	glycine-rich protein	At.72881	NA	ref|NM_111336|ref|NM_001084637|ta|TA34093_3702|ta|TA34092_3702	chr3:1261043-1260984	Arabidopsis thaliana glycine-rich protein (AT3G04640) mRNA, complete cds [NM_111336]	GO:0003674(molecular_function)|GO:0008150(biological_process)|GO:0031225(anchored to membrane)	ACCGGTTTAGGTTAAATGTTTGATGCCGGTTTTGCTTTCCACTGGTTTGCTCTCTGGATT
A_84_P22100	6.06263	4.60898	0.00227009	0.0620094	-1.21532	A_84_P22100	FALSE	NM_111439	NM_111439	819733	AT3G05660	RLP33	receptor like protein 33	At.49590	NA	ref|NM_111439|tc|NP502526|ta|CNS0AA5J|tc|TC392010	chr3:1649443-1649384	Arabidopsis thaliana receptor like protein 33 (RLP33) mRNA, complete cds [NM_111439]	GO:0006952(defense response)|GO:0007165(signal transduction)|GO:0009507(chloroplast)|GO:0016301(kinase activity)	TTGGTTCTTCAAGGTGTTGTACATCAACAACAGTCGTAGACGCAGACGAACTCGTTCTGA
A_84_P22124	6.82103	-4.30785	0.00328979	0.0710793	-1.59912	A_84_P22124	FALSE	NM_113163	NM_113163	821835	AT3G22640	PAP85	cupin family protein	At.21535	NA	ref|NM_113163|gb|AY058085|ta|TA30211_3702|ta|BP657734	chr3:8011977-8011918	Arabidopsis thaliana cupin family protein (PAP85) mRNA, complete cds [NM_113163]	GO:0008150(biological_process)|GO:0009505(plant-type cell wall)|GO:0045735(nutrient reservoir activity)	GAGTCGTAGCCAACAACAAATTCCAGAGAAACACAAGCCATCGTTTCAATCAATCTTAGA
A_84_P22181	7.89021	-3.15351	0.0154438	0.137808	-3.19424	A_84_P22181	FALSE	NM_113740	NM_113740	822447	AT3G28210	PMZ	zinc finger AN1 domain-containing stress-associated protein 12	At.5800	NA	ref|NM_113740|ta|TA41002_3702|ta|TA41003_3702|ta|TA41004_3702	chr3:10521128-10521187	Arabidopsis thaliana zinc finger AN1 domain-containing stress-associated protein 12 (PMZ) mRNA, complete cds [NM_113740]	GO:0008270(zinc ion binding)|GO:0009737(response to abscisic acid stimulus)|GO:0010200(response to chitin)	AGGTTTATGGAAGCTTTGAGTTTAAGAAACCAGAAAGGGTGTGGAAGAGGGAGCTCTGTT
A_84_P222036	9.96443	-2.38699	0.0473351	0.229913	-4.32441	A_84_P222036	FALSE	NM_119440	NM_119440	829423	AT4G32870	AT4G32870	SRPBCC ligand-binding domain-containing protein	At.31629	NA	ref|NM_119440|gb|AK229022|ta|TA46174_3702|ta|TA46173_3702	chr4:15862579-15862638	Arabidopsis thaliana SRPBCC ligand-binding domain-containing protein (AT4G32870) mRNA, complete cds [NM_119440]	GO:0003674(molecular_function)|GO:0005575(cellular_component)|GO:0008150(biological_process)	CTCGAATCATACGTTGACTTTTGCCTTCAACATATGGCCAACAAAATGGAACTCAATCTG
A_84_P22432	6.37564	5.21987	0.00111349	0.0480919	-0.480618	A_84_P22432	FALSE	NM_120181	NM_120181	831877	AT5G01040	LAC8	laccase 8	At.27905	NA	ref|NM_120181|ta|TA34592_3702|tc|TC366080	chr5:14016-13957	Arabidopsis thaliana laccase 8 (LAC8) mRNA, complete cds [NM_120181]	GO:0010228(vegetative to reproductive phase transition of meristem)|GO:0012505(endomembrane system)|GO:0046688(response to copper ion)|GO:0048046(apoplast)	TGATTACACAAAATTCGAACAACGTACCAATAATGACATGAAGATGATGTTTCCGGAAAG
A_84_P22607	10.4906	-2.49901	0.0400669	0.212681	-4.15879	A_84_P22607	FALSE	NM_125553	NM_125553	836281	AT5G61600	ERF104	ethylene-responsive transcription factor ERF104	At.47568	NA	ref|NM_125553|ta|TA33774_3702|ta|AV537062|ta|BP642105	chr5:24766716-24766657	Arabidopsis thaliana ethylene-responsive transcription factor ERF104 (ERF104) mRNA, complete cds [NM_125553]	GO:0003677(DNA binding)|GO:0003700(sequence-specific DNA binding transcription factor activity)|GO:0005515(protein binding)|GO:0005634(nucleus)|GO:0006355(regulation of transcription, DNA-dependent)|GO:0045893(positive regulation of transcription, DNA-dependent)|GO:0050832(defense response to fungus)	CAGGAGATGGTATTTTCAGTATTCCTCCGTTATCTCCGACGTCTCCCAACTTTTCCGTTA
A_84_P22612	8.91455	4.34052	0.00315795	0.0696597	-1.55679	A_84_P22612	FALSE	NM_125668	NM_125668	836394	AT5G62730	AT5G62730	putative peptide/nitrate transporter	At.29036	NA	ref|NM_125668|tc|TC365561	chr5:25199955-25200014	Arabidopsis thaliana putative peptide/nitrate transporter (AT5G62730) mRNA, complete cds [NM_125668]	GO:0005215(transporter activity)|GO:0006857(oligopeptide transport)|GO:0016020(membrane)	GTGTGTGCTTAGTGGGATTAATTTCTTGCATTATCTCTTTTGGGCTAGTCGTTATGTGTA
A_84_P22715	6.38123	-2.45687	0.0426568	0.219223	-4.22115	A_84_P22715	FALSE	NM_104792	NM_104792	842404	AT1G61110	NAC025	NAC domain containing protein 25	At.10430	NA	ref|NM_104792|gb|AK117878|ta|TA35257_3702|tc|TC370032	chr1:22517994-22518053	Arabidopsis thaliana NAC domain containing protein 25 (NAC025) mRNA, complete cds [NM_104792]	GO:0003700(sequence-specific DNA binding transcription factor activity)|GO:0005575(cellular_component)|GO:0006355(regulation of transcription, DNA-dependent)|GO:0007275(multicellular organismal development)	TAGCTGATCATGGGGTTTTAAGACAGGCGTTTCAGCTTCCTAACATGAACTGGCACTCAT
A_84_P22769	12.4815	7.83034	8.89182e-05	0.0160195	2.06145	A_84_P22769	FALSE	NM_101042	NM_101042	837714	AT1G11700	AT1G11700	hypothetical protein	At.24842	NA	ref|NM_101042|gb|AK227681|ta|TA28247_3702|ta|TA28254_3702	chr1:3946335-3946394	Arabidopsis thaliana uncharacterized protein (AT1G11700) mRNA, complete cds [NM_101042]	GO:0003674(molecular_function)|GO:0008150(biological_process)|GO:0009507(chloroplast)	CGACGGAGCAGAAAATCTGGCGGCGGTGGCTCGGTGTTTGAAGGAGTTGGAAGAACTCTT
A_84_P22797	8.78324	-3.39717	0.0109671	0.118443	-2.84304	A_84_P22797	FALSE	NM_103036	NM_103036	840198	AT1G33030	AT1G33030	O-methyltransferase-like protein	At.28260	NA	ref|NM_103036|gb|AF462839|ta|TA48890_3702	chr1:11964956-11964897	Arabidopsis thaliana O-methyltransferase-like protein (AT1G33030) mRNA, complete cds [NM_103036]	GO:0005829(cytosol)|GO:0008171(O-methyltransferase activity)|GO:0009809(lignin biosynthetic process)	GGATTCTCTAATGTCCAAGTTCCATTCACATCTCTCTGTTTCTCAGTTCTTGAGTTCCAC
A_84_P22834	6.67915	-2.3666	0.0487961	0.232931	-4.35448	A_84_P22834	FALSE	NM_106114	NM_106114	843795	AT1G74540	CYP98A8	p-coumarate 3-hydroxylase	At.34871	NA	ref|NM_106114|gb|AY088555|ta|TA50959_3702|tc|TC364957	chr1:28014738-28014797	Arabidopsis thaliana p-coumarate 3-hydroxylase (CYP98A8) mRNA, complete cds [NM_106114]	GO:0008216(spermidine metabolic process)|GO:0019825(oxygen binding)|GO:0072532(tri-(feruloyl or hydroxyferuloyl) spermidine meta-hydroxylase activity)|GO:0072547(tricoumaroylspermidine meta-hydroxylase activity)|GO:0072548(dicoumaroyl monocaffeoyl spermidine meta-hydroxylase activity)|GO:0072549(monocoumaroyl dicaffeoyl spermidine meta-hydroxylase activity)|GO:0072550(triferuloylspermidine meta-h…	TGGAGAGAGGATTGACATGAGCGAGAATCCTGGATTGCTTTGTAACATGAGGACTCCATT
A_84_P22840	13.0517	4.74857	0.00192008	0.0586878	-1.04228	A_84_P22840	FALSE	NM_105558	NM_105558	843216	AT1G68840	RAV2	AP2/ERF and B3 domain-containing transcription factor RAV2	At.25344	NA	ref|NM_105558|ref|NM_001198423|ta|TA36671_3702|ta|AV809041	chr1:25881413-25881472	Arabidopsis thaliana AP2/ERF and B3 domain-containing transcription factor RAV2 (RAV2) mRNA, complete cds [NM_105558]	GO:0003677(DNA binding)|GO:0003700(sequence-specific DNA binding transcription factor activity)|GO:0006355(regulation of transcription, DNA-dependent)|GO:0009507(chloroplast)|GO:0045892(negative regulation of transcription, DNA-dependent)	CGTTTGCGGTGGAAAGAGATCTCGAGATGTTGATGATATGTTTGCGTTACGGTGTTCCAA
A_84_P22852	9.98856	7.45091	0.000122846	0.0184554	1.7449	A_84_P22852	FALSE	NM_100034	NM_100034	839337	AT1G01520	AT1G01520	myb family transcription factor	At.49839	NA	ref|NM_100034|ta|TA50785_3702|tc|TC377272	chr1:191985-192124	Arabidopsis thaliana myb family transcription factor (AT1G01520) mRNA, complete cds [NM_100034]	GO:0003677(DNA binding)|GO:0003700(sequence-specific DNA binding transcription factor activity)|GO:0006355(regulation of transcription, DNA-dependent)|GO:0009651(response to salt stress)	AATTTATCTGTAAACCTGACGAGTCCCGAGTTTGATGAACAACGGAAGTTGATATCATCT
A_84_P22853	9.30996	7.05817	0.000174091	0.0220105	1.40003	A_84_P22853	FALSE	NM_106246	NM_106246	843929	AT1G75960	AT1G75960	AMP-dependent synthetase and ligase family protein	At.67201	NA	ref|NM_106246|gb|AY070450|ta|TA43283_3702|tc|TC365259	chr1:28519751-28519810	Arabidopsis thaliana AMP-dependent synthetase and ligase family protein (AT1G75960) mRNA, complete cds [NM_106246]	GO:0003824(catalytic activity)|GO:0008152(metabolic process)	AAGAGTTACCAAAGACTTCCACTGGGAAGATTATAAAGTCATTGCTTAAAGAGATTGCCA
A_84_P22923	6.45259	-2.761	0.0272197	0.176952	-3.7707	A_84_P22923	FALSE	NM_128862	NM_128862	817864	AT2G33020	RLP24	receptor like protein 24	At.66296	NA	ref|NM_128862|tc|TC360202	chr2:14013975-14013916	Arabidopsis thaliana receptor like protein 24 (RLP24) mRNA, complete cds [NM_128862]	GO:0007165(signal transduction)|GO:0012505(endomembrane system)|GO:0016301(kinase activity)	GTAGCTATAGGATATGCTCCTGGATTGTTGTTTGGATTGGCAATAGCACATCTCATTGCT
A_84_P22959	2.68259	3.06215	0.0175936	0.146029	-3.32744	A_84_P22959	FALSE	NM_127463	NM_127463	816423	AT2G19060	AT2G19060	GDSL esterase/lipase	At.74866	NA	ref|NM_127463|ta|CNS0A8QH	chr2:8259227-8259618	Arabidopsis thaliana GDSL esterase/lipase (AT2G19060) mRNA, complete cds [NM_127463]	GO:0006629(lipid metabolic process)|GO:0012505(endomembrane system)|GO:0016298(lipase activity)|GO:0016788(hydrolase activity, acting on ester bonds)	CCTTTGTTGATCTTTTCAGCAGCCAAAATCCTATTGAGTATTTCATTTTAGGATTTACGG
A_84_P22967	11.1733	-8.2282	6.4214e-05	0.0144465	2.37685	A_84_P22967	FALSE	NM_127816	NM_127816	816783	AT2G22500	UCP5	uncoupling protein 5	At.20524	NA	ref|NM_127816|gb|AK230325|ta|TA30745_3702|ta|CB252958	chr2:9563618-9563559	Arabidopsis thaliana uncoupling protein 5 (UCP5) mRNA, complete cds [NM_127816]	GO:0005310(dicarboxylic acid transmembrane transporter activity)|GO:0005488(binding)|GO:0005743(mitochondrial inner membrane)|GO:0006810(transport)|GO:0006839(mitochondrial transport)	GACGGTTTCGAGACAAGCACCGTTCACGGTGGTTTTGTTTGTTACGCTTGAACAAGTTAA
A_84_P22972	9.62705	-10.2793	1.44311e-05	0.00795212	3.77143	A_84_P22972	FALSE	NM_129859	NM_129859	818900	AT2G42980	AT2G42980	aspartyl protease-like protein	At.66340	NA	ref|NM_129859|tc|TC366593	chr2:17875078-17875019	Arabidopsis thaliana aspartyl protease-like protein (AT2G42980) mRNA, complete cds [NM_129859]	GO:0004190(aspartic-type endopeptidase activity)|GO:0006508(proteolysis)	AGAATTTCCATATACTCTATGATACAAAGAGGTCTAGGCTAGGGTTCACACCCACAAAGT
A_84_P229729	9.68756	-4.28176	0.00339938	0.0722709	-1.63304	A_84_P229729	FALSE	NM_201758	NM_201758	2745551	AT2G20142	AT2G20142	Toll-Interleukin-Resistance domain-containing protein	At.28697	NA	ref|NM_201758|gb|AF361584|ta|TA47291_3702|tc|TC384119	chr2:8696478-8696537	Arabidopsis thaliana Toll-Interleukin-Resistance domain-containing protein (AT2G20142) mRNA, complete cds [NM_201758]	GO:0004888(transmembrane receptor activity)|GO:0007165(signal transduction)|GO:0031224(intrinsic to membrane)|GO:0045087(innate immune response)	GAGATGATACTCCCATCAAATTCTCGGTTTGGCCAATCATGTTTGCGCTAGGTTTACTTT
A_84_P230389	7.35089	-4.67878	0.00208703	0.0601906	-1.12842	A_84_P230389	FALSE	NM_113002	NM_113002	821660	AT3G21080	AT3G21080	ABC transporter-like protein	At.46821	NA	ref|NM_113002|ta|TA47949_3702|ta|AA394969|ta|AA404885	chr3:7388567-7388508	Arabidopsis thaliana ABC transporter-like protein (AT3G21080) mRNA, complete cds [NM_113002]	GO:0003674(molecular_function)|GO:0005575(cellular_component)|GO:0008150(biological_process)	CAAAAGCTGAAGGAGAGAGCACGACCAGCTTCAAGGGTGATTCAGGCGAAAGTTTATTTT
A_84_P231939	7.41847	-3.0937	0.0168174	0.143082	-3.28136	A_84_P231939	FALSE	NM_104862	NM_104862	842477	AT1G61800	GPT2	glucose-6-phosphate/phosphate translocator 2	At.10733	NA	ref|NM_104862|ta|TA43227_3702|tc|TC367165	chr1:22826576-22826635	Arabidopsis thaliana glucose-6-phosphate/phosphate translocator 2 (GPT2) mRNA, complete cds [NM_104862]	GO:0005315(inorganic phosphate transmembrane transporter activity)|GO:0005774(vacuolar membrane)|GO:0007276(gamete generation)|GO:0009624(response to nematode)|GO:0009643(photosynthetic acclimation)|GO:0009744(response to sucrose stimulus)|GO:0009749(response to glucose stimulus)|GO:0010109(regulation of photosynthesis)|GO:0015120(phosphoglycerate transmembrane transporter activity)|GO:0015152(gl…	CCCCGGTCCATGGATATGAAGAAACTGGAGCTTGAAGTTGATAGAGTGTTTGCTTTTACT
A_84_P23233	12.8089	-2.9246	0.0214481	0.16047	-3.52923	A_84_P23233	FALSE	NM_001084877	NM_001084877	828053	AT4G02380	SAG21	senescence-associated protein	At.24964	NA	ref|NM_001084877|ref|NM_116471|gb|AK319000|ta|TA28308_3702	chr4:1046554-1046495	Arabidopsis thaliana senescence-associated protein (SAG21) mRNA, complete cds [NM_001084877]	GO:0000302(response to reactive oxygen species)|GO:0003674(molecular_function)|GO:0006979(response to oxidative stress)|GO:0009409(response to cold)|GO:0009790(embryo development)|GO:0042631(cellular response to water deprivation)	AAGAAGAAGGGAGTGGAAGAATCAACCCAGAAGATTTCTTGGGTTCCAGATCCCAAAACC
A_84_P23274	5.2068	-5.79952	0.000593696	0.03822	0.163568	A_84_P23274	FALSE	NM_102669	NM_102669	839803	AT1G29290	AT1G29290	hypothetical protein	At.40770	NA	ref|NM_102669|gb|AK229062|ta|TA49647_3702|ta|CB254687	chr1:10245216-10245275	Arabidopsis thaliana uncharacterized protein (AT1G29290) mRNA, complete cds [NM_102669]	GO:0003674(molecular_function)|GO:0008150(biological_process)|GO:0012505(endomembrane system)	CAAAACTAGTACGTTAAGTGCTCTACCAAAGGGGAAAATTCCCAACTCGACACCGAGCAA
A_84_P233559	10.0456	-3.12876	0.0159972	0.140066	-3.23026	A_84_P233559	FALSE	NM_100908	NM_100908	837573	AT1G10340	AT1G10340	ankyrin repeat-containing protein	At.11286	NA	ref|NM_100908|ref|NM_179300|ta|TA42294_3702|tc|TC381560	chr1:3390383-3390324	Arabidopsis thaliana ankyrin repeat-containing protein (AT1G10340) mRNA, complete cds [NM_100908]	GO:0005575(cellular_component)|GO:0008150(biological_process)	GTAAAAAGAGACATTGTTTTGTTCTTCAAGTCAGTGAGTGAAATGTCTCGTTTGCTTTCT
A_84_P23377	9.73124	-7.99605	7.75202e-05	0.0152742	2.1948	A_84_P23377	FALSE	NM_179182	NM_179182	829872	AT4G37180	AT4G37180	myb family transcription factor	At.4657	NA	ref|NM_179182|ref|NM_119881|ta|TA38702_3702|ta|BP638740	chr4:17506037-17506096	Arabidopsis thaliana myb family transcription factor (AT4G37180) mRNA, complete cds [NM_179182]	GO:0003677(DNA binding)|GO:0003700(sequence-specific DNA binding transcription factor activity)|GO:0006355(regulation of transcription, DNA-dependent)	CTGATGGACGTAGTAGCTGTAGAAATGATGAAACAAAGAAGAAGAGACAAGTGTTGGATC
A_84_P23395	9.18834	5.20742	0.00112919	0.0484005	-0.495009	A_84_P23395	FALSE	NM_120682	NM_120682	830487	AT5G06000	EIF3G2	translation initiation factor eIF-3 subunit 4	At.20561	NA	ref|NM_120682|ta|TA46101_3702|tc|TC375730	chr5:1809653-1809712	Arabidopsis thaliana translation initiation factor eIF-3 subunit 4 (EIF3G2) mRNA, complete cds [NM_120682]	GO:0003723(RNA binding)|GO:0003743(translation initiation factor activity)|GO:0005852(eukaryotic translation initiation factor 3 complex)|GO:0006413(translational initiation)	GAATGGTCCACTCCTAAAACCCAATTAGATCCGTTTTCATTCGCTGATTATAATAATCTT
A_84_P23402	6.99126	-2.49482	0.0403168	0.213331	-4.16498	A_84_P23402	FALSE	NM_120837	NM_120837	830648	AT5G07550	GRP19	glycine-rich protein 19	At.72	NA	ref|NM_120837|ta|TA28636_3702|ta|TA28640_3702|ta|DR263758	chr5:2388956-2388607	Arabidopsis thaliana glycine-rich protein 19 (GRP19) mRNA, complete cds [NM_120837]	GO:0005576(extracellular region)|GO:0008289(lipid binding)|GO:0016020(membrane)|GO:0019915(lipid storage)|GO:0019953(sexual reproduction)	CTCTACAAGAAACGTACAGGGAGGGACCTACCAAAAATTCCAGGATTGACGCCACCGGCT
A_84_P23444	7.5812	-5.4336	0.000878527	0.044537	-0.237226	A_84_P23444	FALSE	NM_122400	NM_122400	832560	AT5G24910	CYP714A1	cytochrome P450, family 714, subfamily A, polypeptide 1	At.26660	NA	ref|NM_122400|gb|AY058060|ta|TA45220_3702|tc|TC364458	chr5:8567737-8567678	Arabidopsis thaliana cytochrome P450, family 714, subfamily A, polypeptide 1 (CYP714A1) mRNA, complete cds [NM_122400]	GO:0004497(monooxygenase activity)|GO:0005506(iron ion binding)|GO:0009055(electron carrier activity)|GO:0012505(endomembrane system)|GO:0019825(oxygen binding)|GO:0020037(heme binding)|GO:0055114(oxidation-reduction process)	TCCGGTGTTTAGAATGCTTGTAGAGCCTCAACATGGTGTTGTCATTAGAGTTCTGAGACA
A_84_P23478	10.9955	-7.50514	0.000117207	0.0179664	1.79112	A_84_P23478	FALSE	NM_123540	NM_123540	834178	AT5G41750	AT5G41750	TIR-NBS-LRR class disease resistance protein	At.7150	NA	ref|NM_123540|ref|NM_180786|ta|TA34923_3702|ta|TA34922_3702	chr5:16697462-16697521	Arabidopsis thaliana TIR-NBS-LRR class disease resistance protein (AT5G41750) mRNA, complete cds [NM_123540]	GO:0000166(nucleotide binding)|GO:0004888(transmembrane receptor activity)|GO:0005524(ATP binding)|GO:0006952(defense response)|GO:0007165(signal transduction)|GO:0017111(nucleoside-triphosphatase activity)|GO:0031224(intrinsic to membrane)|GO:0045087(innate immune response)	TTTAGGAGTTGGCTTCGGGAGCTTGGTCTTAAAGTGAAGAAGATGAATTCTCATGGAGTC
A_84_P23499	5.8961	3.36214	0.0115146	0.12081	-2.89313	A_84_P23499	FALSE	NM_124104	NM_124104	834780	AT5G47330	AT5G47330	palmitoyl protein thioesterase family protein	At.29899	NA	ref|NM_124104|gb|BT004170|ta|TA42447_3702|tc|TC373027	chr5:19208313-19208455	Arabidopsis thaliana palmitoyl protein thioesterase family protein (AT5G47330) mRNA, complete cds [NM_124104]	GO:0008474(palmitoyl-(protein) hydrolase activity)|GO:0012505(endomembrane system)	TTTACATAACTTGGTTCTTATCAAGTTTCAGGGCGACAAGGTTATAGTTCCAAAAGATTC
A_84_P23779	13.6816	13.2779	2.47334e-06	0.00478685	5.27822	A_84_P23779	FALSE	NM_105523	NM_105523	843181	AT1G68520	AT1G68520	zinc finger protein CONSTANS-LIKE 6	At.23999	NA	ref|NM_105523|ta|TA31965_3702|ta|DR750423|ta|BP596398	chr1:25709484-25709425	Arabidopsis thaliana zinc finger protein CONSTANS-LIKE 6 (AT1G68520) mRNA, complete cds [NM_105523]	GO:0003700(sequence-specific DNA binding transcription factor activity)|GO:0005622(intracellular)|GO:0006355(regulation of transcription, DNA-dependent)|GO:0008270(zinc ion binding)	AAGAGAGGCTAGGGTTTCAAGATACCGAGAGAAAAGGAGGACAAGGTTGTTCTCCAAGAA
A_84_P23997	6.98406	-4.17735	0.00387981	0.0764629	-1.76986	A_84_P23997	FALSE	NM_111277	NM_111277	819561	AT3G04060	NAC046	NAC domain containing protein 46	At.27906	NA	ref|NM_111277|ta|TA37725_3702|ta|CNS0A7VZ|ta|DR750520	chr3:1053718-1053659	Arabidopsis thaliana NAC domain containing protein 46 (NAC046) mRNA, complete cds [NM_111277]	GO:0003700(sequence-specific DNA binding transcription factor activity)|GO:0005575(cellular_component)|GO:0006355(regulation of transcription, DNA-dependent)|GO:0007275(multicellular organismal development)	AATGATGATGAATCCGGCAATGATGGATGGTAGCAAGTCAGCGTGTGATGGTCTTGATGA
A_84_P24070	10.6048	9.10845	3.26653e-05	0.0108612	3.01967	A_84_P24070	FALSE	NM_113631	NM_113631	822336	AT3G27170	CLC-B	chloride channel protein CLC-b	At.15	NA	ref|NM_113631|ta|AA042472	chr3:10026836-10026895	Arabidopsis thaliana chloride channel protein CLC-b (CLC-B) mRNA, complete cds [NM_113631]	GO:0005247(voltage-gated chloride channel activity)|GO:0005253(anion channel activity)|GO:0005622(intracellular)|GO:0006821(chloride transport)|GO:0009671(nitrate:hydrogen symporter activity)|GO:0009705(plant-type vacuole membrane)|GO:0055085(transmembrane transport)	TCTTAACCAGACAGGACCTAAGGGCATACAACATTCTACAAGCCTTTCCTCTCTTGGAAA
A_84_P24128	7.61294	-2.98561	0.0196389	0.154286	-3.43957	A_84_P24128	FALSE	NM_115275	NM_115275	824582	AT3G54150	AT3G54150	S-adenosyl-L-methionine-dependent methyltransferase-like protein	At.27081	NA	ref|NM_115275|gb|AK175534|ta|TA40875_3702|ta|Z17966	chr3:20050877-20050818	Arabidopsis thaliana S-adenosyl-L-methionine-dependent methyltransferase-like protein (AT3G54150) mRNA, complete cds [NM_115275]	GO:0005829(cytosol)|GO:0008152(metabolic process)|GO:0008168(methyltransferase activity)	GAAACAAAATACAAGTGAAGATGACGCATGCAAAGATAAACCATCGTCAGTTTTTAGTAC
A_84_P243495	9.58876	-8.13342	6.93086e-05	0.0147142	2.30319	A_84_P243495	FALSE	NM_117657	NM_117657	827243	AT4G15660	AT4G15660	monothiol glutaredoxin-S8	At.33156	NA	ref|NM_117657|gb|BE038786|ta|TA41916_3702|tc|TC388194	chr4:8926038-8926097	Arabidopsis thaliana monothiol glutaredoxin-S8 (AT4G15660) mRNA, complete cds [NM_117657]	GO:0008794(arsenate reductase (glutaredoxin) activity)|GO:0009055(electron carrier activity)|GO:0012505(endomembrane system)|GO:0015035(protein disulfide oxidoreductase activity)|GO:0045454(cell redox homeostasis)	CCCGACAATCTATGAGCTAGACGAGATCAACAGAGGAAAAGAGATAGAGTATGCATTGGC
A_84_P245475	7.40218	-4.22137	0.00366878	0.0749334	-1.71197	A_84_P245475	FALSE	NM_128103	NM_128103	817084	AT2G25460	AT2G25460	hypothetical protein	At.27352	NA	ref|NM_128103|gb|AY062110|ta|TA50868_3702|tc|TC364352	chr2:10832889-10832830	Arabidopsis thaliana uncharacterized protein (AT2G25460) mRNA, complete cds [NM_128103]	GO:0003674(molecular_function)|GO:0005575(cellular_component)|GO:0008150(biological_process)	TTTTTGGTCAACGAACGAGCGCATGAATCCTCAGTCAATTATTATATTTATAGGCTAAAG
A_84_P245685	9.28514	-3.76663	0.00663026	0.0945531	-2.32412	A_84_P245685	FALSE	NM_114298	NM_114298	823555	AT3G44300	NIT2	nitrilase 2	At.5404	NA	ref|NM_114298|ta|TA27756_3702|ta|TA27764_3702|ta|AV790314	chr3:15985151-15985210	Arabidopsis thaliana nitrilase 2 (NIT2) mRNA, complete cds [NM_114298]	GO:0000257(nitrilase activity)|GO:0005829(cytosol)|GO:0009617(response to bacterium)|GO:0009684(indoleacetic acid biosynthetic process)|GO:0046686(response to cadmium ion)|GO:0080061(indole-3-acetonitrile nitrilase activity)|GO:0080109(indole-3-acetonitrile nitrile hydratase activity)	GGAAGATGACTCAAACAAGTAATCGGTTGTGATTCGTCAGTTCATGTCACTCCTATGAAG
A_84_P247395	8.37818	-7.00437	0.000182824	0.0227451	1.35136	A_84_P247395	FALSE	NM_113554	NM_113554	822252	AT3G26470	AT3G26470	RPW8 domain-containing powdery mildew resistance protein	At.20655	NA	ref|NM_113554|ta|TA40429_3702|ta|TA40428_3702|ta|AA395324	chr3:9686917-9686976	Arabidopsis thaliana RPW8 domain-containing powdery mildew resistance protein (AT3G26470) mRNA, complete cds [NM_113554]	GO:0003674(molecular_function)|GO:0005575(cellular_component)|GO:0008150(biological_process)	ATACTTGCAACCCACTCAACCTTGCGGACTACGATCTTTAAAACACAAATTGCTTTCGAT
A_84_P249495	8.94426	-2.37532	0.0481661	0.231714	-4.34163	A_84_P249495	FALSE	NM_124654	NM_124654	835353	AT5G52760	AT5G52760	copper transport family protein	At.29597	NA	ref|NM_124654|gb|BT006168|ta|TA42646_3702|tc|TC383602	chr5:21387484-21387543	Arabidopsis thaliana copper transport family protein (AT5G52760) mRNA, complete cds [NM_124654]	GO:0046872(metal ion binding)	CATCAACCATACGGAAATTGTAGAGTGGTAGACGAACCAAATTGTGTGATTATGTGATTG
A_84_P249535	9.50572	-3.46084	0.0100421	0.113924	-2.75236	A_84_P249535	FALSE	NM_101205	NM_101205	837894	AT1G13340	AT1G13340	Regulator of Vps4 activity in the MVB pathway protein	At.43764	NA	ref|NM_101205|ta|TA40397_3702|tc|TC367880	chr1:4569730-4569671	Arabidopsis thaliana Regulator of Vps4 activity in the MVB pathway protein (AT1G13340) mRNA, complete cds [NM_101205]	GO:0006979(response to oxidative stress)	TACAAGACATGTGGACCACATGGTTCGTTCAATTGAAGATCCTATTATGCGTAAAGCAGG
A_84_P250485	3.91151	-2.97057	0.0200693	0.15575	-3.46164	A_84_P250485	FALSE	NM_127712	NM_127712	816679	AT2G21400	SRS3	SHI-related sequence protein	At.39573	NA	ref|NM_127712|gb|DR750297|ta|TA52000_3702|ta|AY163777	chr2:9159464-9159523	Arabidopsis thaliana SHI-related sequence protein (SRS3) mRNA, complete cds [NM_127712]	GO:0005575(cellular_component)	TCATGTCCCTTGAAGATCACAAGTCCTTTTACCGATTTCATGTTCGGTACCCGATTTTCT
A_84_P254700	10.1355	7.88692	8.48273e-05	0.0157617	2.1073	A_84_P254700	FALSE	NM_101515	NM_101515	838220	AT1G16500	AT1G16500	hypothetical protein	At.41880	NA	ref|NM_101515|ta|TA41925_3702|ta|BX838582|tc|TC374685	chr1:5639925-5639984	Arabidopsis thaliana uncharacterized protein (AT1G16500) mRNA, complete cds [NM_101515]	GO:0003674(molecular_function)|GO:0005575(cellular_component)|GO:0008150(biological_process)	CGAGGTGTCATTCGTTTGTTCCTTTGCCTGCCATGAAGAAGCCTAAGATTGATCTTAACA
A_84_P258350	13.0905	4.38045	0.0030046	0.0685236	-1.50528	A_84_P258350	FALSE	NM_121602	NM_121602	831454	AT5G15970	KIN2	stress-induced protein KIN2	At.22305	NA	ref|NM_121602|gb|BX833755|ta|TA28665_3702|ta|TA28663_3702	chr5:5212512-5212571	Arabidopsis thaliana stress-induced protein KIN2 (KIN2) mRNA, complete cds [NM_121602]	GO:0003674(molecular_function)|GO:0005634(nucleus)|GO:0005737(cytoplasm)|GO:0005886(plasma membrane)|GO:0006970(response to osmotic stress)|GO:0009409(response to cold)|GO:0009414(response to water deprivation)|GO:0009507(chloroplast)|GO:0009737(response to abscisic acid stimulus)	TGGGAGTCATAATTGATTCTCGTACTCATCGTACTTGTTGTTGTTTTTAGTGTTGTAATG
A_84_P261390	4.89615	-2.36191	0.0491387	0.233677	-4.3614	A_84_P261390	FALSE	NM_124196	NM_124196	834874	AT5G48210	AT5G48210	hypothetical protein	At.22851	NA	ref|NM_124196|gb|AY084286|ta|TA36073_3702|tc|TC380582	chr5:19549033-19549092	Arabidopsis thaliana uncharacterized protein (AT5G48210) mRNA, complete cds [NM_124196]	GO:0003674(molecular_function)|GO:0008150(biological_process)|GO:0012505(endomembrane system)	TTACTTATGGCCTTATGGGTTGTGAATTTTAATCGAGCATTGTTCATATTGTAGTCCTTC
A_84_P264760	5.0547	2.69766	0.0298714	0.184833	-3.86446	A_84_P264760	FALSE	NM_128546	NM_128546	817542	AT2G29920	AT2G29920	hypothetical protein	At.38420	NA	ref|NM_128546|gb|AY234413|tc|TC385935	chr2:12755313-12755372	Arabidopsis thaliana uncharacterized protein (AT2G29920) mRNA, complete cds [NM_128546]	GO:0003674(molecular_function)|GO:0005575(cellular_component)|GO:0008150(biological_process)	CTGCTGCTTCCAGATTCTGAGTTTGACCTTGATCTGCTGTGCTTGGTGATCTTTTTGGTA
A_84_P268160	7.72117	-2.36747	0.0487329	0.232759	-4.3532	A_84_P268160	FALSE	NM_112249	NM_112249	820608	AT3G13950	AT3G13950	hypothetical protein	At.39316	NA	ref|NM_112249|ta|TA45178_3702|ta|TA45179_3702|tc|NP301783	chr3:4604459-4604518	Arabidopsis thaliana uncharacterized protein (AT3G13950) mRNA, complete cds [NM_112249]	GO:0003674(molecular_function)	CAGTGTCATTTTCTACCTCAATGAGTCTCATTCTCCTTGTCATCAGCGGTATACGACTAA
A_84_P268780	9.53336	10.6224	1.1537e-05	0.00740422	3.97198	A_84_P268780	FALSE	NM_103581	NM_103581	841066	AT1G45010	AT1G45010	TRAM, LAG1 and CLN8 (TLC) lipid-sensing domain containing protein	At.27146	NA	ref|NM_103581|ta|TA26888_3702|tc|TC384234	chr1:17013961-17013584	Arabidopsis thaliana TRAM, LAG1 and CLN8 (TLC) lipid-sensing domain containing protein (AT1G45010) mRNA, complete cds [NM_103581]	GO:0003674(molecular_function)|GO:0008150(biological_process)|GO:0012505(endomembrane system)|GO:0016021(integral to membrane)	ATAATCCCATCTTCATCAAGGCAATGGGATCAGGATTACAACTCGTGAGCATCTTTTGGT
A_84_P276620	10.4793	5.78221	0.000604573	0.03822	0.14505	A_84_P276620	FALSE	NM_113610	NM_113610	822314	AT3G26960	AT3G26960	pollen Ole e 1 allergen and extensin family protein	At.37127	NA	ref|NM_113610|ta|TA45498_3702|tc|TC378093	chr3:9944915-9944856	Arabidopsis thaliana pollen Ole e 1 allergen and extensin family protein (AT3G26960) mRNA, complete cds [NM_113610]	GO:0003674(molecular_function)|GO:0008150(biological_process)|GO:0012505(endomembrane system)	AATGCTTTGAATTTCAGACCGTTCAAGAGGGATCTTGCCTTGTGTGGCAAGAAATAAGGT
A_84_P277420	6.19688	17.5952	3.42559e-07	0.0030981	6.73108	A_84_P277420	FALSE	NM_100403	NM_100403	839237	AT1G05240	AT1G05240	peroxidase 1/2	At.139	NA	ref|NM_100403|ref|NM_100404|gb|AK176311|ta|TA33766_3702	chr1:1522615-1522674	Arabidopsis thaliana peroxidase 1/2 (AT1G05240) mRNA, complete cds [NM_100403]	GO:0004601(peroxidase activity)|GO:0006979(response to oxidative stress)|GO:0009505(plant-type cell wall)|GO:0009506(plasmodesma)|GO:0020037(heme binding)|GO:0055114(oxidation-reduction process)	TCTTTACGGTGACTGTGTTTTGTAATGGAAAAAGTTTGTTTCGAATTCATCCGTTAAACG
A_84_P279580	8.3418	-5.29039	0.00102904	0.0467669	-0.399543	A_84_P279580	FALSE	NM_114940	NM_114940	824244	AT3G50800	AT3G50800	hypothetical protein	At.35454	NA	ref|NM_114940|gb|EG440863|ta|TA47406_3702|ta|BP608559	chr3:18882578-18882519	Arabidopsis thaliana uncharacterized protein (AT3G50800) mRNA, complete cds [NM_114940]	GO:0003674(molecular_function)|GO:0005575(cellular_component)	AGTTACAACGATGAAGATGTTGGTGAGTGTAGAGTTAGAAGAGTTAAAAGAAACGGTTGC
A_84_P280220	8.02951	-6.86434	0.000207943	0.024049	1.22303	A_84_P280220	FALSE	NM_128780	NM_128780	817780	AT2G32210	AT2G32210	hypothetical protein	At.65748	NA	ref|NM_128780|gb|AY074358|ta|TA32955_3702|tc|TC385265	chr2:13678644-13678703	Arabidopsis thaliana uncharacterized protein (AT2G32210) mRNA, complete cds [NM_128780]	GO:0003674(molecular_function)|GO:0008150(biological_process)	TAATTCATTTCTATATCACTCTTTCTTTTGCATTGTGTAATTTTATAAATTCTTAATATA
A_84_P282640	10.4969	-5.51175	0.000806826	0.0432579	-0.149966	A_84_P282640	FALSE	NM_127881	NM_127881	816849	AT2G23170	GH3.3	indole-3-acetic acid-amido synthetase GH3.3	At.23258	NA	ref|NM_127881|ta|TA35926_3702|ta|BP597844|tc|TC362970	chr2:9864081-9864022	Arabidopsis thaliana indole-3-acetic acid-amido synthetase GH3.3 (GH3.3) mRNA, complete cds [NM_127881]	GO:0009733(response to auxin stimulus)|GO:0010252(auxin homeostasis)|GO:0010279(indole-3-acetic acid amido synthetase activity)	TTCGGTGTACGGATGTTTACCCCATCAATGTTTTTTCCACTCTGTCCCTCCTTTGTCTGA
A_84_P284990	9.05771	-2.86796	0.0232856	0.166866	-3.61269	A_84_P284990	FALSE	NM_117652	NM_117652	827238	AT4G15610	AT4G15610	hypothetical protein	At.24397	NA	ref|NM_117652|gb|BX827747|ta|TA33116_3702|ta|CD534961	chr4:8910603-8910662	Arabidopsis thaliana uncharacterized protein (AT4G15610) mRNA, complete cds [NM_117652]	GO:0003674(molecular_function)|GO:0005575(cellular_component)|GO:0008150(biological_process)	ATCATCTCTGTCCTCTCCCTCTACAAGAAAATCCGTTGAGTCACTCTCTTTGTTTCGTTG
A_84_P287700	6.36969	-3.43569	0.010397	0.115858	-2.78811	A_84_P287700	FALSE	NM_123256	NM_123256	833886	AT5G38940	AT5G38940	germin-like protein subfamily 1 member 11	At.6545	NA	ref|NM_123256|ta|TA47827_3702|tc|TC382085	chr5:15589265-15589324	Arabidopsis thaliana germin-like protein subfamily 1 member 11 (AT5G38940) mRNA, complete cds [NM_123256]	GO:0005618(cell wall)|GO:0009651(response to salt stress)|GO:0030145(manganese ion binding)|GO:0045735(nutrient reservoir activity)	CCCGGATAATCGCCTATTCTCAAAAGTTCTCAACGAGGGTGATGTATTTGTGTTTCCCGA
A_84_P288904	5.6464	7.55978	0.000111817	0.017867	1.83735	A_84_P288904	FALSE	NM_114817	NM_114817	824119	AT3G49570	LSU3	response to low sulfur 3 protein	At.47231	NA	ref|NM_114817|ta|TA44820_3702|tc|TC388895	chr3:18372891-18372832	Arabidopsis thaliana response to low sulfur 3 protein (LSU3) mRNA, complete cds [NM_114817]	GO:0003674(molecular_function)|GO:0005575(cellular_component)|GO:0008150(biological_process)	GGAACGGAGAGTTGGAGAGAGAAATGGAGGAGATGAAGAAAGAGATGGTTCAGCTGTGGC
A_84_P292864	6.68341	4.03173	0.00467808	0.0818348	-1.96348	A_84_P292864	FALSE	NM_113353	NM_113353	822036	AT3G24460	AT3G24460	Serinc-domain containing serine and sphingolipid biosynthesis protein	At.45826	NA	ref|NM_113353|gb|AY064147|ta|TA49114_3702|tc|TC364542	chr3:8886165-8886106	Arabidopsis thaliana Serinc-domain containing serine and sphingolipid biosynthesis protein (AT3G24460) mRNA, complete cds [NM_113353]	GO:0016020(membrane)	ACTTGATAGGTAAAGAGAGATTGGGAAACGACAAAGAACTTTGTCGTTTTGGATCTCTTT
A_84_P296724	10.5504	-4.01965	0.00475193	0.0822988	-1.97969	A_84_P296724	FALSE	NM_124498	NM_124498	835193	AT5G51190	AT5G51190	ethylene-responsive transcription factor ERF105	At.19728	NA	ref|NM_124498|ta|TA34831_3702|ta|BP631251|tc|TC378042	chr5:20800717-20800658	Arabidopsis thaliana ethylene-responsive transcription factor ERF105 (AT5G51190) mRNA, complete cds [NM_124498]	GO:0003677(DNA binding)|GO:0003700(sequence-specific DNA binding transcription factor activity)|GO:0005634(nucleus)|GO:0006355(regulation of transcription, DNA-dependent)|GO:0010200(response to chitin)	AGTTACTTAAGCTTCAGAGGGTCAAACTGGAAAAAATCAACATTGGATTGTTTTCAAAGC
A_84_P298514	8.51359	-3.23191	0.0138214	0.131331	-3.08057	A_84_P298514	FALSE	NM_123434	NM_123434	834069	AT5G40690	AT5G40690	hypothetical protein	At.30272	NA	ref|NM_123434|ta|TA26098_3702|ta|TA26051_3702|ta|Z30772	chr5:16291385-16291444	Arabidopsis thaliana uncharacterized protein (AT5G40690) mRNA, complete cds [NM_123434]	GO:0005634(nucleus)|GO:0005737(cytoplasm)|GO:0008150(biological_process)	GAAGAAATGATGACTTAACTGATCTCTCTGATTATCCCCCAATAATTGTCTTTCCTTTTG
A_84_P300030	12.6036	-3.49135	0.00962867	0.11193	-2.70907	A_84_P300030	FALSE	NM_147856	NM_147856	830779	AT5G08790	ATAF2	protein ATAF2	At.27826	NA	ref|NM_147856|gb|AK118910|ta|TA30427_3702|ta|AU231139	chr5:2858995-2858936	Arabidopsis thaliana protein ATAF2 (ATAF2) mRNA, complete cds [NM_147856]	GO:0005634(nucleus)|GO:0007275(multicellular organismal development)|GO:0008361(regulation of cell size)|GO:0009416(response to light stimulus)|GO:0009611(response to wounding)|GO:0009620(response to fungus)|GO:0009744(response to sucrose stimulus)|GO:0009751(response to salicylic acid stimulus)|GO:0009753(response to jasmonic acid stimulus)|GO:0043424(protein histidine kinase binding)	AGCTTTTAGCATCAATGTCTCATTAGCAGGCACATTCTTGTTCTTTCATGAGAAGTTTAT
A_84_P301260	9.00245	-8.80403	4.09995e-05	0.0119283	2.8055	A_84_P301260	FALSE	NM_106105	NM_106105	843786	AT1G74450	AT1G74450	hypothetical protein	At.66915	NA	ref|NM_106105|ta|TA43200_3702|ta|TA43199_3702|tc|TC365214	chr1:27984057-27984116	Arabidopsis thaliana uncharacterized protein (AT1G74450) mRNA, complete cds [NM_106105]	GO:0003674(molecular_function)|GO:0008150(biological_process)	ACGAGAGAACATTTTGGTTAAAGGTTGTTAATATAAAAGACAGGAGATACAAACCACTCC
A_84_P303690	4.74277	-3.94151	0.00526136	0.0856747	-2.08504	A_84_P303690	FALSE	NM_114256	NM_114256	823504	AT3G43880	AT3G43880	hypothetical protein	At.53708	NA	ref|NM_114256	chr3:15738616-15738557	Arabidopsis thaliana uncharacterized protein (AT3G43880) mRNA, complete cds [NM_114256]	GO:0003674(molecular_function)|GO:0005575(cellular_component)|GO:0008150(biological_process)	ATGATGGATACAAGCAATGGTCTTGAGTTTGCTTTTCTTGGAGAAATTAAAGGTACAAAG
A_84_P307510	8.10537	-25.6991	2.31386e-08	0.000523164	8.23737	A_84_P307510	FALSE	NM_116873	NM_116873	826317	AT4G08040	ACS11	1-aminocyclopropane-1-carboxylate synthase 11	At.4151	NA	ref|NM_116873|gb|AF332405|tc|TC369141	chr4:4888856-4888915	Arabidopsis thaliana 1-aminocyclopropane-1-carboxylate synthase 11 (ACS11) mRNA, complete cds [NM_116873]	GO:0005575(cellular_component)|GO:0009058(biosynthetic process)|GO:0009693(ethylene biosynthetic process)|GO:0016847(1-aminocyclopropane-1-carboxylate synthase activity)	ACCATGTGGGATACAAGGAGAAGATCTCTTATCAACAAATGGGTCTCCAAGCTTTCCTCT
A_84_P500433	9.23157	3.34707	0.0117591	0.121602	-2.91472	A_84_P500433	FALSE	NM_112512	NM_112512	820888	AT3G16410	NSP4	Nitrile-specifier protein 4	At.47269	NA	ref|NM_112512|gb|AK228139|ta|TA29368_3702|ta|BP571677	chr3:5574372-5574431	Arabidopsis thaliana Nitrile-specifier protein 4 (NSP4) mRNA, complete cds [NM_112512]	GO:0003674(molecular_function)|GO:0009506(plasmodesma)|GO:0019762(glucosinolate catabolic process)|GO:0080028(nitrile biosynthetic process)	TGGTGATGAACGTTTGTGATGCAATAAGGGAAGGGTCTTGATACCACCATATTATCATTC
A_84_P501178	13.6917	-9.45591	2.54006e-05	0.00961187	3.25428	A_84_P501178	FALSE	NM_179714	NM_179714	816913	AT2G23810	TET8	tetraspanin8	At.20664	NA	ref|NM_179714|ta|TA33586_3702|ta|AA395343|ta|AK175156	chr2:10135878-10135819	Arabidopsis thaliana tetraspanin8 (TET8) mRNA, complete cds [NM_179714]	GO:0003674(molecular_function)|GO:0005886(plasma membrane)|GO:0007568(aging)|GO:0009506(plasmodesma)|GO:0016020(membrane)	CCTACGGATATAAGCCTTGAACATAGTTTATCGGGTTTTAGGACAGAGATTCGTTGATAC
A_84_P503403	6.78062	11.8741	5.3681e-06	0.00578248	4.63788	A_84_P503403	FALSE	NM_121540	NM_121540	831388	AT5G15360	AT5G15360	hypothetical protein	At.31812	NA	ref|NM_121540|tc|TC379621	chr5:4988012-4987873	Arabidopsis thaliana uncharacterized protein (AT5G15360) mRNA, complete cds [NM_121540]	GO:0003674(molecular_function)|GO:0005575(cellular_component)|GO:0008150(biological_process)	TTATTCAGCTCATCTCCCAAGCCAAAGGATGGAGTTTTAAGGCTTCGCTTGATCAAAGGT
A_84_P504436	11.1723	47.4548	2.8355e-10	1.28221e-05	9.59678	A_84_P504436	FALSE	NM_126058	NM_126058	836792	AT5G66600	AT5G66600	hypothetical protein	At.51262	NA	ref|NM_126058|ref|NM_001203707|ref|NM_001126039|ref|NM_001126038	chr5:26575198-26575139	Arabidopsis thaliana uncharacterized protein (AT5G66600) mRNA, complete cds [NM_126058]	GO:0003674(molecular_function)|GO:0005575(cellular_component)|GO:0008150(biological_process)	TCAATCTAGTACTAGTAAACCACGAAAGACAATTGATTGGATCCCTCACAGCTTTACATT
A_84_P504670	6.5486	-2.43831	0.0438509	0.222284	-4.24859	A_84_P504670	FALSE	NM_106041	NM_106041	843717	AT1G73810	AT1G73810	core-2/I-branching beta-1,6-N-acetylglucosaminyltransferase-like protein	At.28571	NA	ref|NM_106041|ta|TA47598_3702|tc|TC369209	chr1:27752574-27752515	Arabidopsis thaliana core-2/I-branching beta-1,6-N-acetylglucosaminyltransferase-like protein (AT1G73810) mRNA, complete cds [NM_106041]	GO:0005575(cellular_component)|GO:0008150(biological_process)	GCTAGGAAGTTCGATGGTAGTACTTTGGATAAGTTGTTATATTTTGCTCATAGTGTTATG
A_84_P504929	7.38511	-2.64671	0.0321989	0.191584	-3.93995	A_84_P504929	FALSE	NM_113821	NM_113821	822540	AT3G29000	AT3G29000	putative calcium-binding protein CML30	At.50235	NA	ref|NM_113821|tc|TC385191|tc|TC397368	chr3:11006253-11006312	Arabidopsis thaliana putative calcium-binding protein CML30 (AT3G29000) mRNA, complete cds [NM_113821]	GO:0005509(calcium ion binding)|GO:0008150(biological_process)|GO:0012505(endomembrane system)	GGGTTTAAACAAGGATCTTACTTAGACAATTGTTTGGTAATGATTAGGTCATTAGATGGG
A_84_P508082	5.23751	-3.6267	0.00800388	0.102718	-2.51853	A_84_P508082	FALSE	NM_102061	NM_102061	838816	AT1G22110	AT1G22110	structural constituent of ribosome	At.49458	NA	ref|NM_102061|gb|AY735520|ta|CNS0AEIM|ta|AY735519	chr1:7801686-7801627	Arabidopsis thaliana structural constituent of ribosome (AT1G22110) mRNA, complete cds [NM_102061]	GO:0003735(structural constituent of ribosome)|GO:0006412(translation)	AGTGTTTGAAGTCATGTTTTGTTGGTATGAGAGTTCATGAGATAAGACCAGTTCTTAGTT
A_84_P510106	8.15598	4.68448	0.00207281	0.0601233	-1.12135	A_84_P510106	FALSE	NM_129144	NM_129144	818158	AT2G35850	AT2G35850	hypothetical protein	At.14226	NA	ref|NM_129144|ref|NM_001202758|gb|AY735594|tc|TC366079	chr2:15056930-15056989	Arabidopsis thaliana uncharacterized protein (AT2G35850) mRNA, complete cds [NM_129144]	GO:0003674(molecular_function)|GO:0008150(biological_process)|GO:0012505(endomembrane system)	TCAGGGAACAACGAAGAGTATCGCCGGAGTTTTCGCAAATCATCAAAGTTGGAGGATGAA
A_84_P511918	4.50208	-5.70559	0.000655459	0.0395726	0.0625612	A_84_P511918	FALSE	NM_110983	NM_110983	820400	AT3G01175	AT3G01175	hypothetical protein	At.41320	NA	ref|NM_110983|tc|TC371549	chr3:60779-60838	Arabidopsis thaliana uncharacterized protein (AT3G01175) mRNA, complete cds [NM_110983]	GO:0003674(molecular_function)|GO:0005575(cellular_component)|GO:0008150(biological_process)	GAGCTTTGTTCAAAGAAGATTTGAGTTGATTAGCTTCTTTCAAGTCCCAAGACTTTCGGG
A_84_P512287	5.64495	-2.63856	0.0325881	0.192556	-3.95202	A_84_P512287	FALSE	NM_122222	NM_122222	832380	AT5G23160	AT5G23160	hypothetical protein	At.51064	NA	ref|NM_122222|gb|AY735687|ta|TA52675_3702|tc|TC385544	chr5:7795538-7795479	Arabidopsis thaliana uncharacterized protein (AT5G23160) mRNA, complete cds [NM_122222]	GO:0003674(molecular_function)|GO:0005575(cellular_component)|GO:0008150(biological_process)	CAAACGCAGTGGTAGCGGTAAAGGTGAAGAAGGGTCGTTTCAAGGTGATTTGGATTTGAA
A_84_P512655	8.99736	-12.1891	4.4795e-06	0.00578248	4.79064	A_84_P512655	FALSE	NM_106412	NM_106412	844099	AT1G77640	AT1G77640	ethylene-responsive transcription factor ERF013	At.17793	NA	ref|NM_106412|ta|TA43291_3702|ta|DR381553|tc|TC377485	chr1:29179470-29179529	Arabidopsis thaliana ethylene-responsive transcription factor ERF013 (AT1G77640) mRNA, complete cds [NM_106412]	GO:0003677(DNA binding)|GO:0003700(sequence-specific DNA binding transcription factor activity)|GO:0005634(nucleus)|GO:0006355(regulation of transcription, DNA-dependent)|GO:0009507(chloroplast)	AGAGGCAACGATGGATGACTTCTACGACGATGTTGATATTCCGCTATGGAGTTTCAGTTA
A_84_P51580	12.3175	-2.56308	0.0364352	0.203006	-4.06389	A_84_P51580	FALSE	NM_105864	NM_105864	843537	AT1G72060	AT1G72060	serine-type endopeptidase inhibitor	At.35142	NA	ref|NM_105864|ta|TA47034_3702|ta|AK175445|ta|AI100407	chr1:27118841-27118900	Arabidopsis thaliana serine-type endopeptidase inhibitor (AT1G72060) mRNA, complete cds [NM_105864]	GO:0004867(serine-type endopeptidase inhibitor activity)|GO:0006979(response to oxidative stress)|GO:0012505(endomembrane system)	TGATATATATCTAGTAAGAAATACCTGATGGTATCCCTCCTTCGAATCCCATCCATTCCT
A_84_P517322	7.8856	-6.26628	0.000368913	0.0307649	0.646833	A_84_P517322	FALSE	NM_112807	NM_112807	821454	AT3G19200	AT3G19200	hypothetical protein	At.53385	NA	ref|NM_112807|ta|TA49487_3702|tc|TC385904|tc|TC387384	chr3:6649644-6649488	Arabidopsis thaliana uncharacterized protein (AT3G19200) mRNA, complete cds [NM_112807]	GO:0003674(molecular_function)|GO:0005575(cellular_component)|GO:0008150(biological_process)	TTCCAACAACTTCCATCTTCCACACAAATCTCAGAATTGTCTTGCAAGTATACTGGAATC
A_84_P517367	6.41605	-3.00047	0.0192229	0.152555	-3.41776	A_84_P517367	FALSE	NM_114382	NM_114382	823649	AT3G45130	LAS1	lanosterol synthase 1	At.36069	NA	ref|NM_114382|ta|TA48526_3702|tc|TC361355	chr3:16513250-16513108	Arabidopsis thaliana lanosterol synthase 1 (LAS1) mRNA, complete cds [NM_114382]	GO:0000250(lanosterol synthase activity)|GO:0005575(cellular_component)|GO:0019745(pentacyclic triterpenoid biosynthetic process)	TACCCACAACAAGAGATACTAGGAGTCTTTAATCGGAATTGTATGATCAGTTACTCAGCT
A_84_P523896	9.24987	-8.73362	4.32529e-05	0.0121484	2.75477	A_84_P523896	FALSE	NM_124414	NM_124414	835100	AT5G50335	AT5G50335	hypothetical protein	At.29737	NA	ref|NM_124414|ta|TA43373_3702|ta|DR317055|tc|TC383518	chr5:20489370-20489311	Arabidopsis thaliana uncharacterized protein (AT5G50335) mRNA, complete cds [NM_124414]	GO:0003674(molecular_function)|GO:0005575(cellular_component)|GO:0008150(biological_process)	GTTGTAACAGTATGTCAGCATCCTCTGTTAATTACTCTTCAAACTACGTTTAAGTTAGTC
A_84_P524320	8.86032	14.9771	1.06573e-06	0.00476681	5.93053	A_84_P524320	FALSE	NM_129609	NM_129609	818642	AT2G40475	AT2G40475	hypothetical protein	At.22331	NA	ref|NM_129609|ta|TA40190_3702|tc|TC373592	chr2:16907264-16907205	Arabidopsis thaliana uncharacterized protein (AT2G40475) mRNA, complete cds [NM_129609]	GO:0003674(molecular_function)|GO:0005575(cellular_component)|GO:0008150(biological_process)	TCTTAGCCATGGATCTAGTCGTAAAGATCTTAGATTGATGTAATGGTTTTTCCATGGTGT
A_84_P524641	7.27013	-4.60493	0.00228127	0.0620306	-1.2204	A_84_P524641	FALSE	NM_120128	NM_120128	830122	AT4G39675	AT4G39675	hypothetical protein	At.31074	NA	ref|NM_120128|ta|TA38879_3702|tc|TC389909	chr4:18414112-18414171	Arabidopsis thaliana uncharacterized protein (AT4G39675) mRNA, complete cds [NM_120128]	GO:0003674(molecular_function)|GO:0005575(cellular_component)|GO:0008150(biological_process)	GTCCTTTGTGTTTGCATGTAATTATGTATGTATGTGTGATGTGTCTAAAACGTATCTTGG
A_84_P524680	8.58808	-2.40692	0.0459493	0.22659	-4.29498	A_84_P524680	FALSE	NM_203046	NM_203046	831162	AT5G13220	JAZ10	protein TIFY 9	At.26324	NA	ref|NM_203046|ref|NM_203047|ref|NM_121325|ref|NM_001161241	chr5:4220612-4220671	Arabidopsis thaliana protein TIFY 9 (JAZ10) mRNA, complete cds [NM_203046]	GO:0005515(protein binding)|GO:0005634(nucleus)|GO:0009611(response to wounding)|GO:0009733(response to auxin stimulus)|GO:0009751(response to salicylic acid stimulus)|GO:0009753(response to jasmonic acid stimulus)|GO:0010112(regulation of systemic acquired resistance)|GO:0042803(protein homodimerization activity)|GO:2000022(regulation of jasmonic acid mediated signaling pathway)	TTCGTCGTTGCTAAATCGTATACTATTCACGACAAACGTTTTTAGGAGATTACGTTACCT
A_84_P526633	3.12622	3.5147	0.00932479	0.110261	-2.67604	A_84_P526633	FALSE	NM_116464	NM_116464	828070	AT4G02310	AT4G02310	putative F-box/kelch-repeat protein	At.65320	NA	ref|NM_116464|tc|TC374041	chr4:1014880-1014821	Arabidopsis thaliana putative F-box/kelch-repeat protein (AT4G02310) mRNA, complete cds [NM_116464]	GO:0003674(molecular_function)|GO:0008150(biological_process)	ATCGCAATTGCTGAATACAATGGAAAGTTGGCTTTTTTGTGGCATGATAGGAACAAACGT
A_84_P528334	12.029	-5.62495	0.000714216	0.0411666	-0.0251769	A_84_P528334	FALSE	NM_180832	NM_180832	835164	AT5G50915	AT5G50915	transcription factor bHLH137	At.23601	NA	ref|NM_180832|ta|TA41127_3702|tc|TC370042	chr5:20710758-20710565	Arabidopsis thaliana transcription factor bHLH137 (AT5G50915) mRNA, complete cds [NM_180832]	GO:0003677(DNA binding)|GO:0003700(sequence-specific DNA binding transcription factor activity)|GO:0005634(nucleus)|GO:0009739(response to gibberellin stimulus)	TTACATGTCGACACAAACACAAAAGCCTGCTTTCGTTGATTTAATCTCCTCCCATTTGCA
A_84_P529493	6.39528	3.09884	0.0166945	0.142508	-3.27387	A_84_P529493	FALSE	NM_105921	NM_105921	843594	AT1G72620	AT1G72620	alpha/beta-hydrolase domain-containing protein	At.52486	NA	ref|NM_105921|tc|TC374811	chr1:27342287-27342346	Arabidopsis thaliana alpha/beta-hydrolase domain-containing protein (AT1G72620) mRNA, complete cds [NM_105921]	GO:0008150(biological_process)|GO:0012505(endomembrane system)|GO:0016787(hydrolase activity)	GCATTTGCCGAATTCGAGTTTAGAGGTATTGAAGGAAATTGGACATGGTGTGAACATTGA
A_84_P531920	4.58467	4.89538	0.00161491	0.0545793	-0.863588	A_84_P531920	FALSE	NM_126080	NM_126080	836815	AT5G66815	AT5G66815	hypothetical protein	At.28847	NA	ref|NM_126080|ta|TA50818_3702|tc|TC388615	chr5:26677754-26677813	Arabidopsis thaliana uncharacterized protein (AT5G66815) mRNA, complete cds [NM_126080]	GO:0003674(molecular_function)|GO:0008150(biological_process)|GO:0012505(endomembrane system)	GCCCTGGCATTGGCCATAGTTTATCCCATAATTGATCATTTTCATGCAATTTCACATATG
A_84_P532027	5.27636	-3.70629	0.0071885	0.0977831	-2.40763	A_84_P532027	FALSE	NM_101988	NM_101988	838735	AT1G21360	GLTP2	glycolipid transfer protein 2	At.41660	NA	ref|NM_101988|gb|AK221557|ta|TA47812_3702|tc|NP2710454	chr1:7482996-7483055	Arabidopsis thaliana glycolipid transfer protein 2 (GLTP2) mRNA, complete cds [NM_101988]	GO:0005737(cytoplasm)|GO:0017089(glycolipid transporter activity)|GO:0046836(glycolipid transport)|GO:0051861(glycolipid binding)	GACATTGATACCTTGAGCTCATTGTTGACACCTATTCTCAAAGAAATCTACTTTGTTCTG
A_84_P53340	8.58378	-6.93001	0.000195711	0.0236001	1.28351	A_84_P53340	FALSE	NM_117658	NM_117658	827244	AT4G15670	AT4G15670	monothiol glutaredoxin-S7	At.33155	NA	ref|NM_117658|gb|BT011598|ta|TA41919_3702|tc|TC385124	chr4:8929257-8929316	Arabidopsis thaliana monothiol glutaredoxin-S7 (AT4G15670) mRNA, complete cds [NM_117658]	GO:0005575(cellular_component)|GO:0008794(arsenate reductase (glutaredoxin) activity)|GO:0009055(electron carrier activity)|GO:0015035(protein disulfide oxidoreductase activity)|GO:0045454(cell redox homeostasis)	GACCTCGGAGAAGTCGTTAGTGATATTTAGCAAAAACTCATGCTGCATGTCGCACACAAT
A_84_P533752	3.46222	-2.60377	0.0343062	0.197244	-4.00358	A_84_P533752	FALSE			NA				At.51252	NA	tc|NP231568|ta|AY800648|tc|TC367459	chr5:16562486-16562427	tc		GATGAACTTGTATCGTCGTATCATATCTCGGGTTCAAATTTGATCATTTCTAGACGATAA
A_84_P534076	4.17738	4.74122	0.00193695	0.0587846	-1.05131	A_84_P534076	FALSE	NM_129763	NM_129763	818799	AT2G41990	AT2G41990	hypothetical protein	At.28028	NA	ref|NM_129763|tc|TC376663	chr2:17528875-17528934	Arabidopsis thaliana uncharacterized protein (AT2G41990) mRNA, complete cds [NM_129763]	GO:0003674(molecular_function)|GO:0005575(cellular_component)|GO:0008150(biological_process)	GATGGAAAACCATACTACCCAACTTAGAATAGGAGGTGAGTTCTCTGTTACACAGCAAGC
A_84_P538572	7.51337	-5.51309	0.000805657	0.0432579	-0.148481	A_84_P538572	FALSE	NM_112000	NM_112000	820340	AT3G11680	AT3G11680	Aluminum activated malate transporter family protein	At.50172	NA	ref|NM_112000|tc|TC368043	chr3:3687107-3687048	Arabidopsis thaliana Aluminum activated malate transporter family protein (AT3G11680) mRNA, complete cds [NM_112000]	GO:0010044(response to aluminum ion)	AAGACAATAGCTCATGTCATGTTCTTATCACTGTCCATGATGAAGGATATCTACCGACGG
A_84_P539238	7.38464	-3.47433	0.00985699	0.11286	-2.73321	A_84_P539238	FALSE	NM_105225	NM_105225	842863	AT1G65510	AT1G65510	hypothetical protein	At.47723	NA	ref|NM_105225|ta|TA43932_3702|ta|BP802236|ta|BX837827	chr1:24359785-24359844	Arabidopsis thaliana uncharacterized protein (AT1G65510) mRNA, complete cds [NM_105225]	GO:0003674(molecular_function)|GO:0012505(endomembrane system)	AAGAATAATGGACCTTGTAAACGTCCTCCGAGAACAGCTCCTGCTTCTTACAACTCTCCT
A_84_P54130	3.89633	-2.75318	0.0275333	0.177916	-3.78227	A_84_P54130	FALSE	NM_125719	NM_125719	836444	AT5G63240	AT5G63240	carbohydrate-binding X8 domain-containing protein	At.29009	NA	ref|NM_125719|ta|TA47653_3702|tc|TC388356	chr5:25359063-25359004	Arabidopsis thaliana carbohydrate-binding X8 domain-containing protein (AT5G63240) mRNA, complete cds [NM_125719]	GO:0003674(molecular_function)|GO:0008150(biological_process)|GO:0012505(endomembrane system)	TCGTATCTTATTAGAATTCTAATTCCGCTTTTATGTGGGAACTTGTTAAGCCTAAACTCC
A_84_P543604	7.72436	7.06962	0.000172294	0.0218853	1.41034	A_84_P543604	FALSE	NM_103634	NM_103634	841144	AT1G47400	AT1G47400	hypothetical protein	At.38629	NA	ref|NM_103634|gb|CB264797|tc|TC390091	chr1:17386069-17386128	Arabidopsis thaliana uncharacterized protein (AT1G47400) mRNA, complete cds [NM_103634]	GO:0003674(molecular_function)|GO:0005575(cellular_component)|GO:0008150(biological_process)	TAGTTTGGTGAGTCTTCTTATAGATGAACAAACATGGTTTCCATAGATGTTTACTTGTGG
A_84_P545592	7.98354	-6.42477	0.000315703	0.0284007	0.804095	A_84_P545592	FALSE	NM_129521	NM_129521	818548	AT2G39650	AT2G39650	hypothetical protein	At.24780	NA	ref|NM_129521|ta|TA46525_3702|tc|TC377033	chr2:16527915-16527856	Arabidopsis thaliana uncharacterized protein (AT2G39650) mRNA, complete cds [NM_129521]	GO:0003674(molecular_function)|GO:0008150(biological_process)	CAAGGTTAGGCTTTATACAAAGAAGATAATATACGAAAGGTACCGCAATTTTTGCCGCTG
A_84_P546443	5.61585	-6.93393	0.000195007	0.0236001	1.28711	A_84_P546443	FALSE	NM_128368	NM_128368	817353	AT2G28085	AT2G28085	SAUR-like auxin-responsive protein	At.38669	NA	ref|NM_128368|gb|AY087514|ta|TA39469_3702|tc|TC388347	chr2:11968333-11968274	Arabidopsis thaliana SAUR-like auxin-responsive protein (AT2G28085) mRNA, complete cds [NM_128368]	GO:0003674(molecular_function)|GO:0005575(cellular_component)|GO:0009733(response to auxin stimulus)	TTGTTGTCCCATTGATGTTTCTAGAACACCCTATGTTCCGTAAGCTTCTAGAACAAGCAG
A_84_P548213	7.91746	-3.17866	0.0149023	0.135713	-3.15771	A_84_P548213	FALSE	NM_128753	NM_128753	817753	AT2G31945	AT2G31945	hypothetical protein	At.38142	NA	ref|NM_128753|gb|CF652040|ta|TA44265_3702|tc|TC386556	chr2:13581769-13581828	Arabidopsis thaliana uncharacterized protein (AT2G31945) mRNA, complete cds [NM_128753]	GO:0003674(molecular_function)|GO:0008150(biological_process)|GO:0012505(endomembrane system)	TTGAAATCGTCGAGGGTTTTTGCTAGATCGAATTCGTTGAAAAGGGCTTACAGTTTCCGA
A_84_P550153	10.7331	3.5678	0.00867145	0.106382	-2.60117	A_84_P550153	FALSE	NM_113975	NM_113975	822807	AT3G30720	QQS	qua-quine starch	At.36724	NA	ref|NM_113975|ta|T13621|tc|TC394713	chr3:12349614-12349673	Arabidopsis thaliana qua-quine starch (QQS) mRNA, complete cds [NM_113975]	GO:0003674(molecular_function)|GO:0005829(cytosol)|GO:0019252(starch biosynthetic process)	AGAATTTGATGGACATTGAAAGGTTCATTTTGCCTCACACTTCTACATCAGGTGTCGCAA
A_84_P552987	6.15281	6.72493	0.000236854	0.0252607	1.09285	A_84_P552987	FALSE	NM_120042	NM_120042	830037	AT4G38820	AT4G38820	hypothetical protein	At.43621	NA	ref|NM_120042|ta|TA46303_3702|ta|T44509|tc|TC389228	chr4:18121611-18121552	Arabidopsis thaliana uncharacterized protein (AT4G38820) mRNA, complete cds [NM_120042]	GO:0003674(molecular_function)|GO:0005575(cellular_component)|GO:0008150(biological_process)	TTTTTTGTTCTGCTCTGATGGATCCTGGAAAAAGATTCAGCTTAGAAGTCTCCTTTAGCT
A_84_P553773	3.54978	-2.84288	0.0241512	0.168897	-3.64969	A_84_P553773	FALSE			NA					NA	tc|NP190187|tc|TC378109	chr4:5874370-5874311	GB		CGTGGATACACATAGACTGTTTTTTCATCCAGTTGATTCTGAGTCCAAATTGCATGCAGA
A_84_P554567	6.29075	-9.25734	2.92981e-05	0.0101912	3.12146	A_84_P554567	FALSE	NM_113753	NM_113753	822462	AT3G28340	GATL10	putative galacturonosyltransferase-like 10	At.42818	NA	ref|NM_113753|tc|TC381202	chr3:10589269-10589210	Arabidopsis thaliana putative galacturonosyltransferase-like 10 (GATL10) mRNA, complete cds [NM_113753]	GO:0006979(response to oxidative stress)|GO:0016051(carbohydrate biosynthetic process)|GO:0016758(transferase activity, transferring hexosyl groups)|GO:0047262(polygalacturonate 4-alpha-galacturonosyltransferase activity)	TTGATTATTGATCTTCATTCGGCTTAAGTATTCTTTGCCTCATGAATCATGAGTTGTGTG
A_84_P55550	8.67091	6.84214	0.000212269	0.0241784	1.20246	A_84_P55550	FALSE	NM_119380	NM_119380	829361	AT4G32280	IAA29	auxin-responsive protein IAA29	At.19102	NA	ref|NM_119380|ta|TA46365_3702|ta|BP623144|tc|TC375039	chr4:15584582-15584641	Arabidopsis thaliana auxin-responsive protein IAA29 (IAA29) mRNA, complete cds [NM_119380]	GO:0003700(sequence-specific DNA binding transcription factor activity)|GO:0005634(nucleus)|GO:0009733(response to auxin stimulus)|GO:0010114(response to red light)|GO:0010218(response to far red light)	CAATAATTAGAGATCGACCGTGTGCATATACAAGATGTTTGTTTTAAGGATAGGCGTTCA
A_84_P558934	6.69145	3.96721	0.00508756	0.0844565	-2.0503	A_84_P558934	FALSE	NM_112127	NM_112127	820475	AT3G12910	AT3G12910	no apical meristem domain-containing transcriptional regulator	At.39525	NA	ref|NM_112127|ta|TA50173_3702|tc|TC378811	chr3:4110529-4110588	Arabidopsis thaliana no apical meristem domain-containing transcriptional regulator (AT3G12910) mRNA, complete cds [NM_112127]	GO:0003700(sequence-specific DNA binding transcription factor activity)|GO:0005575(cellular_component)|GO:0006355(regulation of transcription, DNA-dependent)	CACGTTGATTCGTTTCAACATTTCTCCAACGATAACATTCACCATGAAACCTACGAGACT
A_84_P558998	5.57576	-5.29072	0.00102866	0.0467669	-0.399169	A_84_P558998	FALSE	NM_114148	NM_114148	823322	AT3G42800	AT3G42800	hypothetical protein	At.50241	NA	ref|NM_114148|ta|TA47723_3702|tc|TC372729	chr3:14906794-14906853	Arabidopsis thaliana uncharacterized protein (AT3G42800) mRNA, complete cds [NM_114148]	GO:0003674(molecular_function)|GO:0008150(biological_process)	GAACTTCCAGTCTATGAAACTACTGATTTCAAGACTAATCAAGCCATTGCTAGAAGCTTG
A_84_P559517	14.0451	-3.56666	0.0086849	0.106425	-2.60276	A_84_P559517	FALSE	NM_001198176	NM_001198176	839729	AT1G28330	DYL1	dormancy-associated protein-like 1	At.25271	NA	ref|NM_001198176|ref|NM_179390|ref|NM_179389|ref|NM_102599	chr1:9934081-9934022	Arabidopsis thaliana dormancy-associated protein-like 1 (DYL1) mRNA, complete cds [NM_001198176]	GO:0003674(molecular_function)|GO:0005575(cellular_component)|GO:0009744(response to sucrose stimulus)|GO:0009749(response to glucose stimulus)|GO:0009750(response to fructose stimulus)	GTGTTAGTTTCTGTTTTGGGCTGTGTTTTGCAAGTTTTTGTATTTCAGAGTTGTGTAGTG
A_84_P561086	8.77778	5.30204	0.00101578	0.0466323	-0.386217	A_84_P561086	FALSE	NM_123772	NM_123772	834428	AT5G44050	AT5G44050	mate efflux domain-containing protein	At.7303	NA	ref|NM_123772|gb|AK226609|ta|TA52285_3702|tc|TC382210	chr5:17726032-17726203	Arabidopsis thaliana mate efflux domain-containing protein (AT5G44050) mRNA, complete cds [NM_123772]	GO:0005215(transporter activity)|GO:0006855(drug transmembrane transport)|GO:0015238(drug transmembrane transporter activity)|GO:0015297(antiporter activity)|GO:0016020(membrane)|GO:0055085(transmembrane transport)	GAGAAAGAGGCACAAAACGCTAAGGTTCGTGTTAACAAATGGTCTGTATCAGACGCAAGA
A_84_P563624	6.12671	22.4936	5.98842e-08	0.000902655	7.77038	A_84_P563624	FALSE	NM_120094	NM_120094	830089	AT4G39340	AT4G39340	hypothetical protein	At.24772	NA	ref|NM_120094	chr4:18293231-18293172	Arabidopsis thaliana uncharacterized protein (AT4G39340) mRNA, complete cds [NM_120094]	GO:0003674(molecular_function)|GO:0008150(biological_process)|GO:0012505(endomembrane system)	TTCTCTCGGATTTACGCCTGAGGAAGCTAATGTCCTTCGTGGCTTTTGTCAGAATCCAAA
A_84_P565090	9.53093	11.2396	7.83573e-06	0.00643423	4.31263	A_84_P565090	FALSE	NM_201980	NM_201980	2745593	AT2G47485	AT2G47485	hypothetical protein	At.44177	NA	ref|NM_201980|gb|BX821181|ta|TA43510_3702|tc|TC382675	chr2:19486368-19486427	Arabidopsis thaliana uncharacterized protein (AT2G47485) mRNA, complete cds [NM_201980]		TCGTGCACCGTGACGTACCTAAACTGTCCTCAAATTCGATTTTACTCTCACCCATTAGGT
A_84_P565562	8.60287	8.82261	4.04269e-05	0.0119283	2.81881	A_84_P565562	FALSE	NM_125161	NM_125161	835886	AT5G57780	AT5G57780	hypothetical protein	At.29313	NA	ref|NM_125161|ta|CNS0A1PT|tc|TC385120	chr5:23405524-23405465	Arabidopsis thaliana uncharacterized protein (AT5G57780) mRNA, complete cds [NM_125161]		ACGATCGTAGGAACAAATAAATGTACATGCATCACTCTTGTGAATATGAAGTAGCTAATG
A_84_P567134	9.68917	-16.7703	4.80872e-07	0.00362417	6.50178	A_84_P567134	FALSE	NM_118904	NM_118904	828879	AT4G27657	AT4G27657	hypothetical protein	At.32080	NA	ref|NM_118904|gb|DR182775|ta|TA43757_3702|tc|TC389336	chr4:13813355-13813414	Arabidopsis thaliana uncharacterized protein (AT4G27657) mRNA, complete cds [NM_118904]	GO:0003674(molecular_function)|GO:0008150(biological_process)|GO:0012505(endomembrane system)	AGATTATGACTGCCAAGACTTTTTTCCCGGCGTCTGATCTCTCCGTCTGTAGAATACCTT
A_84_P56760	10.8625	-11.7552	5.75435e-06	0.00578248	4.57873	A_84_P56760	FALSE	NM_112858	NM_112858	821505	AT3G19680	AT3G19680	hypothetical protein	At.8144	NA	ref|NM_112858|ta|TA32243_3702|tc|TC388916	chr3:6842221-6842280	Arabidopsis thaliana uncharacterized protein (AT3G19680) mRNA, complete cds [NM_112858]	GO:0005886(plasma membrane)	TTTTTTGAGAGGTGGATGTCATCATTATTAAAAATTGTTAATATCTTTCTCAGTACAGCT
A_84_P572262	7.99747	-5.47054	0.000843794	0.0438075	-0.195871	A_84_P572262	FALSE	NM_202545	NM_202545	2745878	AT3G10815	AT3G10815	RING/U-box domain-containing protein	At.63149	NA	ref|NM_202545|gb|AK176621|ta|TA43552_3702|tc|TC377662	chr3:3385022-3384963	Arabidopsis thaliana RING/U-box domain-containing protein (AT3G10815) mRNA, complete cds [NM_202545]	GO:0005575(cellular_component)|GO:0008150(biological_process)|GO:0008270(zinc ion binding)	CACCTTTCCATTGAGATGCTAGCTTTTGAATCAATCCATGTGCATGTACGTAGTATATGA
A_84_P57250	9.17334	-2.38234	0.0476641	0.230521	-4.33127	A_84_P57250	FALSE	NM_001084382	NM_001084382	844356	AT1G80160	AT1G80160	lactoylglutathione lyase / glyoxalase I-like protein	At.27932	NA	ref|NM_001084382|ref|NM_106665|ta|TA29483_3702|ta|TA29480_3702	chr1:30152036-30152095	Arabidopsis thaliana lactoylglutathione lyase / glyoxalase I-like protein (AT1G80160) mRNA, complete cds [NM_001084382]	GO:0004462(lactoylglutathione lyase activity)|GO:0005975(carbohydrate metabolic process)	TGGTAAGTTGATGTGATTCCTCAACCGGGAAAATGACCATTTGCTTCACACTCTAGTCTC
A_84_P573393	5.60153	-4.38589	0.00298436	0.0684422	-1.49829	A_84_P573393	FALSE	NM_118903	NM_118903	828878	AT4G27654	AT4G27654	hypothetical protein	At.32081	NA	ref|NM_118903|ta|TA41709_3702|ta|TA41710_3702|tc|TC399535	chr4:13811837-13811896	Arabidopsis thaliana uncharacterized protein (AT4G27654) mRNA, complete cds [NM_118903]	GO:0003674(molecular_function)|GO:0008150(biological_process)|GO:0012505(endomembrane system)	TGGAGACGTCGTTAGAATTGGTGGTTTCTCTTTATATTGTCCTCCTAGATCATCACCGAT
A_84_P574554	9.31751	-4.5485	0.0024431	0.0636755	-1.29127	A_84_P574554	FALSE	NM_202044	NM_202044	2745744	AT1G06475	AT1G06475	hypothetical protein	At.49439	NA	ref|NM_202044|gb|BX817407|ta|TA49809_3702|tc|TC389288	chr1:1973957-1973898	Arabidopsis thaliana uncharacterized protein (AT1G06475) mRNA, complete cds [NM_202044]	GO:0003674(molecular_function)|GO:0008150(biological_process)|GO:0016020(membrane)	CCAATTCATACTTCCTCTCTTATGGGGTTTAGTGTTAGTCTCAGTTTTATACAAATAAGC
A_84_P574794	4.84514	-4.58878	0.00232635	0.0623946	-1.24063	A_84_P574794	FALSE		AF361584	2745551	AT2G20142	AT2G20142	Toll-Interleukin-Resistance domain-containing protein	At.28697	NA	gb|AF361584|ta|TA47291_3702|tc|TC384898	chr2:8695869-8695928	Arabidopsis thaliana At2g20141 mRNA, complete cds [AF361584]	GO:0004888(transmembrane receptor activity)|GO:0007165(signal transduction)|GO:0031224(intrinsic to membrane)|GO:0045087(innate immune response)	AGTTACCGTCGTAAGTGAGCTACAAGATGTTTTAATCTCTGGGATTAATATTATGATCAC
A_84_P575998	11.4822	-2.38972	0.0471427	0.229364	-4.32038	A_84_P575998	FALSE	NM_117514	NM_117514	827080	AT4G14365	XBAT34	putative E3 ubiquitin-protein ligase XBAT34	At.23786	NA	ref|NM_117514|ta|TA37361_3702|tc|TC369196	chr4:8271573-8271514	Arabidopsis thaliana putative E3 ubiquitin-protein ligase XBAT34 (XBAT34) mRNA, complete cds [NM_117514]	GO:0008270(zinc ion binding)	TGTGTGTATGTTATGTGGTGAAGTCAAAGAAGTCGAAATATAGAATCACGACAAGTTTAG
A_84_P577879	3.39003	-3.24896	0.0134931	0.129562	-3.05592	A_84_P577879	FALSE	NM_120475	NM_120475	830272	AT5G03930	AT5G03930	hypothetical protein	At.71172	NA	ref|NM_120475|ta|TA52649_3702|tc|TC386956	chr5:1059890-1059949	Arabidopsis thaliana uncharacterized protein (AT5G03930) mRNA, complete cds [NM_120475]	GO:0003674(molecular_function)|GO:0005575(cellular_component)|GO:0008150(biological_process)	TCATCGTGGTCTAACAGCCGAAATCCAGCTGAGTTTCAACAGCGAGTTATTGGACAAGAT
A_84_P579221	4.51769	2.62783	0.0331085	0.193822	-3.96793	A_84_P579221	FALSE	NM_126189	NM_126189	814656	AT2G01280	MEE65	Cyclin/Brf1-like TBP-binding protein	At.52585	NA	ref|NM_126189	chr2:148071-148130	Arabidopsis thaliana Cyclin/Brf1-like TBP-binding protein (MEE65) mRNA, complete cds [NM_126189]	GO:0005634(nucleus)|GO:0006355(regulation of transcription, DNA-dependent)|GO:0009793(embryo development ending in seed dormancy)|GO:0015377(cation:chloride symporter activity)	GGTGAGGACGAAACGCGGTTGAAGACAACGGCCTGGAATTTACAAAACAAAGACTATCTT
A_84_P584092	3.88901	-2.79287	0.0259797	0.174223	-3.72357	A_84_P584092	FALSE	NM_202900	NM_202900	2745729	AT4G28088	AT4G28088	Low temperature and salt responsive protein	At.51400	NA	ref|NM_202900|tc|NP1659388	chr4:13961330-13961271	Arabidopsis thaliana Low temperature and salt responsive protein (AT4G28088) mRNA, complete cds [NM_202900]	GO:0008150(biological_process)|GO:0012505(endomembrane system)|GO:0016021(integral to membrane)	TACGCACTCTATGCAATCGTGTACGTGGATCGTGATCAATTTTTCGATGAGTACCGTCGT
A_84_P584547	7.12929	-2.67839	0.0307304	0.186928	-3.89301	A_84_P584547	FALSE	NM_105561	NM_105561	843220	AT1G68875	AT1G68875	hypothetical protein	At.35474	NA	ref|NM_105561|ta|TA31100_3702|tc|TC381141	chr1:25892571-25892630	Arabidopsis thaliana uncharacterized protein (AT1G68875) mRNA, complete cds [NM_105561]	GO:0003674(molecular_function)|GO:0008150(biological_process)|GO:0012505(endomembrane system)	CTAGCTAGCTAATGAAGTTGAGTCTTTATTGTATAGTATGTATCAATAAACGTAACGGCC
A_84_P586644	8.29257	-6.35573	0.000337751	0.029339	0.736	A_84_P586644	FALSE	NM_202692	NM_202692	2745963	AT3G53232	RTFL1	protein rotundifolia like 1	At.64155	NA	ref|NM_202692|gb|DR202323|ta|TA49811_3702|tc|TC391032	chr3:19731085-19731026	Arabidopsis thaliana protein rotundifolia like 1 (RTFL1) mRNA, complete cds [NM_202692]	GO:0003674(molecular_function)|GO:0005575(cellular_component)|GO:0048367(shoot development)	GTTGGGTCGCCGTTTTTCATTTTTCCCTCTAGTATCAAACTTTTGAACTAGGGTTGATAT
A_84_P589240	2.87673	-2.4242	0.0447823	0.224202	-4.26946	A_84_P589240	FALSE	NM_113413	NM_113413	822100	AT3G25090	AT3G25090	F-box associated ubiquitination effector-like protein	At.53486	NA	ref|NM_113413|tc|NP2708573	chr3:9140537-9140400	Arabidopsis thaliana F-box associated ubiquitination effector-like protein (AT3G25090) mRNA, complete cds [NM_113413]	GO:0003674(molecular_function)|GO:0005575(cellular_component)|GO:0008150(biological_process)	TCGCTTAATCTGTTTTGATTTTACAAAAGAGAAGCTTGCGGTTTTACTTCAGCACGATGA
A_84_P594418	7.36202	-5.82766	0.000576476	0.0376165	0.193577	A_84_P594418	FALSE	NM_127320	NM_127320	816273	AT2G17660	AT2G17660	RPM1-interacting protein 4-like protein	At.14675	NA	ref|NM_127320|gb|AF324986|tc|TC391672	chr2:7673616-7673675	Arabidopsis thaliana RPM1-interacting protein 4-like protein (AT2G17660) mRNA, complete cds [NM_127320]	GO:0003674(molecular_function)|GO:0010167(response to nitrate)	GCTTTGAGCCTTATGAGCCCTTTGACAACTTTTGTGTTAGAACATTTCATTTCGTTTTTA
A_84_P598642	12.2884	-7.0151	0.000181043	0.0226154	1.3611	A_84_P598642	FALSE	NM_100587	NM_100587	837224	AT1G07135	AT1G07135	glycine-rich protein	At.45818	NA	ref|NM_100587|gb|AK176832|ta|TA33922_3702|ta|DR370794	chr1:2190036-2189977	Arabidopsis thaliana glycine-rich protein (AT1G07135) mRNA, complete cds [NM_100587]	GO:0003674(molecular_function)|GO:0008150(biological_process)|GO:0031225(anchored to membrane)	GAAAGAGATTCTTAGCAGGATTCTACTGGTAGTATTAAGAGTGAGTTATCTTTAGTATGC
A_84_P600900	8.27309	5.4216	0.000890157	0.0447188	-0.250713	A_84_P600900	FALSE	NM_115546	NM_115546	824854	AT3G56870	AT3G56870	hypothetical protein	At.51005	NA	ref|NM_115546|gb|AY735621|tc|TC378694	chr3:21055205-21055264	Arabidopsis thaliana uncharacterized protein (AT3G56870) mRNA, complete cds [NM_115546]	GO:0003674(molecular_function)|GO:0005575(cellular_component)|GO:0008150(biological_process)	AGTTGCAAGAAATGGCTTTCGATCATTGAACGTGACTGTAATCGGTTTTGCAAACTCATG
A_84_P601919	6.09957	10.3278	1.39759e-05	0.00795212	3.8003	A_84_P601919	FALSE	NM_119620	NM_119620	829606	AT4G34550	AT4G34550	hypothetical protein	At.75147	NA	ref|NM_119620|ta|TA34926_3702|tc|TC377837	chr4:16503819-16503878	Arabidopsis thaliana uncharacterized protein (AT4G34550) mRNA, complete cds [NM_119620]	GO:0003674(molecular_function)|GO:0005575(cellular_component)|GO:0008150(biological_process)	GTTAACCCATGGATTCAGAGATGGTGTAAGAGAAAAGCTGCAGACGTTCATGAACCAAGA
A_84_P603116	7.82894	-6.22099	0.000385909	0.0312179	0.601267	A_84_P603116	FALSE	NM_101236	NM_101236	837928	AT1G13670	AT1G13670	hypothetical protein	At.15552	NA	ref|NM_101236|gb|AK175425|ta|TA46037_3702|ta|AA651407	chr1:4688691-4688750	Arabidopsis thaliana uncharacterized protein (AT1G13670) mRNA, complete cds [NM_101236]	GO:0003674(molecular_function)|GO:0005575(cellular_component)|GO:0008150(biological_process)	AAGATTTGAAGAAGAGTGATCAGAAGTTGAACATAAGATTTTGTGAGAGTCTGTATTCGG
A_84_P603601	9.55477	7.00279	0.000183088	0.0227451	1.34992	A_84_P603601	FALSE	NM_116519	NM_116519	828160	AT4G02850	AT4G02850	phenazine biosynthesis PhzC/PhzF family protein	At.50315	NA	ref|NM_116519|ta|TA50585_3702|tc|TC374654	chr4:1266534-1266475	Arabidopsis thaliana phenazine biosynthesis PhzC/PhzF family protein (AT4G02850) mRNA, complete cds [NM_116519]	GO:0003824(catalytic activity)|GO:0009058(biosynthetic process)|GO:0012505(endomembrane system)	TCTTTCGACTCTTTGCCAAAGTCTTGAAAAATAAGGTCAAGATTTTGATTTCTCGAACTC
A_84_P604229	2.13507	2.81596	0.0251179	0.171567	-3.68944	A_84_P604229	FALSE	NM_201802	NM_201802	2745560	AT2G25305	AT2G25305	putative defensin-like protein 67	At.51331	NA	ref|NM_201802|tc|NP1660017	chr2:10774686-10774627	Arabidopsis thaliana putative defensin-like protein 67 (AT2G25305) mRNA, complete cds [NM_201802]	GO:0003674(molecular_function)|GO:0008150(biological_process)|GO:0012505(endomembrane system)	GGTGTTTGCATTCTATTCCGAGGACTTCCTCCAAGAACTTCTACATTACGTTGTTGTTGT
A_84_P604788	7.45444	-8.8712	3.8972e-05	0.0119283	2.85347	A_84_P604788	FALSE	NM_125343	NM_125343	836070	AT5G59510	RTFL5	protein rotundifolia like 5	At.29221	NA	ref|NM_125343|ta|TA51615_3702|tc|TC391451	chr5:23990429-23990488	Arabidopsis thaliana protein rotundifolia like 5 (RTFL5) mRNA, complete cds [NM_125343]	GO:0003674(molecular_function)|GO:0005575(cellular_component)|GO:0048367(shoot development)	GTAATATGGCCAAGGAACACAAGTCTCGGTTTTACATCATGAAACGTTGCGTTCTGATGC
A_84_P610685	9.04956	5.2648	0.00105883	0.0473345	-0.428873	A_84_P610685	FALSE	NM_115829	NM_115829	825136	AT3G59670	AT3G59670	hypothetical protein	At.50292	NA	ref|NM_115829|gb|AK229782|ta|TA45736_3702|tc|TC380714	chr3:22042284-22042343	Arabidopsis thaliana uncharacterized protein (AT3G59670) mRNA, complete cds [NM_115829]	GO:0005575(cellular_component)|GO:0008150(biological_process)	TGAAATGCTTGTTCCTAGGAACAAAAGGACAAGAGGTGGAGAACGTAAGGCAAGTTCTTG
A_84_P613251	8.09809	-3.76315	0.00666112	0.0945882	-2.32892	A_84_P613251	FALSE	NM_112709	NM_112709	821353	AT3G18250	AT3G18250	Putative membrane lipoprotein	At.49389	NA	ref|NM_112709|gb|EG426684|ta|TA52428_3702|tc|TC404169	chr3:6258302-6258243	Arabidopsis thaliana Putative membrane lipoprotein (AT3G18250) mRNA, complete cds [NM_112709]	GO:0003674(molecular_function)|GO:0005783(endoplasmic reticulum)|GO:0008150(biological_process)	TGTATCCTCTCCGCTCTGTTATTCTCTTGTGCCGACGGAGTCTCCGACAACAGAGCCACT
A_84_P65864	10.3192	-9.91175	1.84796e-05	0.00888986	3.54705	A_84_P65864	FALSE	NM_101732	NM_101732	838456	AT1G18740	AT1G18740	hypothetical protein	At.20679	NA	ref|NM_101732|ta|TA34439_3702|ta|AA395427|ta|DR224696	chr1:6465358-6465417	Arabidopsis thaliana uncharacterized protein (AT1G18740) mRNA, complete cds [NM_101732]	GO:0003674(molecular_function)|GO:0008150(biological_process)	TGATCACTTGTAAAAAAGAAACTCAAAGAGTGTAGAAGTGTCATCTTCTCTTTGTGATGC
A_84_P66984	10.5094	-4.90019	0.00160587	0.0545217	-0.857797	A_84_P66984	FALSE	NM_105111	NM_105111	842743	AT1G64360	AT1G64360	hypothetical protein	At.43114	NA	ref|NM_105111|ta|TA37958_3702|tc|TC386742	chr1:23888401-23888460	Arabidopsis thaliana uncharacterized protein (AT1G64360) mRNA, complete cds [NM_105111]	GO:0003674(molecular_function)|GO:0005575(cellular_component)|GO:0006979(response to oxidative stress)	AAGGATGGATGATGACGCATGAACATATCAATGATTATAGTCTCATTGTGCTTTCATGCA
A_84_P713168	13.5468	-2.93629	0.0210885	0.159427	-3.51204	A_84_P713168	FALSE		CK121013	NA	AT1G15405			At.50572	NA	gb|CK121013	chr1:5297943-5297884	205a18.p1 AtM1 Arabidopsis thaliana cDNA clone MPMGp2011A18205 5-PRIME, mRNA sequence [CK121013]		ATCACAGCTCGACGCCACTCAGATTCACCATGGCCTGCTGGCTCGTTCCCAGCTGGACCA
A_84_P714440	8.56952	-5.5953	0.00073727	0.041831	-0.0576724	A_84_P714440	FALSE		AJ505688	NA				At.67538	NA	gb|AJ505688	chr2:8802179-8802238	Arabidopsis thaliana partial putative U2 small nuclear RNA (U2 snRNA gene), clone Ath-191a, 5' end incomplete [AJ505688]		TTAACTCTATTTTTTAAGGGAGGAAGCCCATTAAGGTAGCTTGCTACCTGGGTTTCCGCG
A_84_P715317	10.4219	5.05804	0.00133788	0.0514869	-0.669566	A_84_P715317	FALSE	NM_001124117	NM_001124117	3767688	AT1G72416	AT1G72416	chaperone DnaJ-domain containing protein	At.47738	NA	ref|NM_001124117|ref|NM_001124118|ref|NM_001036191|ref|NM_001198453	chr1:27258958-27258899	Arabidopsis thaliana chaperone DnaJ-domain containing protein (AT1G72416) mRNA, complete cds [NM_001124117]	GO:0005575(cellular_component)|GO:0008150(biological_process)|GO:0031072(heat shock protein binding)	TTTTTGTGGAACTTCATGTTGTAAAAGTTGTCGTGGTGAAGAAAATATGGTGGTATGTAC
A_84_P721670	4.42354	-2.56897	0.0361187	0.20228	-4.05516	A_84_P721670	FALSE			NA				At.39045	NA	ta|BU917423|tc|TC391620	chr3:5211943-5211884			GATGAGATCGATGTTGAGTGATTTATTATTCTTTTGCATCTTGGTCGTTACAATGATTCC
A_84_P722142	8.91289	11.2018	8.01917e-06	0.00643423	4.29247	A_84_P722142	FALSE		BX816598	NA	AT2G43375			At.36902	NA	gb|BX816598|ta|TA43577_3702|tc|TC381844	chr2:18017553-18017494	Arabidopsis thaliana Full-length cDNA Complete sequence from clone GSLTPGH58ZA12 of Hormone Treated Callus of strain col-0 of Arabidopsis thaliana (thale cress) [BX816598]		TGCTTGCAATCGAGGAGACAACATTTATTCTGTTTTGCTTGCAATTTCATTATTGATGTC
A_84_P722311	8.02945	-4.12433	0.0041518	0.0780642	-1.83998	A_84_P722311	FALSE	NM_001085064	NM_001085064	5008200	AT5G05365	AT5G05365	metal ion binding protein	At.67825	NA	ref|NM_001085064|gb|AK220937|ta|TA25926_3702	chr5:1590619-1590678	Arabidopsis thaliana metal ion binding protein (AT5G05365) mRNA, complete cds [NM_001085064]	GO:0005575(cellular_component)|GO:0030001(metal ion transport)|GO:0046872(metal ion binding)	AGGAAAGCTGCTGTTAAATGGGACCAAGACAATCAAACCCTCTTTACCAACTAGAGTCTT
A_84_P723766	10.5109	-5.10451	0.00126871	0.0508157	-0.614893	A_84_P723766	FALSE	NM_202716	NM_202716	824751	AT3G55850	LAF3	amidohydrolase family protein	At.26273	NA	ref|NM_202716|ref|NM_115444|gb|AJ505695|gb|DQ108734	chr3:20725882-20725823	Arabidopsis thaliana amidohydrolase family protein (LAF3) mRNA, complete cds [NM_202716]	GO:0008150(biological_process)|GO:0016787(hydrolase activity)|GO:0016810(hydrolase activity, acting on carbon-nitrogen (but not peptide) bonds)|GO:0048471(perinuclear region of cytoplasm)	CAAAGCGAACTATTCTTTCGCCTTTTACTAAAGAATACCGTGTGCTCTCCACGCTAAGTG
A_84_P728892	9.99285	-3.38345	0.0111782	0.119301	-2.86264	A_84_P728892	FALSE	NM_114399	NM_114399	823668	AT3G45300	IVD	isovaleryl-CoA-dehydrogenase	At.428	NA	ref|NM_114399|tc|TC359705	chr3:16620453-16620394	Arabidopsis thaliana isovaleryl-CoA-dehydrogenase (IVD) mRNA, complete cds [NM_114399]	GO:0005524(ATP binding)|GO:0005739(mitochondrion)|GO:0005759(mitochondrial matrix)|GO:0006552(leucine catabolic process)|GO:0008470(isovaleryl-CoA dehydrogenase activity)|GO:0009083(branched chain family amino acid catabolic process)	TGCGTGTCGTTTGACTCAACGAGAGGGGTTCCTCTAATTACACTGTTATTCTCCTTAATT
A_84_P730385	11.0992	-9.41616	2.61314e-05	0.00976581	3.22796	A_84_P730385	FALSE		CK120222	NA	AT1G08115			At.67671	NA	gb|CK120222|gb|AJ505685|gb|AJ505684	chr3:1657808-1657867	208f08.p1 AtM1 Arabidopsis thaliana cDNA clone MPMGp2011F08208 5-PRIME, mRNA sequence [CK120222]		GCTAGTGACTTCCATTGCACATACCGGAAGGGTGCTATGCTTAAGGTCTTCCCTTGAGGA
A_84_P732491	9.42201	3.886	0.00565927	0.0882152	-2.16044	A_84_P732491	FALSE	NM_001125693	NM_001125693	6240402	AT5G03995	AT5G03995	hypothetical protein	At.48006	NA	ref|NM_001125693|tc|TC390804	chr5:1077743-1077684	Arabidopsis thaliana uncharacterized protein (AT5G03995) mRNA, complete cds [NM_001125693]	GO:0003674(molecular_function)|GO:0005575(cellular_component)|GO:0008150(biological_process)	GAGAAATCTGCAGAAGCTTTCTTCGTTTTCTTTCCAAAGGTTCATGAAGATGACCAACAG
A_84_P735806	6.71369	3.119	0.0162212	0.140582	-3.24448	A_84_P735806	FALSE		EF183106	6240912	AT5G07571	AT5G07571	Oleosin family protein	At.74591	NA	gb|EF183106|tc|TC397756|tc|TC392887|tc|TC387595	chr5:2396876-2396817	Arabidopsis thaliana clone asmbl_14211 unknown mRNA sequence [EF183106]	GO:0003674(molecular_function)|GO:0008150(biological_process)|GO:0012511(monolayer-surrounded lipid storage body)|GO:0016021(integral to membrane)	CAAAACATTCACTTTCTATATTAATCTGTTTGCGCATTTAGGCGTTGATCTAGCATTTGG
A_84_P737368	7.9782	-4.80465	0.00179658	0.0571718	-0.973616	A_84_P737368	FALSE	NM_001084200	NM_001084200	5007772	AT1G36622	AT1G36622	hypothetical protein	At.68331	NA	ref|NM_001084200|gb|HO208644|ta|TA51067_3702|tc|TC395226	chr1:13836333-13836274	Arabidopsis thaliana uncharacterized protein (AT1G36622) mRNA, complete cds [NM_001084200]	GO:0012505(endomembrane system)	TTTTCTATGTCTAATGGTAGAGCCCTTTAAGTGAGTTTCTTAATCCAACTTTTCTGATCC
A_84_P739698	9.88566	-5.7493	0.000625868	0.0389387	0.109728	A_84_P739698	FALSE		AJ505692	NA	AT3G06900			At.67536	NA	gb|AJ505692|gb|NR_022701|gb|AJ505691	chr1:18218607-18218548	Arabidopsis thaliana partial putative U4.1 small nuclear RNA (U4.1 snRNA gene), clone Ath-188b, 5' end incomplete [AJ505692]		AACCCCCTCCTGGGCCTAAGCTTGTCTTGGGCCTTCGAGAATTTCTGGAAGGGCTCCCTT
A_84_P751526	6.7984	-3.4929	0.0096083	0.11178	-2.70689	A_84_P751526	FALSE	NM_105950	NM_105950	843623	AT1G72920	AT1G72920	Toll-Interleukin-Resistance domain-containing protein	At.66922	NA	ref|NM_105950|ta|CB255491|tc|TC378112	chr1:27438983-27439042	Arabidopsis thaliana Toll-Interleukin-Resistance domain-containing protein (AT1G72920) mRNA, complete cds [NM_105950]	GO:0004888(transmembrane receptor activity)|GO:0006952(defense response)|GO:0009611(response to wounding)|GO:0031224(intrinsic to membrane)	AGCCAACCAAACCAATAACCCAAATTGGAAAATGTGAGTCAAGCCGAATAAACTTGATGT
A_84_P752737	5.85911	-2.67669	0.0308074	0.18701	-3.89553	A_84_P752737	FALSE	NM_001198206	NM_001198206	3766907	AT1G34047	AT1G34047	defensin-like protein 208	At.63178	NA	ref|NM_001198206|ref|NM_001036061|gb|EF182862|tc|TC397070	chr1:12390827-12390671	Arabidopsis thaliana defensin-like protein 208 (AT1G34047) mRNA, complete cds [NM_001198206]	GO:0012505(endomembrane system)	CTCAACACTGTCAGCTTTACCGTTCTCTTGCTTGTCCTCTTGATGGCTTCCACTGGAATC
A_84_P753024	7.63988	-10.4128	1.32168e-05	0.00786401	3.85048	A_84_P753024	FALSE	NM_001084313	NM_001084313	5007837	AT1G67265	RTFL21	ROTUNDIFOLIA like 21 protein	At.49512	NA	ref|NM_001084313|ta|TA49854_3702|ta|CNS0AEJL|ta|CNS0ACGO	chr1:25175859-25175800	Arabidopsis thaliana ROTUNDIFOLIA like 21 protein (RTFL21) mRNA, complete cds [NM_001084313]	GO:0048367(shoot development)	GTGATGTGAGCGGAGTTCGCAAGATAGAGATATAAGGGCTTCCAACCATTCATATCATGT
A_84_P753154	6.62909	-2.4819	0.0410983	0.215408	-4.18411	A_84_P753154	FALSE	NM_001084209	NM_001084209	5007775	AT1G44224	AT1G44224	ECA1 gametogenesis related family protein	At.49951	NA	ref|NM_001084209|gb|AK220577|ta|TA49876_3702|tc|TC377330	chr1:16821116-16821057	Arabidopsis thaliana ECA1 gametogenesis related family protein (AT1G44224) mRNA, complete cds [NM_001084209]	GO:0012505(endomembrane system)	CATTCTTTGTTCCTCTTCTTCGATACTCGTGTCACATCAAGCACACCAAAGACTAAGCGA
A_84_P753967	3.08946	-4.09223	0.00432654	0.0792989	-1.88264	A_84_P753967	FALSE	NM_001124060	NM_001124060	6241312	AT1G62301	AT1G62301	hypothetical protein	At.73819	NA	ref|NM_001124060|tc|NP13347755	chr1:23020585-23020526	Arabidopsis thaliana uncharacterized protein (AT1G62301) mRNA, complete cds [NM_001124060]		GCCGGGCCGTCAAAATCGTTGACTCGGTTTTTGTTTCCAACTGTTTTTGTATTTTGTTAA
A_84_P754822	8.78765	9.78387	2.0178e-05	0.00903416	3.46658	A_84_P754822	FALSE	NM_001123791	NM_001123791	5007676	AT1G10657	AT1G10657	hypothetical protein	At.46562	NA	ref|NM_001123791|ref|NM_001084038|ref|NM_001084037|ref|NM_001123790	chr1:3530716-3530867	Arabidopsis thaliana uncharacterized protein (AT1G10657) mRNA, complete cds [NM_001123791]	GO:0003674(molecular_function)|GO:0005575(cellular_component)|GO:0008150(biological_process)	CTTACATTCGCATGGTTCAACATATGATAGAGAGATGCATTCTACTCCGTATGACGCGGG
A_84_P755200	3.31189	2.45503	0.0427733	0.219622	-4.22386	A_84_P755200	FALSE			NA					NA		chr2:010635573-010635632			TTACAAGGTGGGTTTTTTTTTCTTGAGGGCAAGCAATTCCCCAACATGGTATTTGATTCC
A_84_P756074	2.61293	-3.56631	0.00868908	0.106425	-2.60326	A_84_P756074	FALSE		AY261797	NA				At.41336	NA	gb|AY261797|gb|AY464648|tc|TC379274|tc|TC382826	chr2:1437522-1437581	Arabidopsis thaliana clone At2g04210 [AY261797]		TGGTATGTTTTGGATATTGAATTTGGTGTTTTTGAATCTTTTCAGGTTTTTAGTTTGTTT
A_84_P756272	10.194	13.5202	2.18054e-06	0.00478685	5.37882	A_84_P756272	FALSE			NA				At.68734	NA	tc|NP10426526|ta|DQ459184	chr2:11721228-11721169	GB		GGGATATTCAACGGAGAATGTGAGACGGATTTTGCATCATGCGGTTACAATTGTTGGTTA
A_84_P756427	10.7632	15.623	7.92213e-07	0.00437681	6.14876	A_84_P756427	FALSE	NM_128302	NM_128302	817287	AT2G27420	AT2G27420	cysteine proteinase-like protein	At.27094	NA	ref|NM_128302|gb|AY064033|ta|TA46947_3702|ta|AV785980	chr2:11726332-11726273	Arabidopsis thaliana cysteine proteinase-like protein (AT2G27420) mRNA, complete cds [NM_128302]	GO:0004197(cysteine-type endopeptidase activity)|GO:0006508(proteolysis)|GO:0008234(cysteine-type peptidase activity)|GO:0012505(endomembrane system)	TGCTTTCTATCCACTTGCTTGAATACATGAAGATTGATTGGGTGGGCTTGAAGTAGTTGA
A_84_P75644	6.61169	-3.7292	0.00697076	0.096191	-2.37586	A_84_P75644	FALSE	NM_179606	NM_179606	815093	AT2G05440	GRP9	glycine-rich protein 9	At.24946	NA	ref|NM_179606|ref|NM_001036251|ref|NM_001036252|ref|NM_001036254	chr2:1993934-1993993	Arabidopsis thaliana glycine-rich protein 9 (GRP9) mRNA, complete cds [NM_179606]	GO:0003674(molecular_function)|GO:0008150(biological_process)|GO:0012505(endomembrane system)	TTCAGACTAAGCCGGGTGTTTAAAACTATATAATATCTTCACTACCATGCATGATTGCAT
A_84_P757095	8.79488	6.8016	0.000220433	0.0243049	1.16475	A_84_P757095	FALSE	NM_001036271	NM_001036271	3768692	AT2G12462	AT2G12462	hypothetical protein	At.47797	NA	ref|NM_001036271|ta|TA42221_3702|ta|TA42222_3702|ta|BP650234	chr2:5050725-5050666	Arabidopsis thaliana uncharacterized protein (AT2G12462) mRNA, complete cds [NM_001036271]	GO:0003674(molecular_function)|GO:0005575(cellular_component)|GO:0008150(biological_process)	TAGATGGAAACTTAAACGAACGATTGAGATTATCAGGGCCGTTGAAAGGAAGACCACCAA
A_84_P757973	6.16833	-5.57967	0.000749765	0.042065	-0.0748685	A_84_P757973	FALSE	NM_001084589	NM_001084589	5007961	AT2G44578	AT2G44578	RING/U-box domain-containing protein	At.36739	NA	ref|NM_001084589|gb|BX821696|ta|TA49872_3702|ta|CB254463	chr2:18400879-18400820	Arabidopsis thaliana RING/U-box domain-containing protein (AT2G44578) mRNA, complete cds [NM_001084589]	GO:0008150(biological_process)|GO:0008270(zinc ion binding)|GO:0012505(endomembrane system)	CATCCCCGACGCGTAGGCTTTTTAGCTTCTCTTTCGTCATCACAAACATTTAATTCTGTT
A_84_P758054	9.05178	-2.40015	0.0464153	0.227676	-4.30498	A_84_P758054	FALSE		AY080644	NA	AT2G06002			At.44288	NA	gb|AY080644|ta|TA46865_3702|tc|TC391422	chr2:2331338-2331397	Arabidopsis thaliana At2g06002 mRNA, complete sequence [AY080644]		CACAAACTTTGGCGTAAGAGATAAGGATCACATATCCACGTGTCCTTGCTGCTAATGAGA
A_84_P760354	6.40227	-4.77156	0.00186835	0.057983	-1.01407	A_84_P760354	FALSE		NR_022856	NA	AT3G56705			At.74719	NA	gb|NR_022856	chr3:21004668-21004727	Arabidopsis thaliana (U2.6) ncRNA [NR_022856]		CACAGGCTTGGCTCAACCCGCCAAATTTATAGTTGAAGTGTTGAACTTTCAAACTTGTTG
A_84_P760632	10.0971	-5.62514	0.000714069	0.0411666	-0.0249669	A_84_P760632	FALSE	NM_115856	NM_115856	825163	AT3G59930	AT3G59930	defensin-like protein 206	At.27376	NA	ref|NM_115856|ta|TA47234_3702|ta|BP598945|tc|TC382723	chr3:22139644-22139585	Arabidopsis thaliana defensin-like protein 206 (AT3G59930) mRNA, complete cds [NM_115856]	GO:0003674(molecular_function)|GO:0008150(biological_process)|GO:0012505(endomembrane system)	AGGGCAAAGCTTCACTGCTTCCCCTAATAAATGTAAGCTCATGTTGTGTTCACTTTTGTT
A_84_P761881	8.75982	-8.27737	6.17379e-05	0.0141897	2.41471	A_84_P761881	FALSE	NM_001084637	NM_001084637	819622	AT3G04640	AT3G04640	glycine-rich protein	At.72881	NA	ref|NM_001084637|ref|NM_001084636|ref|NM_111336|gb|DR209288	chr3:1261381-1261322	Arabidopsis thaliana glycine-rich protein (AT3G04640) mRNA, complete cds [NM_001084637]	GO:0003674(molecular_function)|GO:0008150(biological_process)|GO:0031225(anchored to membrane)	CAGACGGTGACGTAATCGAAGCCAATTTACCGAAATTAACAGTCGTTGTTAAGAAAGGCG
A_84_P761927	6.31558	-5.11427	0.00125468	0.0506578	-0.603449	A_84_P761927	FALSE	NM_001084761	NM_001084761	5008053	AT3G33528	AT3G33528	hypothetical protein	At.68371	NA	ref|NM_001084761|ref|NM_001125472|ref|NM_001125471|ref|NM_148264	chr3:14083185-14083126	Arabidopsis thaliana uncharacterized protein (AT3G33528) mRNA, complete cds [NM_001084761]	GO:0003674(molecular_function)|GO:0005575(cellular_component)|GO:0008150(biological_process)	TGAGTCACCGATGATGGATACAAGTGATGGTCTTGGGTTTGCTTTTCTTGGAGAAAGTAA
A_84_P762584	1.98468	2.43852	0.0438375	0.222284	-4.24829	A_84_P762584	FALSE			NA					NA		chr3:014734758-014734699			AGTAACTCATGTGTTTTTTCACGACCCCGTCGGGTTCATGATAGAGATTTGTAGCTCAAG
A_84_P763130	3.7719	-3.10966	0.0164388	0.141404	-3.25809	A_84_P763130	FALSE			NA					NA		chr4:003760972-003760913			TCAGGTTTATTGAGTAGATTGCATTCCGGTTTGTTTGTACCCTAAATCAGCCAAAACTAA
A_84_P764227	4.16337	-2.43647	0.0439716	0.222614	-4.25132	A_84_P764227	FALSE			NA					NA		chr4:003835011-003835070			ACTTGCCCGCAGTTGAGAAACTTTGCCTGTGATCAAGATCCTTTACCCTTAACTAAATAA
A_84_P764933	8.55662	-4.53944	0.00247022	0.0638603	-1.30269	A_84_P764933	FALSE	NM_001084959	NM_001084959	5008158	AT4G22513	AT4G22513	bifunctional inhibitor/lipid-transfer protein/seed storage 2S albumin-like protein	At.69106	NA	ref|NM_001084959|gb|EF182870	chr4:11855247-11855306	Arabidopsis thaliana bifunctional inhibitor/lipid-transfer protein/seed storage 2S albumin-like protein (AT4G22513) mRNA, complete cds [NM_001084959]	GO:0006869(lipid transport)|GO:0012505(endomembrane system)	AGGATCACTTAAATAAGCAAACACGTTCCGTAGTATCGGTTCATGGTGCAACTATGTGGT
A_84_P764941	6.9755	-2.84403	0.0241107	0.168897	-3.64799	A_84_P764941	FALSE	NM_001084958	NM_001084958	5008156	AT4G22485	AT4G22485	bifunctional inhibitor/lipid-transfer protein/seed storage 2S albumin-like protein	At.71049	NA	ref|NM_001084958|tc|TC364095	chr4:11844609-11844550	Arabidopsis thaliana bifunctional inhibitor/lipid-transfer protein/seed storage 2S albumin-like protein (AT4G22485) mRNA, complete cds [NM_001084958]	GO:0003674(molecular_function)|GO:0005575(cellular_component)|GO:0006869(lipid transport)	TATGTGATTTGGTGAGAGCACGACGTTCCACTCTTTCTCCCAATATCATCATCCTCTGTA
A_84_P764946	7.00393	-3.47995	0.00978096	0.112457	-2.72524	A_84_P764946	FALSE	NM_001160791	NM_001160791	5008157	AT4G22505	AT4G22505	bifunctional inhibitor/lipid-transfer protein/seed storage 2S albumin-like protein	At.74604	NA	ref|NM_001160791	chr4:11851467-11851408	Arabidopsis thaliana bifunctional inhibitor/lipid-transfer protein/seed storage 2S albumin-like protein (AT4G22505) mRNA, complete cds [NM_001160791]	GO:0006869(lipid transport)	CTTTGTGAATCAGTGAGAGCACCAAGTCGCAGTCTTCCTCGTAATATCATCAACCTCTTT
A_84_P764950	7.99828	-4.46607	0.00270263	0.065896	-1.39569	A_84_P764950	FALSE	NM_001084960	NM_001084960	5008159	AT4G22517	AT4G22517	bifunctional inhibitor/lipid-transfer protein/seed storage 2S albumin-like protein	At.65415	NA	ref|NM_001084960|gb|EF182871|tc|TC400679	chr4:11856991-11857050	Arabidopsis thaliana bifunctional inhibitor/lipid-transfer protein/seed storage 2S albumin-like protein (AT4G22517) mRNA, complete cds [NM_001084960]	GO:0006869(lipid transport)|GO:0012505(endomembrane system)	TAGCTGGTCTTAATAATACTCCTCTTGTGTCTGTATGTGCATGCGAGGCTGTAAGACTCA
A_84_P765568	8.87503	14.3879	1.41193e-06	0.00478685	5.71788	A_84_P765568	FALSE			NA	AT4G13493				NA		chr4:007845747-007845806			CCTGTCAGCTAAGATCCGGACTACAACAAAGCACGTCTACTCTACTATATTCTTTTGCGA
A_84_P766690	7.80416	-2.48034	0.0411938	0.215575	-4.18642	A_84_P766690	FALSE	NM_120837	NM_120837	830648	AT5G07550	GRP19	glycine-rich protein 19	At.72	NA	ref|NM_120837|ref|NM_001085074|ref|NM_001125714|gb|DR378869	chr5:2388570-2388511	Arabidopsis thaliana glycine-rich protein 19 (GRP19) mRNA, complete cds [NM_120837]	GO:0005576(extracellular region)|GO:0008289(lipid binding)|GO:0016020(membrane)|GO:0019915(lipid storage)|GO:0019953(sexual reproduction)	AGCAGAATCGGGGAAATACGATTAGGCGTTTCCTAATTTGGGATGATGTATGAAGGAACT
A_84_P767369	7.8163	-3.44785	0.0102237	0.114748	-2.77082	A_84_P767369	FALSE	NM_147989	NM_147989	833312	AT5G33355	AT5G33355	defensin-like protein 207	At.49082	NA	ref|NM_147989|ref|NM_115856|ta|TA47234_3702|tc|TC382723	chr5:12599312-12599371	Arabidopsis thaliana defensin-like protein 207 (AT5G33355) mRNA, complete cds [NM_147989]	GO:0012505(endomembrane system)	TAAAGAGATGGCAAAGAACCTCAACTCCGTTAGCTTCATCGTTCTCTTGCTGGTTCTTTT
A_84_P767386	3.17453	-4.36319	0.00306985	0.068961	-1.52751	A_84_P767386	FALSE			NA					NA		chr5:012208247-012208306			AGCTTTTTGTTGGCCATGTGGCTAAGTTTCAAGATTTCTAGGTTGATCAGACCTTTCTCT
A_84_P767554	5.03047	-3.35687	0.0115995	0.121098	-2.90067	A_84_P767554	FALSE	NM_125324	NM_125324	836052	AT5G59330	AT5G59330	lipid binding protein	At.74490	NA	ref|NM_125324|gb|EG489798|tc|TC396244	chr5:23931420-23931479	Arabidopsis thaliana lipid binding protein (AT5G59330) mRNA, complete cds [NM_125324]	GO:0006869(lipid transport)|GO:0008289(lipid binding)|GO:0012505(endomembrane system)	TTGGCTCTCAGGTTCTTCATATGCTTCGTTTTGACGGTGTGCATAGTTTCATCAGTAGAT
A_84_P767638	6.33486	8.4436	5.41302e-05	0.0135659	2.54093	A_84_P767638	FALSE	NM_124671	NM_124671	835370	AT5G52930	AT5G52930	hypothetical protein	At.55515	NA	ref|NM_124671|ta|TA51604_3702|tc|TC366831	chr5:21471348-21471407	Arabidopsis thaliana uncharacterized protein (AT5G52930) mRNA, complete cds [NM_124671]	GO:0003674(molecular_function)|GO:0005575(cellular_component)|GO:0008150(biological_process)	GATGAATCCGCCACTTTCGGACTGGATGAGTCCTCCCTCTTTAGTTCTAGTCATACATAC
A_84_P768092	7.82295	-7.81938	8.97369e-05	0.0160824	2.05252	A_84_P768092	FALSE	NM_001036945	NM_001036945	3771455	AT5G46874	AT5G46874	putative defensin-like protein 309	At.63351	NA	ref|NM_001036945|tc|NP1658130	chr5:19022630-19022689	Arabidopsis thaliana putative defensin-like protein 309 (AT5G46874) mRNA, complete cds [NM_001036945]	GO:0012505(endomembrane system)	TAAGCCAAAATCTCTTCCGACCAACGAGGAGGTTCCTCAATCAGCTTATTCTTCCAATTC
A_84_P768280	8.61785	-6.01436	0.000475383	0.0349542	0.389806	A_84_P768280	FALSE	NM_001036943	NM_001036943	3771453	AT5G46871	AT5G46871	defensin-like protein 308	At.63349	NA	ref|NM_001036943|gb|EG492710|ta|AY803258|tc|TC380056	chr5:19018349-19018408	Arabidopsis thaliana defensin-like protein 308 (AT5G46871) mRNA, complete cds [NM_001036943]	GO:0012505(endomembrane system)	CAAAATGTATTAACCGTGTTTGCGATTGTAAGCCAAAATCTCTTCCGACCAACGACGAGA
A_84_P769524	4.70868	7.33371	0.000136105	0.0192388	1.64387	A_84_P769524	FALSE	NM_001126042	NM_001126042	6240245	AT5G66816	AT5G66816	hypothetical protein	At.69397	NA	ref|NM_001126042|tc|NP13352490|tc|TC394052	chr5:26681686-26681745	Arabidopsis thaliana uncharacterized protein (AT5G66816) mRNA, complete cds [NM_001126042]	GO:0003674(molecular_function)|GO:0008150(biological_process)|GO:0012505(endomembrane system)	GATGAAGGAGAATGAAGAAAATGCTGGAGGGTATAAAGATGACTTCGAACCTACGACGCC
A_84_P775912	4.70524	5.49306	0.000823366	0.0434386	-0.170756	A_84_P775912	FALSE			NA					NA	tc|NP180276	chr3:22236472-22236531	GB		GAACAGTTTGAGAAGCTGCGTGCATTGCTTGGAATGGTTAATATGTCTGAAGTAAGCTGA
A_84_P78199	9.16023	-5.67796	0.000674965	0.0402133	0.0326041	A_84_P78199	FALSE	NM_122433	NM_122433	832595	AT5G25240	AT5G25240	hypothetical protein	At.30923	NA	ref|NM_122433|ta|TA45074_3702|ta|BP596482|tc|TC384996	chr5:8746879-8746820	Arabidopsis thaliana uncharacterized protein (AT5G25240) mRNA, complete cds [NM_122433]	GO:0003674(molecular_function)|GO:0005575(cellular_component)|GO:0008150(biological_process)	CTTATGATCTGAAAAACTATAGTCTTAATTTCGATGACGGCGGCGACGGCAAAGATTCTT
A_84_P784157	11.0478	-6.44584	0.000309299	0.027973	0.824748	A_84_P784157	FALSE	NM_124470	NM_124470	835164	AT5G50915	AT5G50915	transcription factor bHLH137	At.23601	NA	ref|NM_124470|ref|NM_180832|ta|TA41127_3702|ta|TA41128_3702	chr5:20710577-20710518	Arabidopsis thaliana transcription factor bHLH137 (AT5G50915) mRNA, complete cds [NM_124470]	GO:0003677(DNA binding)|GO:0003700(sequence-specific DNA binding transcription factor activity)|GO:0005634(nucleus)|GO:0009739(response to gibberellin stimulus)	CCTCCCATTTGCACGGAGGGAATAAAATCTACGTAAACCAGGTTTTGTAAAAGTGGATGT
A_84_P784688	13.6139	-10.13	1.59412e-05	0.00805908	3.68147	A_84_P784688	FALSE	NM_112858	NM_112858	821505	AT3G19680	AT3G19680	hypothetical protein	At.8144	NA	ref|NM_112858|gb|AK230353|ta|TA32243_3702|ta|BP603763	chr3:6842096-6842155	Arabidopsis thaliana uncharacterized protein (AT3G19680) mRNA, complete cds [NM_112858]	GO:0005886(plasma membrane)	GGTGTCGTTTGACTTGTTTCGCTTTGTCGTTTTACCAATTCATGAGTTGTCTTCCACTCA
A_84_P784826	8.47601	-4.37258	0.00303416	0.0686088	-1.51541	A_84_P784826	FALSE	NM_104807	NM_104807	842420	AT1G61260	AT1G61260	hypothetical protein	At.10420	NA	ref|NM_104807|gb|AK227510|ta|TA41024_3702|ta|TA41023_3702	chr1:22594080-22594021	Arabidopsis thaliana uncharacterized protein (AT1G61260) mRNA, complete cds [NM_104807]	GO:0003674(molecular_function)|GO:0008150(biological_process)|GO:0012505(endomembrane system)	GAATACGTGGAAGATGATAACGGAAGGGAAATCAACGCCGTTGACTAGACAGTTATACCG
A_84_P784866	10.9392	3.87399	0.00574966	0.0891019	-2.17683	A_84_P784866	FALSE	NM_101424	NM_101424	838125	AT1G15550	GA3OX1	gibberellin 3-beta-dioxygenase 1	At.10782	NA	ref|NM_101424|gb|BX814134|ta|TA44797_3702|ta|TA44796_3702	chr1:5344713-5344654	Arabidopsis thaliana gibberellin 3-beta-dioxygenase 1 (GA3OX1) mRNA, complete cds [NM_101424]	GO:0005737(cytoplasm)|GO:0008134(transcription factor binding)|GO:0009639(response to red or far red light)|GO:0009686(gibberellin biosynthetic process)|GO:0009739(response to gibberellin stimulus)|GO:0009740(gibberellic acid mediated signaling pathway)|GO:0010114(response to red light)|GO:0016707(gibberellin 3-beta-dioxygenase activity)	TATCAAGATATCACCTGTACCGAAGCTGGTTAGTCCCGTTGAATCGCCTCTATACCAATC
A_84_P785348	8.44249	-3.52329	0.00921561	0.109469	-2.6639	A_84_P785348	FALSE	NM_124498	NM_124498	835193	AT5G51190	AT5G51190	ethylene-responsive transcription factor ERF105	At.19728	NA	ref|NM_124498|gb|DR749953|ta|TA34831_3702|tc|NP225566	chr5:20800948-20800889	Arabidopsis thaliana ethylene-responsive transcription factor ERF105 (AT5G51190) mRNA, complete cds [NM_124498]	GO:0003677(DNA binding)|GO:0003700(sequence-specific DNA binding transcription factor activity)|GO:0005634(nucleus)|GO:0006355(regulation of transcription, DNA-dependent)|GO:0010200(response to chitin)	GAAGACTATTTCTTTAAAAGCAAAGAGGAAGAGACAGGTGACGGAGGATGAAAGCCAGCT
A_84_P785492	13.9297	-2.48564	0.0408707	0.214836	-4.17858	A_84_P785492	FALSE	NM_122030	NM_122030	832145	AT5G20230	BCB	blue copper protein	At.20630	NA	ref|NM_122030|gb|BX830782|ta|TA31208_3702|ta|CNS09ZIY	chr5:6827347-6827406	Arabidopsis thaliana blue copper protein (BCB) mRNA, complete cds [NM_122030]	GO:0005507(copper ion binding)|GO:0005773(vacuole)|GO:0005886(plasma membrane)|GO:0006979(response to oxidative stress)|GO:0009055(electron carrier activity)|GO:0009611(response to wounding)|GO:0009646(response to absence of light)|GO:0015690(aluminum ion transport)|GO:0031225(anchored to membrane)|GO:0046658(anchored to plasma membrane)|GO:0050832(defense response to fungus)	CCTCATTAGGTGGTGCTAGTTTTCTGGTGGATTTTGTTTCTGCTGTTGTTGCTCTCTTTT
A_84_P785505	13.6926	-10.2891	1.43382e-05	0.00795212	3.77725	A_84_P785505	FALSE	NM_179714	NM_179714	816913	AT2G23810	TET8	tetraspanin8	At.20664	NA	ref|NM_179714|gb|BX820740|ta|TA33586_3702|ta|CNS0A83D	chr2:10135945-10135886	Arabidopsis thaliana tetraspanin8 (TET8) mRNA, complete cds [NM_179714]	GO:0003674(molecular_function)|GO:0005886(plasma membrane)|GO:0007568(aging)|GO:0009506(plasmodesma)|GO:0016020(membrane)	ATCATTGTCTACTCTGTTGGTTGCTGTGCTTTCAGGAACAACAAGAGGGATGACAGTTAT
A_84_P785549	7.86816	-2.41819	0.0451843	0.22502	-4.27833	A_84_P785549	FALSE	NM_203181	NM_203181	2746202	AT5G48657	AT5G48657	defense protein-like protein	At.21081	NA	ref|NM_203181|ref|NM_203180|gb|BX831428|ta|TA45521_3702	chr5:19734344-19734285	Arabidopsis thaliana defense protein-like protein (AT5G48657) mRNA, complete cds [NM_203181]	GO:0003674(molecular_function)|GO:0008150(biological_process)|GO:0009507(chloroplast)	ACAAAGTGAAAGAAGATAGGAACCAAGCGAGATCTTACAATGGAACCGATCATAGCACCC
A_84_P786320	5.71044	7.19813	0.000153488	0.0207374	1.52501	A_84_P786320	FALSE		BX832035	NA				At.25345	NA	gb|BX832035|ta|TA46605_3702|tc|TC389847	chr5:14088686-14088627	Arabidopsis thaliana Full-length cDNA Complete sequence from clone GSLTPGH48ZB02 of Hormone Treated Callus of strain col-0 of Arabidopsis thaliana (thale cress) [BX832035]		ACCTTTGCTATCTTCTTGAAGCTTTGCATCTTGGAAAACTCATGGAACCTCTACCCTTAT
A_84_P786490	9.31389	-3.34339	0.0118196	0.12175	-2.91999	A_84_P786490	FALSE	NM_130204	NM_130204	819248	AT2G46400	WRKY46	putative WRKY transcription factor 46	At.26510	NA	ref|NM_130204|gb|AY080812|ta|TA38401_3702|ta|BP578318	chr2:19043844-19043785	Arabidopsis thaliana putative WRKY transcription factor 46 (WRKY46) mRNA, complete cds [NM_130204]	GO:0003700(sequence-specific DNA binding transcription factor activity)|GO:0005730(nucleolus)|GO:0006355(regulation of transcription, DNA-dependent)|GO:0010200(response to chitin)	TTTCTTGGGAAATTTCGTGGAAGATCTTTCTCCTGCAACATCAGGGTCTGCAATTACCAG
A_84_P786602	9.99385	8.95685	3.65489e-05	0.0115576	2.91405	A_84_P786602	FALSE	NM_103581	NM_103581	841066	AT1G45010	AT1G45010	TRAM, LAG1 and CLN8 (TLC) lipid-sensing domain containing protein	At.27146	NA	ref|NM_103581|gb|BX815661|ta|TA26888_3702|ta|CNS0AE1V	chr1:17013998-17013621	Arabidopsis thaliana TRAM, LAG1 and CLN8 (TLC) lipid-sensing domain containing protein (AT1G45010) mRNA, complete cds [NM_103581]	GO:0003674(molecular_function)|GO:0008150(biological_process)|GO:0012505(endomembrane system)|GO:0016021(integral to membrane)	TGTGGACCTTTCCTCGTTTACGTCAGTCTATCAGCTGATAATCCCATCTTCATCAAGGTA
A_84_P786837	6.08465	-2.60538	0.0342249	0.196952	-4.0012	A_84_P786837	FALSE	NM_121311	NM_121311	831147	AT5G13080	WRKY75	putative WRKY transcription factor 75	At.28323	NA	ref|NM_121311|gb|BX832520|ta|TA37501_3702|ta|TA37500_3702	chr5:4149758-4149740	Arabidopsis thaliana putative WRKY transcription factor 75 (WRKY75) mRNA, complete cds [NM_121311]	GO:0003700(sequence-specific DNA binding transcription factor activity)|GO:0005634(nucleus)|GO:0006355(regulation of transcription, DNA-dependent)|GO:0032107(regulation of response to nutrient levels)|GO:0043620(regulation of DNA-dependent transcription in response to stress)|GO:0048527(lateral root development)	TCCCATCGAGAAATCCACCGAAAACTTCGAGCATATTCTCGACTCAAATGCAAATCTACT
A_84_P787082	5.119	3.46276	0.0100155	0.113708	-2.74963	A_84_P787082	FALSE	NM_127217	NM_127217	816166	AT2G16650	PRORP2	proteinaceous RNase P 2	At.29161	NA	ref|NM_127217|gb|AK175948|ta|TA46189_3702|tc|NP455098	chr2:7217391-7217332	Arabidopsis thaliana proteinaceous RNase P 2 (PRORP2) mRNA, complete cds [NM_127217]	GO:0005634(nucleus)|GO:0006855(drug transmembrane transport)|GO:0015238(drug transmembrane transporter activity)|GO:0015297(antiporter activity)|GO:0055085(transmembrane transport)	AATGGTTCTGTGGAGAAAAAGCTGGTGAGGTTGGTGATAATGGAATTGGTTCTGATGTTG
A_84_P787299	3.27837	-2.37502	0.0481874	0.231714	-4.34207	A_84_P787299	FALSE		BX839886	830122	AT4G39675	AT4G39675	hypothetical protein	At.31074	NA	gb|BX839886	chr4:18413885-18413826	BX839886 Arabidopsis thaliana Hormone Treated Callus Col-0 Arabidopsis thaliana cDNA clone GSLTPGH86ZC03 5PRIM, mRNA sequence [BX839886]	GO:0003674(molecular_function)|GO:0005575(cellular_component)|GO:0008150(biological_process)	CTGCATGACTTGTAGGTGTGCGTAACTTGCTCCAATGGACGACATTACTTTTTAGTGTTG
A_84_P787715	10.2252	9.49981	2.462e-05	0.00961187	3.28321	A_84_P787715	FALSE	NM_106467	NM_106467	844153	AT1G78170	AT1G78170	hypothetical protein	At.34328	NA	ref|NM_106467|gb|BT003949|ta|TA42554_3702|ta|AV441363	chr1:29414865-29414924	Arabidopsis thaliana uncharacterized protein (AT1G78170) mRNA, complete cds [NM_106467]	GO:0003674(molecular_function)|GO:0005575(cellular_component)|GO:0008150(biological_process)	GCAAGTTCATGCACCCACACGATCACAGCTCTACAAAACTGTTTAAACCATCAAATTTGC
A_84_P787853	8.22119	5.9078	0.000530409	0.0368626	0.278416	A_84_P787853	FALSE	NM_114818	NM_114818	824120	AT3G49580	LSU1	response to low sulfur 1 protein	At.35588	NA	ref|NM_114818|ref|NM_001203113|gb|CD531703|gb|EG495906	chr3:18375509-18375450	Arabidopsis thaliana response to low sulfur 1 protein (LSU1) mRNA, complete cds [NM_114818]	GO:0003674(molecular_function)|GO:0008150(biological_process)	TATCACGATCGCATGCTCTTCCTCATGGATCAAATCTCTCGTCTCTCTTCTTCTTCTGTC
A_84_P787999	9.88142	-11.6122	6.2609e-06	0.00615474	4.50654	A_84_P787999	FALSE	NM_113862	NM_113862	822596	AT3G29370	AT3G29370	hypothetical protein	At.36929	NA	ref|NM_113862|gb|DR378353|ta|TA42048_3702|ta|TA42049_3702	chr3:11278855-11278914	Arabidopsis thaliana uncharacterized protein (AT3G29370) mRNA, complete cds [NM_113862]	GO:0003674(molecular_function)|GO:0005575(cellular_component)|GO:0008150(biological_process)	GGCGGAGTATATCGTGAAGCTTAGAACACAAGTCGTGGTGTTGAAGAAACTGATTGAGAT
A_84_P788311	5.96033	-3.75302	0.00675188	0.095234	-2.3429	A_84_P788311	FALSE	NM_179782	NM_179782	817357	AT2G28110	FRA8	exostosin-like protein	At.38661	NA	ref|NM_179782|gb|BX820792|ta|TA41255_3702|ta|TA41254_3702	chr2:11978610-11978454	Arabidopsis thaliana exostosin-like protein (FRA8) mRNA, complete cds [NM_179782]	GO:0005794(Golgi apparatus)|GO:0009834(secondary cell wall biogenesis)|GO:0010417(glucuronoxylan biosynthetic process)|GO:0015020(glucuronosyltransferase activity)|GO:0016740(transferase activity)	AAACATCAGTGGACGCTTTTATAGGAAGTGTGTAAGGACGAATATATGGCGGAGTTACGG
A_84_P788437	6.85364	-3.971	0.00506247	0.0843807	-2.04518	A_84_P788437	FALSE	NM_103219	NM_103219	840410	AT1G35210	AT1G35210	hypothetical protein	At.39615	NA	ref|NM_103219|gb|AK117872|ta|TA37598_3702|ta|CB255124	chr1:12897241-12897182	Arabidopsis thaliana uncharacterized protein (AT1G35210) mRNA, complete cds [NM_103219]	GO:0003674(molecular_function)|GO:0008150(biological_process)|GO:0009507(chloroplast)	TAACGAGAGGCTCTCTCTTTTTATCAAAGCAGCTTCTTCACGTAGACCAAGATCTCGTCA
A_84_P788959	11.8905	-4.53906	0.00247138	0.0638603	-1.30317	A_84_P788959	FALSE	NM_125176	NM_125176	835902	AT5G57910	AT5G57910	hypothetical protein	At.43058	NA	ref|NM_125176|gb|BX831963|ta|TA41809_3702|ta|CNS0A16K	chr5:23451297-23451238	Arabidopsis thaliana uncharacterized protein (AT5G57910) mRNA, complete cds [NM_125176]	GO:0003674(molecular_function)|GO:0005575(cellular_component)|GO:0008150(biological_process)	ATTTCATGGCAAGATCCTGTCGCAGCTCTCAGAGTCTAAAATAAGAAGACGGAACCTTTT
A_84_P789439	8.4916	6.52186	0.000287372	0.0274272	0.898779	A_84_P789439	FALSE	NM_113353	NM_113353	822036	AT3G24460	AT3G24460	Serinc-domain containing serine and sphingolipid biosynthesis protein	At.45826	NA	ref|NM_113353|gb|AY064147|ta|TA49114_3702|tc|NP226813	chr3:8886589-8886530	Arabidopsis thaliana Serinc-domain containing serine and sphingolipid biosynthesis protein (AT3G24460) mRNA, complete cds [NM_113353]	GO:0016020(membrane)	GATTCTTTCATTTTGTGTTTGCCACAGGAGCAATGTACTTCGCTATGCTACTCATCGGTT
A_84_P789479	3.8182	-2.55051	0.03712	0.205103	-4.08251	A_84_P789479	FALSE	NM_001036846	NM_001036846	3770634	AT5G22791	AT5G22791	F-box family protein	At.46318	NA	ref|NM_001036846|ref|NM_001161259|gb|EF183120|tc|TC386755	chr5:7603655-7603596	Arabidopsis thaliana F-box family protein (AT5G22791) mRNA, complete cds [NM_001036846]	GO:0003674(molecular_function)|GO:0005575(cellular_component)|GO:0008150(biological_process)	TCCATGGAATTGGTAAGGGTACTCGTGAAATGTTGTGTTTTCCAGGTCACATTGAGAATA
A_84_P789698	10.2181	4.79207	0.0018235	0.0574538	-0.988974	A_84_P789698	FALSE	NM_001036191	NM_001036191	3767688	AT1G72416	AT1G72416	chaperone DnaJ-domain containing protein	At.47738	NA	ref|NM_001036191|ref|NM_001124116|ref|NM_001124117|ref|NM_001124118	chr1:27259562-27259414	Arabidopsis thaliana chaperone DnaJ-domain containing protein (AT1G72416) mRNA, complete cds [NM_001036191]	GO:0005575(cellular_component)|GO:0008150(biological_process)|GO:0031072(heat shock protein binding)	CATAAATGAGATGGTGACGCTTATGGCTCAAACTCAATCTACGGGGGACGAAAGTTTAGA
A_84_P792060	4.60984	-3.1717	0.0150501	0.136137	-3.16782	A_84_P792060	FALSE	NM_001084720	NM_001084720	5008014	AT3G19615	AT3G19615	hypothetical protein	At.64120	NA	ref|NM_001084720|gb|DQ108842|ta|TA46873_3702|tc|TC391982	chr3:6815215-6815156	Arabidopsis thaliana uncharacterized protein (AT3G19615) mRNA, complete cds [NM_001084720]	GO:0003674(molecular_function)|GO:0005575(cellular_component)|GO:0008150(biological_process)	TGCAGGGATCTTCTCACCGTCGAACTAGATCAGACTACAGTCCACCTGTTATAATGGATA
A_84_P793568	4.98106	5.2689	0.001054	0.0472368	-0.424173	A_84_P793568	FALSE	NM_106246	NM_106246	843929	AT1G75960	AT1G75960	AMP-dependent synthetase and ligase family protein	At.67201	NA	ref|NM_106246|gb|BX838515|gb|AY070450|ta|TA43283_3702	chr1:28518359-28518418	Arabidopsis thaliana AMP-dependent synthetase and ligase family protein (AT1G75960) mRNA, complete cds [NM_106246]	GO:0003824(catalytic activity)|GO:0008152(metabolic process)	CTTCCATTGGAATAGGAAGATCCGACGTTGTCTCTGTCCTATCTGCTAATACTCCGGAAA
A_84_P794288	11.4548	-9.35749	2.72539e-05	0.0101018	3.18886	A_84_P794288	FALSE		AJ505684	NA	AT1G08115			At.67540	NA	gb|AJ505684|gb|CK120222|gb|AJ505685	chr3:1681883-1681942	Arabidopsis thaliana partial putative U1a small nuclear RNA (U1a snRNA gene), clone Ath-16a, 5' end incomplete [AJ505684]		GGAGGGTGCTATGCTTAAGGTCTTCCCTAGAGGAAGAGCCTACGTCATTATTTGTGGCAG
A_84_P796587	6.46312	-2.96912	0.0201113	0.155905	-3.46377	A_84_P796587	FALSE	NM_001202690	NM_001202690	10723092		AT2G27389	hypothetical protein	At.68734	NA	ref|NM_001202690|gb|AK228504|ta|TA40448_3702|tc|TC380506	chr2:11720828-11720887	Arabidopsis thaliana uncharacterized protein (AT2G27389) mRNA, complete cds [NM_001202690]	GO:0012505(endomembrane system)	GCGGCAGATTTCCAAGCGATGGTGTCCGAATTGAATATTCTTTAGTGTTGTTCATCTTCA
A_84_P797066	5.31199	-8.32546	5.94202e-05	0.014068	2.4515	A_84_P797066	FALSE		EG438208	NA				At.68875	NA	gb|EG438208	chr2:8697569-8697628	AYAFD87TR pooled cDNA populations Arabidopsis thaliana cDNA, mRNA sequence [EG438208]		CCATTTGGCACTGTTAGTCGGAGAACACATTGGCTTACTAGATGAGTGCGTAAGATTTCT
A_84_P797932	6.54556	-5.29636	0.00102222	0.0466985	-0.392716	A_84_P797932	FALSE		EG476183	NA				At.69163	NA	gb|EG476183	chr5:1993121-1993062	AYAPP73TR pooled cDNA populations Arabidopsis thaliana cDNA, mRNA sequence [EG476183]		AGTCCAAATCTTGCGTAAAAGCGTTTAGCTGGCTGACAAAGATTGGCCAACTTATAGTTT
A_84_P798579	3.21985	-2.60801	0.0340917	0.19654	-3.99729	A_84_P798579	FALSE		EG502118	NA				At.69387	NA	gb|EG502118	chr1:10943577-10943518	AYASY12TR pooled cDNA populations Arabidopsis thaliana cDNA, mRNA sequence [EG502118]		TTTGTTTTTGGTTTAGTTTGGAAGAACTTATGGGGTTCGTCCAGAGAACCAAGCTCGTCC
A_84_P798631	3.53736	3.07525	0.0172669	0.144594	-3.3083	A_84_P798631	FALSE		EG503573	NA				At.69409	NA	gb|EG503573	chr4:2080288-2080229	AYBHD94TF pooled cDNA populations Arabidopsis thaliana cDNA, mRNA sequence [EG503573]		GTTTGTTTCCGCTGTTTCTACTCTCATCGGAGATGATCTATTCACCGCATATCTCTTCGC
A_84_P799394	7.63659	-8.81305	4.07203e-05	0.0119283	2.81196	A_84_P799394	FALSE	NM_112858	NM_112858	821505	AT3G19680	AT3G19680	hypothetical protein	At.8144	NA	ref|NM_112858|gb|AV549506|gb|AK230353|ta|BX837379	chr3:6840598-6840657	Arabidopsis thaliana uncharacterized protein (AT3G19680) mRNA, complete cds [NM_112858]	GO:0005886(plasma membrane)	AACTTTCCTCGTGAGATTGTTTCTGTTCCGGTTATGTTCCGAACTGAATCTGAATCCGAG
A_84_P800204	3.83549	2.64461	0.0322988	0.191799	-3.94306	A_84_P800204	FALSE		EG458218	832331	AT5G22680	AT5G22680	hypothetical protein	At.69034	NA	gb|EG458218|gb|EG458235|gb|EG458223	chr5:7540449-7540508	AYAXA77TR pooled cDNA populations Arabidopsis thaliana cDNA, mRNA sequence [EG458218]	GO:0003674(molecular_function)|GO:0008150(biological_process)|GO:0012505(endomembrane system)	ATCAAGATCCTTAAGTTTAGGCGTAGCCACAAAATCTATCCAACGCGTGACACAAGACTT
A_84_P801093	9.25888	-6.55228	0.00027909	0.0271992	0.928188	A_84_P801093	FALSE	NM_123136	NM_123136	833755	AT5G37770	TCH2	calcium-binding protein CML24	At.30466	NA	ref|NM_123136|gb|AK227202|ta|TA32220_3702|ta|TA32221_3702	chr5:14999563-14999504	Arabidopsis thaliana calcium-binding protein CML24 (TCH2) mRNA, complete cds [NM_123136]	GO:0005509(calcium ion binding)|GO:0005886(plasma membrane)|GO:0009408(response to heat)|GO:0009409(response to cold)|GO:0009612(response to mechanical stimulus)|GO:0009646(response to absence of light)|GO:0009733(response to auxin stimulus)|GO:0009737(response to abscisic acid stimulus)|GO:0009739(response to gibberellin stimulus)|GO:0009909(regulation of flower development)|GO:0009961(response …	ACAATGTCATCGAAGAACGGAGTTGTTCGTAGCTGTTTAGGATCAATGGACGACATCAAA
A_84_P801987	3.48338	-4.08534	0.00436506	0.0796241	-1.89182	A_84_P801987	FALSE		BX836180	NA				At.71835	NA	gb|BX836180	unmapped	BX836180 Arabidopsis thaliana Hormone Treated Callus Col-0 Arabidopsis thaliana cDNA clone GSLTPGH73ZH12 3PRIM, mRNA sequence [BX836180]		AGTGTCAACAAAGACAATGCTTTCGTTTCATTGGGTAAGTGTGCGTAAGTTCCAAGAACA
A_84_P802295	4.16681	-5.94081	0.000512641	0.0362861	0.313089	A_84_P802295	FALSE		BX838823	NA				At.71902	NA	gb|BX838823	unmapped	BX838823 Arabidopsis thaliana Flowers and buds Col-0 Arabidopsis thaliana cDNA clone GSLTFB84ZH03 5PRIM, mRNA sequence [BX838823]		ACTTCAGCATACTTTTCGGTTAATGGTTTTGGTATGAGTCGTTACTGGACTCACGGACAC
A_84_P802702	3.35466	3.38094	0.0112172	0.119407	-2.86622	A_84_P802702	FALSE		EG448084	NA				At.72036	NA	gb|EG448084|tc|TC389768	unmapped	AYAID36TF pooled cDNA populations Arabidopsis thaliana cDNA, mRNA sequence [EG448084]		GATAGCTTGCAGCATGTATGTTTGAAATTTACCGCGGGATCTTCAATTGCACCTAACCTG
A_84_P803345	13.4278	6.93385	0.000195021	0.0236001	1.28703	A_84_P803345	FALSE		AK222109	838380	AT1G18000	AT1G18000	transmembrane transporter-like protein	At.72620	NA	gb|AK222109	chr1:6196098-6196157	Arabidopsis thaliana mRNA for hypothetical protein, complete cds, clone: RAFL22-91-A11 [AK222109]	GO:0003674(molecular_function)|GO:0005575(cellular_component)|GO:0055085(transmembrane transport)	TCAAAACAGGGCTCGGATCTGTGACTGTTTGTGATCCGTCTGTTACGATTCTTTCTTTAG
A_84_P807259	8.16094	-16.3525	5.74524e-07	0.00371143	6.37804	A_84_P807259	FALSE	NM_126130	NM_126130	836865	AT5G67300	MYBR1	transcription factor MYB44	At.28816	NA	ref|NM_126130|ta|TA26857_3702|ta|TA26839_3702|ta|T21228	chr5:26854188-26854247	Arabidopsis thaliana transcription factor MYB44 (MYBR1) mRNA, complete cds [NM_126130]	GO:0003677(DNA binding)|GO:0003700(sequence-specific DNA binding transcription factor activity)|GO:0005634(nucleus)|GO:0006355(regulation of transcription, DNA-dependent)|GO:0006950(response to stress)|GO:0009414(response to water deprivation)|GO:0009651(response to salt stress)|GO:0009723(response to ethylene stimulus)|GO:0009733(response to auxin stimulus)|GO:0009737(response to abscisic acid s…	GAAACTGGACAGTGATTAGCAAATCTATTCCCGGTAGATCGGGGAAATCGTGTCGTTTAC
A_84_P810688	12.1284	4.0561	0.00453283	0.0807342	-1.93085	A_84_P810688	FALSE	NM_121601	NM_121601	831453	AT5G15960	KIN1	stress-induced protein KIN1	At.27428	NA	ref|NM_121601|ta|TA28667_3702|ta|TA28659_3702|ta|DR343516	chr5:5210454-5210513	Arabidopsis thaliana stress-induced protein KIN1 (KIN1) mRNA, complete cds [NM_121601]	GO:0003674(molecular_function)|GO:0005575(cellular_component)|GO:0006970(response to osmotic stress)|GO:0009409(response to cold)|GO:0009414(response to water deprivation)|GO:0009631(cold acclimation)|GO:0009737(response to abscisic acid stimulus)|GO:0010017(red or far-red light signaling pathway)	AGACCGGCCTGAACAAGTAGAGATTCGGGTCAAATTTGGGAGTTATAATTTCCCTTTTCT
A_84_P811724	9.99698	-3.03268	0.018353	0.149107	-3.37056	A_84_P811724	FALSE	NM_128942	NM_128942	817950	AT2G33830	AT2G33830	dormancy/auxin associated protein	At.25108	NA	ref|NM_128942|ref|NM_179889|gb|T88145|gb|CF652964	chr2:14310278-14310219	Arabidopsis thaliana dormancy/auxin associated protein (AT2G33830) mRNA, complete cds [NM_128942]	GO:0005575(cellular_component)	TGAAACTTTAGCCGGACCTAAACCGGAGCATGGCCTTGGCCGCCTCCGCAATAAGATCAC
A_84_P811729	9.49346	-2.84055	0.0242333	0.169014	-3.65313	A_84_P811729	FALSE	NM_128942	NM_128942	817950	AT2G33830	AT2G33830	dormancy/auxin associated protein	At.25108	NA	ref|NM_128942|ref|NM_179889|gb|CF652964|gb|T88145	chr2:14310307-14310248	Arabidopsis thaliana dormancy/auxin associated protein (AT2G33830) mRNA, complete cds [NM_128942]	GO:0005575(cellular_component)	AACCCAAAAAAAGAAAGAAATATGTGGGATGAAACTGTAGCCGGACCTAAACCGGAGCAT
A_84_P811737	14.0707	-3.12711	0.0160349	0.140229	-3.23267	A_84_P811737	FALSE	NM_179889	NM_179889	817950	AT2G33830	AT2G33830	dormancy/auxin associated protein	At.25108	NA	ref|NM_179889|ref|NM_128942|gb|CF652964|ta|TA29187_3702	chr2:14309660-14309601	Arabidopsis thaliana dormancy/auxin associated protein (AT2G33830) mRNA, complete cds [NM_179889]	GO:0005575(cellular_component)	TGCTTCATGTCGTTTGTGTTTGTTAGTGACCGTTGATTTCCACCATCTGGGTTAGTTTTT
A_84_P811745	4.12951	-2.68911	0.0302495	0.185753	-3.87713	A_84_P811745	FALSE			NA					NA	ta|TA29188_3702	chr1:000988051-000988106			GTCTAGTGTACAACAACGAACGTCGTGTATAAGCGATTCGTTGACTCTGCGCATGTATTC
A_84_P811890	12.1237	-9.13993	3.19183e-05	0.0106915	3.04136	A_84_P811890	FALSE	NM_116964	NM_116964	826473	AT4G08950	EXO	Phosphate-responsive 1 family protein	At.22399	NA	ref|NM_116964|ta|TA29245_3702|ta|TA29248_3702|tc|TC371695	chr4:5740815-5740874	Arabidopsis thaliana Phosphate-responsive 1 family protein (EXO) mRNA, complete cds [NM_116964]	GO:0003674(molecular_function)|GO:0005618(cell wall)|GO:0005829(cytosol)|GO:0009505(plant-type cell wall)|GO:0009741(response to brassinosteroid stimulus)	CATCAACGTCGTTTTGACTTCAGCTGACGTTACGGTTACAGGATTTGGTATGAGTCGTTG
A_84_P811894	10.7111	-8.50658	5.15284e-05	0.0135659	2.58805	A_84_P811894	FALSE	NM_116964	NM_116964	826473	AT4G08950	EXO	Phosphate-responsive 1 family protein	At.22399	NA	ref|NM_116964|ta|TA29247_3702|ta|TA29248_3702|ta|TA29245_3702	chr4:5740686-5740745	Arabidopsis thaliana Phosphate-responsive 1 family protein (EXO) mRNA, complete cds [NM_116964]	GO:0003674(molecular_function)|GO:0005618(cell wall)|GO:0005829(cytosol)|GO:0009505(plant-type cell wall)|GO:0009741(response to brassinosteroid stimulus)	CAGCAAAAACTCATCACCTCTGTCTCTAACTCTCGGGAAACAAATCATCGACGAGTCTTG
A_84_P812024	10.976	-3.48206	0.00975266	0.112335	-2.72225	A_84_P812024	FALSE	NM_001160906	NM_001160906	839729	AT1G28330	DYL1	dormancy-associated protein-like 1	At.25271	NA	ref|NM_001160906|ref|NM_102599|ref|NM_001198176|ref|NM_179389	chr1:9935123-9934973	Arabidopsis thaliana dormancy-associated protein-like 1 (DYL1) mRNA, complete cds [NM_001160906]	GO:0003674(molecular_function)|GO:0005575(cellular_component)|GO:0009744(response to sucrose stimulus)|GO:0009749(response to glucose stimulus)|GO:0009750(response to fructose stimulus)	ATTAATATCCGAGATATAGGAGAAGGGAGCAGCAGTAAGGTGGTGATGCATAGGTCGTTG
A_84_P812032	10.5745	-3.65758	0.00767618	0.100672	-2.47539	A_84_P812032	FALSE	NM_001160906	NM_001160906	839729	AT1G28330	DYL1	dormancy-associated protein-like 1	At.25271	NA	ref|NM_001160906|ref|NM_102599|ref|NM_001198176|ref|NM_179389	chr1:9934862-9934803	Arabidopsis thaliana dormancy-associated protein-like 1 (DYL1) mRNA, complete cds [NM_001160906]	GO:0003674(molecular_function)|GO:0005575(cellular_component)|GO:0009744(response to sucrose stimulus)|GO:0009749(response to glucose stimulus)|GO:0009750(response to fructose stimulus)	CACTAGAGCCATCGGCTCCAACATCTTTAATAAACCCACCCATCCAAATTTTCCCTCCGT
A_84_P812266	10.5836	-5.50406	0.00081358	0.0433162	-0.158506	A_84_P812266	FALSE	NM_101148	NM_101148	837834	AT1G12780	UGE1	UDP-D-glucose/UDP-D-galactose 4-epimerase 1	At.20506	NA	ref|NM_101148|ta|TA29455_3702|ta|TA29451_3702|ta|CB256348	chr1:4357506-4357447	Arabidopsis thaliana UDP-D-glucose/UDP-D-galactose 4-epimerase 1 (UGE1) mRNA, complete cds [NM_101148]	GO:0003978(UDP-glucose 4-epimerase activity)|GO:0005829(cytosol)|GO:0005886(plasma membrane)|GO:0006950(response to stress)|GO:0046369(galactose biosynthetic process)|GO:0046983(protein dimerization activity)	GTGAGAGTGTTGAAAACCCTCGCCGCTACTTTGACAATAACTTGGTTGGAACAATCAATC
A_84_P812267	10.5758	-5.74834	0.000626508	0.0389387	0.108685	A_84_P812267	FALSE	NM_101148	NM_101148	837834	AT1G12780	UGE1	UDP-D-glucose/UDP-D-galactose 4-epimerase 1	At.20506	NA	ref|NM_101148|gb|N37243|ta|TA29457_3702|ta|TA29455_3702	chr1:4357954-4357662	Arabidopsis thaliana UDP-D-glucose/UDP-D-galactose 4-epimerase 1 (UGE1) mRNA, complete cds [NM_101148]	GO:0003978(UDP-glucose 4-epimerase activity)|GO:0005829(cytosol)|GO:0005886(plasma membrane)|GO:0006950(response to stress)|GO:0046369(galactose biosynthetic process)|GO:0046983(protein dimerization activity)	CTGATCTCTCCAAGAAGCTCGACTTCAATCTGGGTGATCTAAGAAACAAAGGGGCCATTG
A_84_P812308	6.49041	-2.36986	0.0485594	0.232397	-4.34968	A_84_P812308	FALSE	NM_001084382	NM_001084382	844356	AT1G80160	AT1G80160	lactoylglutathione lyase / glyoxalase I-like protein	At.27932	NA	ref|NM_001084382|ref|NM_106665|ta|TA29479_3702|ta|TA29480_3702	chr1:30151425-30151709	Arabidopsis thaliana lactoylglutathione lyase / glyoxalase I-like protein (AT1G80160) mRNA, complete cds [NM_001084382]	GO:0004462(lactoylglutathione lyase activity)|GO:0005975(carbohydrate metabolic process)	CAGAGATTAATCCCAAGGATAATCACATTTCTTTCCAGTGCGAAAGCATGGAAGCAGTGG
A_84_P81249	6.10264	-2.64534	0.0322642	0.191709	-3.94198	A_84_P81249	FALSE	NM_129988	NM_129988	819032	AT2G44240	AT2G44240	hypothetical protein	At.26253	NA	ref|NM_129988|ta|TA49091_3702|tc|TC368775	chr2:18292175-18292234	Arabidopsis thaliana uncharacterized protein (AT2G44240) mRNA, complete cds [NM_129988]	GO:0006979(response to oxidative stress)|GO:0012505(endomembrane system)	GGTCCTGGTCAGAACGTTAAATGCCCGTGATCTGATCTGTGTGTTCAAGCTTTTGATATT
A_84_P813219	8.88711	-6.20791	0.000390979	0.0314033	0.588054	A_84_P813219	FALSE	NM_115338	NM_115338	824646	AT3G54810	BME3	GATA transcription factor 8	At.23953	NA	ref|NM_115338|ref|NM_180373|gb|AF412107|ta|TA30052_3702	chr3:20297743-20297802	Arabidopsis thaliana GATA transcription factor 8 (BME3) mRNA, complete cds [NM_115338]	GO:0003700(sequence-specific DNA binding transcription factor activity)|GO:0007623(circadian rhythm)|GO:0009845(seed germination)	ATAAAGATAGAGTCAAAGACAATGTGTGCGGTGGTGACTCGCGCCTCATCATTAGAATAC
A_84_P814230	7.90499	-12.001	4.98808e-06	0.00578248	4.70009	A_84_P814230	FALSE	NM_127816	NM_127816	816783	AT2G22500	UCP5	uncoupling protein 5	At.20524	NA	ref|NM_127816|gb|AK230325|ta|TA30744_3702|ta|TA30745_3702	chr2:9564642-9564583	Arabidopsis thaliana uncoupling protein 5 (UCP5) mRNA, complete cds [NM_127816]	GO:0005310(dicarboxylic acid transmembrane transporter activity)|GO:0005488(binding)|GO:0005743(mitochondrial inner membrane)|GO:0006810(transport)|GO:0006839(mitochondrial transport)	TGGTCTCCATTCTCATCTCTTAATCTCCAGTGAGATCAGCTCCAATTCTAACTGGTCTCT
A_84_P814244	6.66491	-4.45075	0.00275412	0.0663867	-1.41522	A_84_P814244	FALSE	NM_130295	NM_130295	819340	AT2G47270	AT2G47270	transcription factor bHLH151	At.36386	NA	ref|NM_130295|ta|TA30753_3702|tc|TC386799|tc|TC390495	chr2:19411810-19411751	Arabidopsis thaliana transcription factor bHLH151 (AT2G47270) mRNA, complete cds [NM_130295]	GO:0003700(sequence-specific DNA binding transcription factor activity)|GO:0006355(regulation of transcription, DNA-dependent)|GO:2000280(regulation of root development)	GGCTTTGGAAATGAAAGTGAGAGTTATGCAGACAATGGTTCAGGTTTTGACCGAAACTGA
A_84_P814850	12.4045	-2.46284	0.0422796	0.218429	-4.21232	A_84_P814850	FALSE	NM_122030	NM_122030	832145	AT5G20230	BCB	blue copper protein	At.20630	NA	ref|NM_122030|gb|BX830782|ta|TA31209_3702|ta|TA31208_3702	chr5:6827125-6827184	Arabidopsis thaliana blue copper protein (BCB) mRNA, complete cds [NM_122030]	GO:0005507(copper ion binding)|GO:0005773(vacuole)|GO:0005886(plasma membrane)|GO:0006979(response to oxidative stress)|GO:0009055(electron carrier activity)|GO:0009611(response to wounding)|GO:0009646(response to absence of light)|GO:0015690(aluminum ion transport)|GO:0031225(anchored to membrane)|GO:0046658(anchored to plasma membrane)|GO:0050832(defense response to fungus)	AATACTTTATCTGCACCGTCGGTGACCATTGTCGTTTTGGTCAAAAACTTTCCATCACTG
A_84_P814856	12.1692	-2.49259	0.0404508	0.21364	-4.16829	A_84_P814856	FALSE	NM_122030	NM_122030	832145	AT5G20230	BCB	blue copper protein	At.20630	NA	ref|NM_122030|gb|BX830782|ta|TA31210_3702|ta|TA31208_3702	chr5:6827077-6827136	Arabidopsis thaliana blue copper protein (BCB) mRNA, complete cds [NM_122030]	GO:0005507(copper ion binding)|GO:0005773(vacuole)|GO:0005886(plasma membrane)|GO:0006979(response to oxidative stress)|GO:0009055(electron carrier activity)|GO:0009611(response to wounding)|GO:0009646(response to absence of light)|GO:0015690(aluminum ion transport)|GO:0031225(anchored to membrane)|GO:0046658(anchored to plasma membrane)|GO:0050832(defense response to fungus)	ACATGACCGTTCCTCCGGTCAAAATTATGCTAAACACCACTGGACCACAATACTTTATCT
A_84_P81579	8.66987	-3.93102	0.00533418	0.0861674	-2.09926	A_84_P81579	FALSE	NM_179782	NM_179782	817357	AT2G28110	FRA8	exostosin-like protein	At.38661	NA	ref|NM_179782|ta|TA41254_3702|ta|BX835531|ta|CNS0A9CI	chr2:11978092-11978033	Arabidopsis thaliana exostosin-like protein (FRA8) mRNA, complete cds [NM_179782]	GO:0005794(Golgi apparatus)|GO:0009834(secondary cell wall biogenesis)|GO:0010417(glucuronoxylan biosynthetic process)|GO:0015020(glucuronosyltransferase activity)|GO:0016740(transferase activity)	TGGCAAGTTTTGGAGGCTTTGTCAAAGAAATTGAATAGGTCTGTTAGAAGGTCAAACTCT
A_84_P815800	9.37006	-12.3182	4.16444e-06	0.00560592	4.85166	A_84_P815800	FALSE			NA					NA	ta|TA31857_3702	chr4:17540966-17541026			ATTGTGGTGGTAATGGAGGGTATGATGGTAATTTAGGAGAAGAGCAACGTCGAAACGTAC
A_84_P816193	8.55451	-3.79159	0.00641319	0.0934494	-2.28973	A_84_P816193	FALSE	NM_100736	NM_100736	837385	AT1G08630	THA1	threonine aldolase	At.57057	NA	ref|NM_100736|ref|NM_179283|ref|NM_179284|ref|NM_001035924	chr1:2744257-2744100	Arabidopsis thaliana threonine aldolase (THA1) mRNA, complete cds [NM_100736]	GO:0004793(threonine aldolase activity)|GO:0005575(cellular_component)|GO:0006567(threonine catabolic process)|GO:0016832(aldehyde-lyase activity)	TATCCGGGGAAACTCATCCCGGATCAGAATAGTTATACACCACCAGATAACAACAAGTGA
A_84_P816277	11.5079	-6.81433	0.000217833	0.0242621	1.17661	A_84_P816277	FALSE	NM_123136	NM_123136	833755	AT5G37770	TCH2	calcium-binding protein CML24	At.30466	NA	ref|NM_123136|gb|AK227202|ta|TA32220_3702|ta|TA32221_3702	chr5:14999314-14999255	Arabidopsis thaliana calcium-binding protein CML24 (TCH2) mRNA, complete cds [NM_123136]	GO:0005509(calcium ion binding)|GO:0005886(plasma membrane)|GO:0009408(response to heat)|GO:0009409(response to cold)|GO:0009612(response to mechanical stimulus)|GO:0009646(response to absence of light)|GO:0009733(response to auxin stimulus)|GO:0009737(response to abscisic acid stimulus)|GO:0009739(response to gibberellin stimulus)|GO:0009909(regulation of flower development)|GO:0009961(response …	GGAGGAGGAGGTAACAATCGAAACGACGTAAGCGATTTGAAAGAAGCGTTGGAGTAATAT
A_84_P817440	8.05151	-3.01317	0.0188749	0.151197	-3.39914	A_84_P817440	FALSE	NM_117652	NM_117652	827238	AT4G15610	AT4G15610	hypothetical protein	At.24397	NA	ref|NM_117652|gb|BX827747|ta|TA33117_3702|ta|TA33116_3702	chr4:8910156-8910215	Arabidopsis thaliana uncharacterized protein (AT4G15610) mRNA, complete cds [NM_117652]	GO:0003674(molecular_function)|GO:0005575(cellular_component)|GO:0008150(biological_process)	CGTGGCATGCTTTTACAGCATTGTATCTACATTTGTCACCGTATCTGCTTTCAAGAAGCA
A_84_P817991	12.9517	-13.7656	1.92335e-06	0.00478685	5.47801	A_84_P817991	FALSE	NM_179714	NM_179714	816913	AT2G23810	TET8	tetraspanin8	At.20664	NA	ref|NM_179714|gb|BX820740|ta|TA33587_3702|ta|TA33586_3702	chr2:10136080-10136021	Arabidopsis thaliana tetraspanin8 (TET8) mRNA, complete cds [NM_179714]	GO:0003674(molecular_function)|GO:0005886(plasma membrane)|GO:0007568(aging)|GO:0009506(plasmodesma)|GO:0016020(membrane)	GACTGCTAAACCTGGGACAACGCAAAAGAAAAGCTCTGCTTCGATTGTCAATCTTGTAAA
A_84_P818437	6.41679	-3.68729	0.00737457	0.0989671	-2.43401	A_84_P818437	FALSE	NM_123603	NM_123603	834244	AT5G42380	CML37	calcium-binding protein CML37	At.30178	NA	ref|NM_123603|ta|TA33977_3702|ta|DR376430|ta|CB252074	chr5:16943039-16942980	Arabidopsis thaliana calcium-binding protein CML37 (CML37) mRNA, complete cds [NM_123603]	GO:0005509(calcium ion binding)|GO:0005634(nucleus)|GO:0005737(cytoplasm)|GO:0010193(response to ozone)	TCAGACGTTGACGGAGACGGGTTTATAGATTTTGAGGAGTTTTTGAAGCTTATGGAAGGG
A_84_P818622	7.53528	-2.43182	0.0442767	0.223298	-4.25819	A_84_P818622	FALSE	NM_113159	NM_113159	821832	AT3G22600	AT3G22600	bifunctional inhibitor/lipid-transfer protein/seed storage 2S albumin-like protein	At.20064	NA	ref|NM_113159|ta|TA34146_3702|ta|TA34145_3702|ta|AA042489	chr3:8007156-8007097	Arabidopsis thaliana bifunctional inhibitor/lipid-transfer protein/seed storage 2S albumin-like protein (AT3G22600) mRNA, complete cds [NM_113159]	GO:0006869(lipid transport)|GO:0008289(lipid binding)|GO:0031225(anchored to membrane)	TCAATATTAACCAAACACAAGCTCTTGGTCTGCCTAGGGCTTGTAATGTTCAGACTCCTC
A_84_P819483	9.27264	-3.99628	0.00489842	0.0833358	-2.0111	A_84_P819483	FALSE	NM_105950	NM_105950	843623	AT1G72920	AT1G72920	Toll-Interleukin-Resistance domain-containing protein	At.66922	NA	ref|NM_105950|ref|NM_105952|gb|BX817099|ta|TA34850_3702	chr1:27438561-27438620	Arabidopsis thaliana Toll-Interleukin-Resistance domain-containing protein (AT1G72920) mRNA, complete cds [NM_105950]	GO:0004888(transmembrane receptor activity)|GO:0006952(defense response)|GO:0009611(response to wounding)|GO:0031224(intrinsic to membrane)	TGACTGTTACAACAATAAGCAATGGGAGGGACCTAGTTGGGATTGATACACACATGAAGG
A_84_P820417	10.0369	-5.24772	0.00107926	0.0474475	-0.448511	A_84_P820417	FALSE	NM_117854	NM_117854	827463	AT4G17490	ERF6	ethylene-responsive transcription factor 6	At.24407	NA	ref|NM_117854|ta|TA35634_3702|ta|TA35635_3702|ta|AA395250	chr4:9752986-9752927	Arabidopsis thaliana ethylene-responsive transcription factor 6 (ERF6) mRNA, complete cds [NM_117854]	GO:0003677(DNA binding)|GO:0003700(sequence-specific DNA binding transcription factor activity)|GO:0005634(nucleus)|GO:0006355(regulation of transcription, DNA-dependent)|GO:0009873(ethylene mediated signaling pathway)|GO:0010200(response to chitin)	TGACCGTTGTTTGAATTCTATTTTTCTGTTTGGGTCAGCTTGTTGTATGCTGACGTGGAA
A_84_P821249	10.2924	6.77704	0.000225551	0.0246228	1.14179	A_84_P821249	FALSE	NM_120840	NM_120840	830651	AT5G07580	AT5G07580	ERF/AP2 transcription factor	At.26419	NA	ref|NM_120840|ta|TA36462_3702|ta|TA36463_3702|ta|H76142	chr5:2399803-2399862	Arabidopsis thaliana ERF/AP2 transcription factor (AT5G07580) mRNA, complete cds [NM_120840]	GO:0003677(DNA binding)|GO:0003700(sequence-specific DNA binding transcription factor activity)|GO:0005634(nucleus)|GO:0006355(regulation of transcription, DNA-dependent)|GO:0009873(ethylene mediated signaling pathway)	TTTCATGGGAGATTTTGACTTCGATGCTTCTTTGGTCTCAGGACTTGGGTGTATAGAACC
A_84_P821416	10.9005	4.04697	0.00458669	0.0811146	-1.94307	A_84_P821416	FALSE	NM_105558	NM_105558	843216	AT1G68840	RAV2	AP2/ERF and B3 domain-containing transcription factor RAV2	At.25344	NA	ref|NM_105558|ref|NM_001198423|ta|TA36671_3702|ta|CNS0ABW6	chr1:25881104-25881163	Arabidopsis thaliana AP2/ERF and B3 domain-containing transcription factor RAV2 (RAV2) mRNA, complete cds [NM_105558]	GO:0003677(DNA binding)|GO:0003700(sequence-specific DNA binding transcription factor activity)|GO:0006355(regulation of transcription, DNA-dependent)|GO:0009507(chloroplast)|GO:0045892(negative regulation of transcription, DNA-dependent)	GGCAGTGACTAAAGGAGTTTTGATCAACTTCGAAGACGTTAACGGTAAAGTGTGGAGGTT
A_84_P821712	9.67697	-11.2818	7.63635e-06	0.00643423	4.33504	A_84_P821712	FALSE	NM_103210	NM_103210	840399	AT1G35140	PHI-1	Phosphate-responsive 1-like protein	At.24168	NA	ref|NM_103210|ta|TA36961_3702|ta|TA36960_3702|tc|TC389000	chr1:12852430-12852489	Arabidopsis thaliana Phosphate-responsive 1-like protein (PHI-1) mRNA, complete cds [NM_103210]	GO:0003674(molecular_function)|GO:0009505(plant-type cell wall)|GO:0040007(growth)	CGACCAAGGATACTCAATGGGAAAATCTTTAACAGAGAAAAACCTCAAAGACTTGGCCGC
A_84_P822012	7.0391	-2.58712	0.0351611	0.199811	-4.02825	A_84_P822012	FALSE	NM_118532	NM_118532	828500	AT4G24000	CSLG2	cellulose synthase-like protein G2	At.27174	NA	ref|NM_118532|ta|TA37233_3702|tc|NP036807|tc|TC362428	chr4:12465393-12465452	Arabidopsis thaliana cellulose synthase-like protein G2 (CSLG2) mRNA, complete cds [NM_118532]	GO:0000271(polysaccharide biosynthetic process)|GO:0016020(membrane)|GO:0016740(transferase activity)|GO:0016757(transferase activity, transferring glycosyl groups)|GO:0016759(cellulose synthase activity)|GO:0030244(cellulose biosynthetic process)	ATTACCAAAAAGGATTTGTTTCTTAGCTGGGCTCCTCAGTTTTGTTCTTACCGGGTCAGG
A_84_P822179	10.472	-7.52373	0.000115341	0.0179451	1.80689	A_84_P822179	FALSE	NM_120280	NM_120280	831782	AT5G02020	AT5G02020	hypothetical protein	At.23336	NA	ref|NM_120280|ref|NM_180421|ta|TA37374_3702|ta|TA37375_3702	chr5:387163-387104	Arabidopsis thaliana uncharacterized protein (AT5G02020) mRNA, complete cds [NM_120280]	GO:0003674(molecular_function)|GO:0009651(response to salt stress)	GAGAATCATGGTTCAGGTTATCAGCAGGATCAGAGAGTACAACCCTGTCATCTGAGTTCT
A_84_P822373	9.27797	12.5239	3.71302e-06	0.00541622	4.94702	A_84_P822373	FALSE	NM_113746	NM_113746	822453	AT3G28270	AT3G28270	hypothetical protein	At.5792	NA	ref|NM_113746|ref|NM_180313|ta|TA37635_3702|ta|TA37636_3702	chr3:10538948-10539006	Arabidopsis thaliana uncharacterized protein (AT3G28270) mRNA, complete cds [NM_113746]	GO:0003674(molecular_function)|GO:0005575(cellular_component)|GO:0008150(biological_process)	GTGTGGCAGACTTCATTACCGAAATAGAAGACGATGTGTGGGACAACCTAAGCTCTAAAG
A_84_P822379	9.12056	10.1726	1.54925e-05	0.00796102	3.70733	A_84_P822379	FALSE	NM_113746	NM_113746	822453	AT3G28270	AT3G28270	hypothetical protein	At.5792	NA	ref|NM_113746|ref|NM_180313|gb|DR279144|ta|TA37636_3702	chr3:10538925-10538984	Arabidopsis thaliana uncharacterized protein (AT3G28270) mRNA, complete cds [NM_113746]	GO:0003674(molecular_function)|GO:0005575(cellular_component)|GO:0008150(biological_process)	GCACTTAGTTGAAGTTACCCAAGGTGTGGCAGACTTCATTACCGAAATAGAAGACGATGT
A_84_P823347	8.83874	-9.95845	1.79001e-05	0.00870369	3.57612	A_84_P823347	FALSE	NM_179182	NM_179182	829872	AT4G37180	AT4G37180	myb family transcription factor	At.4657	NA	ref|NM_179182|ref|NM_119881|ta|TA38702_3702|ta|TA38703_3702	chr4:17505451-17505510	Arabidopsis thaliana myb family transcription factor (AT4G37180) mRNA, complete cds [NM_179182]	GO:0003677(DNA binding)|GO:0003700(sequence-specific DNA binding transcription factor activity)|GO:0006355(regulation of transcription, DNA-dependent)	AAGAAAGAGCAGAGAAGGAGATGGTCACAGGAACTTCACCGTAAATTTGTTGATGCTCTT
A_84_P823733	9.37553	-13.5712	2.12402e-06	0.00478685	5.39966	A_84_P823733	FALSE	NM_113753	NM_113753	822462	AT3G28340	GATL10	putative galacturonosyltransferase-like 10	At.42818	NA	ref|NM_113753|ta|TA39080_3702|tc|TC370631|tc|TC381202	chr3:10589488-10589429	Arabidopsis thaliana putative galacturonosyltransferase-like 10 (GATL10) mRNA, complete cds [NM_113753]	GO:0006979(response to oxidative stress)|GO:0016051(carbohydrate biosynthetic process)|GO:0016758(transferase activity, transferring hexosyl groups)|GO:0047262(polygalacturonate 4-alpha-galacturonosyltransferase activity)	CCTTGTCCAATTGATTATCTTTGGGCTCCTTATGATCTTCACAAGTCACAGAGGCAGTAT
A_84_P823859	8.10384	12.7214	3.33109e-06	0.0051942	5.0365	A_84_P823859	FALSE	NM_126250	NM_126250	814720	AT2G01890	PAP8	purple acid phosphatase 8	At.16914	NA	ref|NM_126250|ref|NM_201668|ta|TA39218_3702|ta|TA39219_3702	chr2:397167-397108	Arabidopsis thaliana purple acid phosphatase 8 (PAP8) mRNA, complete cds [NM_126250]	GO:0003993(acid phosphatase activity)|GO:0004722(protein serine/threonine phosphatase activity)|GO:0012505(endomembrane system)|GO:0016311(dephosphorylation)	AAGGCGTGGAAAGGAGATGTGAATGATTGGAACCCACAAGAGATGAGGTTTTACTATGAT
A_84_P825225	7.65759	-2.9516	0.0206267	0.157824	-3.48952	A_84_P825225	FALSE	NM_001085330	NM_001085330	836632	AT5G65080	MAF5	K-box region and MADS-box transcription factor family protein	At.28687	NA	ref|NM_001085330|ref|NM_125907|ta|TA40940_3702|ta|TA40941_3702	chr5:26001072-26001253	Arabidopsis thaliana K-box region and MADS-box transcription factor family protein (MAF5) mRNA, complete cds [NM_001085330]	GO:0003700(sequence-specific DNA binding transcription factor activity)|GO:0005634(nucleus)|GO:0009910(negative regulation of flower development)|GO:0010048(vernalization response)	CCATGGAAGAGCAGCTCAAGAGTGCTCTGTCTGTAATTAGAGCTAGGAAGACAGAGTTAT
A_84_P825374	11.1252	-6.70518	0.000241302	0.0254946	1.07421	A_84_P825374	FALSE	NM_124470	NM_124470	835164	AT5G50915	AT5G50915	transcription factor bHLH137	At.23601	NA	ref|NM_124470|ref|NM_180832|ta|TA41127_3702|ta|TA41128_3702	chr5:20711065-20711006	Arabidopsis thaliana transcription factor bHLH137 (AT5G50915) mRNA, complete cds [NM_124470]	GO:0003677(DNA binding)|GO:0003700(sequence-specific DNA binding transcription factor activity)|GO:0005634(nucleus)|GO:0009739(response to gibberellin stimulus)	GGGTTCTCCAGAAGTAGGAACGTCTTTTACCAATGCAATGCCAACAACTACTCCTATCTT
A_84_P825901	7.77015	-2.70981	0.0293427	0.183448	-3.84647	A_84_P825901	FALSE	NM_001203052	NM_001203052	822248	AT3G26440	AT3G26440	hypothetical protein	At.21513	NA	ref|NM_001203052|ref|NM_001084742|ref|NM_001035694|ref|NM_113551	chr3:9679618-9679677	Arabidopsis thaliana uncharacterized protein (AT3G26440) mRNA, complete cds [NM_001203052]	GO:0003674(molecular_function)|GO:0005575(cellular_component)|GO:0008150(biological_process)	CCGATCAGAGCAGAAGTATCTGAAAGAAATTGCATCTGCCTCTTCAAACTCTACACGTAC
A_84_P826049	8.419	6.66993	0.000249477	0.0258155	1.04081	A_84_P826049	FALSE	NM_129763	NM_129763	818799	AT2G41990	AT2G41990	hypothetical protein	At.28028	NA	ref|NM_129763|ta|TA41942_3702|tc|TC376663	chr2:17528376-17528435	Arabidopsis thaliana uncharacterized protein (AT2G41990) mRNA, complete cds [NM_129763]	GO:0003674(molecular_function)|GO:0005575(cellular_component)|GO:0008150(biological_process)	CGCTTAATCTCACTATCGTCCTCCATTCAAAAGCTTACATTTTGGGAAGACTCGTCACCT
A_84_P826434	9.36716	4.44689	0.00276725	0.0663926	-1.42014	A_84_P826434	FALSE	NM_123683	NM_123683	834334	AT5G43170	ZF3	zinc-finger protein 3	At.43325	NA	ref|NM_123683|ta|TA42362_3702|tc|TC385299	chr5:17331080-17331021	Arabidopsis thaliana zinc-finger protein 3 (ZF3) mRNA, complete cds [NM_123683]	GO:0003676(nucleic acid binding)|GO:0003677(DNA binding)|GO:0003700(sequence-specific DNA binding transcription factor activity)|GO:0005515(protein binding)|GO:0005634(nucleus)|GO:0008270(zinc ion binding)|GO:0009409(response to cold)|GO:0010200(response to chitin)|GO:0042538(hyperosmotic salinity response)|GO:0043565(sequence-specific DNA binding)|GO:0045892(negative regulation of transcription,…	GATGGCGACTAAGAAGCCTCGCCTGAAGTAAGTCTTTGTTGAAGACTTGGAAGTTTATCA
A_84_P827147	6.16028	-2.84322	0.0241394	0.168897	-3.64919	A_84_P827147	FALSE	NM_104862	NM_104862	842477	AT1G61800	GPT2	glucose-6-phosphate/phosphate translocator 2	At.10733	NA	ref|NM_104862|ta|TA43227_3702|tc|NP041079|tc|TC367165	chr1:22826223-22826282	Arabidopsis thaliana glucose-6-phosphate/phosphate translocator 2 (GPT2) mRNA, complete cds [NM_104862]	GO:0005315(inorganic phosphate transmembrane transporter activity)|GO:0005774(vacuolar membrane)|GO:0007276(gamete generation)|GO:0009624(response to nematode)|GO:0009643(photosynthetic acclimation)|GO:0009744(response to sucrose stimulus)|GO:0009749(response to glucose stimulus)|GO:0010109(regulation of photosynthesis)|GO:0015120(phosphoglycerate transmembrane transporter activity)|GO:0015152(gl…	ATTTCCGTTATTGTTGCATCGATCATCATTTTCCATACCCCGATTCAACCGGTTAATGCC
A_84_P828333	6.28392	6.01739	0.000473918	0.0349032	0.392942	A_84_P828333	FALSE	NM_128528	NM_128528	817524	AT2G29740	UGT71C2	UDP-glucosyl transferase 71C2	At.43055	NA	ref|NM_128528|gb|BT004155|ta|TA44829_3702|ta|TA44830_3702	chr2:12708160-12708219	Arabidopsis thaliana UDP-glucosyl transferase 71C2 (UGT71C2) mRNA, complete cds [NM_128528]	GO:0005575(cellular_component)|GO:0008152(metabolic process)|GO:0008194(UDP-glycosyltransferase activity)|GO:0016757(transferase activity, transferring glycosyl groups)|GO:0080043(quercetin 3-O-glucosyltransferase activity)|GO:0080044(quercetin 7-O-glucosyltransferase activity)|GO:0080045(quercetin 3'-O-glucosyltransferase activity)	GATGGGCTTTGATCGGTGATGGGTTTTAAAGTTTTTACACCATGCAAACGTTGTCGTTTT
A_84_P830520	5.67094	-2.36326	0.0490402	0.233505	-4.35942	A_84_P830520	FALSE	NM_129963	NM_129963	819006	AT2G44010	AT2G44010	hypothetical protein	At.19498	NA	ref|NM_129963|ta|TA47933_3702|tc|TC387129	chr2:18217122-18217181	Arabidopsis thaliana uncharacterized protein (AT2G44010) mRNA, complete cds [NM_129963]	GO:0003674(molecular_function)|GO:0005575(cellular_component)|GO:0008150(biological_process)	CGGGAGGGTCAACTTGTAAGATTCAAGAGCCATAGATTGTTTTCTTGCATCTCAGGTCAA
A_84_P830995	6.34598	-3.13727	0.0158047	0.13914	-3.21788	A_84_P830995	FALSE	NM_114382	NM_114382	823649	AT3G45130	LAS1	lanosterol synthase 1	At.36069	NA	ref|NM_114382|ta|TA48526_3702|tc|NP174532|tc|TC361355	chr3:16513516-16513457	Arabidopsis thaliana lanosterol synthase 1 (LAS1) mRNA, complete cds [NM_114382]	GO:0000250(lanosterol synthase activity)|GO:0005575(cellular_component)|GO:0019745(pentacyclic triterpenoid biosynthetic process)	GATGGGGAGAGAGCTACCTTTCTTGCCAAAACAAAGTATACACCAATCTTCCTGGGAATA
A_84_P831812	3.28944	-4.20554	0.00374317	0.0754747	-1.73275	A_84_P831812	FALSE	NM_116428	NM_116428	828186	AT4G01970	STS	stachyose synthase	At.34347	NA	ref|NM_116428|gb|AK229121|ta|TA49270_3702|tc|TC360761	chr4:856487-856428	Arabidopsis thaliana stachyose synthase (STS) mRNA, complete cds [NM_116428]	GO:0004553(hydrolase activity, hydrolyzing O-glycosyl compounds)|GO:0006979(response to oxidative stress)|GO:0047268(galactinol-raffinose galactosyltransferase activity)|GO:0080167(response to karrikin)	CAACCATTGAAGGAGCTTTTAGGGCTTCACTTACTCCTGGTGAGAAAGGTAATGTCTTGA
A_84_P833267	11.1995	7.68264	0.000100685	0.0172462	1.94011	A_84_P833267	FALSE	NM_116519	NM_116519	828160	AT4G02850	AT4G02850	phenazine biosynthesis PhzC/PhzF family protein	At.50315	NA	ref|NM_116519|ta|TA50585_3702|tc|TC375709|tc|TC374654	chr4:1266594-1266535	Arabidopsis thaliana phenazine biosynthesis PhzC/PhzF family protein (AT4G02850) mRNA, complete cds [NM_116519]	GO:0003824(catalytic activity)|GO:0009058(biosynthetic process)|GO:0012505(endomembrane system)	CAGAGAGTCTTGCTTACCGGGAAAGCTGTGACTGTCATGAAAGGCTCTATCTTAGTTTAA
A_84_P834641	6.99558	-2.86304	0.0234529	0.167198	-3.61995	A_84_P834641	FALSE	NM_113821	NM_113821	822540	AT3G29000	AT3G29000	putative calcium-binding protein CML30	At.50235	NA	ref|NM_113821|ta|TA51546_3702|ta|CB252606|ta|T22328	chr3:11006113-11006172	Arabidopsis thaliana putative calcium-binding protein CML30 (AT3G29000) mRNA, complete cds [NM_113821]	GO:0005509(calcium ion binding)|GO:0008150(biological_process)|GO:0012505(endomembrane system)	ACAGTGCAAAAGAAGTCTCGAGTTTGTTCGAAGAGAAAGAAGCGAGTTTGGAAGAAGTCA
A_84_P835182	4.39081	-3.82977	0.0060959	0.0915498	-2.23728	A_84_P835182	FALSE			NA					NA	ta|TA51914_3702	chr4:4797552-4797611			GTTATCATCATTGTCTCCTTTCGTGACACGTGTATCTGTGCTGGACATGATCGACTCTTC
A_84_P835781	7.40414	-5.48136	0.000833905	0.0434853	-0.183789	A_84_P835781	FALSE	NM_127320	NM_127320	816273	AT2G17660	AT2G17660	RPM1-interacting protein 4-like protein	At.14675	NA	ref|NM_127320|gb|AF324986|ta|TA52180_3702|tc|TC391672	chr2:7673509-7673568	Arabidopsis thaliana RPM1-interacting protein 4-like protein (AT2G17660) mRNA, complete cds [NM_127320]	GO:0003674(molecular_function)|GO:0010167(response to nitrate)	AGGAAACAAGATGGTGATAAACCAGCGGTCAAGAAATGGCTCTGTTTCACTTTTGCTTAA
A_84_P836671	10.0238	11.098	8.54801e-06	0.00655154	4.2367	A_84_P836671	FALSE			NA					NA	ta|TA52555_3702	chr1:4681252-4681192			CCTGAAGAAAACATGGTCCATCATAACCCACATCTGGAGATAACAGAGGAATCAGAGCAG
A_84_P839865	9.74484	-4.68544	0.00207041	0.0601057	-1.12015	A_84_P839865	FALSE	NM_147989	NM_147989	833312	AT5G33355	AT5G33355	defensin-like protein 207	At.49082	NA	ref|NM_147989|ref|NM_115856|ta|TA47234_3702|tc|NP180300	chr5:12599563-12599622	Arabidopsis thaliana defensin-like protein 207 (AT5G33355) mRNA, complete cds [NM_147989]	GO:0012505(endomembrane system)	TTCAAATGCTGATTGCTTAGCGTGTTGTGTAGCTCTCTACAAGAGTCCACCAGTTTGTGC
A_84_P840256	9.15622	9.53695	2.39807e-05	0.00961187	3.30755	A_84_P840256	FALSE	NM_103581	NM_103581	841066	AT1G45010	AT1G45010	TRAM, LAG1 and CLN8 (TLC) lipid-sensing domain containing protein	At.27146	NA	ref|NM_103581|ta|TA26888_3702|tc|NP212893|tc|TC384234	chr1:17014776-17014035	Arabidopsis thaliana TRAM, LAG1 and CLN8 (TLC) lipid-sensing domain containing protein (AT1G45010) mRNA, complete cds [NM_103581]	GO:0003674(molecular_function)|GO:0008150(biological_process)|GO:0012505(endomembrane system)|GO:0016021(integral to membrane)	GGGAGATTCTCAAAGAGATTGGATACAAAGACACCAAACTCAATCTAGCTGCCGATGTGA
A_84_P841179	8.74517	5.48112	0.000834121	0.0434853	-0.184054	A_84_P841179	FALSE			NA					NA	tc|NP226468	chr3:9945143-9944890	GB		ACTATAACATTCTCTGCAAACAGAACCACCAACGAGTTTGGACTGTACAAGACCGTTCAA
A_84_P843330	7.4119	-7.48291	0.000119482	0.0181107	1.77222	A_84_P843330	FALSE			NA					NA	tc|NP335312	chr5:2856244-2856303	GB		TGATGGTGTTGGGTACATATCCATACCTAGATCTCTCCCGATTGTTGCTAATCGGTATGT
A_84_P843444	3.78067	2.43237	0.0442403	0.22325	-4.25737	A_84_P843444	FALSE	NM_001124976	NM_001124976	818172	AT2G35990	AT2G35990	cytokinin riboside 5'-monophosphate phosphoribohydrolase LOG2	At.50820	NA	ref|NM_001124976|ref|NM_001161082|ref|NM_129158|gb|AY648328	chr2:15116334-15116393	Arabidopsis thaliana cytokinin riboside 5'-monophosphate phosphoribohydrolase LOG2 (AT2G35990) mRNA, complete cds [NM_001124976]	GO:0003674(molecular_function)|GO:0005634(nucleus)|GO:0005829(cytosol)|GO:0008150(biological_process)	TTCTACGATTCACTATTGACGTTTATAGATAAGGCAGTGGACGAAGGCTTCGTCTCCTCC
A_84_P843906	13.3712	-2.53532	0.037965	0.207337	-4.10501	A_84_P843906	FALSE	NM_105864	NM_105864	843537	AT1G72060	AT1G72060	serine-type endopeptidase inhibitor	At.35142	NA	ref|NM_105864|ta|TA47034_3702|tc|NP858951|ta|AK175445	chr1:27118758-27118817	Arabidopsis thaliana serine-type endopeptidase inhibitor (AT1G72060) mRNA, complete cds [NM_105864]	GO:0004867(serine-type endopeptidase inhibitor activity)|GO:0006979(response to oxidative stress)|GO:0012505(endomembrane system)	TTCCTCCAAGATGCAACTGTTGTCTTGCTCCCAAAAATTGTACTCTCCATCTCTCTGATT
A_84_P847471	9.64492	-8.17036	6.72709e-05	0.0144925	2.33201	A_84_P847471	FALSE	NM_103092	NM_103092	840263	AT1G33720	CYP76C6	cytochrome P450, family 76, subfamily C, polypeptide 6	At.49936	NA	ref|NM_103092|ref|NM_103093|ta|BX840522|tc|TC367157	chr1:12221201-12221142	Arabidopsis thaliana cytochrome P450, family 76, subfamily C, polypeptide 6 (CYP76C6) mRNA, complete cds [NM_103092]	GO:0004497(monooxygenase activity)|GO:0005506(iron ion binding)|GO:0009055(electron carrier activity)|GO:0012505(endomembrane system)|GO:0019825(oxygen binding)|GO:0020037(heme binding)|GO:0055114(oxidation-reduction process)	TTGATGTAAAAGGTACAGATTATGAGCTTACACCGTTTGGGGCTGGGCGTAGAATTTGTC
A_84_P848499	5.59402	8.0049	7.69591e-05	0.0152742	2.20185	A_84_P848499	FALSE		BX832035	NA				At.25345	NA	gb|BX832035|ta|TA46605_3702|tc|TC389847	chr5:14088708-14088649	Arabidopsis thaliana Full-length cDNA Complete sequence from clone GSLTPGH48ZB02 of Hormone Treated Callus of strain col-0 of Arabidopsis thaliana (thale cress) [BX832035]		GAAGGCTCCAACAGATCTTCCAACCTTTGCTATCTTCTTGAAGCTTTGCATCTTGGAAAA
A_84_P848899	9.89906	-8.40496	5.57997e-05	0.0135659	2.51183	A_84_P848899	FALSE	NM_111974	NM_111974	820314	AT3G11410	PP2CA	protein phosphatase 2C 37	At.20739	NA	ref|NM_111974|ta|TA32438_3702|ta|CB259103|ta|H36428	chr3:3584966-3584907	Arabidopsis thaliana protein phosphatase 2C 37 (PP2CA) mRNA, complete cds [NM_111974]	GO:0004721(phosphoprotein phosphatase activity)|GO:0004722(protein serine/threonine phosphatase activity)|GO:0005515(protein binding)|GO:0009409(response to cold)|GO:0009414(response to water deprivation)|GO:0009737(response to abscisic acid stimulus)|GO:0009738(abscisic acid mediated signaling pathway)|GO:0009788(negative regulation of abscisic acid mediated signaling pathway)|GO:0010119(regulat…	CTACTCGGAGTATGAAAAATTCTTGTAGATGTGAATTGCAGTCTCCTCAGTGTGACGCCG
A_84_P849026	9.58302	-9.73846	2.08231e-05	0.00914195	3.43769	A_84_P849026	FALSE	NM_125714	NM_125714	836440	AT5G63190	AT5G63190	MA3 domain-containing protein	At.23418	NA	ref|NM_125714|ref|NM_180924|ta|TA29997_3702|ta|TA29996_3702	chr5:25347216-25347276	Arabidopsis thaliana MA3 domain-containing protein (AT5G63190) mRNA, complete cds [NM_125714]	GO:0003674(molecular_function)|GO:0008150(biological_process)	TATTGTAACTGCAGAAAAGAGCTATCTCTCAGCTCCTCACCATGCAGACTAGTGGAGAAG
A_84_P849049	5.33443	-2.52469	0.0385684	0.208645	-4.12076	A_84_P849049	FALSE			NA				At.5800	NA	ta|CB185540|tc|TC390759	chr3:10521129-10521183	Rep: Zinc finger AN1 domain-containing stress-associated protein 12 - Arabidopsis thaliana (Mouse-ear cress), partial (76%) [TC390759]		GGTTTATGGAAAGCTTTGAGTTTAAGAAAACCCAGAAAGGGTGTGGAAAGAAGGGAGCTC
A_84_P849144	8.06299	-8.06497	7.32707e-05	0.0151837	2.24943	A_84_P849144	FALSE	NM_123540	NM_123540	834178	AT5G41750	AT5G41750	TIR-NBS-LRR class disease resistance protein	At.7150	NA	ref|NM_123540|ref|NM_180786|gb|AK227023|ta|TA34922_3702	chr5:16694385-16694444	Arabidopsis thaliana TIR-NBS-LRR class disease resistance protein (AT5G41750) mRNA, complete cds [NM_123540]	GO:0000166(nucleotide binding)|GO:0004888(transmembrane receptor activity)|GO:0005524(ATP binding)|GO:0006952(defense response)|GO:0007165(signal transduction)|GO:0017111(nucleoside-triphosphatase activity)|GO:0031224(intrinsic to membrane)|GO:0045087(innate immune response)	TAAGAAACAGAGTGGAGTGTTCGGGGAAGCTTTTGAGAAGACTTGTCAAGGGAAAAATGA
A_84_P849739	7.37553	-9.17892	3.10201e-05	0.0105829	3.06809	A_84_P849739	FALSE	NM_179182	NM_179182	829872	AT4G37180	AT4G37180	myb family transcription factor	At.4657	NA	ref|NM_179182|ref|NM_119881|ta|TA38703_3702|ta|TA38702_3702	chr4:17505024-17505083	Arabidopsis thaliana myb family transcription factor (AT4G37180) mRNA, complete cds [NM_179182]	GO:0003677(DNA binding)|GO:0003700(sequence-specific DNA binding transcription factor activity)|GO:0006355(regulation of transcription, DNA-dependent)	GAAATTCGATGATGTTGAAAGGGCAAAACCGGAAACTGATAAGAAGAGCTGGATGAGCTC
A_84_P851517	9.36426	-4.22913	0.00363291	0.0743349	-1.7018	A_84_P851517	FALSE	NM_125070	NM_125070	835789	AT5G56870	BGAL4	beta-galactosidase 4	At.21539	NA	ref|NM_125070|gb|AY054589|ta|TA32184_3702|ta|AK220954	chr5:23006461-23006596	Arabidopsis thaliana beta-galactosidase 4 (BGAL4) mRNA, complete cds [NM_125070]	GO:0004565(beta-galactosidase activity)|GO:0005975(carbohydrate metabolic process)	TTCAAGCTATGACTATGACGCTCCTCTCGATGAATACGGCTTACCAAGAGAACCAAAGTA
A_84_P852482	6.29632	3.77391	0.00656608	0.0941538	-2.31407	A_84_P852482	FALSE	NM_111439	NM_111439	819733	AT3G05660	RLP33	receptor like protein 33	At.49590	NA	ref|NM_111439|tc|TC392010	chr3:1649170-1649111	Arabidopsis thaliana receptor like protein 33 (RLP33) mRNA, complete cds [NM_111439]	GO:0006952(defense response)|GO:0007165(signal transduction)|GO:0009507(chloroplast)|GO:0016301(kinase activity)	TAAAATGGGCTTGCTTACATAATTTAGGCCCATTAATGAAAGACGTCGGCGAAGAAAGCA
A_84_P853798	11.0742	-3.96039	0.00513309	0.0845982	-2.05951	A_84_P853798	FALSE	NM_119741	NM_119741	829728	AT4G35750	AT4G35750	SEC14 cytosolic factor family protein / phosphoglyceride transfer family protein	At.24014	NA	ref|NM_119741|gb|AK319125|ta|TA30064_3702|ta|BP809653	chr4:16941626-16941567	Arabidopsis thaliana SEC14 cytosolic factor family protein / phosphoglyceride transfer family protein (AT4G35750) mRNA, complete cds [NM_119741]	GO:0003674(molecular_function)|GO:0005575(cellular_component)|GO:0008150(biological_process)	CTTGAGATCTTCAAGATCCATGGCAGAGACAAACGTGGCCGTAAGATCCTTCGTATTATC
A_84_P854328	8.42809	-8.01761	7.61618e-05	0.0152742	2.21194	A_84_P854328	FALSE	NM_120280	NM_120280	831782	AT5G02020	AT5G02020	hypothetical protein	At.23336	NA	ref|NM_120280|ref|NM_180421|ta|TA37375_3702|ta|TA37374_3702	chr5:387883-387824	Arabidopsis thaliana uncharacterized protein (AT5G02020) mRNA, complete cds [NM_120280]	GO:0003674(molecular_function)|GO:0009651(response to salt stress)	TTGTTCTTCTTCCTCGTTAACCTCTGAGCTTTTTGGTTCCAGAGAAAACCCTTCTTCTCC
A_84_P857102	4.50487	5.81385	0.000584861	0.0380539	0.178856	A_84_P857102	FALSE			NA				At.139	NA	ta|AI992744|tc|TC397734	chr1:1522327-1522383	Rep: Chromosome chr12 scaffold_36, whole genome shotgun sequence - Vitis vinifera (Grape), partial (34%) [TC397734]		CCCTCCTGTGGTTTCCTTCTTTCAATAAAGGTTTCTCCGATTCCAATGGTCAAACTTTGG
A_84_P857237	10.1101	10.5104	1.2403e-05	0.00757921	3.90741	A_84_P857237	FALSE			NA				At.44978	NA	ta|AV545592|tc|TC397808	chr2:17159216-17159157	Rep: F-box protein At2g41170 - Arabidopsis thaliana (Mouse-ear cress), partial (46%) [TC397808]		CTTAATTCCTTCCGTCGTTGACTGTAAGCAGAAGTTTTTAATCGAAACAAACCCCGACGG
A_84_P857301	7.45759	-4.8383	0.0017267	0.0562197	-0.93266	A_84_P857301	FALSE	NM_129572	NM_129572	818605	AT2G40140	CZF1	zinc finger CCCH domain-containing protein 29	At.27663	NA	ref|NM_129572|ref|NM_001036440|ta|TA34764_3702|ta|BX837411	chr2:16773004-16773063	Arabidopsis thaliana zinc finger CCCH domain-containing protein 29 (CZF1) mRNA, complete cds [NM_129572]	GO:0003700(sequence-specific DNA binding transcription factor activity)|GO:0005575(cellular_component)|GO:0006355(regulation of transcription, DNA-dependent)|GO:0009409(response to cold)|GO:0010200(response to chitin)|GO:0050832(defense response to fungus)	TAAAGATTCTCGGTTTGTTCCTAACCAGAGTAGAAAGGCGGTTGAGGTTTTACTGACCGG
A_84_P859968	6.26865	-4.43638	0.00280339	0.0666155	-1.43356	A_84_P859968	FALSE	NM_121422	NM_121422	831268	AT5G14180	MPL1	triacylglycerol lipase 2	At.6513	NA	ref|NM_121422|ta|TA38188_3702|ta|AA404834|tc|TC399899	chr5:4571348-4571337	Arabidopsis thaliana triacylglycerol lipase 2 (MPL1) mRNA, complete cds [NM_121422]	GO:0002213(defense response to insect)|GO:0003824(catalytic activity)|GO:0016298(lipase activity)	TGCCAAAGACGTTGTTTATACCCAAGTTGCTACCTTTTTCCAAACGACCAAGCTTGATAA
A_84_P860141	7.43487	-3.43184	0.0104526	0.116163	-2.7936	A_84_P860141	FALSE	NM_180856	NM_180856	835494	AT5G54080	HGO	homogentisate 1,2-dioxygenase	At.23160	NA	ref|NM_180856|ref|NM_124787|ta|TA33996_3702|ta|TA33995_3702	chr5:21946236-21946294	Arabidopsis thaliana homogentisate 1,2-dioxygenase (HGO) mRNA, complete cds [NM_180856]	GO:0004411(homogentisate 1,2-dioxygenase activity)|GO:0005829(cytosol)|GO:0006559(L-phenylalanine catabolic process)|GO:0006570(tyrosine metabolic process)|GO:0006572(tyrosine catabolic process)|GO:0055114(oxidation-reduction process)	CGTGTACCAGCTCATAAGAAGGTTGGTGAGTGAGTTTGATGCATCAAATAGTCGTACGAA
A_84_P860303	7.6664	-10.3505	1.37692e-05	0.00795212	3.8137	A_84_P860303	FALSE	NM_113218	NM_113218	821893	AT3G23170	AT3G23170	hypothetical protein	At.37753	NA	ref|NM_113218|gb|AY088705|ta|TA26302_3702|ta|CB253282	chr3:8267969-8267942	Arabidopsis thaliana uncharacterized protein (AT3G23170) mRNA, complete cds [NM_113218]	GO:0008150(biological_process)	TTAGCTCTTTCTCCCGAATCATCACCGGTAGTACCAACCACCGGTTGAGAAAAATCAGTC
A_84_P860334	14.558	-3.08114	0.0171221	0.143927	-3.29971	A_84_P860334	FALSE	NM_179889	NM_179889	817950	AT2G33830	AT2G33830	dormancy/auxin associated protein	At.25108	NA	ref|NM_179889|ref|NM_128942|gb|CF652964|ta|TA29181_3702	chr2:14309620-14309561	Arabidopsis thaliana dormancy/auxin associated protein (AT2G33830) mRNA, complete cds [NM_179889]	GO:0005575(cellular_component)	CACCATCTGGGTTAGTTTTTAGCTTTTAACGGTGGCGATGCGTCTTCAGTGTCTTTTAAT
A_84_P860645	7.03352	-5.41929	0.000892413	0.0447188	-0.25331	A_84_P860645	FALSE	NM_117515	NM_117515	827081	AT4G14370	AT4G14370	TIR-NBS-LRR class disease resistance protein	At.46853	NA	ref|NM_117515|tc|TC387702|tc|TC400534	chr4:8280146-8280087	Arabidopsis thaliana TIR-NBS-LRR class disease resistance protein (AT4G14370) mRNA, complete cds [NM_117515]	GO:0006952(defense response)|GO:0007165(signal transduction)|GO:0035091(phosphatidylinositol binding)	GGTGTTGGAACTTATGGAGAAGAAATCGAACAAATCAGCGATTGGAGCAATGCATCTGAA
A_84_P863449	4.96665	-4.10391	0.00426202	0.0787934	-1.8671	A_84_P863449	FALSE	NM_130344	NM_130344	819389	AT2G47770	TSPO	tryptophan-rich sensory protein-like protein	At.23206	NA	ref|NM_130344|ta|TA35556_3702|ta|TA35555_3702|ta|AI994973	chr2:19569048-19569107	Arabidopsis thaliana tryptophan-rich sensory protein-like protein (TSPO) mRNA, complete cds [NM_130344]	GO:0005783(endoplasmic reticulum)|GO:0005794(Golgi apparatus)|GO:0005795(Golgi stack)|GO:0006778(porphyrin metabolic process)|GO:0006970(response to osmotic stress)|GO:0009651(response to salt stress)|GO:0009737(response to abscisic acid stimulus)|GO:0016020(membrane)|GO:0020037(heme binding)	GAAGCCCAATGCTCTGTATCTTTACTTAGCTCAGTTTTTGCTCTGTTTGGTTTGGGATCC
A_84_P868076	6.00983	-3.60739	0.00821637	0.103889	-2.54557	A_84_P868076	FALSE	NM_001084554	NM_001084554	5007945	AT2G39518	AT2G39518	UPF0497 membrane protein	At.50750	NA	ref|NM_001084554|ta|TA47837_3702|tc|TC380753	chr2:16496458-16496399	Arabidopsis thaliana UPF0497 membrane protein (AT2G39518) mRNA, complete cds [NM_001084554]	GO:0003674(molecular_function)|GO:0008150(biological_process)|GO:0012505(endomembrane system)	GTCATACAACTGTTCTTCACAATCTCCGAATTCGCCACCGGAGTGAAAAACCCTTTTAAT
A_84_P869470	10.5838	4.31838	0.00324664	0.0707192	-1.58546	A_84_P869470	FALSE	NM_105558	NM_105558	843216	AT1G68840	RAV2	AP2/ERF and B3 domain-containing transcription factor RAV2	At.25344	NA	ref|NM_105558|ref|NM_001198423|ta|TA36672_3702|ta|TA36671_3702	chr1:25880975-25881034	Arabidopsis thaliana AP2/ERF and B3 domain-containing transcription factor RAV2 (RAV2) mRNA, complete cds [NM_105558]	GO:0003677(DNA binding)|GO:0003700(sequence-specific DNA binding transcription factor activity)|GO:0006355(regulation of transcription, DNA-dependent)|GO:0009507(chloroplast)|GO:0045892(negative regulation of transcription, DNA-dependent)	CAAAGTTTTAAAGACGCGTGAAGTTCTTTTCGAGAAGGCTGTTACACCTAGCGACGTTTG
A_84_P89769	9.09872	-6.73184	0.000235319	0.0251563	1.09936	A_84_P89769	FALSE	NM_129152	NM_129152	818166	AT2G35930	PUB23	E3 ubiquitin-protein ligase PUB23	At.43241	NA	ref|NM_129152|ta|TA37889_3702|ta|TA37890_3702|ta|BP578084	chr2:15083076-15083017	Arabidopsis thaliana E3 ubiquitin-protein ligase PUB23 (PUB23) mRNA, complete cds [NM_129152]	GO:0002679(respiratory burst involved in defense response)|GO:0004842(ubiquitin-protein ligase activity)|GO:0005829(cytosol)|GO:0006952(defense response)|GO:0009414(response to water deprivation)|GO:0010200(response to chitin)|GO:0016567(protein ubiquitination)|GO:0051865(protein autoubiquitination)	CAAGTCCAATTCTCAGTGAGAGCAATCACATATATGAGAGATGCTGTTGAAAAAACTAAA
A_84_P92059	11.2961	-8.03677	7.49769e-05	0.0152742	2.22714	A_84_P92059	FALSE	NM_203278	NM_203278	836884	AT5G67480	BT4	BTB and TAZ domain protein 4	At.20666	NA	ref|NM_203278|ref|NM_126148|gb|AK318987|ta|TA31684_3702	chr5:26931041-26930982	Arabidopsis thaliana BTB and TAZ domain protein 4 (BT4) mRNA, complete cds [NM_203278]	GO:0005515(protein binding)|GO:0005516(calmodulin binding)|GO:0005737(cytoplasm)|GO:0005774(vacuolar membrane)|GO:0006355(regulation of transcription, DNA-dependent)|GO:0009611(response to wounding)|GO:0009651(response to salt stress)|GO:0009733(response to auxin stimulus)|GO:0009739(response to gibberellin stimulus)|GO:0009751(response to salicylic acid stimulus)|GO:0009753(response to jasmonic …	AATCTCAAGAAGGGCGAGTTTTAAGCGTTTCTTGTGATCCTATCTTTAAAACAAGTGTAA
A_84_P93089	11.3498	12.2968	4.21498e-06	0.00560592	4.84159	A_84_P93089	FALSE	NM_179324	NM_179324	837926	AT1G13650	AT1G13650	hypothetical protein	At.23396	NA	ref|NM_179324|ref|NM_101235|gb|BT004067|ta|TA48466_3702	chr1:4680546-4680487	Arabidopsis thaliana uncharacterized protein (AT1G13650) mRNA, complete cds [NM_179324]	GO:0003674(molecular_function)|GO:0005575(cellular_component)|GO:0008150(biological_process)	CCTTTTTAGGCTTTGCATTCAATATACAAAGACCGTTCGAATAAGAACAGAAAATAGTGG
A_84_P97916	9.46957	-6.89404	0.000202307	0.0239559	1.25045	A_84_P97916	FALSE	NM_119124	NM_119124	829100	AT4G29780	AT4G29780	hypothetical protein	At.3318	NA	ref|NM_119124|gb|BT002922|ta|TA30609_3702|ta|BP610530	chr4:14581555-14581614	Arabidopsis thaliana uncharacterized protein (AT4G29780) mRNA, complete cds [NM_119124]		AACATTTTAGGGATTGGTTGGATACAGAAAGAATAGTTGAATTGAGAGTAGAAGTGGCTG

## Sheet: up DEPs
ProbeName	AveExpr	t	P.Value	adj.P.Val	B	SPOT_ID	CONTROL_TYPE	REFSEQ	GB_ACC	GENE	TAIR.Gene.Locus.ID	GENE_SYMBOL	GENE_NAME	UNIGENE_ID	ENSEMBL_ID	ACCESSION_STRING	CHROMOSOMAL_LOCATION	DESCRIPTION	GO_ID	SEQUENCE
A_84_P100576	3.28247	2.72909	0.0285233	0.181333	-3.81792	A_84_P100576	FALSE	NM_117223	NM_117223	826758	AT4G11540	AT4G11540	cysteine/histidine-rich C1 domain-containing protein	At.65358	NA	ref|NM_117223|tc|TC366673	chr4:6991516-6991457	Arabidopsis thaliana cysteine/histidine-rich C1 domain-containing protein (AT4G11540) mRNA, complete cds [NM_117223]	GO:0012505(endomembrane system)|GO:0035556(intracellular signal transduction)	TACACAATGACCGGCTTACTTTAGTTACATGCGTGGCCAACTTCTTCTCGTGTACAGCTT
A_84_P10066	4.24496	3.23203	0.013819	0.131331	-3.0804	A_84_P10066	FALSE	NM_102035	NM_102035	838789	AT1G21870	GONST5	golgi nucleotide sugar transporter 5	At.41638	NA	ref|NM_102035|ta|TA53351_3702|tc|TC374383	chr1:7679569-7679628	Arabidopsis thaliana golgi nucleotide sugar transporter 5 (GONST5) mRNA, complete cds [NM_102035]	GO:0005794(Golgi apparatus)|GO:0008514(organic anion transmembrane transporter activity)|GO:0015780(nucleotide-sugar transport)	ACCTTTTACGGATATGTAAGACACATGCTTTCTCAGCAACAACCCGGAACTCCTAGGACT
A_84_P10665	9.18996	5.31923	0.00099657	0.0462204	-0.36661	A_84_P10665	FALSE	NM_179831	NM_179831	817680	AT2G31230	ERF15	ethylene-responsive transcription factor 15	At.28356	NA	ref|NM_179831|gb|DR751073|ta|TA45056_3702|tc|TC376987	chr2:13306762-13306703	Arabidopsis thaliana ethylene-responsive transcription factor 15 (ERF15) mRNA, complete cds [NM_179831]	GO:0003677(DNA binding)|GO:0003700(sequence-specific DNA binding transcription factor activity)|GO:0006355(regulation of transcription, DNA-dependent)|GO:0009507(chloroplast)|GO:0009873(ethylene mediated signaling pathway)|GO:0010200(response to chitin)	GTTGTGAAGCAAGAAAGTGGTACACTTGTGGTTTTTGAAGATTTAGGTGCTGAGTATTTA
A_84_P106882	9.50005	12.0166	4.94362e-06	0.00578248	4.70765	A_84_P106882	FALSE	NM_106467	NM_106467	844153	AT1G78170	AT1G78170	hypothetical protein	At.34328	NA	ref|NM_106467|gb|BT003949|ta|TA42554_3702|tc|TC376254	chr1:29414977-29415036	Arabidopsis thaliana uncharacterized protein (AT1G78170) mRNA, complete cds [NM_106467]	GO:0003674(molecular_function)|GO:0005575(cellular_component)|GO:0008150(biological_process)	CGGCAGATAATAAGCCAAGAGACTAGATATGGACAAAGTTATGTATATACTAAAAGTACC
A_84_P11031	11.3062	4.9803	0.00146311	0.053124	-0.761778	A_84_P11031	FALSE	NM_119207	NM_119207	829184	AT4G30610	BRS1	carboxypeptidase D	At.4582	NA	ref|NM_119207|ta|TA42577_3702|ta|TA42576_3702|ta|BP789071	chr4:14948300-14948359	Arabidopsis thaliana carboxypeptidase D (BRS1) mRNA, complete cds [NM_119207]	GO:0004185(serine-type carboxypeptidase activity)|GO:0005615(extracellular space)|GO:0006508(proteolysis)|GO:0009742(brassinosteroid mediated signaling pathway)	CAGGCCACGAGGTGCCTTTATTTGAACCAAAGCGTGCTCTCATTCTTTTCAGATCATTCT
A_84_P11239	10.2273	8.81358	4.07038e-05	0.0119283	2.81235	A_84_P11239	FALSE	NM_125067	NM_125067	835786	AT5G56840	AT5G56840	myb-like transcription factor family protein	At.29361	NA	ref|NM_125067|ta|TA45410_3702|ta|AI994847|tc|TC376585	chr5:22982075-22982134	Arabidopsis thaliana myb-like transcription factor family protein (AT5G56840) mRNA, complete cds [NM_125067]	GO:0003676(nucleic acid binding)|GO:0003677(DNA binding)|GO:0003700(sequence-specific DNA binding transcription factor activity)|GO:0006355(regulation of transcription, DNA-dependent)	GGTGGACTCGATCTTGAGCTGAAGCTTGCGTCCATTCAATCTCCTGAATCGAATATTAGA
A_84_P11318	6.62581	8.42747	5.48201e-05	0.0135659	2.5288	A_84_P11318	FALSE	NM_103228	NM_103228	840420	AT1G35310	MLP168	MLP-like protein 168	At.39599	NA	ref|NM_103228|gb|BX813679|gb|BX813674|ta|TA30959_3702	chr1:12956501-12956442	Arabidopsis thaliana MLP-like protein 168 (MLP168) mRNA, complete cds [NM_103228]	GO:0003674(molecular_function)|GO:0005575(cellular_component)|GO:0006952(defense response)|GO:0009607(response to biotic stimulus)	ACCTAGAGAGGCTCCTTCAGTTCTTCGTCGAATGTGTTAACGAGATTGACCAATACCTAT
A_84_P11918	7.0955	7.48512	0.000119254	0.0181107	1.77409	A_84_P11918	FALSE	NM_117415	NM_117415	826972	AT4G13410	ATCSLA15	putative mannan synthase 15	At.54304	NA	ref|NM_117415|tc|TC372828|tc|TC401782	chr4:7792862-7792803	Arabidopsis thaliana putative mannan synthase 15 (ATCSLA15) mRNA, complete cds [NM_117415]	GO:0012505(endomembrane system)|GO:0016757(transferase activity, transferring glycosyl groups)|GO:0016759(cellulose synthase activity)	AAGGAGGAAGAGTCAATGAATGGGTTGTCACAGAGAAATTAGGAGATACTCTTAACACTA
A_84_P12249	9.17325	5.67809	0.000674868	0.0402133	0.0327505	A_84_P12249	FALSE	NM_102566	NM_102566	839694	AT1G28010	PGP14	ABC transporter B family member 14	At.40954	NA	ref|NM_102566|ta|AV440589|tc|TC358562	chr1:9767822-9767881	Arabidopsis thaliana ABC transporter B family member 14 (PGP14) mRNA, complete cds [NM_102566]	GO:0005886(plasma membrane)|GO:0006200(ATP catabolic process)|GO:0010315(auxin efflux)|GO:0010329(auxin efflux transmembrane transporter activity)|GO:0010540(basipetal auxin transport)|GO:0010541(acropetal auxin transport)|GO:0016021(integral to membrane)|GO:0042626(ATPase activity, coupled to transmembrane movement of substances)|GO:0055085(transmembrane transport)	AAAGGAAAAGTTGTGGAGAAAGGAAGTCACAGAGAACTTGTATCTAAATCCGATGGGTTT
A_84_P12528	6.37476	8.30486	6.04007e-05	0.0141519	2.43577	A_84_P12528	FALSE	NM_129576	NM_129576	818609	AT2G40180	PP2C5	putative protein phosphatase 2C 30	At.37092	NA	ref|NM_129576|gb|BT004027|ta|TA50083_3702|tc|TC372181	chr2:16783913-16783972	Arabidopsis thaliana putative protein phosphatase 2C 30 (PP2C5) mRNA, complete cds [NM_129576]	GO:0004722(protein serine/threonine phosphatase activity)|GO:0005634(nucleus)|GO:0009738(abscisic acid mediated signaling pathway)|GO:0010440(stomatal lineage progression)	ACACTTTCTGCTTGCAAGAAACTGGCTGAGCTATCGGTTAAGAGAGGCTCTTTGGATGAT
A_84_P126241	7.59343	6.02596	0.00046979	0.0348261	0.401829	A_84_P126241	FALSE	NM_123555	NM_123555	834195	AT5G41900	AT5G41900	hydrolase, alpha/beta fold family protein	At.30200	NA	ref|NM_123555|ta|TA44113_3702|tc|TC366111	chr5:16771503-16771562	Arabidopsis thaliana hydrolase, alpha/beta fold family protein (AT5G41900) mRNA, complete cds [NM_123555]	GO:0012505(endomembrane system)|GO:0016787(hydrolase activity)	TCGGCCGACAAAAAGACTTTGCACGAGAGCTTGAGCTCATTTGGCAAAGAACCAAATCAA
A_84_P12951	11.4618	14.798	1.15955e-06	0.00476681	5.86732	A_84_P12951	FALSE	NM_120023	NM_120023	830018	AT4G38620	MYB4	transcription repressor MYB4	At.20521	NA	ref|NM_120023|ta|TA38024_3702|ta|DR751679|ta|AF062860	chr4:18054816-18054875	Arabidopsis thaliana transcription repressor MYB4 (MYB4) mRNA, complete cds [NM_120023]	GO:0003677(DNA binding)|GO:0003700(sequence-specific DNA binding transcription factor activity)|GO:0009751(response to salicylic acid stimulus)|GO:0009753(response to jasmonic acid stimulus)|GO:0010224(response to UV-B)|GO:0045892(negative regulation of transcription, DNA-dependent)	AGGGTTGGCAAAGAAAGAGACCACTTCTCTTTTGGGCTTTCGAAGCTTGGAGATGAAATA
A_84_P130356	7.61747	7.33339	0.000136144	0.0192388	1.64359	A_84_P130356	FALSE	NM_122086	NM_122086	832202	AT5G20790	AT5G20790	hypothetical protein	At.31146	NA	ref|NM_122086|ta|TA37743_3702|tc|TC381149|tc|TC385321	chr5:7040063-7040004	Arabidopsis thaliana uncharacterized protein (AT5G20790) mRNA, complete cds [NM_122086]	GO:0003674(molecular_function)|GO:0008150(biological_process)|GO:0012505(endomembrane system)	ACGGCGGCATGTGTCTAAATTAGAGAAGTTTCATATTTCGGAAAGTTTTTAAATCTTGAG
A_84_P13057	7.06233	8.2346	6.38853e-05	0.0144465	2.3818	A_84_P13057	FALSE	NM_123049	NM_123049	833659	AT5G36910	THI2.2	thionin 2.2	At.9367	NA	ref|NM_123049|ta|TA48175_3702|ta|AW004400|tc|TC381760	chr5:14562290-14562117	Arabidopsis thaliana thionin 2.2 (THI2.2) mRNA, complete cds [NM_123049]	GO:0006952(defense response)|GO:0012505(endomembrane system)|GO:0050827(toxin receptor binding)	TGCCTTGACCACTCTCCAAAACTTTGACACAAGTAAAGTATTGAGTGAAGCGGTTGAACA
A_84_P13171	9.80343	4.7661	0.00188049	0.0581406	-1.02076	A_84_P13171	FALSE	NM_126075	NM_126075	836810	AT5G66770	AT5G66770	scarecrow-like protein 4	At.27307	NA	ref|NM_126075|ta|TA37819_3702|tc|TC361561	chr5:26662389-26662448	Arabidopsis thaliana scarecrow-like protein 4 (AT5G66770) mRNA, complete cds [NM_126075]	GO:0003700(sequence-specific DNA binding transcription factor activity)|GO:0005575(cellular_component)|GO:0006355(regulation of transcription, DNA-dependent)	ATTTGTATTCAATTGTTGAATCTAAGCCTGGCTTCATCTCTTTGGCCTGGAACGATTTAC
A_84_P13212	10.0687	12.098	4.71828e-06	0.00578248	4.74699	A_84_P13212	FALSE			NA					NA	tc|TC398032	chr2:11721217-11721145	Rep: Cysteine protease-related - Arabidopsis thaliana (Mouse-ear cress), partial (96%) [TC398032]		CGGAGAATGTGAGACGGATTTTGCATCATGCGGTTACAATTGTTGTGAAGAAGGAACTAA
A_84_P13235	11.1166	11.7569	5.74859e-06	0.00578248	4.57958	A_84_P13235	FALSE	NM_101197	NM_101197	837886	AT1G13260	RAV1	AP2/ERF and B3 domain-containing transcription factor RAV1	At.20558	NA	ref|NM_101197|ta|TA33631_3702|ta|TA33630_3702|ta|DR750702	chr1:4543342-4543401	Arabidopsis thaliana AP2/ERF and B3 domain-containing transcription factor RAV1 (RAV1) mRNA, complete cds [NM_101197]	GO:0003677(DNA binding)|GO:0003700(sequence-specific DNA binding transcription factor activity)|GO:0005634(nucleus)|GO:0006355(regulation of transcription, DNA-dependent)|GO:0009741(response to brassinosteroid stimulus)|GO:0009910(negative regulation of flower development)|GO:0045892(negative regulation of transcription, DNA-dependent)|GO:0048366(leaf development)|GO:0048527(lateral root developm…	AGGAAACAAAAGAGTGAACGATACTGAGATGTTATCGTTGGTGTGTAGCAAGAAGCAACG
A_84_P13497	4.84763	8.4203	5.51302e-05	0.0135659	2.5234	A_84_P13497	FALSE	NM_130120	NM_130120	819166	AT2G45580	CYP76C3	cytochrome P450 76C3	At.36615	NA	ref|NM_130120|ta|TA43095_3702|ta|AK220936|tc|TC365717	chr2:18782491-18782432	Arabidopsis thaliana cytochrome P450 76C3 (CYP76C3) mRNA, complete cds [NM_130120]	GO:0004497(monooxygenase activity)|GO:0005506(iron ion binding)|GO:0009055(electron carrier activity)|GO:0012505(endomembrane system)|GO:0019825(oxygen binding)|GO:0020037(heme binding)|GO:0055114(oxidation-reduction process)	CCGGAAACATTGACATGAGCGAGACTTTCGGTCTTACCTTACACAAGGCCAAATCTCTTT
A_84_P135955	8.63187	7.18778	0.000154915	0.0207374	1.51584	A_84_P135955	FALSE	NM_119144	NM_119144	829121	AT4G29980	AT4G29980	hypothetical protein	At.31870	NA	ref|NM_119144|gb|DR276850|ta|TA41102_3702|tc|TC383583	chr4:14665065-14665006	Arabidopsis thaliana uncharacterized protein (AT4G29980) mRNA, complete cds [NM_119144]	GO:0003674(molecular_function)|GO:0008150(biological_process)|GO:0012505(endomembrane system)	TCTCTCGTTACGGTGGTGGCGATATATAGTTATTTACTTTTGATTCGCTTCTCCACTTTG
A_84_P13657	6.75596	4.16083	0.00396241	0.0770336	-1.79166	A_84_P13657	FALSE	NM_113880	NM_113880	822623	AT3G29590	AT5MAT	HXXXD-type acyl-transferase-like protein	At.49635	NA	ref|NM_113880|ta|BT011799|tc|TC369594	chr3:11399079-11399020	Arabidopsis thaliana HXXXD-type acyl-transferase-like protein (AT5MAT) mRNA, complete cds [NM_113880]	GO:0005575(cellular_component)|GO:0009718(anthocyanin biosynthetic process)|GO:0016740(transferase activity)|GO:0050736(O-malonyltransferase activity)	GTGGGGAAAACCGGTCAAGGTAGAGATTGTGACGATTGATAAGGATGCTTCGGTTTCATT
A_84_P13826	9.86881	2.87476	0.0230565	0.166115	-3.60265	A_84_P13826	FALSE	NM_118296	NM_118296	828264	AT4G21760	BGLU47	beta-glucosidase 47	At.32601	NA	ref|NM_118296|ta|AI999258|tc|TC366829|tc|TC384213	chr4:11563760-11563819	Arabidopsis thaliana beta-glucosidase 47 (BGLU47) mRNA, complete cds [NM_118296]	GO:0003824(catalytic activity)|GO:0004553(hydrolase activity, hydrolyzing O-glycosyl compounds)|GO:0005975(carbohydrate metabolic process)|GO:0012505(endomembrane system)|GO:0043169(cation binding)	CCCGAGACTGTCAGCTTCTTGGTACAAAAACTTCATCTTCCAGCACAGAGCTCTATCAAA
A_84_P13969	7.87662	5.78262	0.000604316	0.03822	0.145484	A_84_P13969	FALSE	NM_121728	NM_121728	831586	AT5G17220	GSTF12	glutathione S-transferase phi 12	At.24835	NA	ref|NM_121728|ta|TA49179_3702|tc|TC382997	chr5:5659156-5659215	Arabidopsis thaliana glutathione S-transferase phi 12 (GSTF12) mRNA, complete cds [NM_121728]	GO:0004364(glutathione transferase activity)|GO:0005737(cytoplasm)|GO:0009407(toxin catabolic process)	AAGAATTCACTATGGCTGATTTGACGCACATGCCGGCGATGGGGTACTTGATGAGTATAA
A_84_P13990	6.03586	4.98162	0.00146087	0.0531122	-0.760202	A_84_P13990	FALSE	NM_122502	NM_122502	832670	AT5G26010	AT5G26010	putative protein phosphatase 2C 72	At.30876	NA	ref|NM_122502|tc|NP034494|ta|CF653083|tc|TC380067	chr5:9085615-9085556	Arabidopsis thaliana putative protein phosphatase 2C 72 (AT5G26010) mRNA, complete cds [NM_122502]	GO:0003824(catalytic activity)|GO:0004722(protein serine/threonine phosphatase activity)|GO:0005575(cellular_component)	CGGAGGCGGCTGAAGCTGCATGGAAGAAAAGGCTTAAGTATACGAAGGTAGATGATATTA
A_84_P14281	10.3614	3.64489	0.00780911	0.101444	-2.49311	A_84_P14281	FALSE	NM_101424	NM_101424	838125	AT1G15550	GA3OX1	gibberellin 3-beta-dioxygenase 1	At.10782	NA	ref|NM_101424|ta|TA44796_3702|tc|TC370996	chr1:5344651-5344592	Arabidopsis thaliana gibberellin 3-beta-dioxygenase 1 (GA3OX1) mRNA, complete cds [NM_101424]	GO:0005737(cytoplasm)|GO:0008134(transcription factor binding)|GO:0009639(response to red or far red light)|GO:0009686(gibberellin biosynthetic process)|GO:0009739(response to gibberellin stimulus)|GO:0009740(gibberellic acid mediated signaling pathway)|GO:0010114(response to red light)|GO:0016707(gibberellin 3-beta-dioxygenase activity)	TGACATGGAAAGAGTATCTTCGAACAAAAGCAACTCACTTCAACAAAGCTCTTTCAATGA
A_84_P14515	6.35063	10.6105	1.16254e-05	0.00740422	3.96519	A_84_P14515	FALSE	NM_111262	NM_111262	821072	AT3G03910	GDH3	glutamate dehydrogenase (NAD(P)+)	At.53173	NA	ref|NM_111262|tc|TC371225	chr3:1008728-1008787	Arabidopsis thaliana glutamate dehydrogenase (NAD(P)+) (GDH3) mRNA, complete cds [NM_111262]	GO:0003824(catalytic activity)|GO:0005488(binding)|GO:0005739(mitochondrion)|GO:0016491(oxidoreductase activity)|GO:0016639(oxidoreductase activity, acting on the CH-NH2 group of donors, NAD or NADP as acceptor)|GO:0051171(regulation of nitrogen compound metabolic process)	GGTTCAAAGACTTGAAAGAAATGTGTCAGACGCACTCATGTGATCTCCGTATGGGAGCTT
A_84_P14783	13.4694	10.2542	1.46736e-05	0.00795212	3.7564	A_84_P14783	FALSE	NM_118611	NM_118611	828580	AT4G24780	AT4G24780	putative pectate lyase 18	At.23543	NA	ref|NM_118611|ref|NM_001203898|gb|AF360140|ta|TA33068_3702	chr4:12770706-12770647	Arabidopsis thaliana putative pectate lyase 18 (AT4G24780) mRNA, complete cds [NM_118611]	GO:0008150(biological_process)|GO:0016020(membrane)|GO:0016829(lyase activity)|GO:0030570(pectate lyase activity)	TAAACCGTCTTCTCTAGTTGGACCATTGACGTCTACTTCTGGTGCACTGAATTGCCGTAA
A_84_P14853	9.03263	4.73442	0.00195269	0.059064	-1.05967	A_84_P14853	FALSE	NM_117638	NM_117638	827220	AT4G15480	UGT84A1	UDP-glycosyltransferase-like protein	At.66613	NA	ref|NM_117638|ta|BP659482	chr4:8849074-8849015	Arabidopsis thaliana UDP-glycosyltransferase-like protein (UGT84A1) mRNA, complete cds [NM_117638]	GO:0005575(cellular_component)|GO:0008194(UDP-glycosyltransferase activity)|GO:0010224(response to UV-B)|GO:0016757(transferase activity, transferring glycosyl groups)|GO:0035251(UDP-glucosyltransferase activity)|GO:0050284(sinapate 1-glucosyltransferase activity)	TCGGATAAGAATTTTAGGGAGTTTGTGGAGAAGTTAGGTGCGGGAGTAACGAAGACTAAA
A_84_P14878	9.62176	3.58288	0.00849495	0.10543	-2.57996	A_84_P14878	FALSE	NM_120577	NM_120577	830377	AT5G04950	NAS1	nicotianamine synthase 1	At.21765	NA	ref|NM_120577|ta|TA44817_3702|tc|TC372492	chr5:1457950-1457891	Arabidopsis thaliana nicotianamine synthase 1 (NAS1) mRNA, complete cds [NM_120577]	GO:0030410(nicotianamine synthase activity)|GO:0030418(nicotianamine biosynthetic process)|GO:0071281(cellular response to iron ion)|GO:0071369(cellular response to ethylene stimulus)|GO:0071732(cellular response to nitric oxide)	TGCTCCAAGATTCACGCGATCATGAACAACCGTGGTAAGAAGAATATGATCGAGGAGTTT
A_84_P14899	10.7295	8.66992	4.54127e-05	0.0125665	2.70848	A_84_P14899	FALSE	NM_121131	NM_121131	830960	AT5G10930	CIPK5	CBL-interacting serine/threonine-protein kinase 5	At.6016	NA	ref|NM_121131|ta|TA40848_3702|ta|AI995557|tc|TC365774	chr5:3445634-3445575	Arabidopsis thaliana CBL-interacting serine/threonine-protein kinase 5 (CIPK5) mRNA, complete cds [NM_121131]	GO:0004672(protein kinase activity)|GO:0004674(protein serine/threonine kinase activity)|GO:0005524(ATP binding)|GO:0005575(cellular_component)|GO:0006468(protein phosphorylation)|GO:0007165(signal transduction)|GO:0016301(kinase activity)	GCGTTAAACGACATCGTCTGGTCATGGCACGGTGATAATAATAACACTTCTTCCGAGGAT
A_84_P14930	8.01804	9.98633	1.75639e-05	0.00863305	3.5934	A_84_P14930	FALSE	NM_122391	NM_122391	832551	AT5G24820	AT5G24820	aspartyl protease family protein	At.54982	NA	ref|NM_122391|ta|DQ056687|tc|TC371393	chr5:8525206-8525265	Arabidopsis thaliana aspartyl protease family protein (AT5G24820) mRNA, complete cds [NM_122391]	GO:0004190(aspartic-type endopeptidase activity)|GO:0006508(proteolysis)|GO:0012505(endomembrane system)	TTGTTGATCATGCAGTTGGGTATGACACTTCACAGAGGATGCTTGCCTTTCAACAAAGGG
A_84_P14954	11.9129	3.929	0.00534832	0.0862829	-2.102	A_84_P14954	FALSE	NM_001124125	NM_001124125	6241275	AT1G73602	CPuORF32	conserved peptide upstream open reading frame 32	At.43548	NA	ref|NM_001124125|ref|NM_106018|ref|NM_202410|ta|TA27554_3702	chr1:27673268-27673327	Arabidopsis thaliana conserved peptide upstream open reading frame 32 (CPuORF32) mRNA, complete cds [NM_001124125]		GGAGAAGGAAGAATTCATCAGTGACTTCTCGAAAGAGGATTACGAGGATATTATAGGCGG
A_84_P15038	6.82791	11.4322	6.97181e-06	0.0063053	4.41393	A_84_P15038	FALSE	NM_125528	NM_125528	836256	AT5G61350	AT5G61350	putative receptor-like protein kinase	At.55660	NA	ref|NM_125528|tc|TC360392	chr5:24670426-24670485	Arabidopsis thaliana putative receptor-like protein kinase (AT5G61350) mRNA, complete cds [NM_125528]	GO:0006468(protein phosphorylation)|GO:0012505(endomembrane system)|GO:0016301(kinase activity)	TAAGACTACAATGAATATTGAAATGGACCTTATTCCCGGCGAGGAAATGCAATCTCCGTC
A_84_P15205	10.8041	8.93181	3.72393e-05	0.0116135	2.89641	A_84_P15205	FALSE	NM_101505	NM_101505	838209	AT1G16390		organic cation/carnitine transporter 3	At.28085	NA	ref|NM_101505|ta|TA45097_3702|tc|TC364420	chr1:5604417-5604476	Arabidopsis thaliana organic cation/carnitine transporter 3 (3-Oct) mRNA, complete cds [NM_101505]	GO:0005351(sugar:hydrogen symporter activity)|GO:0006810(transport)|GO:0015144(carbohydrate transmembrane transporter activity)|GO:0016020(membrane)|GO:0016021(integral to membrane)|GO:0055085(transmembrane transport)	ATGCGACACTATGGACGAGGAGGAGTATAAGACTTTGGCAAAAAGACAATTTATTGGTTG
A_84_P15304	12.923	7.38665	0.000129927	0.0188643	1.6897	A_84_P15304	FALSE	NM_202365	NM_202365	842851	AT1G65390	PP2-A5	protein PHLOEM protein 2-LIKE A5	At.18976	NA	ref|NM_202365|ref|NM_105213|gb|AF083726|ta|TA36638_3702	chr1:24294507-24294566	Arabidopsis thaliana protein PHLOEM protein 2-LIKE A5 (PP2-A5) mRNA, complete cds [NM_202365]	GO:0006952(defense response)|GO:0007165(signal transduction)|GO:0009507(chloroplast)|GO:0030246(carbohydrate binding)|GO:0031224(intrinsic to membrane)|GO:0045087(innate immune response)	TGCCAACTGTGGAAGTCAGGCCTCTTCGTCAAAGGTGTTACAATTCGTCCCAAATACTAA
A_84_P15388	9.28791	7.18935	0.000154698	0.0207374	1.51723	A_84_P15388	FALSE	NM_128484	NM_128484	817479	AT2G29300	AT2G29300	tropine dehydrogenase	At.38494	NA	ref|NM_128484|ref|NM_001202702|ta|TA35032_3702|tc|TC375097	chr2:12588399-12588458	Arabidopsis thaliana tropine dehydrogenase (AT2G29300) mRNA, complete cds [NM_128484]	GO:0003824(catalytic activity)|GO:0005488(binding)|GO:0008152(metabolic process)|GO:0012505(endomembrane system)|GO:0016491(oxidoreductase activity)|GO:0055114(oxidation-reduction process)	TTGGAGCTAGAATCCATGTATGCGACATATCCGAAACTCTGCTTAATCAAAGCTTAAGAG
A_84_P15494	2.39719	2.92873	0.0213205	0.160091	-3.52316	A_84_P15494	FALSE	NM_111286	NM_111286	819570	AT3G04150	AT3G04150	putative germin-like protein subfamily 1 member 2	At.50155	NA	ref|NM_111286|ref|NM_001202874|tc|TC381551	chr3:1089529-1089470	Arabidopsis thaliana putative germin-like protein subfamily 1 member 2 (AT3G04150) mRNA, complete cds [NM_111286]	GO:0008150(biological_process)|GO:0012505(endomembrane system)|GO:0030145(manganese ion binding)|GO:0045735(nutrient reservoir activity)|GO:0048046(apoplast)	TAAAGCTTTTGCGTTGGACGTGAACATAGTGCGTCATGTTCAGAGGGTGTTTTCTTCCGA
A_84_P15691	7.13369	4.42835	0.00283134	0.0669579	-1.44383	A_84_P15691	FALSE	NM_117217	NM_117217	826751	AT4G11460	CRK30	putative cysteine-rich receptor-like protein kinase 30	At.54274	NA	ref|NM_117217|tc|TC362173	chr4:6967028-6967087	Arabidopsis thaliana putative cysteine-rich receptor-like protein kinase 30 (CRK30) mRNA, complete cds [NM_117217]	GO:0006468(protein phosphorylation)|GO:0012505(endomembrane system)|GO:0016301(kinase activity)	TCTGCACTCTGTTGTATTACCTCAACTCTATTTTCAAAGTCAATGTATAGAAACACTGAG
A_84_P15767	12.4997	8.14469	6.86796e-05	0.0147142	2.312	A_84_P15767	FALSE	NM_119476	NM_119476	829458	AT4G33220	PME44	pectinesterase 44	At.2679	NA	ref|NM_119476|gb|BX828436|ta|TA32297_3702|ta|BP645340	chr4:16026040-16026099	Arabidopsis thaliana pectinesterase 44 (PME44) mRNA, complete cds [NM_119476]	GO:0004857(enzyme inhibitor activity)|GO:0005618(cell wall)|GO:0009505(plant-type cell wall)|GO:0012505(endomembrane system)|GO:0030599(pectinesterase activity)|GO:0042545(cell wall modification)	GGCTAACAACTTCACCGTTTCTCAGTTCATTAAAGGAAATCTTTGGCTGCCTTCTACGGG
A_84_P15831	6.38262	7.41387	0.000126873	0.0186879	1.71314	A_84_P15831	FALSE	NM_120782	NM_120782	830591	AT5G07000	ST2B	sulfotransferase 2B	At.32779	NA	ref|NM_120782|ta|TA33590_3702|tc|TC371289	chr5:2172510-2172451	Arabidopsis thaliana sulfotransferase 2B (ST2B) mRNA, complete cds [NM_120782]	GO:0005575(cellular_component)|GO:0008146(sulfotransferase activity)|GO:0008150(biological_process)|GO:0080131(hydroxyjasmonate sulfotransferase activity)	AGATTCAAGCTATCACGTCTTTCCAAAAACATTTTCAGTCCCTTCCAGACGACGTTGTCC
A_84_P16226	7.95967	5.44358	0.00086899	0.0442021	-0.226033	A_84_P16226	FALSE	NM_101321	NM_101321	838016	AT1G14540	AT1G14540	peroxidase 4	At.41966	NA	ref|NM_101321|ta|TA47869_3702|ta|AV543370|tc|TC375585	chr1:4974330-4974271	Arabidopsis thaliana peroxidase 4 (AT1G14540) mRNA, complete cds [NM_101321]	GO:0004601(peroxidase activity)|GO:0012505(endomembrane system)|GO:0020037(heme binding)|GO:0071456(cellular response to hypoxia)	CGTCTGATTTCTCAGCTGCAATGATCAAAATGGGAGATATTCAGACACTCACTGGTTCAG
A_84_P16384	5.38694	6.49984	0.00029354	0.0277117	0.87741	A_84_P16384	FALSE	NM_128081	NM_128081	817062	AT2G25240	AT2G25240	serpin-Z10	At.50097	NA	ref|NM_128081|ta|TA49921_3702|tc|TC371145	chr2:10751999-10751940	Arabidopsis thaliana serpin-Z10 (AT2G25240) mRNA, complete cds [NM_128081]	GO:0004867(serine-type endopeptidase inhibitor activity)|GO:0005575(cellular_component)|GO:0008150(biological_process)|GO:0010951(negative regulation of endopeptidase activity)|GO:0030162(regulation of proteolysis)	TAAGTTGCACTTCTTTTAGGCGGAATCCCGATTTCGTAGCTGACCGTCCATTTCTGTTCA
A_84_P16621	7.10125	4.75809	0.00189847	0.058242	-1.03058	A_84_P16621	FALSE	NM_116756	NM_116756	825865	AT4G05170	AT4G05170	basic helix-loop-helix domain-containing protein	At.51015	NA	ref|NM_116756|tc|NP1657742|tc|NP190425|ta|BT015446	chr4:2668124-2668065	Arabidopsis thaliana basic helix-loop-helix domain-containing protein (AT4G05170) mRNA, complete cds [NM_116756]	GO:0003677(DNA binding)|GO:0003700(sequence-specific DNA binding transcription factor activity)|GO:0005634(nucleus)|GO:0006355(regulation of transcription, DNA-dependent)	AGAAGATATGTAGATCTTTCGAGCCGTGGACTATGTCTAATGCCGATCTCAGCTTCATAT
A_84_P16637	7.17312	3.68066	0.00744083	0.0992257	-2.44325	A_84_P16637	FALSE	NM_117218	NM_117218	826752	AT4G11470	CRK31	putative cysteine-rich receptor-like protein kinase 31	At.54275	NA	ref|NM_117218|tc|TC362791	chr4:6970069-6970128	Arabidopsis thaliana putative cysteine-rich receptor-like protein kinase 31 (CRK31) mRNA, complete cds [NM_117218]	GO:0004672(protein kinase activity)|GO:0004674(protein serine/threonine kinase activity)|GO:0005524(ATP binding)|GO:0006468(protein phosphorylation)|GO:0012505(endomembrane system)	TTAACCTATGGATCCGAGCAGGGGCAATCCAGCAGCATGTCTGTTCCTTTTTCTATAGAT
A_84_P166633	10.3961	11.0467	8.82431e-06	0.00665059	4.20884	A_84_P166633	FALSE	NM_112316	NM_112316	820682	AT3G14560	AT3G14560	hypothetical protein	At.8059	NA	ref|NM_112316|ta|TA33921_3702|ta|AV826091|tc|TC382663	chr3:4889826-4889885	Arabidopsis thaliana uncharacterized protein (AT3G14560) mRNA, complete cds [NM_112316]	GO:0003674(molecular_function)|GO:0005575(cellular_component)|GO:0008150(biological_process)	GTATTGATTGATTTCGTGAAGTCATAATATAACAAAGGCTGTTTCGTAATCCGTTAACCC
A_84_P16678	7.79348	3.81627	0.00620609	0.092365	-2.2558	A_84_P16678	FALSE	NM_118674	NM_118674	828645	AT4G25420	GA20OX1	gibberellin 20 oxidase 1	At.32258	NA	ref|NM_118674|gb|BX827770|ta|TA43852_3702|tc|NP232019	chr4:12991046-12990987	Arabidopsis thaliana gibberellin 20 oxidase 1 (GA20OX1) mRNA, complete cds [NM_118674]	GO:0005737(cytoplasm)|GO:0009686(gibberellin biosynthetic process)|GO:0009739(response to gibberellin stimulus)|GO:0009740(gibberellic acid mediated signaling pathway)|GO:0009826(unidimensional cell growth)|GO:0009908(flower development)|GO:0045544(gibberellin 20-oxidase activity)|GO:0048366(leaf development)|GO:0048575(short-day photoperiodism, flowering)	AACATTATAGAGCAGACATGAACACTCTCCAAGCCTTTTCAGATTGGCTCACCAAACCCA
A_84_P168383	5.01337	3.37165	0.0113632	0.120123	-2.87952	A_84_P168383	FALSE	NM_124290	NM_124290	834972	AT5G49130	AT5G49130	mate efflux domain-containing protein	At.29803	NA	ref|NM_124290|ta|TA46185_3702|tc|TC367486	chr5:19917458-19917517	Arabidopsis thaliana mate efflux domain-containing protein (AT5G49130) mRNA, complete cds [NM_124290]	GO:0005215(transporter activity)|GO:0006855(drug transmembrane transport)|GO:0015238(drug transmembrane transporter activity)|GO:0015297(antiporter activity)|GO:0016020(membrane)|GO:0055085(transmembrane transport)	TGGGCAAGAACGTCATTTCACCTAATGTCGATCAAATTATTGTCAAATGCGAAGAAGGCC
A_84_P16901	6.33167	3.48674	0.00968995	0.112055	-2.71561	A_84_P16901	FALSE	NM_124785	NM_124785	835489	AT5G54060	UF3GT	UDP-glucose:flavonoid 3-o-glucosyltransferase	At.49795	NA	ref|NM_124785|ta|TA47996_3702|tc|TC389265	chr5:21937028-21936969	Arabidopsis thaliana UDP-glucose:flavonoid 3-o-glucosyltransferase (UF3GT) mRNA, complete cds [NM_124785]	GO:0005575(cellular_component)|GO:0016757(transferase activity, transferring glycosyl groups)	TAGTGAGATCGGTGAGAAAGTGAGGAAGAATCATGACAAGTGGAGATGTGTTTTGACTGA
A_84_P16919	7.35045	10.6833	1.10946e-05	0.00740422	4.00676	A_84_P16919	FALSE	NM_125303	NM_125303	836031	AT5G59130	AT5G59130	Subtilase family protein	At.29243	NA	ref|NM_125303|ref|NM_001203639|gb|BT003861|ta|TA47688_3702	chr5:23870252-23870193	Arabidopsis thaliana Subtilase family protein (AT5G59130) mRNA, complete cds [NM_125303]	GO:0004252(serine-type endopeptidase activity)|GO:0005618(cell wall)|GO:0006508(proteolysis)|GO:0008152(metabolic process)|GO:0012505(endomembrane system)|GO:0042802(identical protein binding)	TAATGTGAGAAGCCCCATTGTTGTTTATACTGGTGACTTCTCACAACCATCTTCATCATA
A_84_P169313	9.01346	12.5621	3.63549e-06	0.00541622	4.96447	A_84_P169313	FALSE	NM_129215	NM_129215	818232	AT2G36590	ProT3	proline transporter 3	At.71118	NA	ref|NM_129215	chr2:15343185-15343126	Arabidopsis thaliana proline transporter 3 (ProT3) mRNA, complete cds [NM_129215]	GO:0005886(plasma membrane)|GO:0006865(amino acid transport)|GO:0015171(amino acid transmembrane transporter activity)|GO:0015193(L-proline transmembrane transporter activity)|GO:0015824(proline transport)|GO:0016020(membrane)	CATTGCAGCTCTTAGGCTCATCGCCCTTGACTCCAAAAACTTCCACGTTTTTGCAGATTT
A_84_P17111	9.96055	5.51173	0.000806846	0.0432579	-0.149992	A_84_P17111	FALSE	NM_100163	NM_100163	839304	AT1G02820	AT1G02820	late embryogenesis abundant 3-like protein	At.42577	NA	ref|NM_100163|gb|AK176747|ta|TA47574_3702|ta|BP856072	chr1:624079-624020	Arabidopsis thaliana late embryogenesis abundant 3-like protein (AT1G02820) mRNA, complete cds [NM_100163]	GO:0003674(molecular_function)|GO:0006950(response to stress)|GO:0009790(embryo development)	GAGATGAAGAAGAGAGCTGGGGAAGCTTCAAGCGAGAAGGCACCATGGGTTCCAGATCCT
A_84_P17189	13.3627	7.73989	9.59285e-05	0.0168789	1.98742	A_84_P17189	FALSE	NM_102367	NM_102367	839143	AT1G25560	TEM1	AP2/ERF and B3 domain-containing transcription factor TEM1	At.17318	NA	ref|NM_102367|gb|AY091069|ta|TA27283_3702|ta|TA27285_3702	chr1:8981954-8981895	Arabidopsis thaliana AP2/ERF and B3 domain-containing transcription factor TEM1 (TEM1) mRNA, complete cds [NM_102367]	GO:0003677(DNA binding)|GO:0003700(sequence-specific DNA binding transcription factor activity)|GO:0009507(chloroplast)|GO:0009873(ethylene mediated signaling pathway)|GO:0048573(photoperiodism, flowering)	TCGGGAAGATGATTTGTTTTCGTTAGGGTGTTCCAAGAAGCAGGCGATTATCAACATCTT
A_84_P17191	7.03491	5.34535	0.000968136	0.0456138	-0.336886	A_84_P17191	FALSE	NM_100590	NM_100590	837227	AT1G07160	AT1G07160	putative protein phosphatase 2C 2	At.42311	NA	ref|NM_100590|gb|BX816312|ta|TA53494_3702|tc|NP303015	chr1:2198235-2198176	Arabidopsis thaliana putative protein phosphatase 2C 2 (AT1G07160) mRNA, complete cds [NM_100590]	GO:0003824(catalytic activity)|GO:0004722(protein serine/threonine phosphatase activity)|GO:0006470(protein dephosphorylation)|GO:0008287(protein serine/threonine phosphatase complex)|GO:0009507(chloroplast)	AAGCTCGTTGACCTCTCTGTATCACGAGGCTCCTTGGACGATATTAGTGTGATGTTGATT
A_84_P172281	7.97931	6.83199	0.00021428	0.0241803	1.19304	A_84_P172281	FALSE	NM_124262	NM_124262	834943	AT5G48850	ATSDI1	tetratricopeptide repeat domain-containing protein	At.29820	NA	ref|NM_124262|ta|TA48352_3702|tc|TC373078|tc|TC400666	chr5:19805672-19805613	Arabidopsis thaliana tetratricopeptide repeat domain-containing protein (ATSDI1) mRNA, complete cds [NM_124262]	GO:0005488(binding)|GO:0006792(regulation of sulfur utilization)|GO:0010438(cellular response to sulfur starvation)	TCTTGGGCTTGAAGAGATGACATCCACTAGTTTTAAATCTAAGAGACTCCCAATCTTCGA
A_84_P173611	10.002	10.8564	9.93972e-06	0.00713451	4.10412	A_84_P173611	FALSE	NM_180016	NM_180016	818716	AT2G41170	AT2G41170	F-box protein	At.44978	NA	ref|NM_180016|gb|AK222049|ta|TA43541_3702|ta|CNS0A84M	chr2:17159216-17159157	Arabidopsis thaliana F-box protein (AT2G41170) mRNA, complete cds [NM_180016]	GO:0003674(molecular_function)|GO:0008150(biological_process)|GO:0012505(endomembrane system)	CTTAATTCCTTCCGTCGTTGACTGTAAACAGAATTTTTTAATCGAAACAAAAAACGACGG
A_84_P174151	9.99078	4.6033	0.00228575	0.0620442	-1.22243	A_84_P174151	FALSE	NM_129593	NM_129593	818626	AT2G40330	PYL6	abscisic acid receptor PYL6	At.43706	NA	ref|NM_129593|ta|TA38089_3702|tc|TC373751|tc|TC384258	chr2:16844950-16844891	Arabidopsis thaliana abscisic acid receptor PYL6 (PYL6) mRNA, complete cds [NM_129593]	GO:0005515(protein binding)|GO:0008150(biological_process)	TCAACGATACTTTGGTTTTACCCTTAAAACCATTTCTTCTTGTACAGCTCTCGTAGCTTT
A_84_P17609	13.9559	4.99317	0.00144151	0.0528978	-0.746444	A_84_P17609	FALSE	NM_118308	NM_118308	828276	AT4G21870	AT4G21870	heat shock protein class V 15.4	At.32592	NA	ref|NM_118308|gb|DR312011|ta|TA38287_3702|ta|TA38286_3702	chr4:11603824-11603765	Arabidopsis thaliana heat shock protein class V 15.4 (AT4G21870) mRNA, complete cds [NM_118308]	GO:0005575(cellular_component)|GO:0009408(response to heat)	ATGACAAGGAGGCTCATTGATCCTTCTGATGTTCCTGAAAGTCTTCAACTTCTTGCTAGA
A_84_P17805	4.0342	4.24121	0.00357778	0.0736194	-1.68597	A_84_P17805	FALSE	NM_123614	NM_123614	834256	AT5G42490	AT5G42490	ATP binding microtubule motor family protein	At.55319	NA	ref|NM_123614|tc|TC358990	chr5:16988699-16988640	Arabidopsis thaliana ATP binding microtubule motor family protein (AT5G42490) mRNA, complete cds [NM_123614]	GO:0003777(microtubule motor activity)|GO:0005524(ATP binding)|GO:0007018(microtubule-based movement)	TGGCCTCAGCTTGTTACCTAGAACCGAAAACGTAAAATCATCTGGCTGGAGATTTACCAA
A_84_P17878	3.24195	3.55378	0.00883901	0.107129	-2.6209	A_84_P17878	FALSE	NM_125564	NM_125564	836292	AT5G61700	ATH16	ABC transporter A family member 12	At.55669	NA	ref|NM_125564|tc|NP2704685	chr5:24797762-24797821	Arabidopsis thaliana ABC transporter A family member 12 (ATH16) mRNA, complete cds [NM_125564]	GO:0005215(transporter activity)|GO:0042626(ATPase activity, coupled to transmembrane movement of substances)	CTTGCTGGTACTCAGAAATTTGAGCTCCCAAAGCAAGAGGTTCGAATTGCTGAGGTGTTT
A_84_P18129	8.57257	3.94285	0.00525215	0.0856393	-2.08323	A_84_P18129	FALSE	NM_101849	NM_101849	838583	AT1G19940	GH9B5	endoglucanase 2	At.16213	NA	ref|NM_101849|gb|AY048245|ta|TA45705_3702|ta|BP605106	chr1:6918390-6918331	Arabidopsis thaliana endoglucanase 2 (GH9B5) mRNA, complete cds [NM_101849]	GO:0003824(catalytic activity)|GO:0004553(hydrolase activity, hydrolyzing O-glycosyl compounds)|GO:0005975(carbohydrate metabolic process)	ACAGTGCTCTTGTTGTTGGTCTTTTGTCGAGTTTGGTTACTACTTCTTCCTCGGTAGAAT
A_84_P18219	10.3811	7.88153	8.52078e-05	0.0157617	2.10295	A_84_P18219	FALSE	NM_100355	NM_100355	839418	AT1G04770	AT1G04770	male sterility MS5 family protein	At.42432	NA	ref|NM_100355|gb|BX816880|ta|TA38283_3702|ta|BP650139	chr1:1336633-1336574	Arabidopsis thaliana male sterility MS5 family protein (AT1G04770) mRNA, complete cds [NM_100355]	GO:0005488(binding)|GO:0008150(biological_process)	GCCTTATAGGACAAGAAGACTTCCGATTTTCGAAGAGATCTTACCACTGAGAGATCAATT
A_84_P18583	7.95906	5.20213	0.00113593	0.0484134	-0.501131	A_84_P18583	FALSE	NM_118956	NM_118956	828931	AT4G28160	AT4G28160	hydroxyproline-rich glycoprotein family protein	At.32040	NA	ref|NM_118956|ta|TA49132_3702|tc|TC383319	chr4:13980644-13980703	Arabidopsis thaliana hydroxyproline-rich glycoprotein family protein (AT4G28160) mRNA, complete cds [NM_118956]	GO:0003674(molecular_function)|GO:0009739(response to gibberellin stimulus)|GO:0012505(endomembrane system)	CACTTCAAATGGAACTCCTAGTAATAAAGCCCGCAGTCCGAGTTCAGGAGAAGATGAAGT
A_84_P18859	11.1321	6.93424	0.00019495	0.0236001	1.2874	A_84_P18859	FALSE	NM_122746	NM_122746	832966	AT5G28630	AT5G28630	glycine-rich protein	At.47220	NA	ref|NM_122746|gb|AY074364|ta|TA44090_3702|tc|TC384130	chr5:10636878-10636937	Arabidopsis thaliana glycine-rich protein (AT5G28630) mRNA, complete cds [NM_122746]	GO:0003674(molecular_function)|GO:0005575(cellular_component)|GO:0008150(biological_process)	TGCAGCAATGGTTGGTCTTGGAGCCACTTTTATGAAGAAGAAGCACAAAGGTGGTGGAAA
A_84_P18892	6.43034	7.42447	0.000125705	0.0185765	1.72225	A_84_P18892	FALSE	NM_104953	NM_104953	842574	AT1G62760	AT1G62760	plant invertase/pectin methylesterase inhibitor domain-containing protein	At.64877	NA	ref|NM_104953|tc|TC375744	chr1:23237640-23237581	Arabidopsis thaliana plant invertase/pectin methylesterase inhibitor domain-containing protein (AT1G62760) mRNA, complete cds [NM_104953]	GO:0004857(enzyme inhibitor activity)|GO:0030599(pectinesterase activity)|GO:0046910(pectinesterase inhibitor activity)	TCGGCTTACTAGCAACGCGCTTGCTCTCATTAATATGTACGCCTCTACGCAAGAAAACTT
A_84_P18907	10.8599	3.14547	0.0156213	0.138454	-3.20594	A_84_P18907	FALSE	NM_100117	NM_100117	837724	AT1G02360	AT1G02360	putative chitinase	At.42607	NA	ref|NM_100117|ta|TA39652_3702|tc|TC375480	chr1:472206-472147	Arabidopsis thaliana putative chitinase (AT1G02360) mRNA, complete cds [NM_100117]	GO:0004568(chitinase activity)|GO:0012505(endomembrane system)|GO:0050832(defense response to fungus)	TATACTGGGCTGTTTAAAGTAGCAACTGGGCCGAATTTGGACTGTGAAAATCAAAGGCCT
A_84_P19119	5.40506	8.62862	4.6878e-05	0.0128009	2.67827	A_84_P19119	FALSE	NM_128039	NM_128039	817017	AT2G24800	AT2G24800	peroxidase 18	At.52898	NA	ref|NM_128039|tc|TC374893	chr2:10571366-10571307	Arabidopsis thaliana peroxidase 18 (AT2G24800) mRNA, complete cds [NM_128039]	GO:0004601(peroxidase activity)|GO:0006979(response to oxidative stress)|GO:0012505(endomembrane system)|GO:0020037(heme binding)|GO:0055114(oxidation-reduction process)	TCAGGAGAGTTTTTTCGATAGATGGACTGAGTCTTTTTTGAAGATGAGTTTGATGGGAGT
A_84_P196304	9.12207	12.9111	3.00563e-06	0.00503387	5.1206	A_84_P196304	FALSE	NM_102675	NM_102675	839809	AT1G29350	AT1G29350	hypothetical protein	At.48244	NA	ref|NM_102675|ta|TA33952_3702|tc|TC359425	chr1:10268575-10268516	Arabidopsis thaliana uncharacterized protein (AT1G29350) mRNA, complete cds [NM_102675]	GO:0003674(molecular_function)|GO:0008150(biological_process)	TTTTTAACTCTTGCCTCTTCTTACTTCTCTTGTCTAAGGGCTCAACGTGATTTTTGAAGC
A_84_P20170	9.45202	13.161	2.63034e-06	0.00478685	5.22871	A_84_P20170	FALSE	NM_126250	NM_126250	814720	AT2G01890	PAP8	purple acid phosphatase 8	At.16914	NA	ref|NM_126250|ref|NM_201668|ta|TA39218_3702|ta|TA39219_3702	chr2:397050-396991	Arabidopsis thaliana purple acid phosphatase 8 (PAP8) mRNA, complete cds [NM_126250]	GO:0003993(acid phosphatase activity)|GO:0004722(protein serine/threonine phosphatase activity)|GO:0012505(endomembrane system)|GO:0016311(dephosphorylation)	GATGGTCTTGGTCACGTTTTGCATCGATGGAGCACTCTTAAGAATGGGGTTTATTCCGAT
A_84_P20289	12.4018	13.2497	2.51017e-06	0.00478685	5.26635	A_84_P20289	FALSE	NM_113746	NM_113746	822453	AT3G28270	AT3G28270	hypothetical protein	At.5792	NA	ref|NM_113746|ref|NM_180313|ta|TA37634_3702|ta|AV563078	chr3:10539770-10539829	Arabidopsis thaliana uncharacterized protein (AT3G28270) mRNA, complete cds [NM_113746]	GO:0003674(molecular_function)|GO:0005575(cellular_component)|GO:0008150(biological_process)	AGGTTGGTGAAAGTGTGGAAGATCATAGCAAGTTGATTGCAAAGGCCAGACTTCAAGTTC
A_84_P20728	7.75208	3.03433	0.0183097	0.149031	-3.36815	A_84_P20728	FALSE	NM_125871	NM_125871	836596	AT5G64750	ABR1	ethylene-responsive transcription factor ABR1	At.71233	NA	ref|NM_125871|tc|TC367004|tc|TC401626	chr5:25893565-25893624	Arabidopsis thaliana ethylene-responsive transcription factor ABR1 (ABR1) mRNA, complete cds [NM_125871]	GO:0003677(DNA binding)|GO:0003700(sequence-specific DNA binding transcription factor activity)|GO:0005634(nucleus)|GO:0006355(regulation of transcription, DNA-dependent)|GO:0006970(response to osmotic stress)|GO:0009737(response to abscisic acid stimulus)|GO:0009749(response to glucose stimulus)|GO:0009788(negative regulation of abscisic acid mediated signaling pathway)|GO:0050832(defense respon…	CAGAATCAGCTAGCGAAACCGGTTATCTCCAGGATATACAATGGCCATCAGACAAGACTA
A_84_P20876	10.1809	12.3851	4.01124e-06	0.00560592	4.8829	A_84_P20876	FALSE	NM_105152	NM_105152	842786	AT1G64780	AMT1;2	ammonium transporter 1;2	At.14824	NA	ref|NM_105152|ta|TA36330_3702|ta|CNS0AE0Z|ta|BP783520	chr1:24061155-24061096	Arabidopsis thaliana ammonium transporter 1;2 (AMT1;2) mRNA, complete cds [NM_105152]	GO:0005886(plasma membrane)|GO:0006810(transport)|GO:0008519(ammonium transmembrane transporter activity)|GO:0009624(response to nematode)|GO:0015696(ammonium transport)|GO:0015843(methylammonium transport)|GO:0016020(membrane)	ATGACACGTCATGGAGGATTTGCTTACGCATACAATGACGAAGACGACGTGTCGACTAAA
A_84_P21280	10.4764	9.68975	2.15409e-05	0.00932392	3.40653	A_84_P21280	FALSE	NM_115072	NM_115072	824377	AT3G52130	AT3G52130	bifunctional inhibitor/lipid-transfer protein/seed storage 2S albumin-like protein	At.63607	NA	ref|NM_115072|gb|AK221604|ta|TA47344_3702|tc|TC386541	chr3:19332166-19332107	Arabidopsis thaliana bifunctional inhibitor/lipid-transfer protein/seed storage 2S albumin-like protein (AT3G52130) mRNA, complete cds [NM_115072]	GO:0006869(lipid transport)|GO:0008289(lipid binding)|GO:0012505(endomembrane system)	CACTCTCTGGCATTGACCGCTCCATGGCTCTTCAGCTCCCTCAGAGATGCTCTGCTAATT
A_84_P21421	13.1443	7.97247	7.9037e-05	0.0153785	2.176	A_84_P21421	FALSE	NM_118964	NM_118964	828939	AT4G28240	AT4G28240	putative wound-responsive protein	At.4519	NA	ref|NM_118964|ta|DR354272|ta|AA041142|ta|T21857	chr4:13998044-13997985	Arabidopsis thaliana putative wound-responsive protein (AT4G28240) mRNA, complete cds [NM_118964]	GO:0003674(molecular_function)|GO:0008150(biological_process)	TCTTCTTCCACTCCCGATGAGTCTCTCCGACAAGTCATGTACCTCAACTGCTGGGCTCAA
A_84_P21496	7.38017	7.53253	0.00011447	0.0179451	1.81434	A_84_P21496	FALSE	NM_120451	NM_120451	831753	AT5G03700	AT5G03700	PAN domain-containing protein	At.65485	NA	ref|NM_120451|tc|TC368264	chr5:965944-965885	Arabidopsis thaliana PAN domain-containing protein (AT5G03700) mRNA, complete cds [NM_120451]	GO:0005529(sugar binding)|GO:0005886(plasma membrane)|GO:0048544(recognition of pollen)	GGTTATCACCCGGCCCATATAAAAATCTCGGGTCGGATAGTTTTAATTCCGTTGAAATGA
A_84_P21591	9.30273	4.14859	0.00402487	0.0771534	-1.80785	A_84_P21591	FALSE	NM_123683	NM_123683	834334	AT5G43170	ZF3	zinc-finger protein 3	At.43325	NA	ref|NM_123683|ta|AI992438|tc|TC385299	chr5:17331165-17331106	Arabidopsis thaliana zinc-finger protein 3 (ZF3) mRNA, complete cds [NM_123683]	GO:0003676(nucleic acid binding)|GO:0003677(DNA binding)|GO:0003700(sequence-specific DNA binding transcription factor activity)|GO:0005515(protein binding)|GO:0005634(nucleus)|GO:0008270(zinc ion binding)|GO:0009409(response to cold)|GO:0010200(response to chitin)|GO:0042538(hyperosmotic salinity response)|GO:0043565(sequence-specific DNA binding)|GO:0045892(negative regulation of transcription,…	ACGTCAGCAGTAGTAGCCACCGTGGATTTGACCTTAATATTATACCGGTGCAGGGATTTT
A_84_P21605	5.67799	5.53847	0.000783819	0.0430371	-0.120337	A_84_P21605	FALSE	NM_124054	NM_124054	834727	AT5G46830	NIG1	transcription factor bHLH28	At.28311	NA	ref|NM_124054|gb|AF252636|tc|TC367154	chr5:19004182-19004241	Arabidopsis thaliana transcription factor bHLH28 (NIG1) mRNA, complete cds [NM_124054]	GO:0003677(DNA binding)|GO:0003700(sequence-specific DNA binding transcription factor activity)|GO:0005509(calcium ion binding)|GO:0005634(nucleus)|GO:0006355(regulation of transcription, DNA-dependent)|GO:0009651(response to salt stress)|GO:0042538(hyperosmotic salinity response)	GAACGTGAAGATGGGGTTGAGAATCTACAAGCAGGAAGAGCTTAGGGATTTGTTGATGTC
A_84_P21661	14.0771	7.53758	0.000113972	0.0179451	1.81861	A_84_P21661	FALSE	NM_125552	NM_125552	836280	AT5G61590	AT5G61590	ethylene-responsive transcription factor ERF107	At.24138	NA	ref|NM_125552|gb|DR750207|ta|TA32424_3702|ta|TA32425_3702	chr5:24764738-24764679	Arabidopsis thaliana ethylene-responsive transcription factor ERF107 (AT5G61590) mRNA, complete cds [NM_125552]	GO:0003677(DNA binding)|GO:0003700(sequence-specific DNA binding transcription factor activity)|GO:0005634(nucleus)|GO:0006355(regulation of transcription, DNA-dependent)|GO:0009414(response to water deprivation)	TCAATTCATGCCGAAAAAGGAGGAGAACCGATGTACCACAGCCTCAAGGAACAACAACAA
A_84_P21760	5.45793	5.0258	0.00138831	0.0521341	-0.707691	A_84_P21760	FALSE	NM_100275	NM_100275	839366	AT1G03940	AT1G03940	HXXXD-type acyl-transferase family protein	At.48149	NA	ref|NM_100275	chr1:1010070-1010011	Arabidopsis thaliana HXXXD-type acyl-transferase family protein (AT1G03940) mRNA, complete cds [NM_100275]	GO:0005575(cellular_component)|GO:0008150(biological_process)|GO:0016740(transferase activity)|GO:0016747(transferase activity, transferring acyl groups other than amino-acyl groups)	TGTACAAGACAGTGAAACAAAGGCCAACGAGGAAGACAAGGATGAAGTATTTCACTTGAT
A_84_P22100	6.06263	4.60898	0.00227009	0.0620094	-1.21532	A_84_P22100	FALSE	NM_111439	NM_111439	819733	AT3G05660	RLP33	receptor like protein 33	At.49590	NA	ref|NM_111439|tc|NP502526|ta|CNS0AA5J|tc|TC392010	chr3:1649443-1649384	Arabidopsis thaliana receptor like protein 33 (RLP33) mRNA, complete cds [NM_111439]	GO:0006952(defense response)|GO:0007165(signal transduction)|GO:0009507(chloroplast)|GO:0016301(kinase activity)	TTGGTTCTTCAAGGTGTTGTACATCAACAACAGTCGTAGACGCAGACGAACTCGTTCTGA
A_84_P22432	6.37564	5.21987	0.00111349	0.0480919	-0.480618	A_84_P22432	FALSE	NM_120181	NM_120181	831877	AT5G01040	LAC8	laccase 8	At.27905	NA	ref|NM_120181|ta|TA34592_3702|tc|TC366080	chr5:14016-13957	Arabidopsis thaliana laccase 8 (LAC8) mRNA, complete cds [NM_120181]	GO:0010228(vegetative to reproductive phase transition of meristem)|GO:0012505(endomembrane system)|GO:0046688(response to copper ion)|GO:0048046(apoplast)	TGATTACACAAAATTCGAACAACGTACCAATAATGACATGAAGATGATGTTTCCGGAAAG
A_84_P22612	8.91455	4.34052	0.00315795	0.0696597	-1.55679	A_84_P22612	FALSE	NM_125668	NM_125668	836394	AT5G62730	AT5G62730	putative peptide/nitrate transporter	At.29036	NA	ref|NM_125668|tc|TC365561	chr5:25199955-25200014	Arabidopsis thaliana putative peptide/nitrate transporter (AT5G62730) mRNA, complete cds [NM_125668]	GO:0005215(transporter activity)|GO:0006857(oligopeptide transport)|GO:0016020(membrane)	GTGTGTGCTTAGTGGGATTAATTTCTTGCATTATCTCTTTTGGGCTAGTCGTTATGTGTA
A_84_P22769	12.4815	7.83034	8.89182e-05	0.0160195	2.06145	A_84_P22769	FALSE	NM_101042	NM_101042	837714	AT1G11700	AT1G11700	hypothetical protein	At.24842	NA	ref|NM_101042|gb|AK227681|ta|TA28247_3702|ta|TA28254_3702	chr1:3946335-3946394	Arabidopsis thaliana uncharacterized protein (AT1G11700) mRNA, complete cds [NM_101042]	GO:0003674(molecular_function)|GO:0008150(biological_process)|GO:0009507(chloroplast)	CGACGGAGCAGAAAATCTGGCGGCGGTGGCTCGGTGTTTGAAGGAGTTGGAAGAACTCTT
A_84_P22840	13.0517	4.74857	0.00192008	0.0586878	-1.04228	A_84_P22840	FALSE	NM_105558	NM_105558	843216	AT1G68840	RAV2	AP2/ERF and B3 domain-containing transcription factor RAV2	At.25344	NA	ref|NM_105558|ref|NM_001198423|ta|TA36671_3702|ta|AV809041	chr1:25881413-25881472	Arabidopsis thaliana AP2/ERF and B3 domain-containing transcription factor RAV2 (RAV2) mRNA, complete cds [NM_105558]	GO:0003677(DNA binding)|GO:0003700(sequence-specific DNA binding transcription factor activity)|GO:0006355(regulation of transcription, DNA-dependent)|GO:0009507(chloroplast)|GO:0045892(negative regulation of transcription, DNA-dependent)	CGTTTGCGGTGGAAAGAGATCTCGAGATGTTGATGATATGTTTGCGTTACGGTGTTCCAA
A_84_P22852	9.98856	7.45091	0.000122846	0.0184554	1.7449	A_84_P22852	FALSE	NM_100034	NM_100034	839337	AT1G01520	AT1G01520	myb family transcription factor	At.49839	NA	ref|NM_100034|ta|TA50785_3702|tc|TC377272	chr1:191985-192124	Arabidopsis thaliana myb family transcription factor (AT1G01520) mRNA, complete cds [NM_100034]	GO:0003677(DNA binding)|GO:0003700(sequence-specific DNA binding transcription factor activity)|GO:0006355(regulation of transcription, DNA-dependent)|GO:0009651(response to salt stress)	AATTTATCTGTAAACCTGACGAGTCCCGAGTTTGATGAACAACGGAAGTTGATATCATCT
A_84_P22853	9.30996	7.05817	0.000174091	0.0220105	1.40003	A_84_P22853	FALSE	NM_106246	NM_106246	843929	AT1G75960	AT1G75960	AMP-dependent synthetase and ligase family protein	At.67201	NA	ref|NM_106246|gb|AY070450|ta|TA43283_3702|tc|TC365259	chr1:28519751-28519810	Arabidopsis thaliana AMP-dependent synthetase and ligase family protein (AT1G75960) mRNA, complete cds [NM_106246]	GO:0003824(catalytic activity)|GO:0008152(metabolic process)	AAGAGTTACCAAAGACTTCCACTGGGAAGATTATAAAGTCATTGCTTAAAGAGATTGCCA
A_84_P22959	2.68259	3.06215	0.0175936	0.146029	-3.32744	A_84_P22959	FALSE	NM_127463	NM_127463	816423	AT2G19060	AT2G19060	GDSL esterase/lipase	At.74866	NA	ref|NM_127463|ta|CNS0A8QH	chr2:8259227-8259618	Arabidopsis thaliana GDSL esterase/lipase (AT2G19060) mRNA, complete cds [NM_127463]	GO:0006629(lipid metabolic process)|GO:0012505(endomembrane system)|GO:0016298(lipase activity)|GO:0016788(hydrolase activity, acting on ester bonds)	CCTTTGTTGATCTTTTCAGCAGCCAAAATCCTATTGAGTATTTCATTTTAGGATTTACGG
A_84_P23395	9.18834	5.20742	0.00112919	0.0484005	-0.495009	A_84_P23395	FALSE	NM_120682	NM_120682	830487	AT5G06000	EIF3G2	translation initiation factor eIF-3 subunit 4	At.20561	NA	ref|NM_120682|ta|TA46101_3702|tc|TC375730	chr5:1809653-1809712	Arabidopsis thaliana translation initiation factor eIF-3 subunit 4 (EIF3G2) mRNA, complete cds [NM_120682]	GO:0003723(RNA binding)|GO:0003743(translation initiation factor activity)|GO:0005852(eukaryotic translation initiation factor 3 complex)|GO:0006413(translational initiation)	GAATGGTCCACTCCTAAAACCCAATTAGATCCGTTTTCATTCGCTGATTATAATAATCTT
A_84_P23499	5.8961	3.36214	0.0115146	0.12081	-2.89313	A_84_P23499	FALSE	NM_124104	NM_124104	834780	AT5G47330	AT5G47330	palmitoyl protein thioesterase family protein	At.29899	NA	ref|NM_124104|gb|BT004170|ta|TA42447_3702|tc|TC373027	chr5:19208313-19208455	Arabidopsis thaliana palmitoyl protein thioesterase family protein (AT5G47330) mRNA, complete cds [NM_124104]	GO:0008474(palmitoyl-(protein) hydrolase activity)|GO:0012505(endomembrane system)	TTTACATAACTTGGTTCTTATCAAGTTTCAGGGCGACAAGGTTATAGTTCCAAAAGATTC
A_84_P23779	13.6816	13.2779	2.47334e-06	0.00478685	5.27822	A_84_P23779	FALSE	NM_105523	NM_105523	843181	AT1G68520	AT1G68520	zinc finger protein CONSTANS-LIKE 6	At.23999	NA	ref|NM_105523|ta|TA31965_3702|ta|DR750423|ta|BP596398	chr1:25709484-25709425	Arabidopsis thaliana zinc finger protein CONSTANS-LIKE 6 (AT1G68520) mRNA, complete cds [NM_105523]	GO:0003700(sequence-specific DNA binding transcription factor activity)|GO:0005622(intracellular)|GO:0006355(regulation of transcription, DNA-dependent)|GO:0008270(zinc ion binding)	AAGAGAGGCTAGGGTTTCAAGATACCGAGAGAAAAGGAGGACAAGGTTGTTCTCCAAGAA
A_84_P24070	10.6048	9.10845	3.26653e-05	0.0108612	3.01967	A_84_P24070	FALSE	NM_113631	NM_113631	822336	AT3G27170	CLC-B	chloride channel protein CLC-b	At.15	NA	ref|NM_113631|ta|AA042472	chr3:10026836-10026895	Arabidopsis thaliana chloride channel protein CLC-b (CLC-B) mRNA, complete cds [NM_113631]	GO:0005247(voltage-gated chloride channel activity)|GO:0005253(anion channel activity)|GO:0005622(intracellular)|GO:0006821(chloride transport)|GO:0009671(nitrate:hydrogen symporter activity)|GO:0009705(plant-type vacuole membrane)|GO:0055085(transmembrane transport)	TCTTAACCAGACAGGACCTAAGGGCATACAACATTCTACAAGCCTTTCCTCTCTTGGAAA
A_84_P254700	10.1355	7.88692	8.48273e-05	0.0157617	2.1073	A_84_P254700	FALSE	NM_101515	NM_101515	838220	AT1G16500	AT1G16500	hypothetical protein	At.41880	NA	ref|NM_101515|ta|TA41925_3702|ta|BX838582|tc|TC374685	chr1:5639925-5639984	Arabidopsis thaliana uncharacterized protein (AT1G16500) mRNA, complete cds [NM_101515]	GO:0003674(molecular_function)|GO:0005575(cellular_component)|GO:0008150(biological_process)	CGAGGTGTCATTCGTTTGTTCCTTTGCCTGCCATGAAGAAGCCTAAGATTGATCTTAACA
A_84_P258350	13.0905	4.38045	0.0030046	0.0685236	-1.50528	A_84_P258350	FALSE	NM_121602	NM_121602	831454	AT5G15970	KIN2	stress-induced protein KIN2	At.22305	NA	ref|NM_121602|gb|BX833755|ta|TA28665_3702|ta|TA28663_3702	chr5:5212512-5212571	Arabidopsis thaliana stress-induced protein KIN2 (KIN2) mRNA, complete cds [NM_121602]	GO:0003674(molecular_function)|GO:0005634(nucleus)|GO:0005737(cytoplasm)|GO:0005886(plasma membrane)|GO:0006970(response to osmotic stress)|GO:0009409(response to cold)|GO:0009414(response to water deprivation)|GO:0009507(chloroplast)|GO:0009737(response to abscisic acid stimulus)	TGGGAGTCATAATTGATTCTCGTACTCATCGTACTTGTTGTTGTTTTTAGTGTTGTAATG
A_84_P264760	5.0547	2.69766	0.0298714	0.184833	-3.86446	A_84_P264760	FALSE	NM_128546	NM_128546	817542	AT2G29920	AT2G29920	hypothetical protein	At.38420	NA	ref|NM_128546|gb|AY234413|tc|TC385935	chr2:12755313-12755372	Arabidopsis thaliana uncharacterized protein (AT2G29920) mRNA, complete cds [NM_128546]	GO:0003674(molecular_function)|GO:0005575(cellular_component)|GO:0008150(biological_process)	CTGCTGCTTCCAGATTCTGAGTTTGACCTTGATCTGCTGTGCTTGGTGATCTTTTTGGTA
A_84_P268780	9.53336	10.6224	1.1537e-05	0.00740422	3.97198	A_84_P268780	FALSE	NM_103581	NM_103581	841066	AT1G45010	AT1G45010	TRAM, LAG1 and CLN8 (TLC) lipid-sensing domain containing protein	At.27146	NA	ref|NM_103581|ta|TA26888_3702|tc|TC384234	chr1:17013961-17013584	Arabidopsis thaliana TRAM, LAG1 and CLN8 (TLC) lipid-sensing domain containing protein (AT1G45010) mRNA, complete cds [NM_103581]	GO:0003674(molecular_function)|GO:0008150(biological_process)|GO:0012505(endomembrane system)|GO:0016021(integral to membrane)	ATAATCCCATCTTCATCAAGGCAATGGGATCAGGATTACAACTCGTGAGCATCTTTTGGT
A_84_P276620	10.4793	5.78221	0.000604573	0.03822	0.14505	A_84_P276620	FALSE	NM_113610	NM_113610	822314	AT3G26960	AT3G26960	pollen Ole e 1 allergen and extensin family protein	At.37127	NA	ref|NM_113610|ta|TA45498_3702|tc|TC378093	chr3:9944915-9944856	Arabidopsis thaliana pollen Ole e 1 allergen and extensin family protein (AT3G26960) mRNA, complete cds [NM_113610]	GO:0003674(molecular_function)|GO:0008150(biological_process)|GO:0012505(endomembrane system)	AATGCTTTGAATTTCAGACCGTTCAAGAGGGATCTTGCCTTGTGTGGCAAGAAATAAGGT
A_84_P277420	6.19688	17.5952	3.42559e-07	0.0030981	6.73108	A_84_P277420	FALSE	NM_100403	NM_100403	839237	AT1G05240	AT1G05240	peroxidase 1/2	At.139	NA	ref|NM_100403|ref|NM_100404|gb|AK176311|ta|TA33766_3702	chr1:1522615-1522674	Arabidopsis thaliana peroxidase 1/2 (AT1G05240) mRNA, complete cds [NM_100403]	GO:0004601(peroxidase activity)|GO:0006979(response to oxidative stress)|GO:0009505(plant-type cell wall)|GO:0009506(plasmodesma)|GO:0020037(heme binding)|GO:0055114(oxidation-reduction process)	TCTTTACGGTGACTGTGTTTTGTAATGGAAAAAGTTTGTTTCGAATTCATCCGTTAAACG
A_84_P288904	5.6464	7.55978	0.000111817	0.017867	1.83735	A_84_P288904	FALSE	NM_114817	NM_114817	824119	AT3G49570	LSU3	response to low sulfur 3 protein	At.47231	NA	ref|NM_114817|ta|TA44820_3702|tc|TC388895	chr3:18372891-18372832	Arabidopsis thaliana response to low sulfur 3 protein (LSU3) mRNA, complete cds [NM_114817]	GO:0003674(molecular_function)|GO:0005575(cellular_component)|GO:0008150(biological_process)	GGAACGGAGAGTTGGAGAGAGAAATGGAGGAGATGAAGAAAGAGATGGTTCAGCTGTGGC
A_84_P292864	6.68341	4.03173	0.00467808	0.0818348	-1.96348	A_84_P292864	FALSE	NM_113353	NM_113353	822036	AT3G24460	AT3G24460	Serinc-domain containing serine and sphingolipid biosynthesis protein	At.45826	NA	ref|NM_113353|gb|AY064147|ta|TA49114_3702|tc|TC364542	chr3:8886165-8886106	Arabidopsis thaliana Serinc-domain containing serine and sphingolipid biosynthesis protein (AT3G24460) mRNA, complete cds [NM_113353]	GO:0016020(membrane)	ACTTGATAGGTAAAGAGAGATTGGGAAACGACAAAGAACTTTGTCGTTTTGGATCTCTTT
A_84_P500433	9.23157	3.34707	0.0117591	0.121602	-2.91472	A_84_P500433	FALSE	NM_112512	NM_112512	820888	AT3G16410	NSP4	Nitrile-specifier protein 4	At.47269	NA	ref|NM_112512|gb|AK228139|ta|TA29368_3702|ta|BP571677	chr3:5574372-5574431	Arabidopsis thaliana Nitrile-specifier protein 4 (NSP4) mRNA, complete cds [NM_112512]	GO:0003674(molecular_function)|GO:0009506(plasmodesma)|GO:0019762(glucosinolate catabolic process)|GO:0080028(nitrile biosynthetic process)	TGGTGATGAACGTTTGTGATGCAATAAGGGAAGGGTCTTGATACCACCATATTATCATTC
A_84_P503403	6.78062	11.8741	5.3681e-06	0.00578248	4.63788	A_84_P503403	FALSE	NM_121540	NM_121540	831388	AT5G15360	AT5G15360	hypothetical protein	At.31812	NA	ref|NM_121540|tc|TC379621	chr5:4988012-4987873	Arabidopsis thaliana uncharacterized protein (AT5G15360) mRNA, complete cds [NM_121540]	GO:0003674(molecular_function)|GO:0005575(cellular_component)|GO:0008150(biological_process)	TTATTCAGCTCATCTCCCAAGCCAAAGGATGGAGTTTTAAGGCTTCGCTTGATCAAAGGT
A_84_P504436	11.1723	47.4548	2.8355e-10	1.28221e-05	9.59678	A_84_P504436	FALSE	NM_126058	NM_126058	836792	AT5G66600	AT5G66600	hypothetical protein	At.51262	NA	ref|NM_126058|ref|NM_001203707|ref|NM_001126039|ref|NM_001126038	chr5:26575198-26575139	Arabidopsis thaliana uncharacterized protein (AT5G66600) mRNA, complete cds [NM_126058]	GO:0003674(molecular_function)|GO:0005575(cellular_component)|GO:0008150(biological_process)	TCAATCTAGTACTAGTAAACCACGAAAGACAATTGATTGGATCCCTCACAGCTTTACATT
A_84_P510106	8.15598	4.68448	0.00207281	0.0601233	-1.12135	A_84_P510106	FALSE	NM_129144	NM_129144	818158	AT2G35850	AT2G35850	hypothetical protein	At.14226	NA	ref|NM_129144|ref|NM_001202758|gb|AY735594|tc|TC366079	chr2:15056930-15056989	Arabidopsis thaliana uncharacterized protein (AT2G35850) mRNA, complete cds [NM_129144]	GO:0003674(molecular_function)|GO:0008150(biological_process)|GO:0012505(endomembrane system)	TCAGGGAACAACGAAGAGTATCGCCGGAGTTTTCGCAAATCATCAAAGTTGGAGGATGAA
A_84_P524320	8.86032	14.9771	1.06573e-06	0.00476681	5.93053	A_84_P524320	FALSE	NM_129609	NM_129609	818642	AT2G40475	AT2G40475	hypothetical protein	At.22331	NA	ref|NM_129609|ta|TA40190_3702|tc|TC373592	chr2:16907264-16907205	Arabidopsis thaliana uncharacterized protein (AT2G40475) mRNA, complete cds [NM_129609]	GO:0003674(molecular_function)|GO:0005575(cellular_component)|GO:0008150(biological_process)	TCTTAGCCATGGATCTAGTCGTAAAGATCTTAGATTGATGTAATGGTTTTTCCATGGTGT
A_84_P526633	3.12622	3.5147	0.00932479	0.110261	-2.67604	A_84_P526633	FALSE	NM_116464	NM_116464	828070	AT4G02310	AT4G02310	putative F-box/kelch-repeat protein	At.65320	NA	ref|NM_116464|tc|TC374041	chr4:1014880-1014821	Arabidopsis thaliana putative F-box/kelch-repeat protein (AT4G02310) mRNA, complete cds [NM_116464]	GO:0003674(molecular_function)|GO:0008150(biological_process)	ATCGCAATTGCTGAATACAATGGAAAGTTGGCTTTTTTGTGGCATGATAGGAACAAACGT
A_84_P529493	6.39528	3.09884	0.0166945	0.142508	-3.27387	A_84_P529493	FALSE	NM_105921	NM_105921	843594	AT1G72620	AT1G72620	alpha/beta-hydrolase domain-containing protein	At.52486	NA	ref|NM_105921|tc|TC374811	chr1:27342287-27342346	Arabidopsis thaliana alpha/beta-hydrolase domain-containing protein (AT1G72620) mRNA, complete cds [NM_105921]	GO:0008150(biological_process)|GO:0012505(endomembrane system)|GO:0016787(hydrolase activity)	GCATTTGCCGAATTCGAGTTTAGAGGTATTGAAGGAAATTGGACATGGTGTGAACATTGA
A_84_P531920	4.58467	4.89538	0.00161491	0.0545793	-0.863588	A_84_P531920	FALSE	NM_126080	NM_126080	836815	AT5G66815	AT5G66815	hypothetical protein	At.28847	NA	ref|NM_126080|ta|TA50818_3702|tc|TC388615	chr5:26677754-26677813	Arabidopsis thaliana uncharacterized protein (AT5G66815) mRNA, complete cds [NM_126080]	GO:0003674(molecular_function)|GO:0008150(biological_process)|GO:0012505(endomembrane system)	GCCCTGGCATTGGCCATAGTTTATCCCATAATTGATCATTTTCATGCAATTTCACATATG
A_84_P534076	4.17738	4.74122	0.00193695	0.0587846	-1.05131	A_84_P534076	FALSE	NM_129763	NM_129763	818799	AT2G41990	AT2G41990	hypothetical protein	At.28028	NA	ref|NM_129763|tc|TC376663	chr2:17528875-17528934	Arabidopsis thaliana uncharacterized protein (AT2G41990) mRNA, complete cds [NM_129763]	GO:0003674(molecular_function)|GO:0005575(cellular_component)|GO:0008150(biological_process)	GATGGAAAACCATACTACCCAACTTAGAATAGGAGGTGAGTTCTCTGTTACACAGCAAGC
A_84_P543604	7.72436	7.06962	0.000172294	0.0218853	1.41034	A_84_P543604	FALSE	NM_103634	NM_103634	841144	AT1G47400	AT1G47400	hypothetical protein	At.38629	NA	ref|NM_103634|gb|CB264797|tc|TC390091	chr1:17386069-17386128	Arabidopsis thaliana uncharacterized protein (AT1G47400) mRNA, complete cds [NM_103634]	GO:0003674(molecular_function)|GO:0005575(cellular_component)|GO:0008150(biological_process)	TAGTTTGGTGAGTCTTCTTATAGATGAACAAACATGGTTTCCATAGATGTTTACTTGTGG
A_84_P550153	10.7331	3.5678	0.00867145	0.106382	-2.60117	A_84_P550153	FALSE	NM_113975	NM_113975	822807	AT3G30720	QQS	qua-quine starch	At.36724	NA	ref|NM_113975|ta|T13621|tc|TC394713	chr3:12349614-12349673	Arabidopsis thaliana qua-quine starch (QQS) mRNA, complete cds [NM_113975]	GO:0003674(molecular_function)|GO:0005829(cytosol)|GO:0019252(starch biosynthetic process)	AGAATTTGATGGACATTGAAAGGTTCATTTTGCCTCACACTTCTACATCAGGTGTCGCAA
A_84_P552987	6.15281	6.72493	0.000236854	0.0252607	1.09285	A_84_P552987	FALSE	NM_120042	NM_120042	830037	AT4G38820	AT4G38820	hypothetical protein	At.43621	NA	ref|NM_120042|ta|TA46303_3702|ta|T44509|tc|TC389228	chr4:18121611-18121552	Arabidopsis thaliana uncharacterized protein (AT4G38820) mRNA, complete cds [NM_120042]	GO:0003674(molecular_function)|GO:0005575(cellular_component)|GO:0008150(biological_process)	TTTTTTGTTCTGCTCTGATGGATCCTGGAAAAAGATTCAGCTTAGAAGTCTCCTTTAGCT
A_84_P55550	8.67091	6.84214	0.000212269	0.0241784	1.20246	A_84_P55550	FALSE	NM_119380	NM_119380	829361	AT4G32280	IAA29	auxin-responsive protein IAA29	At.19102	NA	ref|NM_119380|ta|TA46365_3702|ta|BP623144|tc|TC375039	chr4:15584582-15584641	Arabidopsis thaliana auxin-responsive protein IAA29 (IAA29) mRNA, complete cds [NM_119380]	GO:0003700(sequence-specific DNA binding transcription factor activity)|GO:0005634(nucleus)|GO:0009733(response to auxin stimulus)|GO:0010114(response to red light)|GO:0010218(response to far red light)	CAATAATTAGAGATCGACCGTGTGCATATACAAGATGTTTGTTTTAAGGATAGGCGTTCA
A_84_P558934	6.69145	3.96721	0.00508756	0.0844565	-2.0503	A_84_P558934	FALSE	NM_112127	NM_112127	820475	AT3G12910	AT3G12910	no apical meristem domain-containing transcriptional regulator	At.39525	NA	ref|NM_112127|ta|TA50173_3702|tc|TC378811	chr3:4110529-4110588	Arabidopsis thaliana no apical meristem domain-containing transcriptional regulator (AT3G12910) mRNA, complete cds [NM_112127]	GO:0003700(sequence-specific DNA binding transcription factor activity)|GO:0005575(cellular_component)|GO:0006355(regulation of transcription, DNA-dependent)	CACGTTGATTCGTTTCAACATTTCTCCAACGATAACATTCACCATGAAACCTACGAGACT
A_84_P561086	8.77778	5.30204	0.00101578	0.0466323	-0.386217	A_84_P561086	FALSE	NM_123772	NM_123772	834428	AT5G44050	AT5G44050	mate efflux domain-containing protein	At.7303	NA	ref|NM_123772|gb|AK226609|ta|TA52285_3702|tc|TC382210	chr5:17726032-17726203	Arabidopsis thaliana mate efflux domain-containing protein (AT5G44050) mRNA, complete cds [NM_123772]	GO:0005215(transporter activity)|GO:0006855(drug transmembrane transport)|GO:0015238(drug transmembrane transporter activity)|GO:0015297(antiporter activity)|GO:0016020(membrane)|GO:0055085(transmembrane transport)	GAGAAAGAGGCACAAAACGCTAAGGTTCGTGTTAACAAATGGTCTGTATCAGACGCAAGA
A_84_P563624	6.12671	22.4936	5.98842e-08	0.000902655	7.77038	A_84_P563624	FALSE	NM_120094	NM_120094	830089	AT4G39340	AT4G39340	hypothetical protein	At.24772	NA	ref|NM_120094	chr4:18293231-18293172	Arabidopsis thaliana uncharacterized protein (AT4G39340) mRNA, complete cds [NM_120094]	GO:0003674(molecular_function)|GO:0008150(biological_process)|GO:0012505(endomembrane system)	TTCTCTCGGATTTACGCCTGAGGAAGCTAATGTCCTTCGTGGCTTTTGTCAGAATCCAAA
A_84_P565090	9.53093	11.2396	7.83573e-06	0.00643423	4.31263	A_84_P565090	FALSE	NM_201980	NM_201980	2745593	AT2G47485	AT2G47485	hypothetical protein	At.44177	NA	ref|NM_201980|gb|BX821181|ta|TA43510_3702|tc|TC382675	chr2:19486368-19486427	Arabidopsis thaliana uncharacterized protein (AT2G47485) mRNA, complete cds [NM_201980]		TCGTGCACCGTGACGTACCTAAACTGTCCTCAAATTCGATTTTACTCTCACCCATTAGGT
A_84_P565562	8.60287	8.82261	4.04269e-05	0.0119283	2.81881	A_84_P565562	FALSE	NM_125161	NM_125161	835886	AT5G57780	AT5G57780	hypothetical protein	At.29313	NA	ref|NM_125161|ta|CNS0A1PT|tc|TC385120	chr5:23405524-23405465	Arabidopsis thaliana uncharacterized protein (AT5G57780) mRNA, complete cds [NM_125161]		ACGATCGTAGGAACAAATAAATGTACATGCATCACTCTTGTGAATATGAAGTAGCTAATG
A_84_P579221	4.51769	2.62783	0.0331085	0.193822	-3.96793	A_84_P579221	FALSE	NM_126189	NM_126189	814656	AT2G01280	MEE65	Cyclin/Brf1-like TBP-binding protein	At.52585	NA	ref|NM_126189	chr2:148071-148130	Arabidopsis thaliana Cyclin/Brf1-like TBP-binding protein (MEE65) mRNA, complete cds [NM_126189]	GO:0005634(nucleus)|GO:0006355(regulation of transcription, DNA-dependent)|GO:0009793(embryo development ending in seed dormancy)|GO:0015377(cation:chloride symporter activity)	GGTGAGGACGAAACGCGGTTGAAGACAACGGCCTGGAATTTACAAAACAAAGACTATCTT
A_84_P600900	8.27309	5.4216	0.000890157	0.0447188	-0.250713	A_84_P600900	FALSE	NM_115546	NM_115546	824854	AT3G56870	AT3G56870	hypothetical protein	At.51005	NA	ref|NM_115546|gb|AY735621|tc|TC378694	chr3:21055205-21055264	Arabidopsis thaliana uncharacterized protein (AT3G56870) mRNA, complete cds [NM_115546]	GO:0003674(molecular_function)|GO:0005575(cellular_component)|GO:0008150(biological_process)	AGTTGCAAGAAATGGCTTTCGATCATTGAACGTGACTGTAATCGGTTTTGCAAACTCATG
A_84_P601919	6.09957	10.3278	1.39759e-05	0.00795212	3.8003	A_84_P601919	FALSE	NM_119620	NM_119620	829606	AT4G34550	AT4G34550	hypothetical protein	At.75147	NA	ref|NM_119620|ta|TA34926_3702|tc|TC377837	chr4:16503819-16503878	Arabidopsis thaliana uncharacterized protein (AT4G34550) mRNA, complete cds [NM_119620]	GO:0003674(molecular_function)|GO:0005575(cellular_component)|GO:0008150(biological_process)	GTTAACCCATGGATTCAGAGATGGTGTAAGAGAAAAGCTGCAGACGTTCATGAACCAAGA
A_84_P603601	9.55477	7.00279	0.000183088	0.0227451	1.34992	A_84_P603601	FALSE	NM_116519	NM_116519	828160	AT4G02850	AT4G02850	phenazine biosynthesis PhzC/PhzF family protein	At.50315	NA	ref|NM_116519|ta|TA50585_3702|tc|TC374654	chr4:1266534-1266475	Arabidopsis thaliana phenazine biosynthesis PhzC/PhzF family protein (AT4G02850) mRNA, complete cds [NM_116519]	GO:0003824(catalytic activity)|GO:0009058(biosynthetic process)|GO:0012505(endomembrane system)	TCTTTCGACTCTTTGCCAAAGTCTTGAAAAATAAGGTCAAGATTTTGATTTCTCGAACTC
A_84_P604229	2.13507	2.81596	0.0251179	0.171567	-3.68944	A_84_P604229	FALSE	NM_201802	NM_201802	2745560	AT2G25305	AT2G25305	putative defensin-like protein 67	At.51331	NA	ref|NM_201802|tc|NP1660017	chr2:10774686-10774627	Arabidopsis thaliana putative defensin-like protein 67 (AT2G25305) mRNA, complete cds [NM_201802]	GO:0003674(molecular_function)|GO:0008150(biological_process)|GO:0012505(endomembrane system)	GGTGTTTGCATTCTATTCCGAGGACTTCCTCCAAGAACTTCTACATTACGTTGTTGTTGT
A_84_P610685	9.04956	5.2648	0.00105883	0.0473345	-0.428873	A_84_P610685	FALSE	NM_115829	NM_115829	825136	AT3G59670	AT3G59670	hypothetical protein	At.50292	NA	ref|NM_115829|gb|AK229782|ta|TA45736_3702|tc|TC380714	chr3:22042284-22042343	Arabidopsis thaliana uncharacterized protein (AT3G59670) mRNA, complete cds [NM_115829]	GO:0005575(cellular_component)|GO:0008150(biological_process)	TGAAATGCTTGTTCCTAGGAACAAAAGGACAAGAGGTGGAGAACGTAAGGCAAGTTCTTG
A_84_P715317	10.4219	5.05804	0.00133788	0.0514869	-0.669566	A_84_P715317	FALSE	NM_001124117	NM_001124117	3767688	AT1G72416	AT1G72416	chaperone DnaJ-domain containing protein	At.47738	NA	ref|NM_001124117|ref|NM_001124118|ref|NM_001036191|ref|NM_001198453	chr1:27258958-27258899	Arabidopsis thaliana chaperone DnaJ-domain containing protein (AT1G72416) mRNA, complete cds [NM_001124117]	GO:0005575(cellular_component)|GO:0008150(biological_process)|GO:0031072(heat shock protein binding)	TTTTTGTGGAACTTCATGTTGTAAAAGTTGTCGTGGTGAAGAAAATATGGTGGTATGTAC
A_84_P722142	8.91289	11.2018	8.01917e-06	0.00643423	4.29247	A_84_P722142	FALSE		BX816598	NA	AT2G43375			At.36902	NA	gb|BX816598|ta|TA43577_3702|tc|TC381844	chr2:18017553-18017494	Arabidopsis thaliana Full-length cDNA Complete sequence from clone GSLTPGH58ZA12 of Hormone Treated Callus of strain col-0 of Arabidopsis thaliana (thale cress) [BX816598]		TGCTTGCAATCGAGGAGACAACATTTATTCTGTTTTGCTTGCAATTTCATTATTGATGTC
A_84_P732491	9.42201	3.886	0.00565927	0.0882152	-2.16044	A_84_P732491	FALSE	NM_001125693	NM_001125693	6240402	AT5G03995	AT5G03995	hypothetical protein	At.48006	NA	ref|NM_001125693|tc|TC390804	chr5:1077743-1077684	Arabidopsis thaliana uncharacterized protein (AT5G03995) mRNA, complete cds [NM_001125693]	GO:0003674(molecular_function)|GO:0005575(cellular_component)|GO:0008150(biological_process)	GAGAAATCTGCAGAAGCTTTCTTCGTTTTCTTTCCAAAGGTTCATGAAGATGACCAACAG
A_84_P735806	6.71369	3.119	0.0162212	0.140582	-3.24448	A_84_P735806	FALSE		EF183106	6240912	AT5G07571	AT5G07571	Oleosin family protein	At.74591	NA	gb|EF183106|tc|TC397756|tc|TC392887|tc|TC387595	chr5:2396876-2396817	Arabidopsis thaliana clone asmbl_14211 unknown mRNA sequence [EF183106]	GO:0003674(molecular_function)|GO:0008150(biological_process)|GO:0012511(monolayer-surrounded lipid storage body)|GO:0016021(integral to membrane)	CAAAACATTCACTTTCTATATTAATCTGTTTGCGCATTTAGGCGTTGATCTAGCATTTGG
A_84_P754822	8.78765	9.78387	2.0178e-05	0.00903416	3.46658	A_84_P754822	FALSE	NM_001123791	NM_001123791	5007676	AT1G10657	AT1G10657	hypothetical protein	At.46562	NA	ref|NM_001123791|ref|NM_001084038|ref|NM_001084037|ref|NM_001123790	chr1:3530716-3530867	Arabidopsis thaliana uncharacterized protein (AT1G10657) mRNA, complete cds [NM_001123791]	GO:0003674(molecular_function)|GO:0005575(cellular_component)|GO:0008150(biological_process)	CTTACATTCGCATGGTTCAACATATGATAGAGAGATGCATTCTACTCCGTATGACGCGGG
A_84_P755200	3.31189	2.45503	0.0427733	0.219622	-4.22386	A_84_P755200	FALSE			NA					NA		chr2:010635573-010635632			TTACAAGGTGGGTTTTTTTTTCTTGAGGGCAAGCAATTCCCCAACATGGTATTTGATTCC
A_84_P756272	10.194	13.5202	2.18054e-06	0.00478685	5.37882	A_84_P756272	FALSE			NA				At.68734	NA	tc|NP10426526|ta|DQ459184	chr2:11721228-11721169	GB		GGGATATTCAACGGAGAATGTGAGACGGATTTTGCATCATGCGGTTACAATTGTTGGTTA
A_84_P756427	10.7632	15.623	7.92213e-07	0.00437681	6.14876	A_84_P756427	FALSE	NM_128302	NM_128302	817287	AT2G27420	AT2G27420	cysteine proteinase-like protein	At.27094	NA	ref|NM_128302|gb|AY064033|ta|TA46947_3702|ta|AV785980	chr2:11726332-11726273	Arabidopsis thaliana cysteine proteinase-like protein (AT2G27420) mRNA, complete cds [NM_128302]	GO:0004197(cysteine-type endopeptidase activity)|GO:0006508(proteolysis)|GO:0008234(cysteine-type peptidase activity)|GO:0012505(endomembrane system)	TGCTTTCTATCCACTTGCTTGAATACATGAAGATTGATTGGGTGGGCTTGAAGTAGTTGA
A_84_P757095	8.79488	6.8016	0.000220433	0.0243049	1.16475	A_84_P757095	FALSE	NM_001036271	NM_001036271	3768692	AT2G12462	AT2G12462	hypothetical protein	At.47797	NA	ref|NM_001036271|ta|TA42221_3702|ta|TA42222_3702|ta|BP650234	chr2:5050725-5050666	Arabidopsis thaliana uncharacterized protein (AT2G12462) mRNA, complete cds [NM_001036271]	GO:0003674(molecular_function)|GO:0005575(cellular_component)|GO:0008150(biological_process)	TAGATGGAAACTTAAACGAACGATTGAGATTATCAGGGCCGTTGAAAGGAAGACCACCAA
A_84_P762584	1.98468	2.43852	0.0438375	0.222284	-4.24829	A_84_P762584	FALSE			NA					NA		chr3:014734758-014734699			AGTAACTCATGTGTTTTTTCACGACCCCGTCGGGTTCATGATAGAGATTTGTAGCTCAAG
A_84_P765568	8.87503	14.3879	1.41193e-06	0.00478685	5.71788	A_84_P765568	FALSE			NA	AT4G13493				NA		chr4:007845747-007845806			CCTGTCAGCTAAGATCCGGACTACAACAAAGCACGTCTACTCTACTATATTCTTTTGCGA
A_84_P767638	6.33486	8.4436	5.41302e-05	0.0135659	2.54093	A_84_P767638	FALSE	NM_124671	NM_124671	835370	AT5G52930	AT5G52930	hypothetical protein	At.55515	NA	ref|NM_124671|ta|TA51604_3702|tc|TC366831	chr5:21471348-21471407	Arabidopsis thaliana uncharacterized protein (AT5G52930) mRNA, complete cds [NM_124671]	GO:0003674(molecular_function)|GO:0005575(cellular_component)|GO:0008150(biological_process)	GATGAATCCGCCACTTTCGGACTGGATGAGTCCTCCCTCTTTAGTTCTAGTCATACATAC
A_84_P769524	4.70868	7.33371	0.000136105	0.0192388	1.64387	A_84_P769524	FALSE	NM_001126042	NM_001126042	6240245	AT5G66816	AT5G66816	hypothetical protein	At.69397	NA	ref|NM_001126042|tc|NP13352490|tc|TC394052	chr5:26681686-26681745	Arabidopsis thaliana uncharacterized protein (AT5G66816) mRNA, complete cds [NM_001126042]	GO:0003674(molecular_function)|GO:0008150(biological_process)|GO:0012505(endomembrane system)	GATGAAGGAGAATGAAGAAAATGCTGGAGGGTATAAAGATGACTTCGAACCTACGACGCC
A_84_P775912	4.70524	5.49306	0.000823366	0.0434386	-0.170756	A_84_P775912	FALSE			NA					NA	tc|NP180276	chr3:22236472-22236531	GB		GAACAGTTTGAGAAGCTGCGTGCATTGCTTGGAATGGTTAATATGTCTGAAGTAAGCTGA
A_84_P784866	10.9392	3.87399	0.00574966	0.0891019	-2.17683	A_84_P784866	FALSE	NM_101424	NM_101424	838125	AT1G15550	GA3OX1	gibberellin 3-beta-dioxygenase 1	At.10782	NA	ref|NM_101424|gb|BX814134|ta|TA44797_3702|ta|TA44796_3702	chr1:5344713-5344654	Arabidopsis thaliana gibberellin 3-beta-dioxygenase 1 (GA3OX1) mRNA, complete cds [NM_101424]	GO:0005737(cytoplasm)|GO:0008134(transcription factor binding)|GO:0009639(response to red or far red light)|GO:0009686(gibberellin biosynthetic process)|GO:0009739(response to gibberellin stimulus)|GO:0009740(gibberellic acid mediated signaling pathway)|GO:0010114(response to red light)|GO:0016707(gibberellin 3-beta-dioxygenase activity)	TATCAAGATATCACCTGTACCGAAGCTGGTTAGTCCCGTTGAATCGCCTCTATACCAATC
A_84_P786320	5.71044	7.19813	0.000153488	0.0207374	1.52501	A_84_P786320	FALSE		BX832035	NA				At.25345	NA	gb|BX832035|ta|TA46605_3702|tc|TC389847	chr5:14088686-14088627	Arabidopsis thaliana Full-length cDNA Complete sequence from clone GSLTPGH48ZB02 of Hormone Treated Callus of strain col-0 of Arabidopsis thaliana (thale cress) [BX832035]		ACCTTTGCTATCTTCTTGAAGCTTTGCATCTTGGAAAACTCATGGAACCTCTACCCTTAT
A_84_P786602	9.99385	8.95685	3.65489e-05	0.0115576	2.91405	A_84_P786602	FALSE	NM_103581	NM_103581	841066	AT1G45010	AT1G45010	TRAM, LAG1 and CLN8 (TLC) lipid-sensing domain containing protein	At.27146	NA	ref|NM_103581|gb|BX815661|ta|TA26888_3702|ta|CNS0AE1V	chr1:17013998-17013621	Arabidopsis thaliana TRAM, LAG1 and CLN8 (TLC) lipid-sensing domain containing protein (AT1G45010) mRNA, complete cds [NM_103581]	GO:0003674(molecular_function)|GO:0008150(biological_process)|GO:0012505(endomembrane system)|GO:0016021(integral to membrane)	TGTGGACCTTTCCTCGTTTACGTCAGTCTATCAGCTGATAATCCCATCTTCATCAAGGTA
A_84_P787082	5.119	3.46276	0.0100155	0.113708	-2.74963	A_84_P787082	FALSE	NM_127217	NM_127217	816166	AT2G16650	PRORP2	proteinaceous RNase P 2	At.29161	NA	ref|NM_127217|gb|AK175948|ta|TA46189_3702|tc|NP455098	chr2:7217391-7217332	Arabidopsis thaliana proteinaceous RNase P 2 (PRORP2) mRNA, complete cds [NM_127217]	GO:0005634(nucleus)|GO:0006855(drug transmembrane transport)|GO:0015238(drug transmembrane transporter activity)|GO:0015297(antiporter activity)|GO:0055085(transmembrane transport)	AATGGTTCTGTGGAGAAAAAGCTGGTGAGGTTGGTGATAATGGAATTGGTTCTGATGTTG
A_84_P787715	10.2252	9.49981	2.462e-05	0.00961187	3.28321	A_84_P787715	FALSE	NM_106467	NM_106467	844153	AT1G78170	AT1G78170	hypothetical protein	At.34328	NA	ref|NM_106467|gb|BT003949|ta|TA42554_3702|ta|AV441363	chr1:29414865-29414924	Arabidopsis thaliana uncharacterized protein (AT1G78170) mRNA, complete cds [NM_106467]	GO:0003674(molecular_function)|GO:0005575(cellular_component)|GO:0008150(biological_process)	GCAAGTTCATGCACCCACACGATCACAGCTCTACAAAACTGTTTAAACCATCAAATTTGC
A_84_P787853	8.22119	5.9078	0.000530409	0.0368626	0.278416	A_84_P787853	FALSE	NM_114818	NM_114818	824120	AT3G49580	LSU1	response to low sulfur 1 protein	At.35588	NA	ref|NM_114818|ref|NM_001203113|gb|CD531703|gb|EG495906	chr3:18375509-18375450	Arabidopsis thaliana response to low sulfur 1 protein (LSU1) mRNA, complete cds [NM_114818]	GO:0003674(molecular_function)|GO:0008150(biological_process)	TATCACGATCGCATGCTCTTCCTCATGGATCAAATCTCTCGTCTCTCTTCTTCTTCTGTC
A_84_P789439	8.4916	6.52186	0.000287372	0.0274272	0.898779	A_84_P789439	FALSE	NM_113353	NM_113353	822036	AT3G24460	AT3G24460	Serinc-domain containing serine and sphingolipid biosynthesis protein	At.45826	NA	ref|NM_113353|gb|AY064147|ta|TA49114_3702|tc|NP226813	chr3:8886589-8886530	Arabidopsis thaliana Serinc-domain containing serine and sphingolipid biosynthesis protein (AT3G24460) mRNA, complete cds [NM_113353]	GO:0016020(membrane)	GATTCTTTCATTTTGTGTTTGCCACAGGAGCAATGTACTTCGCTATGCTACTCATCGGTT
A_84_P789698	10.2181	4.79207	0.0018235	0.0574538	-0.988974	A_84_P789698	FALSE	NM_001036191	NM_001036191	3767688	AT1G72416	AT1G72416	chaperone DnaJ-domain containing protein	At.47738	NA	ref|NM_001036191|ref|NM_001124116|ref|NM_001124117|ref|NM_001124118	chr1:27259562-27259414	Arabidopsis thaliana chaperone DnaJ-domain containing protein (AT1G72416) mRNA, complete cds [NM_001036191]	GO:0005575(cellular_component)|GO:0008150(biological_process)|GO:0031072(heat shock protein binding)	CATAAATGAGATGGTGACGCTTATGGCTCAAACTCAATCTACGGGGGACGAAAGTTTAGA
A_84_P793568	4.98106	5.2689	0.001054	0.0472368	-0.424173	A_84_P793568	FALSE	NM_106246	NM_106246	843929	AT1G75960	AT1G75960	AMP-dependent synthetase and ligase family protein	At.67201	NA	ref|NM_106246|gb|BX838515|gb|AY070450|ta|TA43283_3702	chr1:28518359-28518418	Arabidopsis thaliana AMP-dependent synthetase and ligase family protein (AT1G75960) mRNA, complete cds [NM_106246]	GO:0003824(catalytic activity)|GO:0008152(metabolic process)	CTTCCATTGGAATAGGAAGATCCGACGTTGTCTCTGTCCTATCTGCTAATACTCCGGAAA
A_84_P798631	3.53736	3.07525	0.0172669	0.144594	-3.3083	A_84_P798631	FALSE		EG503573	NA				At.69409	NA	gb|EG503573	chr4:2080288-2080229	AYBHD94TF pooled cDNA populations Arabidopsis thaliana cDNA, mRNA sequence [EG503573]		GTTTGTTTCCGCTGTTTCTACTCTCATCGGAGATGATCTATTCACCGCATATCTCTTCGC
A_84_P800204	3.83549	2.64461	0.0322988	0.191799	-3.94306	A_84_P800204	FALSE		EG458218	832331	AT5G22680	AT5G22680	hypothetical protein	At.69034	NA	gb|EG458218|gb|EG458235|gb|EG458223	chr5:7540449-7540508	AYAXA77TR pooled cDNA populations Arabidopsis thaliana cDNA, mRNA sequence [EG458218]	GO:0003674(molecular_function)|GO:0008150(biological_process)|GO:0012505(endomembrane system)	ATCAAGATCCTTAAGTTTAGGCGTAGCCACAAAATCTATCCAACGCGTGACACAAGACTT
A_84_P802702	3.35466	3.38094	0.0112172	0.119407	-2.86622	A_84_P802702	FALSE		EG448084	NA				At.72036	NA	gb|EG448084|tc|TC389768	unmapped	AYAID36TF pooled cDNA populations Arabidopsis thaliana cDNA, mRNA sequence [EG448084]		GATAGCTTGCAGCATGTATGTTTGAAATTTACCGCGGGATCTTCAATTGCACCTAACCTG
A_84_P803345	13.4278	6.93385	0.000195021	0.0236001	1.28703	A_84_P803345	FALSE		AK222109	838380	AT1G18000	AT1G18000	transmembrane transporter-like protein	At.72620	NA	gb|AK222109	chr1:6196098-6196157	Arabidopsis thaliana mRNA for hypothetical protein, complete cds, clone: RAFL22-91-A11 [AK222109]	GO:0003674(molecular_function)|GO:0005575(cellular_component)|GO:0055085(transmembrane transport)	TCAAAACAGGGCTCGGATCTGTGACTGTTTGTGATCCGTCTGTTACGATTCTTTCTTTAG
A_84_P810688	12.1284	4.0561	0.00453283	0.0807342	-1.93085	A_84_P810688	FALSE	NM_121601	NM_121601	831453	AT5G15960	KIN1	stress-induced protein KIN1	At.27428	NA	ref|NM_121601|ta|TA28667_3702|ta|TA28659_3702|ta|DR343516	chr5:5210454-5210513	Arabidopsis thaliana stress-induced protein KIN1 (KIN1) mRNA, complete cds [NM_121601]	GO:0003674(molecular_function)|GO:0005575(cellular_component)|GO:0006970(response to osmotic stress)|GO:0009409(response to cold)|GO:0009414(response to water deprivation)|GO:0009631(cold acclimation)|GO:0009737(response to abscisic acid stimulus)|GO:0010017(red or far-red light signaling pathway)	AGACCGGCCTGAACAAGTAGAGATTCGGGTCAAATTTGGGAGTTATAATTTCCCTTTTCT
A_84_P821249	10.2924	6.77704	0.000225551	0.0246228	1.14179	A_84_P821249	FALSE	NM_120840	NM_120840	830651	AT5G07580	AT5G07580	ERF/AP2 transcription factor	At.26419	NA	ref|NM_120840|ta|TA36462_3702|ta|TA36463_3702|ta|H76142	chr5:2399803-2399862	Arabidopsis thaliana ERF/AP2 transcription factor (AT5G07580) mRNA, complete cds [NM_120840]	GO:0003677(DNA binding)|GO:0003700(sequence-specific DNA binding transcription factor activity)|GO:0005634(nucleus)|GO:0006355(regulation of transcription, DNA-dependent)|GO:0009873(ethylene mediated signaling pathway)	TTTCATGGGAGATTTTGACTTCGATGCTTCTTTGGTCTCAGGACTTGGGTGTATAGAACC
A_84_P821416	10.9005	4.04697	0.00458669	0.0811146	-1.94307	A_84_P821416	FALSE	NM_105558	NM_105558	843216	AT1G68840	RAV2	AP2/ERF and B3 domain-containing transcription factor RAV2	At.25344	NA	ref|NM_105558|ref|NM_001198423|ta|TA36671_3702|ta|CNS0ABW6	chr1:25881104-25881163	Arabidopsis thaliana AP2/ERF and B3 domain-containing transcription factor RAV2 (RAV2) mRNA, complete cds [NM_105558]	GO:0003677(DNA binding)|GO:0003700(sequence-specific DNA binding transcription factor activity)|GO:0006355(regulation of transcription, DNA-dependent)|GO:0009507(chloroplast)|GO:0045892(negative regulation of transcription, DNA-dependent)	GGCAGTGACTAAAGGAGTTTTGATCAACTTCGAAGACGTTAACGGTAAAGTGTGGAGGTT
A_84_P822373	9.27797	12.5239	3.71302e-06	0.00541622	4.94702	A_84_P822373	FALSE	NM_113746	NM_113746	822453	AT3G28270	AT3G28270	hypothetical protein	At.5792	NA	ref|NM_113746|ref|NM_180313|ta|TA37635_3702|ta|TA37636_3702	chr3:10538948-10539006	Arabidopsis thaliana uncharacterized protein (AT3G28270) mRNA, complete cds [NM_113746]	GO:0003674(molecular_function)|GO:0005575(cellular_component)|GO:0008150(biological_process)	GTGTGGCAGACTTCATTACCGAAATAGAAGACGATGTGTGGGACAACCTAAGCTCTAAAG
A_84_P822379	9.12056	10.1726	1.54925e-05	0.00796102	3.70733	A_84_P822379	FALSE	NM_113746	NM_113746	822453	AT3G28270	AT3G28270	hypothetical protein	At.5792	NA	ref|NM_113746|ref|NM_180313|gb|DR279144|ta|TA37636_3702	chr3:10538925-10538984	Arabidopsis thaliana uncharacterized protein (AT3G28270) mRNA, complete cds [NM_113746]	GO:0003674(molecular_function)|GO:0005575(cellular_component)|GO:0008150(biological_process)	GCACTTAGTTGAAGTTACCCAAGGTGTGGCAGACTTCATTACCGAAATAGAAGACGATGT
A_84_P823859	8.10384	12.7214	3.33109e-06	0.0051942	5.0365	A_84_P823859	FALSE	NM_126250	NM_126250	814720	AT2G01890	PAP8	purple acid phosphatase 8	At.16914	NA	ref|NM_126250|ref|NM_201668|ta|TA39218_3702|ta|TA39219_3702	chr2:397167-397108	Arabidopsis thaliana purple acid phosphatase 8 (PAP8) mRNA, complete cds [NM_126250]	GO:0003993(acid phosphatase activity)|GO:0004722(protein serine/threonine phosphatase activity)|GO:0012505(endomembrane system)|GO:0016311(dephosphorylation)	AAGGCGTGGAAAGGAGATGTGAATGATTGGAACCCACAAGAGATGAGGTTTTACTATGAT
A_84_P826049	8.419	6.66993	0.000249477	0.0258155	1.04081	A_84_P826049	FALSE	NM_129763	NM_129763	818799	AT2G41990	AT2G41990	hypothetical protein	At.28028	NA	ref|NM_129763|ta|TA41942_3702|tc|TC376663	chr2:17528376-17528435	Arabidopsis thaliana uncharacterized protein (AT2G41990) mRNA, complete cds [NM_129763]	GO:0003674(molecular_function)|GO:0005575(cellular_component)|GO:0008150(biological_process)	CGCTTAATCTCACTATCGTCCTCCATTCAAAAGCTTACATTTTGGGAAGACTCGTCACCT
A_84_P826434	9.36716	4.44689	0.00276725	0.0663926	-1.42014	A_84_P826434	FALSE	NM_123683	NM_123683	834334	AT5G43170	ZF3	zinc-finger protein 3	At.43325	NA	ref|NM_123683|ta|TA42362_3702|tc|TC385299	chr5:17331080-17331021	Arabidopsis thaliana zinc-finger protein 3 (ZF3) mRNA, complete cds [NM_123683]	GO:0003676(nucleic acid binding)|GO:0003677(DNA binding)|GO:0003700(sequence-specific DNA binding transcription factor activity)|GO:0005515(protein binding)|GO:0005634(nucleus)|GO:0008270(zinc ion binding)|GO:0009409(response to cold)|GO:0010200(response to chitin)|GO:0042538(hyperosmotic salinity response)|GO:0043565(sequence-specific DNA binding)|GO:0045892(negative regulation of transcription,…	GATGGCGACTAAGAAGCCTCGCCTGAAGTAAGTCTTTGTTGAAGACTTGGAAGTTTATCA
A_84_P828333	6.28392	6.01739	0.000473918	0.0349032	0.392942	A_84_P828333	FALSE	NM_128528	NM_128528	817524	AT2G29740	UGT71C2	UDP-glucosyl transferase 71C2	At.43055	NA	ref|NM_128528|gb|BT004155|ta|TA44829_3702|ta|TA44830_3702	chr2:12708160-12708219	Arabidopsis thaliana UDP-glucosyl transferase 71C2 (UGT71C2) mRNA, complete cds [NM_128528]	GO:0005575(cellular_component)|GO:0008152(metabolic process)|GO:0008194(UDP-glycosyltransferase activity)|GO:0016757(transferase activity, transferring glycosyl groups)|GO:0080043(quercetin 3-O-glucosyltransferase activity)|GO:0080044(quercetin 7-O-glucosyltransferase activity)|GO:0080045(quercetin 3'-O-glucosyltransferase activity)	GATGGGCTTTGATCGGTGATGGGTTTTAAAGTTTTTACACCATGCAAACGTTGTCGTTTT
A_84_P833267	11.1995	7.68264	0.000100685	0.0172462	1.94011	A_84_P833267	FALSE	NM_116519	NM_116519	828160	AT4G02850	AT4G02850	phenazine biosynthesis PhzC/PhzF family protein	At.50315	NA	ref|NM_116519|ta|TA50585_3702|tc|TC375709|tc|TC374654	chr4:1266594-1266535	Arabidopsis thaliana phenazine biosynthesis PhzC/PhzF family protein (AT4G02850) mRNA, complete cds [NM_116519]	GO:0003824(catalytic activity)|GO:0009058(biosynthetic process)|GO:0012505(endomembrane system)	CAGAGAGTCTTGCTTACCGGGAAAGCTGTGACTGTCATGAAAGGCTCTATCTTAGTTTAA
A_84_P836671	10.0238	11.098	8.54801e-06	0.00655154	4.2367	A_84_P836671	FALSE			NA					NA	ta|TA52555_3702	chr1:4681252-4681192			CCTGAAGAAAACATGGTCCATCATAACCCACATCTGGAGATAACAGAGGAATCAGAGCAG
A_84_P840256	9.15622	9.53695	2.39807e-05	0.00961187	3.30755	A_84_P840256	FALSE	NM_103581	NM_103581	841066	AT1G45010	AT1G45010	TRAM, LAG1 and CLN8 (TLC) lipid-sensing domain containing protein	At.27146	NA	ref|NM_103581|ta|TA26888_3702|tc|NP212893|tc|TC384234	chr1:17014776-17014035	Arabidopsis thaliana TRAM, LAG1 and CLN8 (TLC) lipid-sensing domain containing protein (AT1G45010) mRNA, complete cds [NM_103581]	GO:0003674(molecular_function)|GO:0008150(biological_process)|GO:0012505(endomembrane system)|GO:0016021(integral to membrane)	GGGAGATTCTCAAAGAGATTGGATACAAAGACACCAAACTCAATCTAGCTGCCGATGTGA
A_84_P841179	8.74517	5.48112	0.000834121	0.0434853	-0.184054	A_84_P841179	FALSE			NA					NA	tc|NP226468	chr3:9945143-9944890	GB		ACTATAACATTCTCTGCAAACAGAACCACCAACGAGTTTGGACTGTACAAGACCGTTCAA
A_84_P843444	3.78067	2.43237	0.0442403	0.22325	-4.25737	A_84_P843444	FALSE	NM_001124976	NM_001124976	818172	AT2G35990	AT2G35990	cytokinin riboside 5'-monophosphate phosphoribohydrolase LOG2	At.50820	NA	ref|NM_001124976|ref|NM_001161082|ref|NM_129158|gb|AY648328	chr2:15116334-15116393	Arabidopsis thaliana cytokinin riboside 5'-monophosphate phosphoribohydrolase LOG2 (AT2G35990) mRNA, complete cds [NM_001124976]	GO:0003674(molecular_function)|GO:0005634(nucleus)|GO:0005829(cytosol)|GO:0008150(biological_process)	TTCTACGATTCACTATTGACGTTTATAGATAAGGCAGTGGACGAAGGCTTCGTCTCCTCC
A_84_P848499	5.59402	8.0049	7.69591e-05	0.0152742	2.20185	A_84_P848499	FALSE		BX832035	NA				At.25345	NA	gb|BX832035|ta|TA46605_3702|tc|TC389847	chr5:14088708-14088649	Arabidopsis thaliana Full-length cDNA Complete sequence from clone GSLTPGH48ZB02 of Hormone Treated Callus of strain col-0 of Arabidopsis thaliana (thale cress) [BX832035]		GAAGGCTCCAACAGATCTTCCAACCTTTGCTATCTTCTTGAAGCTTTGCATCTTGGAAAA
A_84_P852482	6.29632	3.77391	0.00656608	0.0941538	-2.31407	A_84_P852482	FALSE	NM_111439	NM_111439	819733	AT3G05660	RLP33	receptor like protein 33	At.49590	NA	ref|NM_111439|tc|TC392010	chr3:1649170-1649111	Arabidopsis thaliana receptor like protein 33 (RLP33) mRNA, complete cds [NM_111439]	GO:0006952(defense response)|GO:0007165(signal transduction)|GO:0009507(chloroplast)|GO:0016301(kinase activity)	TAAAATGGGCTTGCTTACATAATTTAGGCCCATTAATGAAAGACGTCGGCGAAGAAAGCA
A_84_P857102	4.50487	5.81385	0.000584861	0.0380539	0.178856	A_84_P857102	FALSE			NA				At.139	NA	ta|AI992744|tc|TC397734	chr1:1522327-1522383	Rep: Chromosome chr12 scaffold_36, whole genome shotgun sequence - Vitis vinifera (Grape), partial (34%) [TC397734]		CCCTCCTGTGGTTTCCTTCTTTCAATAAAGGTTTCTCCGATTCCAATGGTCAAACTTTGG
A_84_P857237	10.1101	10.5104	1.2403e-05	0.00757921	3.90741	A_84_P857237	FALSE			NA				At.44978	NA	ta|AV545592|tc|TC397808	chr2:17159216-17159157	Rep: F-box protein At2g41170 - Arabidopsis thaliana (Mouse-ear cress), partial (46%) [TC397808]		CTTAATTCCTTCCGTCGTTGACTGTAAGCAGAAGTTTTTAATCGAAACAAACCCCGACGG
A_84_P869470	10.5838	4.31838	0.00324664	0.0707192	-1.58546	A_84_P869470	FALSE	NM_105558	NM_105558	843216	AT1G68840	RAV2	AP2/ERF and B3 domain-containing transcription factor RAV2	At.25344	NA	ref|NM_105558|ref|NM_001198423|ta|TA36672_3702|ta|TA36671_3702	chr1:25880975-25881034	Arabidopsis thaliana AP2/ERF and B3 domain-containing transcription factor RAV2 (RAV2) mRNA, complete cds [NM_105558]	GO:0003677(DNA binding)|GO:0003700(sequence-specific DNA binding transcription factor activity)|GO:0006355(regulation of transcription, DNA-dependent)|GO:0009507(chloroplast)|GO:0045892(negative regulation of transcription, DNA-dependent)	CAAAGTTTTAAAGACGCGTGAAGTTCTTTTCGAGAAGGCTGTTACACCTAGCGACGTTTG
A_84_P93089	11.3498	12.2968	4.21498e-06	0.00560592	4.84159	A_84_P93089	FALSE	NM_179324	NM_179324	837926	AT1G13650	AT1G13650	hypothetical protein	At.23396	NA	ref|NM_179324|ref|NM_101235|gb|BT004067|ta|TA48466_3702	chr1:4680546-4680487	Arabidopsis thaliana uncharacterized protein (AT1G13650) mRNA, complete cds [NM_179324]	GO:0003674(molecular_function)|GO:0005575(cellular_component)|GO:0008150(biological_process)	CCTTTTTAGGCTTTGCATTCAATATACAAAGACCGTTCGAATAAGAACAGAAAATAGTGG

## Sheet: down DEPs
ProbeName	AveExpr	t	P.Value	adj.P.Val	B	SPOT_ID	CONTROL_TYPE	REFSEQ	GB_ACC	GENE	TAIR.Gene.Locus.ID	GENE_SYMBOL	GENE_NAME	UNIGENE_ID	ENSEMBL_ID	ACCESSION_STRING	CHROMOSOMAL_LOCATION	DESCRIPTION	GO_ID	SEQUENCE
A_84_P10160	10.0316	-4.19008	0.00381748	0.0760001	-1.75309	A_84_P10160	FALSE	NM_203017	NM_203017	830601	AT5G07100	WRKY26	WRKY DNA-binding protein 26	At.5041	NA	ref|NM_203017|ref|NM_120792|ta|TA43042_3702|ta|TA43043_3702	chr5:2205558-2205617	Arabidopsis thaliana WRKY DNA-binding protein 26 (WRKY26) mRNA, complete cds [NM_203017]	GO:0003700(sequence-specific DNA binding transcription factor activity)|GO:0006355(regulation of transcription, DNA-dependent)|GO:0034605(cellular response to heat)|GO:0070370(cellular heat acclimation)	ATCACAACTTACGAAGGAAAACACAAACACCAAATCCCGACCCCAAGAAGAGGTCCAGTT
A_84_P101676	5.26395	-2.67841	0.0307295	0.186928	-3.89298	A_84_P101676	FALSE	NM_117585	NM_117585	827157	AT4G14980	AT4G14980	Cysteine/Histidine-rich C1 domain family protein	At.33224	NA	ref|NM_117585|ta|BT023461|ta|CNS0A4BD|tc|TC367711	chr4:8562037-8561978	Arabidopsis thaliana Cysteine/Histidine-rich C1 domain family protein (AT4G14980) mRNA, complete cds [NM_117585]	GO:0035556(intracellular signal transduction)	GAGCTGTAGGAGACTTTACTGGCTACGTTTGTTCGATTAACTGTGTATTCCCAAAAGCGG
A_84_P10224	12.2519	-6.35217	0.000338932	0.0293611	0.732476	A_84_P10224	FALSE	NM_123136	NM_123136	833755	AT5G37770	TCH2	calcium-binding protein CML24	At.30466	NA	ref|NM_123136|gb|AK227202|ta|TA32219_3702|ta|TA32221_3702	chr5:14999193-14999134	Arabidopsis thaliana calcium-binding protein CML24 (TCH2) mRNA, complete cds [NM_123136]	GO:0005509(calcium ion binding)|GO:0005886(plasma membrane)|GO:0009408(response to heat)|GO:0009409(response to cold)|GO:0009612(response to mechanical stimulus)|GO:0009646(response to absence of light)|GO:0009733(response to auxin stimulus)|GO:0009737(response to abscisic acid stimulus)|GO:0009739(response to gibberellin stimulus)|GO:0009909(regulation of flower development)|GO:0009961(response …	GTGAGAAGTGCTCTGTGCAAGATTGTAAGAAGATGATTAGTAAAGTTGATATTGATGGTG
A_84_P102986	9.46312	-5.46944	0.000844802	0.0438096	-0.197095	A_84_P102986	FALSE	NM_128266	NM_128266	817250	AT2G27080	AT2G27080	late embryogenesis abundant hydroxyproline-rich glycoprotein	At.68415	NA	ref|NM_128266|ref|NM_201811|ta|AU226478|ta|DR376794	chr2:11567305-11567364	Arabidopsis thaliana late embryogenesis abundant hydroxyproline-rich glycoprotein (AT2G27080) mRNA, complete cds [NM_128266]	GO:0003674(molecular_function)|GO:0008150(biological_process)|GO:0009506(plasmodesma)	TTGATGAGAACATATAATGTTGTGAATTTGTGATTGGCCGGAACATTTCCAATTTGAACC
A_84_P10518	10.7203	-9.82621	1.95969e-05	0.00895153	3.49336	A_84_P10518	FALSE	NM_103892	NM_103892	841428	AT1G50040	AT1G50040	hypothetical protein	At.43578	NA	ref|NM_103892|gb|AY074383|ta|TA46406_3702|ta|BP620382	chr1:18543737-18543796	Arabidopsis thaliana uncharacterized protein (AT1G50040) mRNA, complete cds [NM_103892]	GO:0003674(molecular_function)|GO:0008150(biological_process)|GO:0009507(chloroplast)	GTGGATCTAAGCATGGATGCTTGTAGGCTCTTCTCTCAGAAGCTAAGAAATGAGCTGAGA
A_84_P10555	7.1442	-3.05353	0.0178124	0.147039	-3.34005	A_84_P10555	FALSE	NM_104232	NM_104232	841789	AT1G53540	AT1G53540	HSP20-like chaperone	At.5366	NA	ref|NM_104232|gb|X16076|ta|TA39871_3702|tc|TC382971	chr1:19980875-19980934	Arabidopsis thaliana HSP20-like chaperone (AT1G53540) mRNA, complete cds [NM_104232]	GO:0009408(response to heat)	TAAGATGGAGGAAATCAAAGCCAGTATGGAAAATGGTGTGTTGTCGGTTACCGTGCCCAA
A_84_P10559	8.25714	-2.60869	0.0340577	0.19654	-3.99629	A_84_P10559	FALSE	NM_001123738	NM_001123738	839523	AT1G01560	MPK11	mitogen-activated protein kinase 11	At.49840	NA	ref|NM_001123738|ref|NM_100038|ta|TA51886_3702|tc|TC373142	chr1:204051-204110	Arabidopsis thaliana mitogen-activated protein kinase 11 (MPK11) mRNA, complete cds [NM_001123738]	GO:0004707(MAP kinase activity)|GO:0005515(protein binding)|GO:0005829(cytosol)|GO:0007165(signal transduction)|GO:0009737(response to abscisic acid stimulus)|GO:0016301(kinase activity)	TTACTTAGCACCGCTACACGAATATAACGAGGAACCTGTGTGTGTGAGACCGTTCCATTT
A_84_P10660	7.54476	-3.86593	0.00581116	0.089652	-2.18783	A_84_P10660	FALSE	NM_128503	NM_128503	817498	AT2G29490	GSTU1	glutathione S-transferase	At.20874	NA	ref|NM_128503|ta|TA38489_3702|ta|TA38490_3702|ta|AA597464	chr2:12631653-12631594	Arabidopsis thaliana glutathione S-transferase (GSTU1) mRNA, complete cds [NM_128503]	GO:0004364(glutathione transferase activity)|GO:0005737(cytoplasm)|GO:0009407(toxin catabolic process)	TCCAAGAGAGAAACAAATTGAGCGCATGACCAAAATTGCAGAGACAATTAAGTCTGCCTA
A_84_P10728	7.85332	-4.50836	0.00256587	0.0650015	-1.34198	A_84_P10728	FALSE	NM_128468	NM_128468	817459	AT2G29110	GLR2.8	glutamate receptor 2.8	At.13039	NA	ref|NM_128468|gb|AJ311495|ta|TA52944_3702|tc|NP455509	chr2:12506972-12506913	Arabidopsis thaliana glutamate receptor 2.8 (GLR2.8) mRNA, complete cds [NM_128468]	GO:0005217(intracellular ligand-gated ion channel activity)|GO:0006874(cellular calcium ion homeostasis)|GO:0009416(response to light stimulus)|GO:0012505(endomembrane system)|GO:0016020(membrane)	GTGTCATTTACCCCGAATGAAGAACGGTTAACTACGCAAACTATACATTTTGAAGATGAA
A_84_P10758	5.74257	-3.04579	0.0180112	0.147735	-3.35138	A_84_P10758	FALSE	NM_111278	NM_111278	819562	AT3G04070	NAC047	NAC domain containing protein 47	At.42943	NA	ref|NM_111278|ref|NM_001125096|gb|AK227417|ta|TA35437_3702	chr3:1061650-1061591	Arabidopsis thaliana NAC domain containing protein 47 (NAC047) mRNA, complete cds [NM_111278]	GO:0003700(sequence-specific DNA binding transcription factor activity)|GO:0005575(cellular_component)|GO:0006355(regulation of transcription, DNA-dependent)|GO:0007275(multicellular organismal development)	GATCATAGTATGATGCAACAACCTAGTTTCCTGAACCAGGAACTCATGATGAGTTCTCAC
A_84_P10799	4.97192	-3.96573	0.00509742	0.084558	-2.0523	A_84_P10799	FALSE	NM_113843	NM_113843	822572	AT3G29190	AT3G29190	terpene cyclase, C1 domain-containing protein	At.53561	NA	ref|NM_113843|tc|TC364294	chr3:11159438-11159379	Arabidopsis thaliana terpene cyclase, C1 domain-containing protein (AT3G29190) mRNA, complete cds [NM_113843]	GO:0000287(magnesium ion binding)|GO:0008152(metabolic process)|GO:0016829(lyase activity)	ACCCATCCCGAAGGAAAAATCAAGGAGAAGATGACTACACTGTTCGTTGATCAGATCCCT
A_84_P10801	5.86695	-2.40152	0.0463207	0.227429	-4.30295	A_84_P10801	FALSE	NM_102435	NM_102435	839213	AT1G26720	AT1G26720	hypothetical protein	At.65931	NA	ref|NM_102435|gb|EG506673|tc|TC385019|tc|TC387874	chr1:9234368-9234309	Arabidopsis thaliana uncharacterized protein (AT1G26720) mRNA, complete cds [NM_102435]	GO:0003674(molecular_function)|GO:0008150(biological_process)|GO:0012505(endomembrane system)	AAGACTAATGAGTTTGGTCTTTCCCTTGGAAATGACGGTGCAGAGCTCGGATACAACTAC
A_84_P10803	10.6082	-4.11536	0.00419985	0.0785431	-1.85189	A_84_P10803	FALSE	NM_113529	NM_113529	822223	AT3G26220	CYP71B3	cytochrome P450 71B3	At.19810	NA	ref|NM_113529|ta|TA41891_3702|tc|TC366565	chr3:9596536-9596477	Arabidopsis thaliana cytochrome P450 71B3 (CYP71B3) mRNA, complete cds [NM_113529]	GO:0004497(monooxygenase activity)|GO:0005506(iron ion binding)|GO:0009055(electron carrier activity)|GO:0019825(oxygen binding)|GO:0020037(heme binding)|GO:0055114(oxidation-reduction process)	AAACCATTCTTTTGGTTAATGCATGGTCGATAGGACGAAACCCTGAACTCTGGGAAAACC
A_84_P10863	5.27373	-5.45078	0.000862183	0.0441539	-0.217972	A_84_P10863	FALSE	NM_114710	NM_114710	824011	AT3G48520	CYP94B3	cytochrome P450, family 94, subfamily B, polypeptide 3	At.43897	NA	ref|NM_114710|ta|TA40773_3702|ta|TA40774_3702|tc|TC365952	chr3:17975269-17975210	Arabidopsis thaliana cytochrome P450, family 94, subfamily B, polypeptide 3 (CYP94B3) mRNA, complete cds [NM_114710]	GO:0002213(defense response to insect)|GO:0009555(pollen development)|GO:0009611(response to wounding)|GO:0009694(jasmonic acid metabolic process)|GO:0010154(fruit development)|GO:0012505(endomembrane system)|GO:0019825(oxygen binding)|GO:0048480(stigma development)|GO:0048653(anther development)	GGCATTTATGCAGATGAAATACGTCGTTGGTTCTGTTTTGAGTCGGTTTGAGATTGTGCC
[truncated: 386 more rows]

## Sheet: all probes
ProbeName	SystematicName	logFC	AveExpr	t	P.Value	adj.P.Val	B	ID	SPOT_ID	CONTROL_TYPE	REFSEQ	GB_ACC	GENE	TAIR.Gene.Locus.ID	GENE_SYMBOL	GENE_NAME	UNIGENE_ID	ENSEMBL_ID	ACCESSION_STRING	CHROMOSOMAL_LOCATION	DESCRIPTION	GO_ID	SEQUENCE
[truncated: 43,603 more rows]

[truncated: 1 more sheets: flowering-related probes]
