# Supplementary material for: The function of OsbHLH068 is partially redundant with its homolog, AtbHLH112, in the regulation of the salt stress response but has opposite functions to control flowering in Arabidopsis
Source: Plant Mol Biol. 2017 Jun 19;94(4):531–48. doi: 10.1007/s11103-017-0624-6 (PMC5504132; doi:10.1007/s11103-017-0624-6)
Supplement: Supplementary file 5 — Supplementary material 5 (XLSX 19148 KB) [file 11103_2017_624_MOESM5_ESM.xlsx]

## Sheet: all DEPs
ProbeName	Description	logFC	AveExpr	t	P.Value	adj.P.Val	B	SPOT_ID	CONTROL_TYPE	REFSEQ	GB_ACC	GENE	TAIR.Gene.Locus.ID	GENE_SYMBOL	GENE_NAME	UNIGENE_ID	ENSEMBL_ID	ACCESSION_STRING	CHROMOSOMAL_LOCATION	DESCRIPTION	GO_ID	SEQUENCE
A_84_P10001	ref|Arabidopsis thaliana invertase/pectin methylesterase inhibitor family protein (AT1G23350) mRNA, complete cds [NM_102184]	-2.86896	6.7893	-5.51593	0.000937036	0.00560264	-0.781816	A_84_P10001	FALSE	NM_102184	NM_102184	838944	AT1G23350	AT1G23350	plant invertase/pectin methylesterase inhibitor domain-containing protein	At.41554	NA	ref|NM_102184|gb|AK175880|ta|TA46278_3702|ta|CD533988	chr1:8293784-8293725	Arabidopsis thaliana plant invertase/pectin methylesterase inhibitor domain-containing protein (AT1G23350) mRNA, complete cds [NM_102184]	GO:0004857(enzyme inhibitor activity)|GO:0008150(biological_process)|GO:0030599(pectinesterase activity)|GO:0046910(pectinesterase inhibitor activity)	AGGAGGTCAACGTCATTTATAAATCCGCCGGGGTTTTGTACCGTATGGCTGATAATTGCT
A_84_P10003	ref|Arabidopsis thaliana inositol monophosphatase family protein (AT4G05090) mRNA, complete cds [NM_116748]	1.31434	11.1828	5.68189	0.000789283	0.00498205	-0.593887	A_84_P10003	FALSE	NM_116748	NM_116748	825853	AT4G05090	AT4G05090	putative PAP-specific phosphatase	At.33920	NA	ref|NM_116748|gb|AK175301|ta|TA43475_3702|ta|CNS0A2VL	chr4:2611532-2611591	Arabidopsis thaliana putative PAP-specific phosphatase (AT4G05090) mRNA, complete cds [NM_116748]	GO:0004437(inositol or phosphatidylinositol phosphatase activity)|GO:0006790(sulfur compound metabolic process)|GO:0008441(3'(2'),5'-bisphosphate nucleotidase activity)|GO:0009507(chloroplast)	AGGCTCATTTTTCCGGCGGGCGGTGTTGTAGTAAGCAACGGAAGTTTACATAATCAGATT
A_84_P10011	ref|Arabidopsis thaliana DNAJ heat shock N-terminal domain-containing protein (AT4G09350) mRNA, complete cds [NM_117003]	3.99737	10.0237	11.502	9.43959e-06	0.000315621	4.20467	A_84_P10011	FALSE	NM_117003	NM_117003	826517	AT4G09350	AT4G09350	chaperone DnaJ-domain containing protein	At.33701	NA	ref|NM_117003|ta|TA48519_3702|ta|CNS0A4HK|ta|AK175888	chr4:5931444-5931385	Arabidopsis thaliana chaperone DnaJ-domain containing protein (AT4G09350) mRNA, complete cds [NM_117003]	GO:0006457(protein folding)|GO:0009507(chloroplast)|GO:0031072(heat shock protein binding)	GGTTAGGTGGAAGAAACATGGAGCTTAGTGATCAAGCAATGACTGCTCTCACGTTCGATA
A_84_P10016	tc|GB|AF080119.1|AAC35531.1 No definition line found [NP040698]	1.18822	6.24817	3.68749	0.00798801	0.0257424	-3.11283	A_84_P10016	FALSE			NA					NA	tc|TC368727	chr4:6585711-6585893	Rep: GTC2 (GLOBAL TRANSCRIPTION FACTOR GROUP C2) - Arabidopsis thaliana, complete [TC368727]	GO:0003674(molecular_function)|GO:0005575(cellular_component)|GO:0008150(biological_process)	GACTTGAAGAAAGATGTTCTTAGGGTTGACTCAGTTCCAACAAATGCTGGAGGATGGGAG
A_84_P10019	ref|Arabidopsis thaliana beta-adaptin, putative (AT4G11380) mRNA, complete cds [NM_117209]	1.07847	11.543	8.08128	9.25342e-05	0.00124721	1.75041	A_84_P10019	FALSE	NM_001203772	NM_001203772	826741	AT4G11380	AT4G11380	beta-adaptin-like protein B	At.3659	NA	ref|NM_001203772|ref|NM_117209|ta|TA33511_3702|ta|BX834331	chr4:6925254-6925313	Arabidopsis thaliana beta-adaptin-like protein B (AT4G11380) mRNA, complete cds [NM_001203772]	GO:0005488(binding)|GO:0005829(cytosol)|GO:0005886(plasma membrane)|GO:0006886(intracellular protein transport)|GO:0008565(protein transporter activity)|GO:0015031(protein transport)|GO:0016192(vesicle-mediated transport)|GO:0030276(clathrin binding)	TTATAGCAAAGCGCAAGAACGGGAACCAAGACGTGATCTACTTATCAGCCAAAGATCCAC
A_84_P10020	ref|Arabidopsis thaliana ATGPX6 (GLUTATHIONE PEROXIDASE 6); glutathione peroxidase (ATGPX6) mRNA, complete cds [NM_117229]	-1.00984	13.5791	-6.44005	0.00037594	0.00304005	0.218683	A_84_P10020	FALSE	NM_117229	NM_117229	826765	AT4G11600	GPX6	glutathione peroxidase	At.23184	NA	ref|NM_117229|ta|TA30591_3702|ta|CB262700|tc|TC378738	chr4:7010216-7010157	Arabidopsis thaliana glutathione peroxidase (GPX6) mRNA, complete cds [NM_117229]	GO:0004602(glutathione peroxidase activity)|GO:0005739(mitochondrion)|GO:0005829(cytosol)|GO:0005886(plasma membrane)|GO:0009507(chloroplast)|GO:0009651(response to salt stress)|GO:0046686(response to cadmium ion)	GTTGACAAAGATGGAAATGTTGTCGATCGTTTCGCACCAACTACCTCACCTCTCAGCATT
A_84_P10027	ref|Arabidopsis thaliana proline-rich extensin-like family protein (AT4G13390) mRNA, complete cds [NM_117413]	1.23003	5.77268	3.14266	0.0166344	0.0440686	-3.89603	A_84_P10027	FALSE	NM_117413	NM_117413	826970	AT4G13390	AT4G13390	Proline-rich extensin-like family protein	At.33379	NA	ref|NM_117413|tc|TC370429	chr4:7784246-7784305	Arabidopsis thaliana Proline-rich extensin-like family protein (AT4G13390) mRNA, complete cds [NM_117413]	GO:0005199(structural constituent of cell wall)|GO:0009664(plant-type cell wall organization)|GO:0012505(endomembrane system)	AGCTCTCTGCCACCTCTAACATATTATTCTCCTTCTCCGAAGGTAATCTACAACTCTCCA
A_84_P10028	ref|Arabidopsis thaliana ATTIM23-1 (TRANSLOCASE OF INNER MITOCHONDRIAL MEMBRANE 23); P-P-bond-hydrolysis-driven protein transmembrane transporter (ATTIM23-1) mRNA, complete cds [NM_101615]	-2.54908	10.9795	-6.8824	0.000251179	0.00233261	0.660199	A_84_P10028	FALSE	NM_101615	NM_101615	838327	AT1G17530	TIM23-1	translocase of inner mitochondrial membrane 23	At.22998	NA	ref|NM_101615|ta|TA36153_3702|tc|TC378139	chr1:6027991-6028050	Arabidopsis thaliana translocase of inner mitochondrial membrane 23 (TIM23-1) mRNA, complete cds [NM_101615]	GO:0005743(mitochondrial inner membrane)|GO:0005744(mitochondrial inner membrane presequence translocase complex)|GO:0006626(protein targeting to mitochondrion)|GO:0015031(protein transport)|GO:0015450(P-P-bond-hydrolysis-driven protein transmembrane transporter activity)	ACACGACGAAGCTGAAAATCAACAGGATTTTGAATTCGTCTGGTCAGGCAGGTCGTACTT
A_84_P100286	ref|Arabidopsis thaliana unknown protein (AT3G08600) mRNA, complete cds [NM_111694]	1.00708	10.2666	6.46361	0.000367757	0.00299856	0.242786	A_84_P100286	FALSE	NM_111694	NM_111694	820007	AT3G08600	AT3G08600	hypothetical protein	At.17611	NA	ref|NM_111694|ta|TA28463_3702|ta|TA28464_3702|tc|TC391890	chr3:2613720-2613779	Arabidopsis thaliana uncharacterized protein (AT3G08600) mRNA, complete cds [NM_111694]	GO:0003674(molecular_function)|GO:0005886(plasma membrane)|GO:0008150(biological_process)	CTTTGTGGTAAGCAAGTTGATACTTCCACATTCATCTTGTTTCTCTGCTGGTGATAAGGA
A_84_P10029	ref|Arabidopsis thaliana transferase family protein (AT4G13840) mRNA, complete cds [NM_117458]	1.85711	12.2797	8.01188	9.77074e-05	0.00128437	1.69119	A_84_P10029	FALSE	NM_117458	NM_117458	827018	AT4G13840	AT4G13840	HXXXD-type acyl-transferase-like protein	At.2726	NA	ref|NM_117458|ta|TA34328_3702|ta|TA34329_3702|ta|BP653396	chr4:8014158-8014099	Arabidopsis thaliana HXXXD-type acyl-transferase-like protein (AT4G13840) mRNA, complete cds [NM_117458]	GO:0008150(biological_process)|GO:0016740(transferase activity)|GO:0016747(transferase activity, transferring acyl groups other than amino-acyl groups)	TTACGTTGCCGGAGGAAGAGATGGAGAGGGTAAAATTGGAATTTAAGAAGTTTGGTTTGA
A_84_P10035	ref|Arabidopsis thaliana kelch repeat-containing F-box family protein (AT4G19330) mRNA, complete cds [NM_118053]	1.30892	5.09407	5.2735	0.00121166	0.00666156	-1.06316	A_84_P10035	FALSE	NM_118053	NM_118053	827674	AT4G19330	AT4G19330	putative F-box/kelch-repeat protein	At.54407	NA	ref|NM_118053|tc|TC366240	chr4:10558445-10558602	Arabidopsis thaliana putative F-box/kelch-repeat protein (AT4G19330) mRNA, complete cds [NM_118053]	GO:0003674(molecular_function)|GO:0005575(cellular_component)|GO:0008150(biological_process)|GO:0009409(response to cold)	TGCTGTGCTTATAGCCCCTCGGTCCTTAAAACTTATAATTCAATTAGTTTTAATCAGAAC
A_84_P10037	ref|Arabidopsis thaliana catalytic/ cation binding / chitinase/ hydrolase, hydrolyzing O-glycosyl compounds (AT4G19760) mRNA, complete cds [NM_118096]	1.19853	5.21626	3.54645	0.0096189	0.0294693	-3.31228	A_84_P10037	FALSE	NM_118096	NM_118096	827720	AT4G19760	AT4G19760	Glycosyl hydrolase family protein with chitinase insertion domain	At.54418	NA	ref|NM_118096|tc|TC373324	chr4:10751717-10751776	Arabidopsis thaliana Glycosyl hydrolase family protein with chitinase insertion domain (AT4G19760) mRNA, complete cds [NM_118096]	GO:0003824(catalytic activity)|GO:0004553(hydrolase activity, hydrolyzing O-glycosyl compounds)|GO:0004568(chitinase activity)|GO:0005575(cellular_component)|GO:0005975(carbohydrate metabolic process)|GO:0043169(cation binding)	TTGTGTACAAAGTGAAATACGCTAAGTTTACTGGTCTGCTTGGTTACTTCTCGTGGCATG
A_84_P10038	ref|Arabidopsis thaliana QRT3 (QUARTET 3); polygalacturonase (QRT3) mRNA, complete cds [NM_118124]	-2.55939	7.20488	-6.38225	0.000396888	0.00314644	0.159286	A_84_P10038	FALSE	NM_118124	NM_118124	827750	AT4G20050	QRT3	Polygalacturonase QRT3	At.32754	NA	ref|NM_118124|ref|NM_001084941|ta|TA28610_3702|ta|TA44614_3702	chr4:10849990-10849931	Arabidopsis thaliana Polygalacturonase QRT3 (QRT3) mRNA, complete cds [NM_118124]	GO:0004650(polygalacturonase activity)|GO:0009556(microsporogenesis)|GO:0010584(pollen exine formation)|GO:0012505(endomembrane system)	TTTCTGATAACCGGGTGGTCGTTGAGACAAACGCTCCTGTTACTGGGACAGTTTATGTAA
A_84_P10040	ref|Arabidopsis thaliana smB (small nuclear ribonucleoprotein associated protein B) (smB) mRNA, complete cds [NM_179083]	1.02535	10.5601	3.54837	0.00959435	0.02941	-3.30954	A_84_P10040	FALSE	NM_179083	NM_179083	827792	AT4G20440	smB	small nuclear ribonucleoprotein associated protein B	At.3551	NA	ref|NM_179083|ref|NM_001160786|ref|NM_001036605|ref|NM_118163	chr4:11023043-11022984	Arabidopsis thaliana small nuclear ribonucleoprotein associated protein B (smB) mRNA, complete cds [NM_179083]	GO:0000398(nuclear mRNA splicing, via spliceosome)|GO:0005634(nucleus)|GO:0005654(nucleoplasm)|GO:0005732(small nucleolar ribonucleoprotein complex)|GO:0005829(cytosol)|GO:0015030(Cajal body)	CCACAGCAGTTTTCTGGACCACCACCGCCTCAGTATGGGCAAAGGCCAATGATTCCTCCT
A_84_P10041	ref|Arabidopsis thaliana FAD-binding domain-containing protein (AT4G20840) mRNA, complete cds [NM_118202]	1.34038	9.25028	4.20357	0.00415191	0.015884	-2.4059	A_84_P10041	FALSE	NM_118202	NM_118202	827832	AT4G20840	AT4G20840	FAD-binding and BBE domain-containing protein	At.48889	NA	ref|NM_118202|gb|AY062595|gb|AK317639|ta|TA30470_3702	chr4:11159437-11159496	Arabidopsis thaliana FAD-binding and BBE domain-containing protein (AT4G20840) mRNA, complete cds [NM_118202]	GO:0003824(catalytic activity)|GO:0005886(plasma membrane)|GO:0009055(electron carrier activity)|GO:0016491(oxidoreductase activity)|GO:0048046(apoplast)|GO:0050660(flavin adenine dinucleotide binding)	GATAATTTTGATCGATTAGTAAAGGTTAAAACAGCGGCTGATCCAGATAATTTCTTCAGG
A_84_P10043	ref|Arabidopsis thaliana protein kinase family protein (AT4G21230) mRNA, complete cds [NM_118242]	1.05098	6.14439	2.90068	0.0233405	0.0568092	-4.25309	A_84_P10043	FALSE	NM_118242	NM_118242	827872	AT4G21230	CRK27	cysteine-rich receptor-like protein kinase 27	At.50359	NA	ref|NM_118242|ta|TA53409_3702|tc|TC364398|tc|TC374230	chr4:11319341-11319282	Arabidopsis thaliana cysteine-rich receptor-like protein kinase 27 (CRK27) mRNA, complete cds [NM_118242]	GO:0006468(protein phosphorylation)|GO:0012505(endomembrane system)|GO:0016301(kinase activity)	AGCTTCCAAAACCATCGCAGCCTGGTTTCTTCAGAAGATCAGCGTCGTTTTCGATTTCTT
A_84_P100456	ref|Arabidopsis thaliana CONSTANS-like protein-related (AT1G07050) mRNA, complete cds [NM_100579]	-5.13144	8.55336	-21.9246	1.23353e-07	1.79357e-05	8.5077	A_84_P100456	FALSE	NM_100579	NM_100579	837216	AT1G07050	AT1G07050	CCT motif family protein	At.42316	NA	ref|NM_100579|ta|TA45974_3702|tc|TC379329	chr1:2164353-2164294	Arabidopsis thaliana CCT motif family protein (AT1G07050) mRNA, complete cds [NM_100579]	GO:0003674(molecular_function)|GO:0005575(cellular_component)|GO:0008150(biological_process)	GGTCGGTTCGTGAAAAGAGAGACTTAAAAGGGGCAAAAATATCTGGAGAAAAATATCTCC
A_84_P100496	ref|Arabidopsis thaliana unknown protein (AT3G01670) mRNA, complete cds [NM_111033]	-1.88308	11.7936	-3.38953	0.0118681	0.034288	-3.53703	A_84_P100496	FALSE	NM_111033	NM_111033	821096	AT3G01670	AT3G01670	hypothetical protein	At.18469	NA	ref|NM_111033|ta|TA33351_3702|tc|TC359901	chr3:250346-250405	Arabidopsis thaliana uncharacterized protein (AT3G01670) mRNA, complete cds [NM_111033]	GO:0003674(molecular_function)|GO:0008150(biological_process)	CTCCTTGTTGTGAGTTTCTCTACTCTTCATGTTGTTGTTGTTGTTCTGCTCTACTAAAAG
A_84_P10051	ref|Arabidopsis thaliana protein kinase family protein (AT4G23300) mRNA, complete cds [NM_118459]	2.79899	10.4023	8.39171	7.28884e-05	0.0010717	2.00994	A_84_P10051	FALSE	NM_118459	NM_118459	828429	AT4G23300	CRK22	cysteine-rich receptor-like protein kinase 22	At.32446	NA	ref|NM_118459|ta|TA46698_3702|tc|TC363292|tc|TC362257	chr4:12184380-12184439	Arabidopsis thaliana cysteine-rich receptor-like protein kinase 22 (CRK22) mRNA, complete cds [NM_118459]	GO:0006468(protein phosphorylation)|GO:0012505(endomembrane system)|GO:0016301(kinase activity)	AAGAGAATCCAGAAGACCGTCCAAAGTTGTCAACCATTGTCTCAATGCTTACCAGTAACA
A_84_P10053	ref|Arabidopsis thaliana leucine-rich repeat transmembrane protein kinase, putative (AT4G23740) mRNA, complete cds [NM_118505]	1.13175	10.9925	7.5117	0.00014634	0.0016512	1.25072	A_84_P10053	FALSE	NM_118505	NM_118505	828474	AT4G23740	AT4G23740	putative inactive receptor kinase	At.27883	NA	ref|NM_118505|ta|TA36160_3702|ta|DR383281|tc|TC361691	chr4:12368975-12369034	Arabidopsis thaliana putative inactive receptor kinase (AT4G23740) mRNA, complete cds [NM_118505]	GO:0004674(protein serine/threonine kinase activity)|GO:0005524(ATP binding)|GO:0005886(plasma membrane)|GO:0006468(protein phosphorylation)|GO:0007169(transmembrane receptor protein tyrosine kinase signaling pathway)|GO:0016301(kinase activity)	TTGAGATGTTGCAGATTGCAATGTCCTGTGTTGTGAAAGCAGCAGATCAGAGGCCAAAGA
A_84_P10055	ref|Arabidopsis thaliana WRKY7; calmodulin binding / transcription factor (WRKY7) mRNA, complete cds [NM_118557]	-1.16226	10.0135	-6.02742	0.000558226	0.00395785	-0.214428	A_84_P10055	FALSE	NM_118557	NM_118557	828525	AT4G24240	WRKY7	putative WRKY transcription factor 7	At.20946	NA	ref|NM_118557|ta|TA34085_3702|ta|TA34084_3702|ta|AV817189	chr4:12573385-12573444	Arabidopsis thaliana putative WRKY transcription factor 7 (WRKY7) mRNA, complete cds [NM_118557]	GO:0003700(sequence-specific DNA binding transcription factor activity)|GO:0005515(protein binding)|GO:0005516(calmodulin binding)|GO:0005634(nucleus)|GO:0006355(regulation of transcription, DNA-dependent)	GAGACCACAACCATGCTTTGGTTCTCGAGACGACGACGATGAATCATGACAAAACTCTTT
A_84_P10057	ref|Arabidopsis thaliana TAR2 (TRYPTOPHAN AMINOTRANSFERASE RELATED 2); L-tryptophan:2-oxoglutarate aminotransferase/ L-tryptophan:pyruvate aminotransfe_ (TAR2) mRNA, complete cds [NM_202879]	1.31982	9.04405	5.27497	0.00120974	0.00665344	-1.06142	A_84_P10057	FALSE	NM_202879	NM_202879	828569	AT4G24670	TAR2	tryptophan aminotransferase related 2	At.26567	NA	ref|NM_202879|ref|NM_118600|ta|TA41682_3702|tc|TC369388	chr4:12728051-12727992	Arabidopsis thaliana tryptophan aminotransferase related 2 (TAR2) mRNA, complete cds [NM_202879]	GO:0009684(indoleacetic acid biosynthetic process)|GO:0009723(response to ethylene stimulus)|GO:0009793(embryo development ending in seed dormancy)|GO:0009908(flower development)|GO:0009958(positive gravitropism)|GO:0010078(maintenance of root meristem identity)|GO:0010087(phloem or xylem histogenesis)|GO:0010588(cotyledon vascular tissue pattern formation)|GO:0012505(endomembrane system)|GO:0016…	AAAGTACTTCGGAGATGAGCTAAGTAATGTGAGGATAAGCATGTTGGATAGAGATACTAA
A_84_P100576	ref|Arabidopsis thaliana DC1 domain-containing protein (AT4G11540) mRNA, complete cds [NM_117223]	1.00061	3.6364	4.43569	0.00313397	0.0129933	-2.10035	A_84_P100576	FALSE	NM_117223	NM_117223	826758	AT4G11540	AT4G11540	cysteine/histidine-rich C1 domain-containing protein	At.65358	NA	ref|NM_117223|tc|TC366673	chr4:6991516-6991457	Arabidopsis thaliana cysteine/histidine-rich C1 domain-containing protein (AT4G11540) mRNA, complete cds [NM_117223]	GO:0012505(endomembrane system)|GO:0035556(intracellular signal transduction)	TACACAATGACCGGCTTACTTTAGTTACATGCGTGGCCAACTTCTTCTCGTGTACAGCTT
A_84_P100606	ref|Arabidopsis thaliana pectinesterase family protein (AT1G02810) mRNA, complete cds [NM_100160]	-4.39314	7.68991	-6.43496	0.000377731	0.00305072	0.213476	A_84_P100606	FALSE	NM_100160	NM_100160	838078	AT1G02810	AT1G02810	pectinesterase 7	At.42579	NA	ref|NM_100160|gb|AK228966|ta|TA40737_3702|ta|TA40735_3702	chr1:620270-620329	Arabidopsis thaliana pectinesterase 7 (AT1G02810) mRNA, complete cds [NM_100160]	GO:0004857(enzyme inhibitor activity)|GO:0005618(cell wall)|GO:0009505(plant-type cell wall)|GO:0012505(endomembrane system)|GO:0030599(pectinesterase activity)|GO:0042545(cell wall modification)	ATTTATCGAAGCTGATTGGATTTGGAAGACAGGAGTGCCTTACACCAGCGGTCTAATTTC
A_84_P10062	ref|Arabidopsis thaliana 40S ribosomal protein S10 (RPS10A) (AT4G25740) mRNA, complete cds [NM_001036641]	-1.08165	9.45776	-5.45107	0.00100298	0.00587191	-0.856277	A_84_P10062	FALSE	NM_001036641	NM_001036641	828679	AT4G25740	AT4G25740	40S ribosomal protein S10-1	At.22650	NA	ref|NM_001036641|ref|NM_118706|ta|TA28674_3702|tc|NP1657085	chr4:13108631-13108188	Arabidopsis thaliana 40S ribosomal protein S10-1 (AT4G25740) mRNA, complete cds [NM_001036641]	GO:0003735(structural constituent of ribosome)|GO:0005829(cytosol)|GO:0006412(translation)|GO:0016020(membrane)|GO:0022626(cytosolic ribosome)|GO:0022627(cytosolic small ribosomal subunit)	CAGAGAACAATCGCAGAGAGATCTGCAAATACCTTTTCAAAGAGGGAGTATGCTTTGCTA
A_84_P10063	ref|Arabidopsis thaliana epsin N-terminal homology (ENTH) domain-containing protein (AT4G25940) mRNA, complete cds [NM_118727]	1.5233	8.48532	5.942	0.000607319	0.00417688	-0.306783	A_84_P10063	FALSE	NM_118727	NM_118727	828700	AT4G25940	AT4G25940	putative clathrin assembly protein	At.28423	NA	ref|NM_118727|ta|TA44970_3702|ta|BX835432|tc|TC365060	chr4:13170074-13170015	Arabidopsis thaliana putative clathrin assembly protein (AT4G25940) mRNA, complete cds [NM_118727]	GO:0005488(binding)|GO:0005543(phospholipid binding)|GO:0005545(1-phosphatidylinositol binding)|GO:0030276(clathrin binding)|GO:0048268(clathrin coat assembly)	ATTCCAAATGCAACAAGATCCTTTTGCAATGTCCAACAACATTGCTCCTCCCACTAATGT
A_84_P10064	ref|Arabidopsis thaliana unknown protein (AT4G26130) mRNA, complete cds [NM_118746]	1.21207	11.81	10.2519	2.00753e-05	0.000500558	3.40158	A_84_P10064	FALSE	NM_118746	NM_118746	828719	AT4G26130	AT4G26130	hypothetical protein	At.25514	NA	ref|NM_118746|ta|TA34204_3702|ta|BP816127|ta|BP649597	chr4:13240481-13240422	Arabidopsis thaliana uncharacterized protein (AT4G26130) mRNA, complete cds [NM_118746]	GO:0003674(molecular_function)|GO:0008150(biological_process)|GO:0012505(endomembrane system)	CAACAAGTTTAAGCAACAGCTTAAGCTACAGAGGCTAGATTCGTTTCTAAGGTACAGAGA
A_84_P10068	ref|Arabidopsis thaliana unknown protein (AT4G26920) mRNA, complete cds [NM_118826]	-1.40715	3.34126	-3.89789	0.00608793	0.021015	-2.82015	A_84_P10068	FALSE	NM_118826	NM_118826	828799	AT4G26920	AT4G26920	StAR-related lipid-transfer protein	At.54524	NA	ref|NM_118826|tc|TC369100	chr4:13527077-13527136	Arabidopsis thaliana StAR-related lipid-transfer protein (AT4G26920) mRNA, complete cds [NM_118826]	GO:0003674(molecular_function)|GO:0005575(cellular_component)|GO:0008150(biological_process)	ACGATTGCAACTGAAGAGATTGTAGCGAATACACTGGTGAGTGATGTGGAGAGAGGAATT
A_84_P10071	ref|Arabidopsis thaliana pfkB-type carbohydrate kinase family protein (AT4G27600) mRNA, complete cds [NM_118896]	1.22404	13.0683	6.62824	0.000315879	0.00270736	0.409316	A_84_P10071	FALSE	NM_118896	NM_118896	828871	AT4G27600	NARA5	pfkB-like carbohydrate kinase family protein	At.2798	NA	ref|NM_118896|ta|TA33961_3702|ta|AV815190|ta|BP664008	chr4:13782938-13782879	Arabidopsis thaliana pfkB-like carbohydrate kinase family protein (NARA5) mRNA, complete cds [NM_118896]	GO:0009507(chloroplast)|GO:0015979(photosynthesis)|GO:0016301(kinase activity)	ATCTTATACGGTATCTTGAGGGGTGTCTCTGACTTGAAAGGAATGGGAGATATGGCTGCA
A_84_P10072	ref|Arabidopsis thaliana BGLU10 (BETA GLUCOSIDASE 10); catalytic/ cation binding / hydrolase, hydrolyzing O-glycosyl compounds (BGLU10) mRNA, complete cds [NM_118921]	1.51025	10.1187	9.13329	4.24251e-05	0.000778914	2.59646	A_84_P10072	FALSE	NM_118921	NM_118921	828896	AT4G27830	BGLU10	beta glucosidase 10	At.23641	NA	ref|NM_118921|ta|TA37281_3702|tc|TC366686	chr4:13862608-13862385	Arabidopsis thaliana beta glucosidase 10 (BGLU10) mRNA, complete cds [NM_118921]	GO:0003824(catalytic activity)|GO:0004553(hydrolase activity, hydrolyzing O-glycosyl compounds)|GO:0005773(vacuole)|GO:0005975(carbohydrate metabolic process)|GO:0043169(cation binding)	AGTATATATGATTTCCGCTGCGAATTCTTCATTTCTTCTGTGGGAGGCTACTCCATGGGG
A_84_P10073	ref|Arabidopsis thaliana nodulin MtN21 family protein (AT4G28040) mRNA, complete cds [NM_118943]	-3.00591	7.83245	-5.1476	0.00138895	0.00731525	-1.21253	A_84_P10073	FALSE	NM_118943	NM_118943	828919	AT4G28040	AT4G28040	nodulin MtN21 /EamA-like transporter family protein	At.71113	NA	ref|NM_118943|ref|NM_001036659|ref|NM_001125599|ref|NM_202899	chr4:13942127-13942186	Arabidopsis thaliana nodulin MtN21 /EamA-like transporter family protein (AT4G28040) mRNA, complete cds [NM_118943]	GO:0012505(endomembrane system)|GO:0016020(membrane)	TCTGACATTGTTTCCATTATGATTGGTGATAAGGCCTTTCGTAGTTCGGAGCTATTAGAA
A_84_P100746	ref|Arabidopsis thaliana meprin and TRAF homology domain-containing protein / MATH domain-containing protein (AT3G28220) mRNA, complete cds [NM_113741]	-2.42759	12.7464	-4.09399	0.00475479	0.0174983	-2.55287	A_84_P100746	FALSE	NM_113741	NM_113741	822448	AT3G28220	AT3G28220	TRAF-like family protein	At.5801	NA	ref|NM_113741|ta|CNS0A5V3|tc|TC369837	chr3:10526602-10526661	Arabidopsis thaliana TRAF-like family protein (AT3G28220) mRNA, complete cds [NM_113741]	GO:0003674(molecular_function)|GO:0005773(vacuole)|GO:0009941(chloroplast envelope)	CCTATCTCCCACTTTTCCCAATTCCCTAGTTTGTAGAAATCGTTGATTCCAAGCTAGCTT
A_84_P10075	ref|Arabidopsis thaliana ANAC073 (ARABIDOPSIS NAC DOMAIN CONTAINING PROTEIN 73); transcription activator/ transcription factor (ANAC073) mRNA, complete cds [NM_118992]	-1.46847	7.52598	-2.94047	0.0220651	0.0543634	-4.1941	A_84_P10075	FALSE	NM_118992	NM_118992	828968	AT4G28500	NAC073	NAC domain containing protein 73	At.54535	NA	ref|NM_118992|ta|TA51776_3702|tc|TC376157	chr4:14084205-14084264	Arabidopsis thaliana NAC domain containing protein 73 (NAC073) mRNA, complete cds [NM_118992]	GO:0003700(sequence-specific DNA binding transcription factor activity)|GO:0005634(nucleus)|GO:0007275(multicellular organismal development)|GO:0045893(positive regulation of transcription, DNA-dependent)|GO:2000652(regulation of secondary cell wall biogenesis)	CGTTCAATCAGACCGGGATACAGAACCACTTGGTTCATGACTCTCAACCTTTTATCCCTT
A_84_P10076	ref|Arabidopsis thaliana flavin-containing monooxygenase family protein / FMO family protein (AT4G28720) mRNA, complete cds [NM_119016]	-2.32194	7.29382	-3.90775	0.00601194	0.0208226	-2.80659	A_84_P10076	FALSE	NM_119016	NM_119016	828993	AT4G28720	YUC8	flavin-containing monooxygenase-like protein	At.50376	NA	ref|NM_119016|ta|TA47287_3702|tc|TC370554	chr4:14193871-14193930	Arabidopsis thaliana flavin-containing monooxygenase-like protein (YUC8) mRNA, complete cds [NM_119016]	GO:0004497(monooxygenase activity)|GO:0004499(flavin-containing monooxygenase activity)|GO:0009742(brassinosteroid mediated signaling pathway)|GO:0009851(auxin biosynthetic process)|GO:0016491(oxidoreductase activity)|GO:0050660(flavin adenine dinucleotide binding)|GO:0050661(NADP binding)	TCGCACAAGACATAGGCTCTGTTTGGCAACTTGAAACAAAACAACCCACGAAACGCTCAA
A_84_P10080	ref|Arabidopsis thaliana cytidine deaminase, putative / cytidine aminohydrolase, putative (AT4G29610) mRNA, complete cds [NM_119106]	-2.77233	8.45573	-6.78964	0.000272885	0.00246016	0.569491	A_84_P10080	FALSE	NM_119106	NM_119106	829082	AT4G29610	AT4G29610	cytidine/deoxycytidylate deaminase-like protein	At.54547	NA	ref|NM_119106|tc|TC376913	chr4:14518253-14518312	Arabidopsis thaliana cytidine/deoxycytidylate deaminase-like protein (AT4G29610) mRNA, complete cds [NM_119106]	GO:0003824(catalytic activity)|GO:0004126(cytidine deaminase activity)|GO:0005575(cellular_component)|GO:0008270(zinc ion binding)|GO:0009972(cytidine deamination)|GO:0016787(hydrolase activity)|GO:0046087(cytidine metabolic process)	CGAGGACTTTTTTGGACAAGATTGCCCCCAAGTGCGATTTCAAGGTCCTTCATTGCTATA
A_84_P10083	ref|Arabidopsis thaliana XTH19 (XYLOGLUCAN ENDOTRANSGLUCOSYLASE/HYDROLASE 19); hydrolase, acting on glycosyl bonds / hydrolase, hydrolyzing O-glycosyl _ (XTH19) mRNA, complete cds [NM_119175]	-1.23619	6.65458	-6.12495	0.000507536	0.00371976	-0.110127	A_84_P10083	FALSE	NM_119175	NM_119175	829152	AT4G30290	XTH19	xyloglucan:xyloglucosyl transferase	At.23039	NA	ref|NM_119175|ta|TA31092_3702|tc|TC374312	chr4:14829869-14829810	Arabidopsis thaliana xyloglucan:xyloglucosyl transferase (XTH19) mRNA, complete cds [NM_119175]	GO:0005618(cell wall)|GO:0010411(xyloglucan metabolic process)|GO:0012505(endomembrane system)|GO:0016798(hydrolase activity, acting on glycosyl bonds)|GO:0033946(xyloglucan-specific endo-beta-1,4-glucanase activity)|GO:0048046(apoplast)|GO:0080039(xyloglucan endotransglucosylase activity)	GGTGATGGTCGTGGAAAGATTCACGATAATCAAGGGAAACTTCTATCTCTCTCGCTTGAC
A_84_P10095	ref|Arabidopsis thaliana APM1 (AMINOPEPTIDASE M1); aminopeptidase (APM1) mRNA, complete cds [NM_119463]	1.3139	12.9787	9.39922	3.5264e-05	0.000697262	2.79608	A_84_P10095	FALSE	NM_119463	NM_119463	829446	AT4G33090	APM1	aminopeptidase M1	At.23906	NA	ref|NM_119463|ta|TA32685_3702|ta|TA32684_3702|ta|BP654839	chr4:15965995-15965936	Arabidopsis thaliana aminopeptidase M1 (APM1) mRNA, complete cds [NM_119463]	GO:0004177(aminopeptidase activity)|GO:0005829(cytosol)|GO:0005886(plasma membrane)|GO:0009926(auxin polar transport)	CATATCAATGCCAATTGGGTGGAGAGTATCAAGAAGGAAGATAATCTCACGCAGCTCGTT
A_84_P100996	ref|Arabidopsis thaliana 40S ribosomal protein S16 (RPS16A) (AT2G09990) mRNA, complete cds [NM_126785]	1.27243	3.76041	5.1912	0.00132448	0.00708373	-1.16055	A_84_P100996	FALSE	NM_126785	NM_126785	815456	AT2G09990	AT2G09990	40S ribosomal protein S16-1	At.48467	NA	ref|NM_126785|ta|TA29027_3702|tc|TC380742	chr2:3781338-3781397	Arabidopsis thaliana 40S ribosomal protein S16-1 (AT2G09990) mRNA, complete cds [NM_126785]	GO:0003735(structural constituent of ribosome)|GO:0005618(cell wall)|GO:0005829(cytosol)|GO:0006412(translation)|GO:0009506(plasmodesma)|GO:0009507(chloroplast)|GO:0016020(membrane)|GO:0022626(cytosolic ribosome)|GO:0022627(cytosolic small ribosomal subunit)	GTCTTGGTATAAAAGCCTATATTTTGCATTTTTCATCCGACTCTCTGCGTTAGGTTTCAT
A_84_P10100	ref|Arabidopsis thaliana DNA binding / transcription factor (AT4G34400) mRNA, complete cds [NM_119605]	-3.37247	8.23739	-4.04122	0.00507884	0.0183747	-2.62425	A_84_P10100	FALSE	NM_119605	NM_119605	829590	AT4G34400	AT4G34400	AP2/B3 domain-containing protein	At.54601	NA	ref|NM_119605|ta|DR383853|tc|TC372219|tc|TC382778	chr4:16447509-16447568	Arabidopsis thaliana AP2/B3 domain-containing protein (AT4G34400) mRNA, complete cds [NM_119605]	GO:0003677(DNA binding)|GO:0003700(sequence-specific DNA binding transcription factor activity)|GO:0006355(regulation of transcription, DNA-dependent)|GO:0012505(endomembrane system)	AGAAGACCGCATTTTGTGTGAGCTCTTGCGCAAGGGAACTTTCGTTTACGCAATCAAACT
A_84_P10101	ref|Arabidopsis thaliana BLH6 (BELL1-LIKE HOMEODOMAIN 6); DNA binding / transcription factor (BLH6) mRNA, complete cds [NM_119627]	1.86915	9.40824	11.1346	1.1689e-05	0.000360065	3.97823	A_84_P10101	FALSE	NM_119627	NM_119627	829613	AT4G34610	BLH6	BEL1-like homeodomain 6	At.50395	NA	ref|NM_119627|ref|NM_001125644|gb|BT012291|ta|TA50110_3702	chr4:16530629-16530570	Arabidopsis thaliana BEL1-like homeodomain 6 (BLH6) mRNA, complete cds [NM_119627]	GO:0003677(DNA binding)|GO:0003700(sequence-specific DNA binding transcription factor activity)|GO:0006355(regulation of transcription, DNA-dependent)	GGAGATGAAATGGAGTATGTAAACCCCGGAAGTCGCCAGAACCGGATAAATTCTTCACAA
A_84_P10105	ref|Arabidopsis thaliana XCP1 (XYLEM CYSTEINE PEPTIDASE 1); cysteine-type endopeptidase/ cysteine-type peptidase (XCP1) mRNA, complete cds [NM_202958]	-3.70987	9.81327	-6.59855	0.000324592	0.00275356	0.379522	A_84_P10105	FALSE	NM_202958	NM_202958	829688	AT4G35350	XCP1	Xylem cysteine proteinase 1	At.2280	NA	ref|NM_202958|ref|NM_119701|ta|TA45345_3702|tc|TC371155	chr4:16811737-16811796	Arabidopsis thaliana Xylem cysteine proteinase 1 (XCP1) mRNA, complete cds [NM_202958]	GO:0000325(plant-type vacuole)|GO:0004197(cysteine-type endopeptidase activity)|GO:0005634(nucleus)|GO:0006508(proteolysis)|GO:0008234(cysteine-type peptidase activity)|GO:0010623(developmental programmed cell death)	TGACTATGTTATTGTCAAGAACTCATGGGGACCAAGATGGGGAGAGAAAGGGTTTATTAG
A_84_P10107	ref|Arabidopsis thaliana NRPB1 (RNA POLYMERASE II LARGE SUBUNIT); DNA binding / DNA-directed RNA polymerase (NRPB1) mRNA, complete cds [NM_119746]	1.52681	10.1029	11.9051	7.51899e-06	0.000274931	4.44467	A_84_P10107	FALSE	NM_119746	NM_119746	829734	AT4G35800	NRPB1	DNA-directed RNA polymerase II subunit RPB1	At.23499	NA	ref|NM_119746|tc|NP044205|tc|NP044203|tc|TC395819	chr4:16961208-16961149	Arabidopsis thaliana DNA-directed RNA polymerase II subunit RPB1 (NRPB1) mRNA, complete cds [NM_119746]	GO:0003677(DNA binding)|GO:0003899(DNA-directed RNA polymerase activity)|GO:0005515(protein binding)|GO:0005634(nucleus)|GO:0005665(DNA-directed RNA polymerase II, core complex)|GO:0005773(vacuole)|GO:0006351(transcription, DNA-dependent)|GO:0006366(transcription from RNA polymerase II promoter)|GO:0009506(plasmodesma)|GO:0009507(chloroplast)	GTCATCAACGGGTCAGTATACCCCACATGAGGGCGATAAAAAGGACAAGACTGGAAAAAA
A_84_P10110	ref|Arabidopsis thaliana DNAJ heat shock N-terminal domain-containing protein (AT4G37480) mRNA, complete cds [NM_119912]	1.95701	4.341	6.8652	0.000255052	0.00235497	0.643453	A_84_P10110	FALSE		NM_119912	829903	AT4G37480	AT4G37480	chaperone DnaJ-domain-containing protein	At.54641	NA	gb|NM_119912|tc|TC366733	chr4:17621331-17621390	Arabidopsis thaliana DNAJ heat shock N-terminal domain-containing protein (AT4G37480) mRNA, complete cds [NM_119912]	GO:0005739(mitochondrion)|GO:0006457(protein folding)|GO:0031072(heat shock protein binding)	GACCACATTTTTCCTCAGTCAATAAAGTCTGGTTACATCTCTGTATTAGTTGTTGTTTGT
A_84_P10114	ref|Arabidopsis thaliana ATEXLA2 (ARABIDOPSIS THALIANA EXPANSIN-LIKE A2) (ATEXLA2) mRNA, complete cds [NM_120002]	-2.30151	8.59006	-3.80657	0.00684414	0.0229118	-2.94646	A_84_P10114	FALSE	NM_120002	NM_120002	829997	AT4G38400	EXLA2	expansin-like A2	At.2766	NA	ref|NM_120002|ta|TA37637_3702|tc|TC373894	chr4:17978957-17978898	Arabidopsis thaliana expansin-like A2 (EXLA2) mRNA, complete cds [NM_120002]	GO:0005576(extracellular region)|GO:0009664(plant-type cell wall organization)|GO:0009826(unidimensional cell growth)|GO:0009828(plant-type cell wall loosening)|GO:0012505(endomembrane system)	AGGCCAAACTGAAGTGGTAGCCATTTACATTGCTCAGGTTGGTTCGTCACATTGGAGTTA
A_84_P10117	ref|Arabidopsis thaliana ECT7 (evolutionarily conserved C-terminal region 7) (ECT7) mRNA, complete cds [NM_001123974]	1.95549	10.1142	12.3172	6.00175e-06	0.000241638	4.68137	A_84_P10117	FALSE	NM_001123974	NM_001123974	841229	AT1G48110	ECT7	hypothetical protein	At.48286	NA	ref|NM_001123974|ref|NM_103707|ta|TA44963_3702|tc|NP221678	chr1:17770398-17770339	Arabidopsis thaliana uncharacterized protein (ECT7) mRNA, complete cds [NM_001123974]	GO:0003674(molecular_function)|GO:0008150(biological_process)	TCTCCTGCAATCTTAACAGTCGGTACTATTCCTCTGGACCCCAAGTCACTTCAGAAGTAA
A_84_P10120	ref|Arabidopsis thaliana AP2 domain-containing transcription factor, putative (AT4G39780) mRNA, complete cds [NM_120141]	1.13119	9.88413	3.85494	0.00643161	0.0218583	-2.87942	A_84_P10120	FALSE	NM_120141	NM_120141	830136	AT4G39780	AT4G39780	ethylene-responsive transcription factor ERF060	At.2297	NA	ref|NM_120141|ta|TA46622_3702|ta|BX840575|tc|TC378298	chr4:18458352-18458293	Arabidopsis thaliana ethylene-responsive transcription factor ERF060 (AT4G39780) mRNA, complete cds [NM_120141]	GO:0003677(DNA binding)|GO:0003700(sequence-specific DNA binding transcription factor activity)|GO:0005634(nucleus)|GO:0006355(regulation of transcription, DNA-dependent)	CTTCGCCGGAATCTGGTATTACTACGTTCTTGGACTTTTCGGATTCTGGATTTGATGAGA
A_84_P10124	ref|Arabidopsis thaliana IAA1 (INDOLE-3-ACETIC ACID INDUCIBLE); protein binding / transcription factor (IAA1) mRNA, complete cds [NM_117536]	-1.05488	11.0153	-5.90547	0.000629774	0.0042786	-0.346561	A_84_P10124	FALSE	NM_117536	NM_117536	827103	AT4G14560	IAA1	auxin-responsive protein IAA1	At.43941	NA	ref|NM_117536|ta|TA39761_3702|ta|AI992520|tc|TC378351	chr4:8361721-8361780	Arabidopsis thaliana auxin-responsive protein IAA1 (IAA1) mRNA, complete cds [NM_117536]	GO:0003700(sequence-specific DNA binding transcription factor activity)|GO:0005515(protein binding)|GO:0005634(nucleus)|GO:0009733(response to auxin stimulus)	TCTTCATCTTGTCAAAAACTCAGAATCATGAAAGGATCCGAAGCTCCTACTGCCTTATGA
A_84_P101246	ref|Arabidopsis thaliana unknown protein (AT5G22530) mRNA, complete cds [NM_122158]	-2.34204	8.14637	-7.01743	0.000222974	0.00214712	0.790511	A_84_P101246	FALSE	NM_122158	NM_122158	832314	AT5G22530	AT5G22530	hypothetical protein	At.6845	NA	ref|NM_122158|ta|TA49593_3702|tc|TC383700	chr5:7480840-7480899	Arabidopsis thaliana uncharacterized protein (AT5G22530) mRNA, complete cds [NM_122158]	GO:0003674(molecular_function)|GO:0005575(cellular_component)|GO:0008150(biological_process)	TGCAAGAAGATGCCCGAGAAATGCATGTTCAAACCCAAACCAGAATGGATCTCGCATGTA
A_84_P10130	ref|Arabidopsis thaliana ATOPT3 (OLIGOPEPTIDE TRANSPORTER); oligopeptide transporter (ATOPT3) mRNA, complete cds [NM_117732]	2.45953	11.9766	15.3718	1.36617e-06	9.79053e-05	6.2035	A_84_P10130	FALSE	NM_117732	NM_117732	827332	AT4G16370	OPT3	oligopeptide transporter	At.4409	NA	ref|NM_117732|ta|TA28468_3702|ta|DR232273|tc|TC360945	chr4:9247761-9247702	Arabidopsis thaliana oligopeptide transporter (OPT3) mRNA, complete cds [NM_117732]	GO:0006857(oligopeptide transport)|GO:0006875(cellular metal ion homeostasis)|GO:0009506(plasmodesma)|GO:0015198(oligopeptide transporter activity)|GO:0016020(membrane)	GGTTGGTCACAGGAACCATCTTCAACTACTTTGTGTTCAATTACCACAAGAGATGGTGGC
A_84_P10131	ref|Arabidopsis thaliana MES16 (METHYL ESTERASE 16); catalytic/ hydrolase, acting on ester bonds / methyl indole-3-acetate esterase/ methyl jasmonate e_ (MES16) mRNA, complete cds [NM_117770]	1.1322	11.2016	7.12008	0.000203915	0.00202526	0.888229	A_84_P10131	FALSE	NM_117770	NM_117770	827371	AT4G16690	MES16	pheophorbidase	At.43149	NA	ref|NM_117770|ta|TA43081_3702|ta|DR370862|tc|TC376357	chr4:9392503-9392444	Arabidopsis thaliana pheophorbidase (MES16) mRNA, complete cds [NM_117770]	GO:0003824(catalytic activity)|GO:0005829(cytosol)|GO:0016788(hydrolase activity, acting on ester bonds)|GO:0080030(methyl indole-3-acetate esterase activity)|GO:0080032(methyl jasmonate esterase activity)	CTGTATGTCTTGGAGGATAGTGACCATTCTGCTTTCTTCTCTGTCCCAACTACCTTATTC
A_84_P10140	ref|Arabidopsis thaliana unknown protein (AT5G01280) mRNA, complete cds [NM_120206]	1.07458	4.39397	2.78964	0.0273286	0.0641174	-4.41814	A_84_P10140	FALSE	NM_120206	NM_120206	831711	AT5G01280	AT5G01280	hypothetical protein	At.33914	NA	ref|NM_120206|ta|T12964|tc|TC369149	chr5:114260-114201	Arabidopsis thaliana uncharacterized protein (AT5G01280) mRNA, complete cds [NM_120206]	GO:0003674(molecular_function)|GO:0008150(biological_process)|GO:0009506(plasmodesma)	AAGCTCGGAATCAAGTGTCAACATTTTGTGCTTAGACGGTAGCGACGATAATCTCAGCGA
A_84_P10142	ref|Arabidopsis thaliana VHS domain-containing protein / GAT domain-containing protein (AT5G01760) mRNA, complete cds [NM_120254]	-1.81389	5.72982	-5.65501	0.000811333	0.0050815	-0.624067	A_84_P10142	FALSE	NM_120254	NM_120254	831682	AT5G01760	AT5G01760	ENTH/VHS/GAT family protein	At.33510	NA	ref|NM_120254|gb|AK118600|ta|TA49956_3702|tc|NP205757	chr5:293988-294047	Arabidopsis thaliana ENTH/VHS/GAT family protein (AT5G01760) mRNA, complete cds [NM_120254]	GO:0005622(intracellular)|GO:0005795(Golgi stack)|GO:0006886(intracellular protein transport)|GO:0006891(intra-Golgi vesicle-mediated transport)|GO:0008565(protein transporter activity)	ATGACACAACATTCTGGAGCCAAGGAGGCAATGAGAATATGGTCTTTGAGAGAAACTTGC
A_84_P10143	ref|Arabidopsis thaliana (1-4)-beta-mannan endohydrolase, putative (AT5G01930) mRNA, complete cds [NM_120271]	-2.2714	8.51419	-6.49906	0.000355825	0.00292552	0.278914	A_84_P10143	FALSE	NM_120271	NM_120271	831699	AT5G01930	AT5G01930	mannan endo-1,4-beta-mannosidase 6	At.25601	NA	ref|NM_120271|ta|TA41562_3702|ta|AA597792|ta|AA713141	chr5:361328-361269	Arabidopsis thaliana mannan endo-1,4-beta-mannosidase 6 (AT5G01930) mRNA, complete cds [NM_120271]	GO:0003824(catalytic activity)|GO:0004553(hydrolase activity, hydrolyzing O-glycosyl compounds)|GO:0005975(carbohydrate metabolic process)|GO:0012505(endomembrane system)|GO:0043169(cation binding)	ACACAGCTTCAAAAATCATATCTCTGCAGTCAAAGCGACTAGCCATCTTCAACTCCTTGT
A_84_P101436	gb|Arabidopsis thaliana mRNA for unknown protein, complete cds, clone: RAFL17-21-L01 [AK117565]	1.36611	6.30385	4.56926	0.00267533	0.0116281	-1.92811	A_84_P101436	FALSE		AK117565	835492	AT5G54067	AT5G54067	hypothetical protein	At.44201	NA	gb|AK117565|ta|TA49912_3702|tc|TC394101	chr5:21941155-21941214	Arabidopsis thaliana mRNA for unknown protein, complete cds, clone: RAFL17-21-L01 [AK117565]	GO:0003674(molecular_function)|GO:0005575(cellular_component)|GO:0008150(biological_process)	TACTTGAACGAAATAGATATGATGGTTGCTGTGAAGAAATTGTCTGGTGGTTCCAAGCAG
A_84_P10152	ref|Arabidopsis thaliana myb family transcription factor (AT5G04760) mRNA, complete cds [NM_120558]	-1.67037	12.6138	-4.18422	0.00425192	0.0161714	-2.43172	A_84_P10152	FALSE	NM_120558	NM_120558	830354	AT5G04760	AT5G04760	duplicated SANT DNA-binding domain-containing protein	At.68528	NA	ref|NM_120558|ta|TA25820_3702|ta|TA25818_3702	chr5:1373829-1373770	Arabidopsis thaliana duplicated SANT DNA-binding domain-containing protein (AT5G04760) mRNA, complete cds [NM_120558]	GO:0003677(DNA binding)|GO:0003700(sequence-specific DNA binding transcription factor activity)|GO:0006355(regulation of transcription, DNA-dependent)	CAGCAGCAACAGATTATGTCTGAGTTCGGTCAGCAATTGAATCCTGGTCATTTCGAGGAT
A_84_P101536	ref|Arabidopsis thaliana SAP domain-containing protein (AT4G39680) mRNA, complete cds [NM_120129]	1.16406	11.3499	9.08554	4.38789e-05	0.000794318	2.56004	A_84_P101536	FALSE	NM_120129	NM_120129	830123	AT4G39680	AT4G39680	SAP domain-containing protein	At.19737	NA	ref|NM_120129|ref|NM_001085046|gb|AK226581|ta|TA33014_3702	chr4:18414689-18414630	Arabidopsis thaliana SAP domain-containing protein (AT4G39680) mRNA, complete cds [NM_120129]	GO:0003676(nucleic acid binding)|GO:0003677(DNA binding)|GO:0005634(nucleus)|GO:0005829(cytosol)|GO:0008150(biological_process)|GO:0009507(chloroplast)	AGACAAAAGCGATCCCCAGGATATATTACTTACCCTTGTCAGAGGAGCAAGTTGCAGCTA
A_84_P10155	ref|Arabidopsis thaliana DNAJ heat shock N-terminal domain-containing protein (AT5G05750) mRNA, complete cds [NM_120657]	-1.10388	9.7321	-4.05565	0.00498793	0.0181328	-2.6047	A_84_P10155	FALSE	NM_120657	NM_120657	830459	AT5G05750	AT5G05750	DNAJ heat shock N-terminal domain-containing protein	At.28605	NA	ref|NM_120657|ta|CNS09ZPX|ta|CNS0A1TL	chr5:1728407-1728466	Arabidopsis thaliana DNAJ heat shock N-terminal domain-containing protein (AT5G05750) mRNA, complete cds [NM_120657]	GO:0006457(protein folding)|GO:0031072(heat shock protein binding)|GO:0051082(unfolded protein binding)	AATTTACTCGCTTTCTCATCGTATAACTACGAGCTCAAATTCACCACGCATAGGGGCGTC
A_84_P10158	ref|Arabidopsis thaliana WCRKC1 (WCRKC THIOREDOXIN 1) (WCRKC1) mRNA, complete cds [NM_001036767]	-2.02389	12.464	-4.42996	0.00315551	0.0130599	-2.1078	A_84_P10158	FALSE	NM_001036767	NM_001036767	830558	AT5G06690	WCRKC1	thioredoxin-like 3-1	At.24443	NA	ref|NM_001036767|ref|NM_120752|gb|AK117266|ta|TA39319_3702	chr5:2060736-2060677	Arabidopsis thaliana thioredoxin-like 3-1 (WCRKC1) mRNA, complete cds [NM_001036767]	GO:0009534(chloroplast thylakoid)|GO:0009570(chloroplast stroma)|GO:0045454(cell redox homeostasis)	ATGAGATGAAAGAGGAGGTGATTGGAGGTCACAAAGGATGGCTTGTCATCGAAGAAGTTA
A_84_P10162	ref|Arabidopsis thaliana pectinesterase family protein (AT5G07420) mRNA, complete cds [NM_120824]	-1.33258	4.78032	-2.50103	0.0414166	0.0883756	-4.84856	A_84_P10162	FALSE	NM_120824	NM_120824	830633	AT5G07420	AT5G07420	putative pectinesterase 49	At.32723	NA	ref|NM_120824|gb|BT002768|ta|TA41072_3702|tc|TC370080	chr5:2350754-2350813	Arabidopsis thaliana putative pectinesterase 49 (AT5G07420) mRNA, complete cds [NM_120824]	GO:0009505(plant-type cell wall)|GO:0030599(pectinesterase activity)|GO:0042545(cell wall modification)	ATTAAGAGTGATCGCGGCACACAATCGACAGAGTACAACTGAGCAAAACGGGTATTCGTT
A_84_P10163	ref|Arabidopsis thaliana GRP20 (GLYCINE-RICH PROTEIN 20); lipid binding / nutrient reservoir (GRP20) mRNA, complete cds [NM_120838]	-4.11955	6.83088	-12.8805	4.45955e-06	0.000202471	4.99152	A_84_P10163	FALSE	NM_120838	NM_120838	830649	AT5G07560	GRP20	glycine-rich protein 20	At.5236	NA	ref|NM_120838|ta|TA29939_3702|ta|TA29940_3702|ta|TA29938_3702	chr5:2390736-2390562	Arabidopsis thaliana glycine-rich protein 20 (GRP20) mRNA, complete cds [NM_120838]	GO:0008289(lipid binding)|GO:0012511(monolayer-surrounded lipid storage body)|GO:0016020(membrane)|GO:0016021(integral to membrane)|GO:0019915(lipid storage)|GO:0019953(sexual reproduction)|GO:0045735(nutrient reservoir activity)	GCTCTACAAGAAATATACGGGTAGAGACTTTCCAATTAAAATTCCAGGTGCTGCCGCAGC
A_84_P101686	ref|Arabidopsis thaliana glycerophosphoryl diester phosphodiesterase family protein (AT1G71340) mRNA, complete cds [NM_105803]	1.10732	10.2116	5.7257	0.00075476	0.00482793	-0.544895	A_84_P101686	FALSE	NM_105803	NM_105803	843475	AT1G71340	AT1G71340	glycerophosphodiester phosphodiesterase domain-containing protein	At.22241	NA	ref|NM_105803|ta|TA37445_3702|tc|TC379905|tc|TC362383	chr1:26885572-26885513	Arabidopsis thaliana glycerophosphodiester phosphodiesterase domain-containing protein (AT1G71340) mRNA, complete cds [NM_105803]	GO:0005575(cellular_component)|GO:0006071(glycerol metabolic process)|GO:0006629(lipid metabolic process)|GO:0008081(phosphoric diester hydrolase activity)|GO:0008889(glycerophosphodiester phosphodiesterase activity)	TTTCAATACGGACGTGAGAATTTCTTTTTCGAGCATTCTTAATGACTGTAATACCAACTC
A_84_P10170	ref|Arabidopsis thaliana FLC (FLOWERING LOCUS C); specific transcriptional repressor/ transcription factor (FLC) mRNA, complete cds [NM_121052]	-4.79814	8.16406	-6.75016	0.000282757	0.00251253	0.530592	A_84_P10170	FALSE	NM_121052	NM_121052	830878	AT5G10140	FLC	MADS-box protein FLOWERING LOCUS C	At.1629	NA	ref|NM_121052|gb|AF116527|ta|TA40895_3702|ta|DR749990	chr5:3174831-3173780	Arabidopsis thaliana MADS-box protein FLOWERING LOCUS C (FLC) mRNA, complete cds [NM_121052]	GO:0003700(sequence-specific DNA binding transcription factor activity)|GO:0009266(response to temperature stimulus)|GO:0009910(negative regulation of flower development)|GO:0010048(vernalization response)|GO:0042752(regulation of circadian rhythm)|GO:0043234(protein complex)	TTTTGGCTAGCCAGATGGAGAATAATCATCATGTGGGAGCAGAAGCTGAGATGGAGATGT
A_84_P10171	ref|Arabidopsis thaliana MES5 (METHYL ESTERASE 5); hydrolase (MES5) mRNA, complete cds [NM_121068]	-1.97206	10.1505	-10.719	1.50042e-05	0.000422999	3.71264	A_84_P10171	FALSE	NM_121068	NM_121068	830894	AT5G10300	MES5	methyl esterase 5	At.19934	NA	ref|NM_121068|ta|TA34931_3702|ta|BP604502|ta|AA404853	chr5:3240647-3240706	Arabidopsis thaliana methyl esterase 5 (MES5) mRNA, complete cds [NM_121068]	GO:0009611(response to wounding)|GO:0016139(glycoside catabolic process)|GO:0016787(hydrolase activity)|GO:0046593(mandelonitrile lyase activity)	GGAGATCACATGGTGATGCTCTCCAAACCCCAAAAACTCTTTGACTCTCTCTCTGCTATT
A_84_P10173	ref|Arabidopsis thaliana tRNA synthetase-related / tRNA ligase-related (AT5G10880) mRNA, complete cds [NM_121126]	1.4691	4.05154	3.23125	0.0147222	0.0402526	-3.76651	A_84_P10173	FALSE	NM_121126	NM_121126	830955	AT5G10880	AT5G10880	tRNA synthetase/ligase-related protein	At.54805	NA	ref|NM_121126|tc|TC375927	chr5:3433662-3433721	Arabidopsis thaliana tRNA synthetase/ligase-related protein (AT5G10880) mRNA, complete cds [NM_121126]	GO:0000166(nucleotide binding)|GO:0004812(aminoacyl-tRNA ligase activity)|GO:0004827(proline-tRNA ligase activity)|GO:0005524(ATP binding)|GO:0005737(cytoplasm)|GO:0006412(translation)|GO:0006433(prolyl-tRNA aminoacylation)	AACTGATTTTAGCTCCATGGTGTGATAAGGTTGAAGTGGAGAAGGATGTGAAGAGGCGTA
A_84_P10174	ref|Arabidopsis thaliana ATVAMP713 (VESICLE-ASSOCIATED MEMBRANE PROTEIN 713) (ATVAMP713) mRNA, complete cds [NM_121153]	-2.43971	10.3597	-11.6319	8.76561e-06	0.000301665	4.28294	A_84_P10174	FALSE	NM_121153	NM_121153	830984	AT5G11150	VAMP713	vesicle-associated membrane protein 713	At.5977	NA	ref|NM_121153|ta|TA34758_3702|ta|BP624361|tc|TC373999	chr5:3546923-3546669	Arabidopsis thaliana vesicle-associated membrane protein 713 (VAMP713) mRNA, complete cds [NM_121153]	GO:0003674(molecular_function)|GO:0005773(vacuole)|GO:0005774(vacuolar membrane)|GO:0009651(response to salt stress)|GO:0016020(membrane)	ATGTCAAGCTTACAATTGCTCTGATACTTGTACTAGCTTTGGTTGTGTACATCGCGATGG
A_84_P10175	ref|Arabidopsis thaliana protein kinase-related (AT5G11400) mRNA, complete cds [NM_121178]	-1.65884	4.24602	-8.12828	8.92072e-05	0.00121835	1.79026	A_84_P10175	FALSE	NM_121178	NM_121178	831011	AT5G11400	AT5G11400	protein kinase family protein	At.54817	NA	ref|NM_121178|ref|NM_001203360|gb|DQ446941|tc|NP10426685	chr5:3636673-3636614	Arabidopsis thaliana protein kinase family protein (AT5G11400) mRNA, complete cds [NM_121178]	GO:0004672(protein kinase activity)|GO:0005524(ATP binding)|GO:0006468(protein phosphorylation)|GO:0016301(kinase activity)	CGGCCATTGATGCAACAAGTATTGGATGGTCTTAATCATATTGCAGAGATTAAGGACTAA
A_84_P10177	ref|Arabidopsis thaliana unknown protein (AT5G11840) mRNA, complete cds [NM_121222]	1.1198	12.2177	4.41679	0.00320562	0.0132056	-2.12493	A_84_P10177	FALSE	NM_121222	NM_121222	831057	AT5G11840	AT5G11840	hypothetical protein	At.19926	NA	ref|NM_121222|ta|TA47944_3702|tc|TC379506|tc|TC383609	chr5:3813671-3813612	Arabidopsis thaliana uncharacterized protein (AT5G11840) mRNA, complete cds [NM_121222]	GO:0003674(molecular_function)|GO:0008150(biological_process)	AAACCGCAAGAACTTTCGAACCAGAAGCTTTCTGCGGTGAACCATCTTCCGATCTTCTTT
A_84_P10178	ref|Arabidopsis thaliana unknown protein (AT5G12050) mRNA, complete cds [NM_121243]	-1.52731	12.4325	-3.43201	0.011208	0.0328914	-3.47591	A_84_P10178	FALSE	NM_121243	NM_121243	831078	AT5G12050	AT5G12050	hypothetical protein	At.49010	NA	ref|NM_121243|gb|AY056800|ta|TA26826_3702|tc|TC368792	chr5:3891240-3891299	Arabidopsis thaliana uncharacterized protein (AT5G12050) mRNA, complete cds [NM_121243]	GO:0003674(molecular_function)|GO:0005575(cellular_component)|GO:0007623(circadian rhythm)	ATAATGTGTACGGAGATGAACTTCCTGTGTATGAAACCACTTTTGCTGGTTTGATCTTGT
A_84_P10179	ref|Arabidopsis thaliana MYB46 (MYB DOMAIN PROTEIN 46); DNA binding / transcription factor (MYB46) mRNA, complete cds [NM_121290]	-2.58188	6.59662	-5.14406	0.00139433	0.00733929	-1.21676	A_84_P10179	FALSE	NM_121290	NM_121290	831127	AT5G12870	MYB46	transcription factor MYB46	At.5283	NA	ref|NM_121290|ta|TA43957_3702|ta|TA43958_3702|tc|TC373130	chr5:4063010-4062951	Arabidopsis thaliana transcription factor MYB46 (MYB46) mRNA, complete cds [NM_121290]	GO:0003677(DNA binding)|GO:0003700(sequence-specific DNA binding transcription factor activity)|GO:0005634(nucleus)|GO:0006355(regulation of transcription, DNA-dependent)|GO:0009751(response to salicylic acid stimulus)|GO:0009834(secondary cell wall biogenesis)|GO:0050832(defense response to fungus)	TTTTGGGACCTTGACCAGTTGATGAACACTGAGGTTCCTTCGTTTTACTTCAACTTCAAA
A_84_P10189	ref|Arabidopsis thaliana unknown protein (AT1G49700) mRNA, complete cds [NM_103857]	-2.12743	7.84559	-3.26245	0.014106	0.0390637	-3.72107	A_84_P10189	FALSE			NA	AT1G49700				NA	tc|NP2708883	chr1:18389036-18388904	GB		AGACAACAAGTCGGGAGTTGAGATATCTTCTGAGCGAAGGTTCGGAGCCAATATCTCTTT
A_84_P10192	ref|Arabidopsis thaliana unknown protein (AT5G18400) mRNA, complete cds [NM_001085133]	-1.87292	11.0893	-8.42206	7.12361e-05	0.00105686	2.03485	A_84_P10192	FALSE	NM_001085133	NM_001085133	831958	AT5G18400	AT5G18400	Cytokine-induced anti-apoptosis inhibitor 1, Fe-S biogenesis	At.31429	NA	ref|NM_001085133|ref|NM_180513|ref|NM_121845|gb|BX831424	chr5:6093122-6092971	Arabidopsis thaliana Cytokine-induced anti-apoptosis inhibitor 1, Fe-S biogenesis (AT5G18400) mRNA, complete cds [NM_001085133]	GO:0003674(molecular_function)|GO:0008150(biological_process)	TTACAAGGGTCTGCCACCCTTCAAATTAGGCGAGAAGGTAACCCTATCTCAAAACTTCCT
A_84_P101926	ref|Arabidopsis thaliana disease resistance protein (CC-NBS-LRR class), putative (AT1G12280) mRNA, complete cds [NM_101100]	1.45376	9.48284	6.74548	0.000283953	0.00252019	0.525971	A_84_P101926	FALSE	NM_101100	NM_101100	837782	AT1G12280	AT1G12280	LRR and NB-ARC domain-containing disease resistance protein	At.42083	NA	ref|NM_101100|tc|TC377046	chr1:4175000-4174941	Arabidopsis thaliana LRR and NB-ARC domain-containing disease resistance protein (AT1G12280) mRNA, complete cds [NM_101100]	GO:0005524(ATP binding)|GO:0006952(defense response)|GO:0012505(endomembrane system)	GTCATTAAGTACCAAGAGGAAGAATGGCTTGAAAGGGTTGAATGGGACAACGAAGCCACA
A_84_P10193	ref|Arabidopsis thaliana glutaredoxin family protein (AT5G18600) mRNA, complete cds [NM_121865]	-1.10996	13.6288	-8.23806	8.19502e-05	0.00115517	1.88257	A_84_P10193	FALSE	NM_121865	NM_121865	831978	AT5G18600	AT5G18600	monothiol glutaredoxin-S2	At.43305	NA	ref|NM_121865|gb|EG487039|ta|TA40342_3702|ta|BP622984	chr5:6183533-6183474	Arabidopsis thaliana monothiol glutaredoxin-S2 (AT5G18600) mRNA, complete cds [NM_121865]	GO:0005575(cellular_component)|GO:0008794(arsenate reductase (glutaredoxin) activity)|GO:0009055(electron carrier activity)|GO:0015035(protein disulfide oxidoreductase activity)|GO:0045454(cell redox homeostasis)	TCATGAGTCTACATCTTAACGGATCCTTGATTCCCATGCTTAAGCGGGCTGGTGCATTGT
A_84_P10196	ref|Arabidopsis thaliana NIT4 (NITRILASE 4); 3-cyanoalanine hydratase/ cyanoalanine nitrilase/ indole-3-acetonitrile nitrilase/ nitrilase/ nitrile hydr_ (NIT4) mRNA, complete cds [NM_122135]	2.91792	10.3438	7.48669	0.000149411	0.00167113	1.22805	A_84_P10196	FALSE	NM_122135	NM_122135	832290	AT5G22300	NIT4	bifunctional nitrilase/nitrile hydratase NIT4	At.49047	NA	ref|NM_122135|ta|TA29014_3702|tc|TC369537	chr5:7381679-7381738	Arabidopsis thaliana bifunctional nitrilase/nitrile hydratase NIT4 (NIT4) mRNA, complete cds [NM_122135]	GO:0000257(nitrilase activity)|GO:0005575(cellular_component)|GO:0018822(nitrile hydratase activity)|GO:0019499(cyanide metabolic process)|GO:0047427(cyanoalanine nitrilase activity)|GO:0047558(3-cyanoalanine hydratase activity)|GO:0051410(detoxification of nitrogen compound)|GO:0080061(indole-3-acetonitrile nitrilase activity)	AAGTGTTTAGCTTGAACATAAGGGAGCATCCGAGAAAAGCGGTCAGCTTCAAGACGTCAA
A_84_P10197	ref|Arabidopsis thaliana beta-fructofuranosidase, putative / invertase, putative / saccharase, putative / beta-fructosidase, putative (AT5G22510) mRNA, complete cds [NM_122156]	1.07615	12.8577	6.17265	0.000484647	0.00360515	-0.0595658	A_84_P10197	FALSE	NM_122156	NM_122156	832312	AT5G22510	INV-E	alkaline/neutral invertase	At.6843	NA	ref|NM_122156|ta|TA41702_3702|tc|TC361854	chr5:7475035-7474976	Arabidopsis thaliana alkaline/neutral invertase (INV-E) mRNA, complete cds [NM_122156]	GO:0004564(beta-fructofuranosidase activity)|GO:0004575(sucrose alpha-glucosidase activity)|GO:0005982(starch metabolic process)|GO:0009507(chloroplast)|GO:0010131(sucrose catabolic process, using invertase or sucrose synthase)|GO:0048825(cotyledon development)	TCAGCGCTAACCCGAGGAGGACAAGAGGACCCAAAAAAGCTCAACAACCATTTATTGTAT
A_84_P10198	ref|Arabidopsis thaliana zinc finger (C3HC4-type RING finger) family protein (AT5G22920) mRNA, complete cds [NM_122198]	-1.46545	13.4799	-10.0474	2.28912e-05	0.000537176	3.26091	A_84_P10198	FALSE	NM_122198	NM_122198	832356	AT5G22920	AT5G22920	ring finger and CHY zinc finger domain-containing protein 1	At.19948	NA	ref|NM_122198|ta|TA31019_3702|ta|TA31017_3702|ta|BP619312	chr5:7666944-7667003	Arabidopsis thaliana ring finger and CHY zinc finger domain-containing protein 1 (AT5G22920) mRNA, complete cds [NM_122198]	GO:0008270(zinc ion binding)	TTCCTACAATACAAGACAGACACAGAGAGGCTCTGATAGTCACTCTTGCTCCTCTGGAAT
A_84_P10200	ref|Arabidopsis thaliana GRAM domain-containing protein / ABA-responsive protein-related (AT5G23360) mRNA, complete cds [NM_122242]	-1.84677	6.66009	-7.68526	0.000126892	0.001514	1.40633	A_84_P10200	FALSE	NM_122242	NM_122242	832400	AT5G23360	AT5G23360	GEM-like protein 7	At.31014	NA	ref|NM_122242|ta|TA34511_3702|ta|CNS0A03A|tc|TC379880	chr5:7861916-7861975	Arabidopsis thaliana GEM-like protein 7 (AT5G23360) mRNA, complete cds [NM_122242]	GO:0008150(biological_process)	CAAATCCCAACTTCTTCAAAGGTTTCGATGCTTCAAAAGAAGAAAACCGATAGCTTCACA
A_84_P10203	ref|Arabidopsis thaliana RabGAP/TBC domain-containing protein (AT5G24390) mRNA, complete cds [NM_122347]	-1.96664	6.14111	-4.36622	0.00340634	0.0137475	-2.19097	A_84_P10203	FALSE	NM_122347	NM_122347	832510	AT5G24390	AT5G24390	RabGAP/TBC domain-containing protein	At.70301	NA	ref|NM_122347|gb|AK176689|ta|TA41670_3702|tc|TC361534	chr5:8327105-8327046	Arabidopsis thaliana RabGAP/TBC domain-containing protein (AT5G24390) mRNA, complete cds [NM_122347]	GO:0005097(Rab GTPase activator activity)|GO:0005622(intracellular)|GO:0009507(chloroplast)|GO:0032313(regulation of Rab GTPase activity)	CACAATATGGTAGGGAAACTAGACGTGTGGAAGCTCTTAGACGATGCACACGACCTTATT
A_84_P10204	ref|Arabidopsis thaliana DCL1 (DICER-LIKE 1); ATP-dependent helicase/ double-stranded RNA binding / protein binding / ribonuclease III (DCL1) mRNA, complete cds [NM_099986]	1.34254	11.183	10.0925	2.22326e-05	0.00052858	3.29222	A_84_P10204	FALSE	NM_001197952	NM_001197952	839574	AT1G01040	DCL1	endoribonuclease Dicer	At.22088	NA	ref|NM_001197952|ref|NM_099986|ta|TA31094_3702|ta|AA651141	chr1:31000-31059	Arabidopsis thaliana endoribonuclease Dicer (DCL1) mRNA, complete cds [NM_001197952]	GO:0000910(cytokinesis)|GO:0003725(double-stranded RNA binding)|GO:0004525(ribonuclease III activity)|GO:0005515(protein binding)|GO:0005634(nucleus)|GO:0006396(RNA processing)|GO:0008026(ATP-dependent helicase activity)|GO:0009616(virus induced gene silencing)|GO:0009880(embryonic pattern specification)|GO:0009908(flower development)|GO:0010098(suspensor development)|GO:0010228(vegetative to rep…	AGCCAATGCCGAGTGTTAAGAAAGCTAAGGATTCAGCTGCGGTTCTTCTACTTGAGCTTT
A_84_P10205	ref|Arabidopsis thaliana zinc finger (B-box type) family protein (AT5G24930) mRNA, complete cds [NM_122402]	1.22362	15.0849	3.44896	0.0109556	0.032363	-3.45157	A_84_P10205	FALSE	NM_122402	NM_122402	832563	AT5G24930	COL4	protein CONSTANS-like 4	At.21472	NA	ref|NM_122402|ta|DR380530|ta|N65003|ta|BP593791	chr5:8590860-8590919	Arabidopsis thaliana protein CONSTANS-like 4 (COL4) mRNA, complete cds [NM_122402]	GO:0003700(sequence-specific DNA binding transcription factor activity)|GO:0005622(intracellular)|GO:0006355(regulation of transcription, DNA-dependent)|GO:0008270(zinc ion binding)|GO:0009507(chloroplast)	TTTGCGAAGCGGACGGATACAAATGAGAGCAATGATGTGGTTGGTCATGGTGGTATCTTT
A_84_P10211	ref|Arabidopsis thaliana ATIREG3 (IRON-REGULATED PROTEIN 3) (ATIREG3) mRNA, complete cds [NM_122564]	1.93168	12.234	15.1738	1.49061e-06	0.000103382	6.11563	A_84_P10211	FALSE	NM_122564	NM_122564	832740	AT5G26820	IREG3	iron-regulated protein 3	At.27285	NA	ref|NM_122564|ta|TA42642_3702|ta|BP647411|tc|TC362047	chr5:9436916-9436975	Arabidopsis thaliana iron-regulated protein 3 (IREG3) mRNA, complete cds [NM_122564]	GO:0005215(transporter activity)|GO:0006879(cellular iron ion homeostasis)|GO:0009941(chloroplast envelope)|GO:0016020(membrane)	GTTGCGGCCTCATTGATATTCTGCAGATTGCTGAGAAATCCCACTGATGAACAAAGACGA
A_84_P10213	ref|Arabidopsis thaliana SFP1; carbohydrate transmembrane transporter/ sugar:hydrogen symporter (SFP1) mRNA, complete cds [NM_122617]	1.4644	10.7689	5.93457	0.000611813	0.0041963	-0.31486	A_84_P10213	FALSE	NM_122617	NM_122617	832794	AT5G27350	SFP1	sugar transporter ERD6-like 17	At.21762	NA	ref|NM_122617|ta|TA33031_3702|ta|CNS0A1TU|ta|CNS09ZPS	chr5:9653581-9653640	Arabidopsis thaliana sugar transporter ERD6-like 17 (SFP1) mRNA, complete cds [NM_122617]	GO:0005351(sugar:hydrogen symporter activity)|GO:0009624(response to nematode)|GO:0015144(carbohydrate transmembrane transporter activity)|GO:0016020(membrane)|GO:0016021(integral to membrane)	AGTTACGTTAGTCTCATTTTCAAGTAGTTCAATCGTCACTTACGCTTTCAACTTTCTGTT
A_84_P10216	ref|Arabidopsis thaliana seed maturation family protein (AT5G27980) mRNA, complete cds [NM_122681]	-1.60151	4.48021	-5.3537	0.00111194	0.00629626	-0.969169	A_84_P10216	FALSE	NM_122681	NM_122681	832868	AT5G27980	AT5G27980	Seed maturation protein	At.30773	NA	ref|NM_122681|ta|TA46283_3702|ta|CNS0A0HQ|tc|TC381756	chr5:10016416-10016357	Arabidopsis thaliana Seed maturation protein (AT5G27980) mRNA, complete cds [NM_122681]	GO:0003674(molecular_function)|GO:0007275(multicellular organismal development)	AAGGTGGTAGCTAATCCTCTGAAATCGGAAGGAACCATAACAATTGGAGAGGCTCTAGAG
A_84_P10218	ref|Arabidopsis thaliana adenylate kinase family protein (AT5G35170) mRNA, complete cds [NM_122908]	1.56545	12.0062	4.43972	0.00311892	0.0129537	-2.09511	A_84_P10218	FALSE	NM_122908	NM_122908	833471	AT5G35170	AT5G35170	adenylate kinase family protein	At.28348	NA	ref|NM_122908|ref|NM_001036889|ta|TA29459_3702|ta|TA29458_3702	chr5:13423169-13423228	Arabidopsis thaliana adenylate kinase family protein (AT5G35170) mRNA, complete cds [NM_122908]	GO:0004017(adenylate kinase activity)|GO:0005524(ATP binding)|GO:0006139(nucleobase, nucleoside, nucleotide and nucleic acid metabolic process)|GO:0009507(chloroplast)|GO:0009535(chloroplast thylakoid membrane)|GO:0009941(chloroplast envelope)|GO:0016776(phosphotransferase activity, phosphate group as acceptor)|GO:0019201(nucleotide kinase activity)|GO:0019205(nucleobase, nucleoside, nucleotide k…	ACGAGGAAAATGGAAAGGAGAAATATGTCTTGCTAGCAACGTACGCTGAAAGACCAACCC
A_84_P10220	ref|Arabidopsis thaliana DNA-binding protein, putative (AT5G35970) mRNA, complete cds [NM_122988]	3.07704	12.0705	6.04499	0.000548688	0.00391105	-0.195547	A_84_P10220	FALSE	NM_122988	NM_122988	833589	AT5G35970	AT5G35970	putative DNA-binding protein	At.45828	NA	ref|NM_122988|ta|TA41497_3702|tc|TC361436	chr5:14119664-14119605	Arabidopsis thaliana putative DNA-binding protein (AT5G35970) mRNA, complete cds [NM_122988]	GO:0003677(DNA binding)|GO:0005524(ATP binding)|GO:0008150(biological_process)|GO:0009507(chloroplast)|GO:0009941(chloroplast envelope)|GO:0016787(hydrolase activity)	GCTATTGCTGTTCAATCCCCATATGTTGCTCAGGTTCAACTTCTCAGAGAAAGGCTGGAT
A_84_P10224	ref|Arabidopsis thaliana TCH2 (TOUCH 2); calcium ion binding (TCH2) mRNA, complete cds [NM_123136]	-3.53397	13.0635	-11.5863	8.99561e-06	0.000306237	4.25558	A_84_P10224	FALSE	NM_123136	NM_123136	833755	AT5G37770	TCH2	calcium-binding protein CML24	At.30466	NA	ref|NM_123136|gb|AK227202|ta|TA32219_3702|ta|TA32221_3702	chr5:14999193-14999134	Arabidopsis thaliana calcium-binding protein CML24 (TCH2) mRNA, complete cds [NM_123136]	GO:0005509(calcium ion binding)|GO:0005886(plasma membrane)|GO:0009408(response to heat)|GO:0009409(response to cold)|GO:0009612(response to mechanical stimulus)|GO:0009646(response to absence of light)|GO:0009733(response to auxin stimulus)|GO:0009737(response to abscisic acid stimulus)|GO:0009739(response to gibberellin stimulus)|GO:0009909(regulation of flower development)|GO:0009961(response …	GTGAGAAGTGCTCTGTGCAAGATTGTAAGAAGATGATTAGTAAAGTTGATATTGATGGTG
A_84_P10226	ref|Arabidopsis thaliana PMI15 (plastid movement impaired 15) (PMI15) mRNA, complete cds [NM_123175]	2.36902	7.28006	9.13983	4.22305e-05	0.000777972	2.60144	A_84_P10226	FALSE	NM_123175	NM_123175	833795	AT5G38150	PMI15	plastid movement impaired 15 protein	At.30432	NA	ref|NM_123175|tc|TC365960	chr5:15223187-15223128	Arabidopsis thaliana plastid movement impaired 15 protein (PMI15) mRNA, complete cds [NM_123175]	GO:0005575(cellular_component)|GO:0009637(response to blue light)|GO:0009903(chloroplast avoidance movement)	CCAACTTTCTTTGTAATCAAGAAGAAAAAGAAAGTTCCACGCTTGGCCAAGTTCTTCAGT
A_84_P10229	ref|Arabidopsis thaliana ATTAP2; ATPase, coupled to transmembrane movement of substances / transporter (ATTAP2) mRNA, complete cds [NM_123266]	1.13921	11.7479	8.81762	5.31617e-05	0.00088642	2.35234	A_84_P10229	FALSE	NM_123266	NM_123266	833896	AT5G39040	TAP2	ABC transporter B family member 27	At.9429	NA	ref|NM_123266|ta|TA47078_3702|tc|NP237005|tc|TC361751	chr5:15629559-15629618	Arabidopsis thaliana ABC transporter B family member 27 (TAP2) mRNA, complete cds [NM_123266]	GO:0000325(plant-type vacuole)|GO:0005215(transporter activity)|GO:0005773(vacuole)|GO:0005774(vacuolar membrane)|GO:0005886(plasma membrane)|GO:0006200(ATP catabolic process)|GO:0010044(response to aluminum ion)|GO:0015421(oligopeptide-transporting ATPase activity)|GO:0016021(integral to membrane)|GO:0035672(oligopeptide transmembrane transport)|GO:0042626(ATPase activity, coupled to transmembra…	GGAATCTACACAAATCTTGTCAAGAGGCAGCTTCAGAGTTCTTCCTCTGTTACCACCTTG
A_84_P102296	ref|Arabidopsis thaliana unknown protein (AT1G66900) mRNA, complete cds [NM_105361]	1.42203	9.42679	6.37826	0.000398382	0.00315132	0.15517	A_84_P102296	FALSE	NM_105361	NM_105361	843008	AT1G66900	AT1G66900	alpha/beta-hydrolase domain-containing protein	At.28422	NA	ref|NM_105361|gb|AY070046|ta|TA41188_3702|tc|TC369123	chr1:24961468-24961527	Arabidopsis thaliana alpha/beta-hydrolase domain-containing protein (AT1G66900) mRNA, complete cds [NM_105361]	GO:0008150(biological_process)	TTCTGCTTTCATGCTTTAGTAGGTTCCAAAGAGGTTACTTTGTTTATTTCACATTCATGG
A_84_P102316	ref|Arabidopsis thaliana FRU (FER-LIKE REGULATOR OF IRON UPTAKE); DNA binding / transcription factor (FRU) mRNA, complete cds [NM_179783]	1.67418	7.53577	7.75903	0.000119524	0.00145623	1.47157	A_84_P102316	FALSE	NM_179783	NM_179783	817362	AT2G28160	FRU	FER-LIKE IRON DEFICIENCY-INDUCED transcription factor	At.43510	NA	ref|NM_179783|gb|AF488570|ta|TA48365_3702|tc|TC372513	chr2:12005978-12006037	Arabidopsis thaliana FER-LIKE IRON DEFICIENCY-INDUCED transcription factor (FRU) mRNA, complete cds [NM_179783]	GO:0003677(DNA binding)|GO:0003700(sequence-specific DNA binding transcription factor activity)|GO:0005515(protein binding)|GO:0005634(nucleus)|GO:0006355(regulation of transcription, DNA-dependent)|GO:0010039(response to iron ion)|GO:0034756(regulation of iron ion transport)|GO:0071281(cellular response to iron ion)|GO:0071369(cellular response to ethylene stimulus)|GO:0071732(cellular response …	ATGTTTCATAACTTCCAGGGCTCTAATTTCTATTCTAGTGATGATGTAACCGAGATTGTT
A_84_P102366	ref|Arabidopsis thaliana unknown protein (AT3G15280) mRNA, complete cds [NM_112391]	-1.33238	5.5977	-4.10688	0.0046791	0.0173093	-2.53549	A_84_P102366	FALSE	NM_112391	NM_112391	820759	AT3G15280	AT3G15280	hypothetical protein	At.27364	NA	ref|NM_112391|ta|TA47418_3702|tc|TC385483	chr3:5144110-5144051	Arabidopsis thaliana uncharacterized protein (AT3G15280) mRNA, complete cds [NM_112391]	GO:0003674(molecular_function)|GO:0005739(mitochondrion)	TTGTTGTTTCAGTGAGAGGTTGCTTGTGCCTCGTGGTTCAAATTAAAGGTTTATGAATGG
A_84_P10237	ref|Arabidopsis thaliana unknown protein (AT5G41140) mRNA, complete cds [NM_123479]	1.51476	8.91575	8.96997	4.76371e-05	0.000832361	2.47115	A_84_P10237	FALSE	NM_123479	NM_123479	834116	AT5G41140	AT5G41140	Myosin heavy chain-related protein	At.6598	NA	ref|NM_123479|ref|NM_001203517|ta|BE520339	chr5:16472480-16472539	Arabidopsis thaliana Myosin heavy chain-related protein (AT5G41140) mRNA, complete cds [NM_123479]	GO:0003674(molecular_function)|GO:0005575(cellular_component)|GO:0008150(biological_process)	AGTTGAAGGTGAGAGACAACAACTTGTCATGACTGTACGTTATCTTAAAAATGCCAAGAA
A_84_P102406	ref|Arabidopsis thaliana unknown protein (AT2G33250) mRNA, complete cds [NM_128884]	1.80752	10.9453	6.77564	0.00027634	0.00247869	0.555717	A_84_P102406	FALSE	NM_128884	NM_128884	817887	AT2G33250	AT2G33250	hypothetical protein	At.12111	NA	ref|NM_128884|tc|TC375826	chr2:14098561-14098620	Arabidopsis thaliana uncharacterized protein (AT2G33250) mRNA, complete cds [NM_128884]	GO:0003674(molecular_function)|GO:0008150(biological_process)|GO:0009507(chloroplast)	GAAACCGTTACCGAAGAGGAAGAGAGTAAGAAGAGAAAAGGCAGCAGAACCATTATTGTT
A_84_P10244	ref|Arabidopsis thaliana COP1-interacting protein-related (AT5G43310) mRNA, complete cds [NM_123697]	1.01961	9.6401	6.17562	0.000483259	0.00359831	-0.0564229	A_84_P10244	FALSE	NM_001203531	NM_001203531	834349	AT5G43310	AT5G43310	COP1-interacting protein-like protein	At.30123	NA	ref|NM_001203531|ref|NM_123697|ref|NM_001203532|ref|NM_001203530	chr5:17380227-17379914	Arabidopsis thaliana COP1-interacting protein-like protein (AT5G43310) mRNA, complete cds [NM_001203531]	GO:0005829(cytosol)|GO:0005886(plasma membrane)|GO:0016020(membrane)	TGCCACGACAAGTGAAGCTTTTACACTGAAGAATCTCATATCTCAAGATGAAACACCTAC
A_84_P10246	ref|Arabidopsis thaliana MYA2 (ARABIDOPSIS MYOSIN 2); GTP-dependent protein binding / Rab GTPase binding / motor (MYA2) mRNA, complete cds [NM_123757]	1.18721	10.5312	8.38307	7.33667e-05	0.00107681	2.00284	A_84_P10246	FALSE	NM_123757	NM_123757	834412	AT5G43900	MYA2	myosin 2	At.9049	NA	ref|NM_123757|ref|NM_001203536|ref|NM_001203537|ta|TA44570_3702	chr5:17657523-17657308	Arabidopsis thaliana myosin 2 (MYA2) mRNA, complete cds [NM_123757]	GO:0003774(motor activity)|GO:0005515(protein binding)|GO:0005777(peroxisome)|GO:0016459(myosin complex)|GO:0017137(Rab GTPase binding)|GO:0030048(actin filament-based movement)|GO:0030742(GTP-dependent protein binding)|GO:0048767(root hair elongation)|GO:0051645(Golgi localization)|GO:0051646(mitochondrion localization)|GO:0060151(peroxisome localization)	GGATGATGATTCCAGCATTCCTTTCTCAATCGATGATATTTCAAGTTCGATGGAAGAGAA
A_84_P10249	ref|Arabidopsis thaliana terpene synthase/cyclase family protein (AT5G44630) mRNA, complete cds [NM_123830]	-2.82462	5.07237	-5.44579	0.00100858	0.0058887	-0.862375	A_84_P10249	FALSE	NM_123830	NM_123830	834491	AT5G44630	AT5G44630	alpha-barbatene synthase	At.22345	NA	ref|NM_123830|ta|TA28579_3702|tc|NP224039|tc|TC365588	chr5:18005536-18005595	Arabidopsis thaliana alpha-barbatene synthase (AT5G44630) mRNA, complete cds [NM_123830]	GO:0000287(magnesium ion binding)|GO:0009506(plasmodesma)|GO:0016106(sesquiterpenoid biosynthetic process)|GO:0016829(lyase activity)|GO:0051762(sesquiterpene biosynthetic process)	GCGGATGATGTTTACAACCACCGCGAAGGAAAACTCAAAGAGTATATGAGGCTTTTGCTC
A_84_P10250	ref|Arabidopsis thaliana disease resistance protein (TIR-NBS-LRR class), putative (AT5G44870) mRNA, complete cds [NM_123855]	1.70867	10.81	7.64665	0.000130952	0.00154089	1.37198	A_84_P10250	FALSE	NM_123855	NM_123855	834517	AT5G44870	AT5G44870	TIR-NBS-LRR class disease resistance protein	At.55368	NA	ref|NM_123855|tc|TC382292	chr5:18118531-18118590	Arabidopsis thaliana TIR-NBS-LRR class disease resistance protein (AT5G44870) mRNA, complete cds [NM_123855]	GO:0004888(transmembrane receptor activity)|GO:0005524(ATP binding)|GO:0006952(defense response)|GO:0009626(plant-type hypersensitive response)|GO:0031224(intrinsic to membrane)	TACACCCAGAGCCGTGGCTGTTTGTTAGAGGAAGAAGTCAACGCCAACTTCACTAAATTA
A_84_P102516	ref|Arabidopsis thaliana copine-related (AT5G63970) mRNA, complete cds [NM_125793]	-1.89609	9.32085	-11.3309	1.04192e-05	0.000334389	4.10017	A_84_P102516	FALSE	NM_125793	NM_125793	836518	AT5G63970	AT5G63970	Copine (Calcium-dependent phospholipid-binding protein) family	At.28971	NA	ref|NM_125793|ref|NM_001037055|ta|TA41903_3702|tc|TC395170	chr5:25606946-25606887	Arabidopsis thaliana Copine (Calcium-dependent phospholipid-binding protein) family (AT5G63970) mRNA, complete cds [NM_125793]	GO:0005575(cellular_component)|GO:0008150(biological_process)|GO:0008270(zinc ion binding)	TATACTTCTGTAGAACATTGTACAGTCCAAGCAGAAGAATTGTAAAGCATAAATCTCGAG
A_84_P10253	ref|Arabidopsis thaliana ERD2 (ENDOPLASMIC RETICULUM RETENTION DEFECTIVE 2); KDEL sequence binding / receptor (ERD2) mRNA, complete cds [NM_102673]	-1.23712	9.90226	-7.34733	0.000167915	0.00179761	1.10053	A_84_P10253	FALSE	NM_102673	NM_102673	839807	AT1G29330	ERD2	ER lumen protein retaining receptor	At.15796	NA	ref|NM_102673|ta|CNS0ACIF|ta|AA395719	chr1:10258739-10258592	Arabidopsis thaliana ER lumen protein retaining receptor (ERD2) mRNA, complete cds [NM_102673]	GO:0004872(receptor activity)|GO:0005046(KDEL sequence binding)|GO:0005783(endoplasmic reticulum)|GO:0005794(Golgi apparatus)|GO:0005801(cis-Golgi network)|GO:0006621(protein retention in ER lumen)|GO:0015031(protein transport)|GO:0016021(integral to membrane)	CTCTATGCGGATTTCTTCTACTACTACTACATAAGCTGGAAAACCAACACCAAACTTAAG
A_84_P10257	ref|Arabidopsis thaliana auxin-responsive family protein (AT1G29430) mRNA, complete cds [NM_102683]	2.9057	6.83793	11.6922	8.47127e-06	0.000294217	4.31899	A_84_P10257	FALSE	NM_102683	NM_102683	839819	AT1G29430	AT1G29430	SAUR-like auxin-responsive protein	At.30788	NA	ref|NM_102683|ta|TA45690_3702|tc|TC381850	chr1:10303166-10303107	Arabidopsis thaliana SAUR-like auxin-responsive protein (AT1G29430) mRNA, complete cds [NM_102683]	GO:0003674(molecular_function)|GO:0009733(response to auxin stimulus)	CTCAAGAGAAAAAGAATTTCATTTCAGAGATCAAGTATTACTACTAGCAGCCAAACAGCT
A_84_P10264	ref|Arabidopsis thaliana nucleic acid binding / zinc ion binding (AT1G29560) mRNA, complete cds [NM_001123908]	1.49548	8.34128	7.03864	0.000218877	0.00212122	0.810794	A_84_P10264	FALSE	NM_001123908	NM_001123908	839833	AT1G29560	AT1G29560	Zinc finger C-x8-C-x5-C-x3-H type family protein	At.73942	NA	ref|NM_001123908|ref|NM_102696|tc|NP305628|tc|NP13352580	chr1:10335423-10335482	Arabidopsis thaliana Zinc finger C-x8-C-x5-C-x3-H type family protein (AT1G29560) mRNA, complete cds [NM_001123908]	GO:0003676(nucleic acid binding)|GO:0005575(cellular_component)|GO:0008270(zinc ion binding)	GATGCGAGAGAATCAGAACGTGGATGCTCATGATCAAGAGAAAACTCAGGAACTCGGTTT
A_84_P10265	ref|Arabidopsis thaliana nuclear transport factor 2 (NTF2) family protein / RNA recognition motif (RRM)-containing protein (AT5G48650) mRNA, complete cds [NM_124241]	-2.52109	6.53883	-3.96144	0.00561575	0.0197971	-2.73294	A_84_P10265	FALSE	NM_124241	NM_124241	834922	AT5G48650	AT5G48650	nuclear transport factor 2 and RNA recognition motif domain-containing protein	At.29836	NA	ref|NM_124241|gb|BT002864|ta|TA45821_3702|tc|NP237225	chr5:19729223-19729358	Arabidopsis thaliana nuclear transport factor 2 and RNA recognition motif domain-containing protein (AT5G48650) mRNA, complete cds [NM_124241]	GO:0000166(nucleotide binding)|GO:0003676(nucleic acid binding)|GO:0003723(RNA binding)|GO:0005829(cytosol)|GO:0006810(transport)|GO:0006913(nucleocytoplasmic transport)	TGTGAAGATTGGTGGACTGAGAGCTTTTGTGGAGGAGAAGCTATCGACATCAAGAGGTAA
A_84_P10266	ref|Arabidopsis thaliana pectate lyase family protein (AT5G48900) mRNA, complete cds [NM_124267]	-1.64046	12.6065	-7.67467	0.000127991	0.00152216	1.39693	A_84_P10266	FALSE	NM_124267	NM_124267	834948	AT5G48900	AT5G48900	putative pectate lyase 20	At.26564	NA	ref|NM_124267|gb|AY050795|ta|TA34058_3702|tc|NP236958	chr5:19828830-19828889	Arabidopsis thaliana putative pectate lyase 20 (AT5G48900) mRNA, complete cds [NM_124267]	GO:0012505(endomembrane system)|GO:0016829(lyase activity)|GO:0030570(pectate lyase activity)	CAGCCAAATCATCATCTCTTGTTGGCGTCATTACCTACAATGCCGGTGCTCTTAATTGCA
A_84_P102696	ref|Arabidopsis thaliana unknown protein (AT2G31560) mRNA, complete cds [NM_201846]	2.55971	8.38558	10.3287	1.91217e-05	0.000486811	3.45367	A_84_P102696	FALSE	NM_201846	NM_201846	817714	AT2G31560	AT2G31560	hypothetical protein	At.28566	NA	ref|NM_201846|ref|NM_179838|gb|AK316967|ta|TA36264_3702	chr2:13437899-13437958	Arabidopsis thaliana uncharacterized protein (AT2G31560) mRNA, complete cds [NM_201846]	GO:0003674(molecular_function)|GO:0005575(cellular_component)|GO:0008150(biological_process)	TCATAAGTTGTGAACACACTTAAACGTGTCGTGTACGATAGGGCAAAAATCCTTTCACAT
A_84_P102716	ref|Arabidopsis thaliana unknown protein (AT4G18630) mRNA, complete cds [NM_117979]	1.03177	6.57394	2.83337	0.0256784	0.0611178	-4.35307	A_84_P102716	FALSE	NM_117979	NM_117979	827597	AT4G18630	AT4G18630	hypothetical protein	At.32882	NA	ref|NM_117979|gb|AK117470|ta|TA46583_3702|tc|TC364855	chr4:10258505-10258564	Arabidopsis thaliana uncharacterized protein (AT4G18630) mRNA, complete cds [NM_117979]	GO:0003674(molecular_function)|GO:0008150(biological_process)	TTCTTGAATCTACGAAATGGGAAACGATCGTTAAAACATCGTATGTTCACAACGATCACG
A_84_P10272	ref|Arabidopsis thaliana NF-YC5 (NUCLEAR FACTOR Y, SUBUNIT C5); DNA binding / transcription factor (NF-YC5) mRNA, complete cds [NM_124431]	2.17929	5.16369	4.2943	0.00371605	0.0146274	-2.28552	A_84_P10272	FALSE	NM_124431	NM_124431	835117	AT5G50490	NF-YC5	nuclear transcription factor Y subunit C-5	At.49789	NA	ref|NM_124431|ta|TA52676_3702|ta|CNS0A0CC|ta|CNS0A0GE	chr5:20560799-20560740	Arabidopsis thaliana nuclear transcription factor Y subunit C-5 (NF-YC5) mRNA, complete cds [NM_124431]	GO:0003677(DNA binding)|GO:0003700(sequence-specific DNA binding transcription factor activity)|GO:0005622(intracellular)|GO:0005634(nucleus)|GO:0006355(regulation of transcription, DNA-dependent)	TGATCCTGTGGACGATGTTGCTGATCATGTGGCTGTGCCAGATCTTAACAATGAAGAACT
A_84_P10278	ref|Arabidopsis thaliana ADF10 (ACTIN DEPOLYMERIZING FACTOR 10); actin binding (ADF10) mRNA, complete cds [NM_124615]	-1.11572	5.51022	-4.31607	0.00361915	0.0143534	-2.25682	A_84_P10278	FALSE	NM_124615	NM_124615	835312	AT5G52360	ADF10	actin depolymerizing factor 10	At.29619	NA	ref|NM_124615|ta|TA50082_3702|tc|TC382664	chr5:21258478-21258419	Arabidopsis thaliana actin depolymerizing factor 10 (ADF10) mRNA, complete cds [NM_124615]	GO:0003779(actin binding)|GO:0005622(intracellular)|GO:0005884(actin filament)|GO:0008150(biological_process)	AAATGAATGCCGCTACGCCGTTTATGACTTCGACTTCACCACTGCTGAGAATATCCAGAA
A_84_P10281	ref|Arabidopsis thaliana STP9 (SUGAR TRANSPORTER 9); carbohydrate transmembrane transporter/ sugar:hydrogen symporter (STP9) mRNA, complete cds [NM_103915]	-1.18976	5.14443	-4.53041	0.00280057	0.0120069	-1.97794	A_84_P10281	FALSE	NM_103915	NM_103915	841453	AT1G50310	STP9	sugar transporter 9	At.26446	NA	ref|NM_103915|gb|AJ344336|ta|ATH344336|tc|TC366944	chr1:18638034-18638093	Arabidopsis thaliana sugar transporter 9 (STP9) mRNA, complete cds [NM_103915]	GO:0005351(sugar:hydrogen symporter activity)|GO:0006810(transport)|GO:0015144(carbohydrate transmembrane transporter activity)|GO:0016020(membrane)|GO:0016021(integral to membrane)|GO:0055085(transmembrane transport)	ATCCGTTCTGGAAACGTTACATGCCAGATGATGCTGTTATTGGAGGAGGTGAAGAAAACT
A_84_P10283	ref|Arabidopsis thaliana glycosyltransferase family protein (AT5G53990) mRNA, complete cds [NM_124778]	-1.29039	4.41715	-3.67345	0.00813606	0.0260857	-3.13258	A_84_P10283	FALSE	NM_124778	NM_124778	835482	AT5G53990	AT5G53990	UDP-glycosyltransferase-like protein	At.28483	NA	ref|NM_124778|gb|AY065439|ta|TA47985_3702|tc|TC366411	chr5:21915896-21915837	Arabidopsis thaliana UDP-glycosyltransferase-like protein (AT5G53990) mRNA, complete cds [NM_124778]	GO:0008152(metabolic process)|GO:0016757(transferase activity, transferring glycosyl groups)	GTTCTCGAAAGAGAGCTTAAGTGTTGCGATCACCTCGGTGATGGACAAAGATAGTGAGTT
A_84_P10286	ref|Arabidopsis thaliana RAB GTPase activator (AT5G54780) mRNA, complete cds [NM_124859]	1.06526	9.25371	6.38022	0.000397648	0.0031486	0.15719	A_84_P10286	FALSE	NM_124859	NM_124859	835568	AT5G54780	AT5G54780	RabGAP/TBC domain-containing protein	At.29477	NA	ref|NM_124859|gb|AK226930|ta|TA51216_3702|tc|TC365138	chr5:22248870-22248811	Arabidopsis thaliana RabGAP/TBC domain-containing protein (AT5G54780) mRNA, complete cds [NM_124859]	GO:0005097(Rab GTPase activator activity)|GO:0005739(mitochondrion)|GO:0032313(regulation of Rab GTPase activity)	ACGACATAACCGGAAACTTGGATGCTAAAAAAGCCTGTACTGGTGCAATGAAACTTCACA
A_84_P10289	ref|Arabidopsis thaliana pectate lyase family protein (AT5G55720) mRNA, complete cds [NM_124954]	-1.63553	7.61504	-2.52873	0.0397844	0.0856038	-4.80725	A_84_P10289	FALSE	NM_124954	NM_124954	835666	AT5G55720	AT5G55720	pectate lyase	At.29429	NA	ref|NM_124954|ta|TA49307_3702|tc|TC372110	chr5:22557421-22557480	Arabidopsis thaliana pectate lyase (AT5G55720) mRNA, complete cds [NM_124954]	GO:0008150(biological_process)|GO:0012505(endomembrane system)|GO:0016829(lyase activity)|GO:0030570(pectate lyase activity)	TCGACCAGCTTCACTTCTCAAGACCACACATCCATCAGTAGGTGTTCTTAGTTGCGAAAT
A_84_P10290	ref|Arabidopsis thaliana OPT1 (OLIGOPEPTIDE TRANSPORTER 1); oligopeptide transporter (OPT1) mRNA, complete cds [NM_124975]	1.64156	10.7657	4.89438	0.00183997	0.00894853	-1.51983	A_84_P10290	FALSE	NM_124975	NM_124975	835691	AT5G55930	OPT1	oligopeptide transporter 1	At.20183	NA	ref|NM_124975|ta|AV530865|tc|TC388812	chr5:22655700-22655759	Arabidopsis thaliana oligopeptide transporter 1 (OPT1) mRNA, complete cds [NM_124975]	GO:0006857(oligopeptide transport)|GO:0015198(oligopeptide transporter activity)|GO:0016020(membrane)	TCTTCGCATTCCAGAACAATGATATAAGCTTACCTGATTGGTGGGGGCTTGAGAATTCAG
A_84_P10294	ref|Arabidopsis thaliana microtubule-associated protein-related (AT5G57210) mRNA, complete cds [NM_125103]	1.29023	8.5823	7.46071	0.000152678	0.00169676	1.20443	A_84_P10294	FALSE	NM_125103	NM_125103	835827	AT5G57210	AT5G57210	microtubule-associated protein-related protein	At.29344	NA	ref|NM_125103|ta|TA43565_3702|tc|TC360337	chr5:23181167-23181108	Arabidopsis thaliana microtubule-associated protein-related protein (AT5G57210) mRNA, complete cds [NM_125103]	GO:0005097(Rab GTPase activator activity)|GO:0005622(intracellular)|GO:0009507(chloroplast)|GO:0032313(regulation of Rab GTPase activity)	CTGAAAACGGAAAACTAACAGTTGAAGAAGCTCTTAGAGAACTTCGTAGACTTGGAAATA
A_84_P102956	ref|Arabidopsis thaliana unknown protein (AT4G34330) mRNA, complete cds [NM_119598]	-1.42848	4.98885	-4.88213	0.0018656	0.00903336	-1.53494	A_84_P102956	FALSE	NM_119598	NM_119598	829583	AT4G34330	AT4G34330	hypothetical protein	At.54600	NA	ref|NM_119598|gb|BT011832|tc|TC373794	chr4:16425828-16425887	Arabidopsis thaliana uncharacterized protein (AT4G34330) mRNA, complete cds [NM_119598]	GO:0003674(molecular_function)|GO:0005575(cellular_component)	GATATTAGAAGGGCAAGGACTGTGATTCTCCAGAGGATTATTAATGCTACTTGCAGCACC
A_84_P102986	ref|Arabidopsis thaliana harpin-induced protein-related / HIN1-related / harpin-responsive protein-related (AT2G27080) mRNA, complete cds [NM_128266]	-5.21529	9.97024	-27.7572	2.46389e-08	5.1822e-06	9.88183	A_84_P102986	FALSE	NM_128266	NM_128266	817250	AT2G27080	AT2G27080	late embryogenesis abundant hydroxyproline-rich glycoprotein	At.68415	NA	ref|NM_128266|ref|NM_201811|ta|AU226478|ta|DR376794	chr2:11567305-11567364	Arabidopsis thaliana late embryogenesis abundant hydroxyproline-rich glycoprotein (AT2G27080) mRNA, complete cds [NM_128266]	GO:0003674(molecular_function)|GO:0008150(biological_process)|GO:0009506(plasmodesma)	TTGATGAGAACATATAATGTTGTGAATTTGTGATTGGCCGGAACATTTCCAATTTGAACC
A_84_P102996	ref|Arabidopsis thaliana copper-binding family protein (AT5G24580) mRNA, complete cds [NM_203101]	-1.29744	10.4578	-2.66608	0.0326226	0.0733926	-4.60232	A_84_P102996	FALSE	NM_203101	NM_203101	832529	AT5G24580	AT5G24580	heavy metal transport/detoxification domain-containing protein	At.30953	NA	ref|NM_203101|ref|NM_122366|ref|NM_001161262|ta|TA37032_3702	chr5:8410451-8410392	Arabidopsis thaliana heavy metal transport/detoxification domain-containing protein (AT5G24580) mRNA, complete cds [NM_203101]	GO:0005507(copper ion binding)|GO:0005575(cellular_component)|GO:0006825(copper ion transport)|GO:0030001(metal ion transport)|GO:0046872(metal ion binding)	GATTCCTCCGCCGCAGCTTTTTAGCGACGAGAACCCTAATGCTTGTTGCATTTCTTAATT
A_84_P103066	ref|Arabidopsis thaliana SDG14 (SET DOMAIN PROTEIN 14); DNA binding / protein binding / zinc ion binding (SDG14) mRNA, complete cds [NM_116039]	1.03852	8.88593	4.93371	0.0017603	0.00866781	-1.47149	A_84_P103066	FALSE	NM_116039	NM_116039	825347	AT3G61740	SDG14	histone-lysine N-methyltransferase ATX3	At.47229	NA	ref|NM_116039|ref|NM_001084857|ta|TA46267_3702|tc|TC377953	chr3:22851194-22851135	Arabidopsis thaliana histone-lysine N-methyltransferase ATX3 (SDG14) mRNA, complete cds [NM_116039]	GO:0003677(DNA binding)|GO:0006355(regulation of transcription, DNA-dependent)|GO:0008270(zinc ion binding)	CTGAAGAGATCAAAGTGCCCTGCCTTTGTAAAGCTCCAAACTGCCGCAAATTCATGAACT
A_84_P10307	ref|Arabidopsis thaliana RNA binding / nucleic acid binding / nucleotide binding / protein binding / zinc ion binding (AT5G60170) mRNA, complete cds [NM_125410]	1.59954	9.87382	7.31456	0.000172633	0.00183095	1.07026	A_84_P10307	FALSE	NM_001203649	NM_001203649	836139	AT5G60170	AT5G60170	RNA binding (RRM/RBD/RNP motifs) family protein	At.29180	NA	ref|NM_001203649|ref|NM_125410|tc|NP225283|tc|TC358765	chr5:24232297-24232356	Arabidopsis thaliana RNA binding (RRM/RBD/RNP motifs) family protein (AT5G60170) mRNA, complete cds [NM_001203649]	GO:0000166(nucleotide binding)|GO:0003676(nucleic acid binding)|GO:0003723(RNA binding)|GO:0008150(biological_process)|GO:0008270(zinc ion binding)	TGGGTTTTAATGGGAGCTTATACAACAACGGATATGAAGAACCAAAATTCCGGATTCCAA
A_84_P10311	ref|Arabidopsis thaliana ATEXO70E2 (EXOCYST SUBUNIT EXO70 FAMILY PROTEIN E2); protein binding (ATEXO70E2) mRNA, complete cds [NM_125494]	2.38389	12.7413	17.6833	5.31027e-07	5.11607e-05	7.13856	A_84_P10311	FALSE	NM_125494	NM_125494	836222	AT5G61010	EXO70E2	exocyst complex component 7	At.8404	NA	ref|NM_125494|ref|NM_001037039|tc|TC359703|tc|TC363383	chr5:24556463-24556522	Arabidopsis thaliana exocyst complex component 7 (EXO70E2) mRNA, complete cds [NM_125494]	GO:0000145(exocyst)|GO:0005829(cytosol)|GO:0006887(exocytosis)|GO:0006904(vesicle docking involved in exocytosis)|GO:0070062(extracellular vesicular exosome)	AATATGCTCCTTGATCTCTTTGAATGTTTGCCATCTCCAAGATCACTGCGCAGCTCTCGT
A_84_P10314	ref|Arabidopsis thaliana SR33; RNA binding / protein binding (SR33) mRNA, complete cds [NM_001036118]	-1.18886	9.47352	-6.09096	0.000524594	0.00380224	-0.146346	A_84_P10314	FALSE	NM_001036118	NM_001036118	841976	AT1G55310	SR33	SC35-like splicing factor 33	At.20205	NA	ref|NM_001036118|ref|NM_104406|ta|TA40858_3702|ta|TA40857_3702	chr1:20631091-20631915	Arabidopsis thaliana SC35-like splicing factor 33 (SR33) mRNA, complete cds [NM_001036118]	GO:0000398(nuclear mRNA splicing, via spliceosome)|GO:0003723(RNA binding)|GO:0005515(protein binding)|GO:0005730(nucleolus)|GO:0005886(plasma membrane)|GO:0008380(RNA splicing)|GO:0016607(nuclear speck)|GO:0035061(interchromatin granule)|GO:0042802(identical protein binding)	ATTTACCTGCCAAGGGATTATTATACCGGAGATCCGCGAGGGTTTGGGTTCGTTCAATTT
A_84_P10315	ref|Arabidopsis thaliana calnexin 1 (CNX1) (AT5G61790) mRNA, complete cds [NM_125573]	1.16818	12.2886	2.98782	0.0206431	0.0517165	-4.12404	A_84_P10315	FALSE	NM_125573	NM_125573	836301	AT5G61790	CNX1	calnexin 1	At.21770	NA	ref|NM_125573|ta|TA27166_3702|ta|BP570331|ta|DR227350	chr5:24827689-24827630	Arabidopsis thaliana calnexin 1 (CNX1) mRNA, complete cds [NM_125573]	GO:0005509(calcium ion binding)|GO:0005739(mitochondrion)|GO:0005773(vacuole)|GO:0005774(vacuolar membrane)|GO:0005783(endoplasmic reticulum)|GO:0005792(microsome)|GO:0005886(plasma membrane)|GO:0006457(protein folding)|GO:0009505(plant-type cell wall)|GO:0009506(plasmodesma)|GO:0009507(chloroplast)|GO:0016020(membrane)|GO:0051082(unfolded protein binding)	AACAACCAAACTTAACCATTGGTGTCCTCGTCGCCATTGTGGTTGTATTCTTCTCGCTCT
A_84_P10316	ref|Arabidopsis thaliana AT-HSFB2A; DNA binding / transcription factor (AT-HSFB2A) mRNA, complete cds [NM_125595]	-2.87646	11.6123	-7.54272	0.000142629	0.00162458	1.27876	A_84_P10316	FALSE	NM_125595	NM_125595	836322	AT5G62020	HSFB2A	heat stress transcription factor B-2a	At.5973	NA	ref|NM_125595|ta|TA40567_3702|ta|DR750397|ta|BP868172	chr5:24917121-24917180	Arabidopsis thaliana heat stress transcription factor B-2a (HSFB2A) mRNA, complete cds [NM_125595]	GO:0003677(DNA binding)|GO:0003700(sequence-specific DNA binding transcription factor activity)|GO:0010200(response to chitin)	TTGGGGAAAATTCCGATGAGGAGACGCCGTGGTTGAGACATTATAATCGAACCAATCAGA
A_84_P10318	ref|Arabidopsis thaliana MYB96 (myb domain protein 96); DNA binding / transcription factor (MYB96) mRNA, complete cds [NM_125641]	-2.44281	12.2335	-17.8974	4.89489e-07	4.8329e-05	7.21754	A_84_P10318	FALSE	NM_125641	NM_125641	836367	AT5G62470	MYB96	myb domain protein 96	At.9303	NA	ref|NM_125641|ref|NM_180917|ta|TA38421_3702|tc|TC364991	chr5:25079511-25079452	Arabidopsis thaliana myb domain protein 96 (MYB96) mRNA, complete cds [NM_125641]	GO:0003677(DNA binding)|GO:0003700(sequence-specific DNA binding transcription factor activity)|GO:0005634(nucleus)|GO:0006355(regulation of transcription, DNA-dependent)|GO:0009414(response to water deprivation)|GO:0009651(response to salt stress)|GO:0009737(response to abscisic acid stimulus)|GO:0009751(response to salicylic acid stimulus)|GO:0010468(regulation of gene expression)	TTTGAGAAATGGTTATTTGATGAGCAAAGCCACGAGATGGTTGGTATGGCACTAGCAGGA
A_84_P10321	ref|Arabidopsis thaliana 4-coumarate--CoA ligase family protein / 4-coumaroyl-CoA synthase family protein (AT5G63380) mRNA, complete cds [NM_125733]	2.2364	10.7251	16.481	8.545e-07	7.19562e-05	6.672	A_84_P10321	FALSE	NM_125733	NM_125733	836457	AT5G63380	AT5G63380	4-coumarate--CoA ligase-like 9	At.27966	NA	ref|NM_125733|ta|TA38086_3702|tc|TC363563	chr5:25387642-25387583	Arabidopsis thaliana 4-coumarate--CoA ligase-like 9 (AT5G63380) mRNA, complete cds [NM_125733]	GO:0004321(fatty-acyl-CoA synthase activity)|GO:0005777(peroxisome)|GO:0009695(jasmonic acid biosynthetic process)|GO:0009850(auxin metabolic process)|GO:0009851(auxin biosynthetic process)|GO:0016207(4-coumarate-CoA ligase activity)	GCAAGATTCTGCGTCGGGAGCTTACTAAAATCGCTGTGGATGGCAATGCATCAAAACTTT
A_84_P10326	ref|Arabidopsis thaliana XYL4; hydrolase, hydrolyzing O-glycosyl compounds / xylan 1,4-beta-xylosidase (XYL4) mRNA, complete cds [NM_125853]	1.09227	13.8722	6.55696	0.000337256	0.00282735	0.337611	A_84_P10326	FALSE	NM_125853	NM_125853	836578	AT5G64570	XYL4	beta-D-xylosidase 4	At.21526	NA	ref|NM_125853|gb|AK226580|ta|TA30550_3702|ta|TA30549_3702	chr5:25810307-25810248	Arabidopsis thaliana beta-D-xylosidase 4 (XYL4) mRNA, complete cds [NM_125853]	GO:0004553(hydrolase activity, hydrolyzing O-glycosyl compounds)|GO:0005618(cell wall)|GO:0009044(xylan 1,4-beta-xylosidase activity)|GO:0045493(xylan catabolic process)|GO:0048046(apoplast)	ATTGGGAAGAGGAAGATTGGTTTGGGAAAGCATCTTCTTCATGTCGGAGATTTAAAACAT
A_84_P10327	ref|Arabidopsis thaliana ATGCN5 (A. THALIANA GENERAL CONTROL NON-REPRESSIBLE 5); transporter (ATGCN5) mRNA, complete cds [NM_125882]	3.34356	13.4582	10.2382	2.02508e-05	0.000502326	3.39226	A_84_P10327	FALSE	NM_125882	NM_125882	836607	AT5G64840	GCN5	ABC transporter F family member 5	At.7843	NA	ref|NM_125882|ta|TA36339_3702|tc|TC361106	chr5:25917042-25916983	Arabidopsis thaliana ABC transporter F family member 5 (GCN5) mRNA, complete cds [NM_125882]	GO:0005215(transporter activity)|GO:0009624(response to nematode)	GAAGCGAGGAAGAAGCAGAAGATGCAAGCATTTCAACAAGCTAAACAGAAGTCAAAGGCT
A_84_P10329	ref|Arabidopsis thaliana GCL1 (GCR2-LIKE 1); catalytic (GCL1) mRNA, complete cds [NM_125926]	-2.43799	10.8177	-8.04316	9.53366e-05	0.00126798	1.71793	A_84_P10329	FALSE	NM_125926	NM_125926	836653	AT5G65280	GCL1	protein GCR2-like 1	At.21467	NA	ref|NM_125926|ta|TA35293_3702|ta|TA35292_3702|ta|BP584702	chr5:26086192-26086133	Arabidopsis thaliana protein GCR2-like 1 (GCL1) mRNA, complete cds [NM_125926]	GO:0003824(catalytic activity)|GO:0019898(extrinsic to membrane)	AGTATGCCTCTGGTTCGATCTTGTGTCGCCGGTAGATTCTAAGTTTCCTGGTTATGAGAT
A_84_P10330	ref|Arabidopsis thaliana legume lectin family protein / protein kinase family protein (AT5G65600) mRNA, complete cds [NM_125958]	-1.11598	7.43026	-3.82135	0.00671505	0.0225816	-2.92593	A_84_P10330	FALSE	NM_125958	NM_125958	836686	AT5G65600	AT5G65600	concanavalin A-like lectin kinase-like protein	At.28899	NA	ref|NM_125958|tc|TC369562	chr5:26216185-26216126	Arabidopsis thaliana concanavalin A-like lectin kinase-like protein (AT5G65600) mRNA, complete cds [NM_125958]	GO:0006468(protein phosphorylation)|GO:0012505(endomembrane system)|GO:0016301(kinase activity)	CCCTCAGTTAACTCAAATGGAGTTTCTGTAACGTTCTCAGGCATCGAGTATGGTCGTTAA
A_84_P10331	ref|Arabidopsis thaliana pentatricopeptide (PPR) repeat-containing protein (AT5G65820) mRNA, complete cds [NM_125979]	1.13753	5.1261	4.37578	0.00336735	0.0136468	-2.17845	A_84_P10331	FALSE	NM_125979	NM_125979	836711	AT5G65820	AT5G65820	pentatricopeptide repeat-containing protein	At.66672	NA	ref|NM_125979|tc|NP042068|tc|TC363428	chr5:26339993-26339934	Arabidopsis thaliana pentatricopeptide repeat-containing protein (AT5G65820) mRNA, complete cds [NM_125979]		GGCAGCTGAGAGAGAGATGAGTTTTAAGATGTATAAGAGAAGAGGAGTGCAAGATTTGAC
A_84_P10332	ref|Arabidopsis thaliana metal ion binding (AT5G66110) mRNA, complete cds [NM_126009]	-2.87254	7.94036	-11.6185	8.83235e-06	0.000302117	4.27493	A_84_P10332	FALSE	NM_126009	NM_126009	836743	AT5G66110	AT5G66110	heavy metal transport/detoxification domain-containing protein	At.28881	NA	ref|NM_126009|gb|AK176006|ta|TA48158_3702|ta|BP656366	chr5:26430715-26430774	Arabidopsis thaliana heavy metal transport/detoxification domain-containing protein (AT5G66110) mRNA, complete cds [NM_126009]	GO:0005886(plasma membrane)|GO:0030001(metal ion transport)|GO:0046872(metal ion binding)	CTTCGAGGTCAAATACACTTCTGCTTTCAGCGATGACAATCCCAACGCTTGTACCATCAT
A_84_P103346	ref|Arabidopsis thaliana senescence-associated protein-related (AT1G74940) mRNA, complete cds [NM_106152]	1.47303	12.6886	5.45001	0.0010041	0.00587323	-0.857506	A_84_P103346	FALSE	NM_106152	NM_106152	843833	AT1G74940	AT1G74940	hypothetical protein	At.27584	NA	ref|NM_106152|ta|TA35728_3702|tc|TC375637	chr1:28146914-28146973	Arabidopsis thaliana uncharacterized protein (AT1G74940) mRNA, complete cds [NM_106152]	GO:0003674(molecular_function)|GO:0008150(biological_process)	TGGGATTTTGTAGTGCCGAATGCAGATCAGTGCAAATAATGAATGACGAACGACAAGAGC
A_84_P10340	ref|Arabidopsis thaliana acid phosphatase/ oxidoreductase/ transition metal ion binding (AT5G15070) mRNA, complete cds [NM_121511]	1.10921	6.9306	5.47294	0.000980185	0.00577661	-0.83111	A_84_P10340	FALSE	NM_001203384	NM_001203384	831359	AT5G15070	AT5G15070	phosphoglycerate mutase-like protein	At.23566	NA	ref|NM_001203384|ref|NM_121511|gb|AY059756|ta|TA47123_3702	chr5:4885531-4885590	Arabidopsis thaliana phosphoglycerate mutase-like protein (AT5G15070) mRNA, complete cds [NM_001203384]	GO:0003993(acid phosphatase activity)|GO:0005575(cellular_component)|GO:0016491(oxidoreductase activity)|GO:0046914(transition metal ion binding)|GO:0055114(oxidation-reduction process)	TTACTTCTCTAAAAGCGCCGCTGTTCTCGAACGTCTTGTTAAACTTTGGCCCTTCCACAA
A_84_P10342	ref|Arabidopsis thaliana pollen Ole e 1 allergen and extensin family protein (AT5G15780) mRNA, complete cds [NM_121583]	1.91892	8.06301	4.37772	0.00335948	0.0136235	-2.17591	A_84_P10342	FALSE	NM_121583	NM_121583	831434	AT5G15780	AT5G15780	Pollen Ole e 1 allergen and extensin family protein	At.10161	NA	ref|NM_121583|ta|TA25969_3702|ta|T76288|tc|TC371687	chr5:5145363-5145304	Arabidopsis thaliana Pollen Ole e 1 allergen and extensin family protein (AT5G15780) mRNA, complete cds [NM_121583]	GO:0003674(molecular_function)|GO:0008150(biological_process)|GO:0012505(endomembrane system)	GAAAGACAAGAAAACCGAAGCACTAAAACCCAATTTCTTCTTTCCGCCAAACCCGTTAAA
A_84_P10347	ref|Arabidopsis thaliana zinc finger (C3HC4-type RING finger) family protein (AT5G17600) mRNA, complete cds [NM_121766]	2.08078	9.46894	7.48884	0.000149144	0.00166979	1.23	A_84_P10347	FALSE	NM_121766	NM_121766	831626	AT5G17600	AT5G17600	RING-H2 finger protein ATL52	At.28195	NA	ref|NM_121766|ta|TA26425_3702|ta|TA26453_3702|tc|TC372184	chr5:5800109-5800050	Arabidopsis thaliana RING-H2 finger protein ATL52 (AT5G17600) mRNA, complete cds [NM_121766]	GO:0008270(zinc ion binding)	TTTTTTGTACGGAGTTTATCGACGGGAAGATTTATTTTCTCGAGGTATGATCGAGGGCGA
A_84_P103486	ref|Arabidopsis thaliana binding (AT1G64790) mRNA, complete cds [NM_105153]	1.51543	10.5081	8.37105	7.4038e-05	0.00108349	1.99294	A_84_P103486	FALSE	NM_001198384	NM_001198384	842787	AT1G64790	ILA	protein ILITYHIA	At.27612	NA	ref|NM_001198384|ref|NM_105153|ta|TA47141_3702|tc|NP034742	chr1:24065594-24065246	Arabidopsis thaliana protein ILITYHIA (ILA) mRNA, complete cds [NM_001198384]	GO:0005488(binding)|GO:0005634(nucleus)|GO:0005829(cytosol)|GO:0016020(membrane)|GO:0042742(defense response to bacterium)	ATGCCCGACGGTTATCCAAGTTTCCTGAACAAAGCGATGACAGTGAAAGCGATGATGATA
A_84_P103496	ref|Arabidopsis thaliana transcription elongation factor-related (AT5G05140) mRNA, complete cds [NM_120596]	-1.98357	11.9811	-13.2247	3.74129e-06	0.000184696	5.17389	A_84_P103496	FALSE	NM_120596	NM_120596	830396	AT5G05140	AT5G05140	Transcription elongation factor (TFIIS) family protein	At.21997	NA	ref|NM_120596|ta|TA37021_3702|tc|TC370113	chr5:1522593-1522652	Arabidopsis thaliana Transcription elongation factor (TFIIS) family protein (AT5G05140) mRNA, complete cds [NM_120596]	GO:0003677(DNA binding)|GO:0006351(transcription, DNA-dependent)	CCGGTTTAGTCGGGTTATGTTCGGTTTTGGGACAAGGAGAGAGGTCCCTTTTACATATAT
A_84_P10351	ref|Arabidopsis thaliana PHT4;5; inorganic phosphate transmembrane transporter (PHT4;5) mRNA, complete cds [NM_122045]	1.59082	10.4946	5.54034	0.00091348	0.00549888	-0.753938	A_84_P10351	FALSE	NM_122045	NM_122045	832160	AT5G20380	PHT4;5	putative anion transporter 6	At.31189	NA	ref|NM_122045|ta|TA36241_3702|ta|CNS09YX7|tc|TC381297	chr5:6888334-6888167	Arabidopsis thaliana putative anion transporter 6 (PHT4;5) mRNA, complete cds [NM_122045]	GO:0005315(inorganic phosphate transmembrane transporter activity)|GO:0009536(plastid)|GO:0016020(membrane)|GO:0055085(transmembrane transport)	GAATATGCAAGCATACTCCTGGGTATTACAAACACAGTCGGGGCAGTACCTGGAATTGTA
A_84_P10352	ref|Arabidopsis thaliana PUB45 (PLANT U-BOX 45); ubiquitin-protein ligase (PUB45) mRNA, complete cds [NM_102556]	1.4261	9.87791	7.76457	0.000118991	0.00145336	1.47645	A_84_P10352	FALSE	NM_102556	NM_102556	839684	AT1G27910	PUB45	U-box domain-containing protein 45	At.22435	NA	ref|NM_102556|ta|TA42763_3702|ta|AI998086|tc|TC359850	chr1:9721040-9720981	Arabidopsis thaliana U-box domain-containing protein 45 (PUB45) mRNA, complete cds [NM_102556]	GO:0000151(ubiquitin ligase complex)|GO:0004842(ubiquitin-protein ligase activity)|GO:0016567(protein ubiquitination)|GO:0070696(transmembrane receptor protein serine/threonine kinase binding)	ATCAGCCTCGAGAAAGAAAATGGGAAGAGCATTCAGCTTTCTATGGAAAAGTAAGAGCTT
A_84_P10354	ref|Arabidopsis thaliana PGP13 (P-GLYCOPROTEIN 13); ATPase, coupled to transmembrane movement of substances (PGP13) mRNA, complete cds [NM_102559]	1.36811	6.36914	5.28062	0.00120242	0.00662443	-1.05478	A_84_P10354	FALSE	NM_102559	NM_102559	839687	AT1G27940	PGP13	ABC transporter B family member 13	At.51796	NA	ref|NM_102559|tc|TC358566	chr1:9733667-9733608	Arabidopsis thaliana ABC transporter B family member 13 (PGP13) mRNA, complete cds [NM_102559]	GO:0005886(plasma membrane)|GO:0006200(ATP catabolic process)|GO:0010315(auxin efflux)|GO:0010329(auxin efflux transmembrane transporter activity)|GO:0010540(basipetal auxin transport)|GO:0010541(acropetal auxin transport)|GO:0016021(integral to membrane)|GO:0042626(ATPase activity, coupled to transmembrane movement of substances)|GO:0055085(transmembrane transport)	GTCATAGAGAGCTTGTTTCAATACCTAATGGGTTTTATAAGCAATTGACGAGTCTTCAAG
A_84_P10359	ref|Arabidopsis thaliana hydroxyproline-rich glycoprotein family protein (AT5G19800) mRNA, complete cds [NM_121985]	2.05836	9.10215	8.61464	6.1688e-05	0.000970948	2.19108	A_84_P10359	FALSE	NM_121985	NM_121985	832100	AT5G19800	AT5G19800	hydroxyproline-rich glycoprotein family protein	At.31253	NA	ref|NM_121985|tc|NP2705751|ta|CF652101	chr5:6690713-6690772	Arabidopsis thaliana hydroxyproline-rich glycoprotein family protein (AT5G19800) mRNA, complete cds [NM_121985]	GO:0008150(biological_process)|GO:0012505(endomembrane system)	TGGAAACGACAACAGAAAGCTATTGACATCTTACAAATATTCTCCTCCTCCGCCACCGGT
A_84_P10361	ref|Arabidopsis thaliana hydrolase (AT5G09430) mRNA, complete cds [NM_120980]	-2.24468	5.71557	-5.61742	0.000843339	0.00519916	-0.666444	A_84_P10361	FALSE	NM_120980	NM_120980	830802	AT5G09430	AT5G09430	alpha/beta-hydrolase domain-containing protein	At.54784	NA	ref|NM_120980|tc|NP235996|ta|DQ056674|tc|TC375810	chr5:2933283-2933342	Arabidopsis thaliana alpha/beta-hydrolase domain-containing protein (AT5G09430) mRNA, complete cds [NM_120980]	GO:0016787(hydrolase activity)	AAGCAGGACATGCTGTGAATTTGGAGAAGTCCAAGGAATTTGTCAAGCATTTGAAATCTT
A_84_P10362	ref|Arabidopsis thaliana ribosomal protein L10 family protein (AT5G13510) mRNA, complete cds [NM_121354]	1.65908	13.4045	12.9227	4.36355e-06	0.00019956	5.01416	A_84_P10362	FALSE	NM_121354	NM_121354	831195	AT5G13510	AT5G13510	Ribosomal protein L10 family protein	At.69710	NA	ref|NM_121354	chr5:4341884-4341943	Arabidopsis thaliana Ribosomal protein L10 family protein (AT5G13510) mRNA, complete cds [NM_121354]	GO:0003735(structural constituent of ribosome)|GO:0005840(ribosome)|GO:0006412(translation)|GO:0009507(chloroplast)|GO:0009570(chloroplast stroma)|GO:0022626(cytosolic ribosome)|GO:0042254(ribosome biogenesis)	AGCACCAGCAAGAGAGGTTATAATGGTGCTTATGGCTTACATTAAGAAGTTGGAAGATGA
A_84_P10370	ref|Arabidopsis thaliana PAL3 (PHENYL ALANINE AMMONIA-LYASE 3); phenylalanine ammonia-lyase (PAL3) mRNA, complete cds [NM_120505]	1.43206	9.2175	7.50209	0.000147512	0.0016585	1.24202	A_84_P10370	FALSE	NM_120505	NM_120505	830302	AT5G04230	PAL3	phenylalanine ammonia-lyase 3	At.33157	NA	ref|NM_120505|ref|NM_001203294|ta|TA50323_3702|ta|BP669149	chr5:1163625-1163684	Arabidopsis thaliana phenylalanine ammonia-lyase 3 (PAL3) mRNA, complete cds [NM_120505]	GO:0005737(cytoplasm)|GO:0006952(defense response)|GO:0009611(response to wounding)|GO:0045548(phenylalanine ammonia-lyase activity)	GGGCTATATCTCAAGGAAAACTCATAGATCCTCTGTTTGAATGTCTGAAAGAGTGGAACG
A_84_P103716	ref|Arabidopsis thaliana legume lectin family protein (AT5G03350) mRNA, complete cds [NM_120414]	3.25527	12.2386	4.83395	0.0019703	0.0093974	-1.59455	A_84_P103716	FALSE	NM_120414	NM_120414	831863	AT5G03350	AT5G03350	lectin-like protein	At.33289	NA	ref|NM_120414|ta|TA40720_3702|tc|TC375854	chr5:815924-815865	Arabidopsis thaliana lectin-like protein (AT5G03350) mRNA, complete cds [NM_120414]	GO:0005488(binding)|GO:0005618(cell wall)|GO:0008150(biological_process)|GO:0009507(chloroplast)|GO:0030246(carbohydrate binding)|GO:0048046(apoplast)	AGATCTCTCTAAGGTTTTTCTTCAAAATATGTACCCCGGTTTTTCTGGTGCCATGGGCCG
A_84_P10380	tc|GB|AF085279.1|AAD25948.1 hypothetical protein [NP036108]	1.15279	7.96498	5.6446	0.00082006	0.0051135	-0.635785	A_84_P10380	FALSE			NA					NA	tc|TC391747	chr2:16838494-16838553			GGCCACTGTACCTCACAGTATACAGGTATTGTTCTGTGTTTCTATATTCTCTTCTGGTAG
A_84_P10383	ref|Arabidopsis thaliana unknown protein (AT1G27595) mRNA, complete cds [NM_102524]	1.04363	10.2227	8.07854	9.27328e-05	0.0012484	1.74808	A_84_P10383	FALSE	NM_102524	NM_102524	839651	AT1G27595	AT1G27595	symplekin	At.41048	NA	ref|NM_102524|gb|AK228694|ta|TA48697_3702|tc|NP033145	chr1:9602829-9602888	Arabidopsis thaliana symplekin (AT1G27595) mRNA, complete cds [NM_102524]		TTCTTGGGCTTGACAATGGGCAAGATTCACGTTCACAAATGCACCCTTCAGATGCAACTT
A_84_P10384	ref|Arabidopsis thaliana COR47 (COLD-REGULATED 47) (COR47) mRNA, complete cds [NM_101894]	-1.88221	13.3146	-5.7601	0.000728842	0.00471102	-0.506617	A_84_P10384	FALSE	NM_101894	NM_101894	838632	AT1G20440	COR47	dehydrin COR47	At.22974	NA	ref|NM_101894|gb|AK230360|ta|TA27535_3702|ta|TA27542_3702	chr1:7085412-7085353	Arabidopsis thaliana dehydrin COR47 (COR47) mRNA, complete cds [NM_101894]	GO:0003674(molecular_function)|GO:0005829(cytosol)|GO:0006950(response to stress)|GO:0006970(response to osmotic stress)|GO:0009409(response to cold)|GO:0009414(response to water deprivation)|GO:0009415(response to water)|GO:0009631(cold acclimation)|GO:0009737(response to abscisic acid stimulus)|GO:0010286(heat acclimation)|GO:0050832(defense response to fungus)	GAGCTTCAAGAAAAGACCGAGGAAGATGAGGAGAACAAGCCTAGTGTCATCGAAAAGCTT
A_84_P103846	ref|Arabidopsis thaliana ULT1 (ULTRAPETALA1); DNA binding (ULT1) mRNA, complete cds [NM_118959]	-1.56712	10.8586	-6.41986	0.000383111	0.00307987	0.197985	A_84_P103846	FALSE	NM_118959	NM_118959	828934	AT4G28190	ULT1	protein ULTRAPETALA 1	At.32037	NA	ref|NM_118959|ref|NM_001203928|ta|TA41074_3702|tc|TC373320	chr4:13987008-13987067	Arabidopsis thaliana protein ULTRAPETALA 1 (ULT1) mRNA, complete cds [NM_118959]	GO:0003677(DNA binding)|GO:0005634(nucleus)|GO:0005829(cytosol)|GO:0010022(meristem determinacy)|GO:0010080(regulation of floral meristem growth)|GO:0010081(regulation of inflorescence meristem growth)|GO:0010582(floral meristem determinacy)	TTGCCAGACTTGTGTCGACTTCACCAGCAATGTCAAAGCTTGAAGAAGGCAGTCCATTAA
A_84_P103906	ref|Arabidopsis thaliana ankyrin repeat family protein (AT3G01750) mRNA, complete cds [NM_111041]	-1.33458	9.54416	-3.77327	0.00714483	0.0236777	-2.99278	A_84_P103906	FALSE	NM_111041	NM_111041	821087	AT3G01750	AT3G01750	ankyrin repeat-containing protein	At.28494	NA	ref|NM_111041|ta|TA38376_3702|ta|BP639385|tc|TC360311	chr3:272806-272865	Arabidopsis thaliana ankyrin repeat-containing protein (AT3G01750) mRNA, complete cds [NM_111041]	GO:0005575(cellular_component)|GO:0008150(biological_process)	GTATGTATTTGTACCAGGGTGGCACCCACTAGCTGACTTGGTCATGGATCTTACTTTGAT
A_84_P10393	ref|Arabidopsis thaliana unknown protein (AT1G15770) mRNA, complete cds [NM_101445]	1.12622	4.7837	4.41391	0.00321668	0.0132366	-2.12868	A_84_P10393	FALSE	NM_101445	NM_101445	838146	AT1G15770	AT1G15770	hypothetical protein	At.49884	NA	ref|NM_101445|tc|NP223849|tc|TC386571	chr1:5426971-5426912	Arabidopsis thaliana uncharacterized protein (AT1G15770) mRNA, complete cds [NM_101445]	GO:0003674(molecular_function)|GO:0005575(cellular_component)|GO:0008150(biological_process)	ACAACCCCAATGCCATCAAGTGTTGCTTCATTGGGAGGAAAGCGTTGGTAATAGCTACAA
A_84_P10398	ref|Arabidopsis thaliana ACX6 (ACYL-COA OXIDASE 6); FAD binding / acyl-CoA dehydrogenase/ acyl-CoA oxidase/ electron carrier/ oxidoreductase/ oxidoredu_ (ACX6) mRNA, complete cds [NM_100512]	1.46264	8.48292	7.93747	0.000103621	0.00133004	1.62719	A_84_P10398	FALSE	NM_100512	NM_100512	837141	AT1G06310	ACX6	acyl-CoA oxidase	At.51502	NA	ref|NM_100512|tc|TC362630	chr1:1930036-1930095	Arabidopsis thaliana acyl-CoA oxidase (ACX6) mRNA, complete cds [NM_100512]	GO:0003995(acyl-CoA dehydrogenase activity)|GO:0003997(acyl-CoA oxidase activity)|GO:0005777(peroxisome)|GO:0006631(fatty acid metabolic process)|GO:0006635(fatty acid beta-oxidation)|GO:0008152(metabolic process)|GO:0016491(oxidoreductase activity)|GO:0016627(oxidoreductase activity, acting on the CH-CH group of donors)|GO:0050660(flavin adenine dinucleotide binding)|GO:0055114(oxidation-reducti…	GATCCATCGCTGCTAAGATATGGTCACCTCTCAAGGGATAATGTTGGAGATGTGAGGAAA
A_84_P10400	ref|Arabidopsis thaliana universal stress protein (USP) family protein (AT1G69080) mRNA, complete cds [NM_105578]	-2.534	9.13622	-4.21503	0.00409386	0.0157178	-2.39062	A_84_P10400	FALSE	NM_105578	NM_105578	843240	AT1G69080	AT1G69080	adenine nucleotide alpha hydrolases-like protein	At.43260	NA	ref|NM_105578|ref|NM_202379|ta|TA47477_3702|tc|NP1645669	chr1:25972202-25972143	Arabidopsis thaliana adenine nucleotide alpha hydrolases-like protein (AT1G69080) mRNA, complete cds [NM_105578]	GO:0003674(molecular_function)|GO:0006950(response to stress)	AGAGAGGCAAGAAGCTTGGTGGATACACTCTTACAACTAAACGTCACAAAGATTTCTGGC
A_84_P10407	ref|Arabidopsis thaliana oxidoreductase, zinc-binding dehydrogenase family protein (AT1G23740) mRNA, complete cds [NM_102222]	2.94184	13.7246	12.942	4.32031e-06	0.000199433	5.02452	A_84_P10407	FALSE	NM_102222	NM_102222	838984	AT1G23740	AT1G23740	quinone oxidoreductase-like protein	At.22964	NA	ref|NM_102222|ta|TA34386_3702|ta|AA395179|tc|TC370921	chr1:8398326-8398267	Arabidopsis thaliana quinone oxidoreductase-like protein (AT1G23740) mRNA, complete cds [NM_102222]	GO:0008270(zinc ion binding)|GO:0009409(response to cold)|GO:0009507(chloroplast)|GO:0009570(chloroplast stroma)|GO:0009579(thylakoid)|GO:0009941(chloroplast envelope)|GO:0010319(stromule)|GO:0035671(enone reductase activity)|GO:0035798(2-alkenal reductase activity (NADP+) activity)|GO:0048046(apoplast)|GO:0055114(oxidation-reduction process)	ATTCTCACGCGTTGCTGATGCTTTTTCATACTTAGAAACGAACCATGCCACAGGGAAGGT
A_84_P104076	ref|Arabidopsis thaliana unknown protein (AT4G29070) mRNA, complete cds [NM_001036667]	1.11926	12.7466	3.88663	0.00617606	0.0212478	-2.83566	A_84_P104076	FALSE	NM_001036667	NM_001036667	829028	AT4G29070	AT4G29070	Phospholipase A2 family protein	At.31962	NA	ref|NM_001036667|ref|NM_119051|gb|AK175618|ta|TA43323_3702	chr4:14323203-14323262	Arabidopsis thaliana Phospholipase A2 family protein (AT4G29070) mRNA, complete cds [NM_001036667]	GO:0003674(molecular_function)|GO:0008150(biological_process)	GTTGTGCGTCTTGTAAACCCGTTGTACATGTCTAGTAATAAACCCTTGTTTTTGAAGTCT
A_84_P10408	ref|Arabidopsis thaliana unknown protein (AT1G23520) mRNA, complete cds [NM_102201]	-2.16877	4.71401	-9.72293	2.83288e-05	0.000608566	3.03196	A_84_P10408	FALSE	NM_102201	NM_102201	838960	AT1G23520	AT1G23520	hypothetical protein	At.51737	NA	ref|NM_102201|ref|NM_001198143|ta|DR370566|tc|TC378919	chr1:8343649-8343590	Arabidopsis thaliana uncharacterized protein (AT1G23520) mRNA, complete cds [NM_102201]	GO:0003674(molecular_function)|GO:0005575(cellular_component)|GO:0008150(biological_process)	CCGTGATATCACCATCAAGATTACTAAGGCTCTGATACAAGATCTTCAAGATATGGGCGC
A_84_P10415	ref|Arabidopsis thaliana MBP2 (MYROSINASE-BINDING PROTEIN 2); sugar binding / thioglucosidase binding (MBP2) mRNA, complete cds [NM_179463]	-4.84699	9.09465	-5.16892	0.00135699	0.00721283	-1.18707	A_84_P10415	FALSE	NM_179463	NM_179463	841632	AT1G52030	MBP2	myrosinase-binding protein 2	At.66888	NA	ref|NM_179463|ref|NM_104084|ta|TA30384_3702|ta|TA30383_3702	chr1:19346675-19346616	Arabidopsis thaliana myrosinase-binding protein 2 (MBP2) mRNA, complete cds [NM_179463]	GO:0005529(sugar binding)|GO:0006952(defense response)|GO:0007155(cell adhesion)|GO:0009611(response to wounding)|GO:0009908(flower development)|GO:0010169(thioglucosidase complex)|GO:0010180(thioglucosidase binding)	CAACAACAAATTCAACTACGCCATCGACTCCTTCTACATCTAAGAAACTACAAGCAAGAG
A_84_P104156	ref|Arabidopsis thaliana unknown protein (AT5G64230) mRNA, complete cds [NM_125819]	1.4626	9.48789	4.53219	0.00279469	0.0119878	-1.97565	A_84_P104156	FALSE	NM_125819	NM_125819	836544	AT5G64230	AT5G64230	hypothetical protein	At.26542	NA	ref|NM_125819|ta|TA48101_3702|tc|TC372270	chr5:25693881-25693940	Arabidopsis thaliana uncharacterized protein (AT5G64230) mRNA, complete cds [NM_125819]	GO:0003674(molecular_function)|GO:0008150(biological_process)	CTTCTCGCCAGCTTTTGCTCTTAGGCTAGTCGTCTCATATATCTCCTTGATAAACACAAG
A_84_P10418	ref|Arabidopsis thaliana lipase class 3 family protein (AT1G51440) mRNA, complete cds [NM_104022]	2.21391	9.21982	9.1337	4.24129e-05	0.000778914	2.59678	A_84_P10418	FALSE	NM_104022	NM_104022	841569	AT1G51440	AT1G51440	phospholipase A1-Igamma3	At.18291	NA	ref|NM_104022|ta|TA46461_3702|ta|CNS0AE1P|tc|TC365281	chr1:19072472-19072531	Arabidopsis thaliana phospholipase A1-Igamma3 (AT1G51440) mRNA, complete cds [NM_104022]	GO:0004806(triglyceride lipase activity)|GO:0006629(lipid metabolic process)|GO:0008970(phospholipase A1 activity)|GO:0009507(chloroplast)|GO:0047714(galactolipase activity)	ACGGACCGGAGGATATCGCTCATCATCTTCAACAAGTTCTTGGGAAGGTTAACGATGATA
A_84_P10421	ref|Arabidopsis thaliana ACLA-2; ATP citrate synthase (ACLA-2) mRNA, complete cds [NM_104764]	-1.79362	6.38653	-3.36482	0.0122714	0.0351474	-3.57268	A_84_P10421	FALSE	NM_104764	NM_104764	842375	AT1G60810	ACLA-2	ATP-citrate lyase A-2	At.19214	NA	ref|NM_104764|ta|TA29668_3702|tc|TC368187	chr1:22390171-22390035	Arabidopsis thaliana ATP-citrate lyase A-2 (ACLA-2) mRNA, complete cds [NM_104764]	GO:0003878(ATP citrate synthase activity)|GO:0006085(acetyl-CoA biosynthetic process)|GO:0009346(citrate lyase complex)	ACCCTTCCTCTAGAGATCAAAGGGGAACTTGAAGATTTTATTCAAGTCATTTTTACCCTA
A_84_P10422	ref|Arabidopsis thaliana CPuORF57 (Conserved peptide upstream open reading frame 57) (CPuORF57) mRNA, complete cds [NM_001124076]	1.1324	9.34112	6.72642	0.000288888	0.00254997	0.507109	A_84_P10422	FALSE	NM_105138	NM_105138	842771	AT1G64628	WNK10	putative serine/threonine-protein kinase WNK10	At.71093	NA	ref|NM_105138|ta|TA37148_3702|tc|NP184080|ta|N96615	chr1:24022034-24022093	Arabidopsis thaliana putative serine/threonine-protein kinase WNK10 (WNK10) mRNA, complete cds [NM_105138]	GO:0003700(sequence-specific DNA binding transcription factor activity)|GO:0006468(protein phosphorylation)|GO:0016301(kinase activity)	AACCAATCGTGTCAACGACTGCTTAGAATGAAAGAGGAAGCTATAGAGAAGGCGAAACGG
A_84_P10423	ref|Arabidopsis thaliana armadillo/beta-catenin repeat family protein (AT1G23180) mRNA, complete cds [NM_102166]	1.48239	10.4598	8.28934	7.87911e-05	0.00112787	1.92531	A_84_P10423	FALSE	NM_102166	NM_102166	838926	AT1G23180	AT1G23180	armadillo/beta-catenin-like repeat-containing protein	At.43289	NA	ref|NM_102166|gb|AK226976|ta|TA42144_3702|tc|NP042703	chr1:8219428-8219487	Arabidopsis thaliana armadillo/beta-catenin-like repeat-containing protein (AT1G23180) mRNA, complete cds [NM_102166]	GO:0005488(binding)|GO:0008150(biological_process)|GO:0009507(chloroplast)	AGCTGTACCAGTATTGAGACGTATCGTTATGTCTCAACGACCACAATGGGAGAAAGCTCT
A_84_P10426	ref|Arabidopsis thaliana photosystem II family protein (AT1G03600) mRNA, complete cds [NM_100240]	1.314	14.8771	8.36108	7.46002e-05	0.00108785	1.98472	A_84_P10426	FALSE	NM_100240	NM_100240	839449	AT1G03600	PSB27	photosystem II Psb27 protein	At.15585	NA	ref|NM_100240|gb|BX817521|ta|TA26745_3702|ta|CB260598	chr1:899381-899440	Arabidopsis thaliana photosystem II Psb27 protein (PSB27) mRNA, complete cds [NM_100240]	GO:0003674(molecular_function)|GO:0009507(chloroplast)|GO:0009535(chloroplast thylakoid membrane)|GO:0009543(chloroplast thylakoid lumen)|GO:0009579(thylakoid)|GO:0010206(photosystem II repair)|GO:0030095(chloroplast photosystem II)	AAGGCGAGGATTCTTGAAGAGATGGAAACTGCTGAGAAAGCTCTCACAAGAGGAAGATGA
A_84_P10428	ref|Arabidopsis thaliana SIG2 (RNA POLYMERASE SIGMA SUBUNIT 2); DNA binding / DNA-directed RNA polymerase/ sigma factor/ transcription factor (SIG2) mRNA, complete cds [NM_100727]	2.17252	11.2866	10.1969	2.07922e-05	0.000510749	3.364	A_84_P10428	FALSE	NM_100727	NM_100727	837376	AT1G08540	SIG2	RNApolymerase sigma subunit 2	At.23349	NA	ref|NM_100727|gb|AF015543|ta|TA32794_3702|ta|AV557315	chr1:2706630-2706689	Arabidopsis thaliana RNApolymerase sigma subunit 2 (SIG2) mRNA, complete cds [NM_100727]	GO:0003677(DNA binding)|GO:0003700(sequence-specific DNA binding transcription factor activity)|GO:0003899(DNA-directed RNA polymerase activity)|GO:0006352(transcription initiation, DNA-dependent)|GO:0006355(regulation of transcription, DNA-dependent)|GO:0009507(chloroplast)|GO:0009637(response to blue light)|GO:0010114(response to red light)|GO:0016987(sigma factor activity)	ATTCAGGAAACTAAAGAACAAGAAGAGAAACAACCATTTGCAGCAATACTTGGTTGCACA
A_84_P10432	ref|Arabidopsis thaliana APR2 (5'ADENYLYLPHOSPHOSULFATE REDUCTASE 2); adenylyl-sulfate reductase/ phosphoadenylyl-sulfate reductase (thioredoxin) (APR2) mRNA, complete cds [NM_104899]	2.48335	11.3534	8.01453	9.75043e-05	0.00128434	1.69345	A_84_P10432	FALSE	NM_001198364	NM_001198364	842514	AT1G62180	2016-04-02	5'-adenylylsulfate reductase 2	At.25368	NA	ref|NM_001198364|ref|NM_104899|gb|AF360192|ta|TA31831_3702	chr1:22975875-22975816	Arabidopsis thaliana 5'-adenylylsulfate reductase 2 (APR2) mRNA, complete cds [NM_001198364]	GO:0000103(sulfate assimilation)|GO:0004604(phosphoadenylyl-sulfate reductase (thioredoxin) activity)|GO:0009507(chloroplast)|GO:0009534(chloroplast thylakoid)|GO:0009570(chloroplast stroma)|GO:0009973(adenylyl-sulfate reductase activity)|GO:0019379(sulfate assimilation, phosphoadenylyl sulfate reduction by phosphoadenylyl-sulfate reductase (thioredoxin))	AAGAGCTCCACGGGCTATTAAGTACCCTTCAGAGCATAGAGATGTTGATTCACTCATGTC
A_84_P10434	ref|Arabidopsis thaliana receptor serine/threonine kinase, putative (AT1G70250) mRNA, complete cds [NM_105693]	3.37907	8.50388	13.69	2.97038e-06	0.000158959	5.4123	A_84_P10434	FALSE	NM_105693	NM_105693	843361	AT1G70250	AT1G70250	putative receptor serine/threonine kinase	At.50021	NA	ref|NM_105693|tc|NP1662439|tc|NP043776	chr1:26455950-26456009	Arabidopsis thaliana putative receptor serine/threonine kinase (AT1G70250) mRNA, complete cds [NM_105693]	GO:0004672(protein kinase activity)|GO:0004674(protein serine/threonine kinase activity)|GO:0004675(transmembrane receptor protein serine/threonine kinase activity)|GO:0005524(ATP binding)|GO:0006468(protein phosphorylation)|GO:0012505(endomembrane system)	AACAGCTCCAATAACAGTTGATGAAGACATTCAAGAGACTTCAAGCTTCTTGAAACCAAG
A_84_P10436	gb|Arabidopsis thaliana lyase (AT1G09890) mRNA, complete cds [NM_100863]	-1.75992	4.88125	-6.01006	0.000567833	0.00400147	-0.233126	A_84_P10436	FALSE			NA	AT1G09890			At.49870	NA	tc|NP043941|tc|NP1658005|ta|BT012031	chr1:3215151-3215092	GB		TCCCGATCCTAATCCAAAATATATCAACAACCTTTATCAAAATCACCCTGACAGGTTTTG
A_84_P10438	ref|Arabidopsis thaliana unknown protein (AT1G80890) mRNA, complete cds [NM_106737]	-1.45538	10.7229	-10.1768	2.10611e-05	0.000515359	3.35024	A_84_P10438	FALSE	NM_106737	NM_106737	844429	AT1G80890	AT1G80890	GAG1At-like protein	At.71208	NA	ref|NM_106737|ta|TA32919_3702	chr1:30397813-30397872	Arabidopsis thaliana GAG1At-like protein (AT1G80890) mRNA, complete cds [NM_106737]	GO:0003674(molecular_function)|GO:0005575(cellular_component)|GO:0008150(biological_process)	TTGGAAAAAGCTGATAAAGCTCGAAAAGCTCGTCTCTCATCATCTTCATCCTCGGATAAG
A_84_P10439	ref|Arabidopsis thaliana BIP3; ATP binding (BIP3) mRNA, complete cds [NM_100779]	2.87018	8.11205	5.12286	0.00142708	0.00744663	-1.24214	A_84_P10439	FALSE	NM_100779	NM_100779	837429	AT1G09080	BIP3	Hsp70 protein BiP chaperone BIP-L	At.42242	NA	ref|NM_100779|ref|NM_001198015|tc|NP043389|ta|AY156728	chr1:2929253-2929217	Arabidopsis thaliana Hsp70 protein BiP chaperone BIP-L (BIP3) mRNA, complete cds [NM_100779]	GO:0005524(ATP binding)|GO:0005788(endoplasmic reticulum lumen)|GO:0006457(protein folding)|GO:0009408(response to heat)|GO:0009860(pollen tube growth)	AAACCGAGGGAGAGAATGAGGACACGATGGAGATGATCACGATGAGTTATAGAATCGTAT
A_84_P10447	ref|Arabidopsis thaliana sugar transporter, putative (AT1G77210) mRNA, complete cds [NM_106370]	-1.28476	11.9562	-3.39454	0.0117881	0.0340924	-3.52981	A_84_P10447	FALSE	NM_106370	NM_106370	844057	AT1G77210	STP14	sugar transport protein 14	At.10767	NA	ref|NM_106370|ref|NM_001198488|ta|TA44615_3702|ta|CNS0AAT8	chr1:29009128-29009069	Arabidopsis thaliana sugar transport protein 14 (STP14) mRNA, complete cds [NM_106370]	GO:0005351(sugar:hydrogen symporter activity)|GO:0005354(galactose transmembrane transporter activity)|GO:0005886(plasma membrane)|GO:0006810(transport)|GO:0015144(carbohydrate transmembrane transporter activity)|GO:0016020(membrane)|GO:0055085(transmembrane transport)	CCGGAGACGAAACAGGTTCCGATTGAAGAGGTTTATCTTCTTTGGAGACAGCATTGGTTA
A_84_P10456	ref|Arabidopsis thaliana NAS3 (NICOTIANAMINE SYNTHASE 3); nicotianamine synthase (NAS3) mRNA, complete cds [NM_100794]	3.00694	9.99374	7.40421	0.000160066	0.00174499	1.15282	A_84_P10456	FALSE	NM_100794	NM_100794	837444	AT1G09240	NAS3	Nicotianamine synthase 3	At.42234	NA	ref|NM_100794|ta|TA40329_3702|ta|CD533089|ta|AV814018	chr1:2985851-2985910	Arabidopsis thaliana Nicotianamine synthase 3 (NAS3) mRNA, complete cds [NM_100794]	GO:0030410(nicotianamine synthase activity)|GO:0030418(nicotianamine biosynthetic process)	CGAAAATGAACAAGAACATGATGATCGAGGAGTTCGGAGCTAGGGAGGAACAGTTGTCTT
A_84_P10458	ref|Arabidopsis thaliana GDSL-motif lipase/hydrolase family protein (AT1G54790) mRNA, complete cds [NM_202300]	-1.96637	7.76316	-5.39632	0.0010627	0.00609838	-0.919593	A_84_P10458	FALSE	NM_202300	NM_202300	841920	AT1G54790	AT1G54790	GDSL esterase/lipase	At.71211	NA	ref|NM_202300|ref|NM_104354|ref|NM_001198299|tc|NP040177	chr1:20441221-20441162	Arabidopsis thaliana GDSL esterase/lipase (AT1G54790) mRNA, complete cds [NM_202300]	GO:0004091(carboxylesterase activity)|GO:0006629(lipid metabolic process)|GO:0012505(endomembrane system)|GO:0016788(hydrolase activity, acting on ester bonds)	CCGCAAACGAGTTCGTCTCATCTCAAATCTTAACCGGAAAATATTCCGATCCACCGTTTT
A_84_P10462	ref|Arabidopsis thaliana unknown protein (AT1G26920) mRNA, complete cds [NM_102456]	2.27276	11.7463	6.74671	0.000283638	0.00251838	0.527184	A_84_P10462	FALSE	NM_102456	NM_102456	839582	AT1G26920	AT1G26920	hypothetical protein	At.21273	NA	ref|NM_102456|ta|TA34583_3702|ta|BE038648|ta|AV545741	chr1:9330029-9330088	Arabidopsis thaliana uncharacterized protein (AT1G26920) mRNA, complete cds [NM_102456]	GO:0003674(molecular_function)|GO:0005575(cellular_component)|GO:0008150(biological_process)	TTGGTGATGCGTTTTGGGAGCTTGAAGACGAAGCTGCTAATTATTACACGTTGCTGCAGT
A_84_P10464	ref|Arabidopsis thaliana 2-oxoglutarate-dependent dioxygenase, putative (AT1G04380) mRNA, complete cds [NM_100318]	-1.14888	4.60372	-3.1146	0.0172942	0.045383	-3.93721	A_84_P10464	FALSE	NM_100318	NM_100318	839535	AT1G04380	AT1G04380	2-oxoglutarate (2OG) and Fe(II)-dependent oxygenase-like protein	At.43795	NA	ref|NM_100318|gb|BT004241|ta|TA38969_3702|ta|TA38968_3702	chr1:1177230-1177171	Arabidopsis thaliana 2-oxoglutarate (2OG) and Fe(II)-dependent oxygenase-like protein (AT1G04380) mRNA, complete cds [NM_100318]	GO:0005575(cellular_component)|GO:0008150(biological_process)|GO:0010302(2-oxoglutarate-dependent dioxygenase activity)	ACAGAGACTTCACTATACCAGAGTACTCAAAGGGATACATTGAGAAAGGTCTCGATGGAA
A_84_P10468	ref|Arabidopsis thaliana 5PTASE13; inositol or phosphatidylinositol phosphatase (5PTASE13) mRNA, complete cds [NM_001035899]	1.73564	10.0452	6.78358	0.000274375	0.00246812	0.563531	A_84_P10468	FALSE	NM_001035899	NM_001035899	837069	AT1G05630	5PTASE13	Type I inositol-1,4,5-trisphosphate 5-phosphatase 13	At.42385	NA	ref|NM_001035899|ref|NM_100443|ta|TA49803_3702|ta|BX834168	chr1:1687069-1687128	Arabidopsis thaliana Type I inositol-1,4,5-trisphosphate 5-phosphatase 13 (5PTASE13) mRNA, complete cds [NM_001035899]	GO:0004437(inositol or phosphatidylinositol phosphatase activity)|GO:0005634(nucleus)|GO:0007584(response to nutrient)|GO:0009611(response to wounding)|GO:0009637(response to blue light)|GO:0009737(response to abscisic acid stimulus)|GO:0009743(response to carbohydrate stimulus)|GO:0010087(phloem or xylem histogenesis)|GO:0010182(sugar mediated signaling pathway)|GO:0010252(auxin homeostasis)|GO:…	ACGTCGTTACCCAACAGATATTACCCGTAATGGAAGCACTAGACCAAGAACTGAAGACTC
A_84_P10476	ref|Arabidopsis thaliana hydroxyproline-rich glycoprotein family protein (AT1G32610) mRNA, complete cds [NM_001036052]	1.29599	8.27379	5.97873	0.000585636	0.00407862	-0.266949	A_84_P10476	FALSE	NM_001036052	NM_001036052	840156	AT1G32610	AT1G32610	hydroxyproline-rich glycoprotein-like protein	At.40102	NA	ref|NM_001036052|ref|NM_102996|gb|AK176587|ta|TA27490_3702	chr1:11795966-11795907	Arabidopsis thaliana hydroxyproline-rich glycoprotein-like protein (AT1G32610) mRNA, complete cds [NM_001036052]	GO:0003674(molecular_function)|GO:0005575(cellular_component)|GO:0008150(biological_process)	GGCACAATTCCTCTGCCTCATGCATCTCCGTTTGGGGTTATACCAATATCTAGTCAAAGA
A_84_P10477	ref|Arabidopsis thaliana CYP71B2 (CYTOCHROME P450 71B2); electron carrier/ heme binding / iron ion binding / monooxygenase/ oxygen binding (CYP71B2) mRNA, complete cds [NM_101178]	3.53646	11.1056	22.2983	1.09938e-07	1.63533e-05	8.61109	A_84_P10477	FALSE	NM_101178	NM_101178	837865	AT1G13080	CYP71B2	cytochrome P450 71B2	At.337	NA	ref|NM_101178|ref|NM_179322|ta|TA41098_3702|ta|TA41097_3702	chr1:4460740-4460799	Arabidopsis thaliana cytochrome P450 71B2 (CYP71B2) mRNA, complete cds [NM_101178]	GO:0004497(monooxygenase activity)|GO:0005506(iron ion binding)|GO:0009055(electron carrier activity)|GO:0010286(heat acclimation)|GO:0019825(oxygen binding)|GO:0020037(heme binding)	AAGAAGCTGGTAATATCTCTATTGTCAAGAAAATACCTCTTCAACTTGTGCCTGTTCAAC
A_84_P10481	ref|Arabidopsis thaliana unknown protein (AT1G14040) mRNA, complete cds [NM_101270]	-1.92024	8.13627	-4.62705	0.00250034	0.0111077	-1.85441	A_84_P10481	FALSE	NM_101270	NM_101270	837965	AT1G14040	AT1G14040	phosphate transporter PHO1-3	At.49302	NA	ref|NM_101270|tc|NP221439|tc|NP034629|ta|AY507955	chr1:4814474-4814533	Arabidopsis thaliana phosphate transporter PHO1-3 (AT1G14040) mRNA, complete cds [NM_101270]	GO:0016021(integral to membrane)	GAAATACCGAGCCTTCAAGTCCGTCCCATTACCGTTCAACTACGATGAAGATGACGATAA
A_84_P10483	ref|Arabidopsis thaliana unknown protein (AT1G15260) mRNA, complete cds [NM_101394]	1.58266	11.4549	8.54749	6.48423e-05	0.00100232	2.13696	A_84_P10483	FALSE	NM_101394	NM_101394	838093	AT1G15260	AT1G15260	hypothetical protein	At.43296	NA	ref|NM_101394|ta|TA36785_3702|tc|TC378801	chr1:5250283-5250342	Arabidopsis thaliana uncharacterized protein (AT1G15260) mRNA, complete cds [NM_101394]	GO:0003674(molecular_function)|GO:0008150(biological_process)	CACAGACATGTATTACGAGTTCTCTGATCCTCGTACCTCTGCTAAGATCAACGGTTCAAG
A_84_P10487	ref|Arabidopsis thaliana NADK2; NAD+ kinase/ calmodulin binding (NADK2) mRNA, complete cds [NM_102013]	1.64988	12.0303	5.7067	0.00076952	0.00489144	-0.566111	A_84_P10487	FALSE	NM_001198128	NM_001198128	838766	AT1G21640	NADK2	NAD kinase 2	At.28688	NA	ref|NM_001198128|ref|NM_102013|ta|TA36365_3702|ta|AV799512	chr1:7592604-7592663	Arabidopsis thaliana NAD kinase 2 (NADK2) mRNA, complete cds [NM_001198128]	GO:0003951(NAD+ kinase activity)|GO:0005516(calmodulin binding)|GO:0008152(metabolic process)|GO:0009507(chloroplast)|GO:0019363(pyridine nucleotide biosynthetic process)	GATTGGTTTAGAAGCTTAATCCGTTGCTTAAACTGGAACGAGCGTCTTGATCAAAAGGCT
A_84_P104886	ref|Arabidopsis thaliana unknown protein (AT5G63350) mRNA, complete cds [NM_125730]	-2.81693	5.01044	-12.9834	4.22947e-06	0.000196513	5.04661	A_84_P104886	FALSE	NM_125730	NM_125730	836455	AT5G63350	AT5G63350	hypothetical protein	At.29001	NA	ref|NM_125730|gb|BT002821|ta|TA44228_3702|tc|TC372030	chr5:25380437-25380378	Arabidopsis thaliana uncharacterized protein (AT5G63350) mRNA, complete cds [NM_125730]	GO:0003674(molecular_function)|GO:0008150(biological_process)	GTACCGGAGGATATTAGTTACGATAATTTTCACGTGAACGTACGGTTAGTGATGAAGGAG
A_84_P10491	ref|Arabidopsis thaliana GLIP5; carboxylesterase/ lipase (GLIP5) mRNA, complete cds [NM_104270]	1.72337	8.54122	5.33801	0.00113071	0.00636096	-0.987489	A_84_P10491	FALSE	NM_104270	NM_104270	841830	AT1G53920	GLIP5	GDSL esterase/lipase 5	At.37314	NA	ref|NM_104270|tc|TC372687	chr1:20139550-20139609	Arabidopsis thaliana GDSL esterase/lipase 5 (GLIP5) mRNA, complete cds [NM_104270]	GO:0004091(carboxylesterase activity)|GO:0006629(lipid metabolic process)|GO:0016298(lipase activity)	CGCAAACTTAATTTGGAACGGTGGACACATGTCAGATTCTCTAGTGGTTGGTCCATACAA
A_84_P10492	ref|Arabidopsis thaliana AST56; sulfate transmembrane transporter (AST56) mRNA, complete cds [NM_106448]	1.17727	8.74959	7.37262	0.000164373	0.00177283	1.12382	A_84_P10492	FALSE	NM_106448	NM_106448	844134	AT1G77990	AST56	sulfate transporter 2.2	At.23404	NA	ref|NM_106448|ta|TA43846_3702|tc|NP169036|tc|TC362243	chr1:29318039-29317980	Arabidopsis thaliana sulfate transporter 2.2 (AST56) mRNA, complete cds [NM_106448]	GO:0006810(transport)|GO:0008272(sulfate transport)|GO:0015116(sulfate transmembrane transporter activity)|GO:0016020(membrane)|GO:0016021(integral to membrane)|GO:0055085(transmembrane transport)	AATATATATATGACAGTAGGAGAAGCCGTAGATATTTATGTAAGAGCAAGATCTACGTCC
A_84_P10495	ref|Arabidopsis thaliana AAE12 (ACYL ACTIVATING ENZYME 12); catalytic (AAE12) mRNA, complete cds [NM_105261]	-3.65347	7.52019	-5.2156	0.00128985	0.00695571	-1.13157	A_84_P10495	FALSE	NM_105261	NM_105261	842901	AT1G65890	AAE12	acyl activating enzyme 12	At.26580	NA	ref|NM_105261|gb|AY050412|ta|TA44174_3702|tc|TC363357	chr1:24512664-24512605	Arabidopsis thaliana acyl activating enzyme 12 (AAE12) mRNA, complete cds [NM_105261]	GO:0003824(catalytic activity)|GO:0008152(metabolic process)	TGAGGATGAGGTCAATGTTAGATCTAAAGTTCAACGGCCGGTTGAACACTTTACTTCGCG
A_84_P10497	ref|Arabidopsis thaliana pectinesterase family protein (AT1G11370) mRNA, complete cds [NM_101010]	1.43306	3.84478	4.08932	0.00478251	0.0175702	-2.55916	A_84_P10497	FALSE	NM_101010	NM_101010	837679	AT1G11370	AT1G11370	putative pectinesterase 56	At.51567	NA	ref|NM_101010|ta|DQ056452|tc|TC377222	chr1:3828175-3828116	Arabidopsis thaliana putative pectinesterase 56 (AT1G11370) mRNA, complete cds [NM_101010]	GO:0005618(cell wall)|GO:0009505(plant-type cell wall)|GO:0012505(endomembrane system)|GO:0030599(pectinesterase activity)|GO:0042545(cell wall modification)	TGGCGTGCATTCTCGAGAGTAGTATTCATGGAGTCGTTTATAGACGATGTCATCGATCGA
A_84_P10499	ref|Arabidopsis thaliana ADT6 (arogenate dehydratase 6); arogenate dehydratase/ prephenate dehydratase (ADT6) mRNA, complete cds [NM_100698]	1.97208	9.83737	13.5757	3.14147e-06	0.000164608	5.35457	A_84_P10499	FALSE	NM_100698	NM_100698	837345	AT1G08250	ADT6	arogenate dehydratase 6	At.16611	NA	ref|NM_100698|ta|TA39900_3702|tc|TC369887	chr1:2589055-2588996	Arabidopsis thaliana arogenate dehydratase 6 (ADT6) mRNA, complete cds [NM_100698]	GO:0004664(prephenate dehydratase activity)|GO:0009094(L-phenylalanine biosynthetic process)|GO:0009507(chloroplast)|GO:0047769(arogenate dehydratase activity)	TGCTTGGGAGTTATCCCATGGATATGACTCCTTGGTCACCAACATCATCAACTTCATCGT
A_84_P105026	ref|Arabidopsis thaliana unknown protein (AT1G68220) mRNA, complete cds [NM_105493]	-1.87563	10.9712	-4.93957	0.00174879	0.00863037	-1.46432	A_84_P105026	FALSE	NM_105493	NM_105493	843151	AT1G68220	AT1G68220	hypothetical protein	At.18268	NA	ref|NM_105493|ta|TA40388_3702|tc|TC377797	chr1:25571651-25571710	Arabidopsis thaliana uncharacterized protein (AT1G68220) mRNA, complete cds [NM_105493]	GO:0003674(molecular_function)|GO:0005886(plasma membrane)|GO:0008150(biological_process)	AAACTTGTGTCGTCAGATATAATGTTGGCTTATGTATGTCTATGAGAAATTTGGTTTGGC
A_84_P10505	ref|Arabidopsis thaliana serine/threonine protein kinase, putative (AT1G78290) mRNA, complete cds [NM_202441]	2.72675	11.4288	10.1163	2.18941e-05	0.000524392	3.30866	A_84_P10505	FALSE	NM_202441	NM_202441	844164	AT1G78290	AT1G78290	serine/threonine-protein kinase SRK2C	At.70998	NA	ref|NM_202441|ref|NM_001084370|ta|TA34952_3702|ta|T44239	chr1:29457557-29457498	Arabidopsis thaliana serine/threonine-protein kinase SRK2C (AT1G78290) mRNA, complete cds [NM_202441]	GO:0004672(protein kinase activity)|GO:0004674(protein serine/threonine kinase activity)|GO:0005524(ATP binding)|GO:0005634(nucleus)|GO:0005737(cytoplasm)|GO:0006970(response to osmotic stress)|GO:0016301(kinase activity)|GO:0080167(response to karrikin)	GAAGCAGTAATGGTGCCATTGGAAGTAGCAGTATGGATCTCGATGACTTGGACACAGATT
A_84_P10507	ref|Arabidopsis thaliana ATPPC1 (PHOSPHOENOLPYRUVATE CARBOXYLASE 1); catalytic/ phosphoenolpyruvate carboxylase (ATPPC1) mRNA, complete cds [NM_001036102]	1.15915	12.3574	5.30556	0.00117064	0.00650332	-1.02547	A_84_P10507	FALSE	NM_001036102	NM_001036102	841765	AT1G53310	PPC1	phosphoenolpyruvate carboxylase 1	At.23221	NA	ref|NM_001036102|ref|NM_001036101|ref|NM_104209|ta|TA32244_3702	chr1:19884330-19884271	Arabidopsis thaliana phosphoenolpyruvate carboxylase 1 (PPC1) mRNA, complete cds [NM_001036102]	GO:0005515(protein binding)|GO:0005829(cytosol)|GO:0006099(tricarboxylic acid cycle)|GO:0008964(phosphoenolpyruvate carboxylase activity)|GO:0016036(cellular response to phosphate starvation)|GO:0048046(apoplast)|GO:0051262(protein tetramerization)	GCCAGGACTTGAAGATACACTCATCTTGACGATGAAGGGTATTGCTGCTGGTCTACAAAA
A_84_P10510	ref|Arabidopsis thaliana ho3 (HEME OXYGENASE 3); heme oxygenase (decyclizing) (ho3) mRNA, complete cds [NM_001124102]	1.44528	8.73148	3.82163	0.00671263	0.0225751	-2.92554	A_84_P10510	FALSE	NM_001124102	NM_001124102	843308	AT1G69720	HO3	heme oxygenase 3	At.71252	NA	ref|NM_001124102|ref|NM_105640|ta|TA47599_3702|tc|TC390810	chr1:26228201-26228333	Arabidopsis thaliana heme oxygenase 3 (HO3) mRNA, complete cds [NM_001124102]	GO:0004392(heme oxygenase (decyclizing) activity)|GO:0006788(heme oxidation)|GO:0009507(chloroplast)|GO:0020037(heme binding)|GO:0055114(oxidation-reduction process)	AACTTTCTCAGTTGTTGCAAAATGTGAGGCAAAAACTGAACAAAGTTGCAGAGTGGTGGA
A_84_P10515	ref|Arabidopsis thaliana avirulence-responsive family protein / avirulence induced gene (AIG1) family protein (AT1G33950) mRNA, complete cds [NM_103117]	1.47975	5.54954	2.78322	0.0275803	0.0645907	-4.4277	A_84_P10515	FALSE	NM_103117	NM_103117	840292	AT1G33950	AT1G33950	avirulence induced protein	At.51924	NA	ref|NM_103117|ref|NM_001198204|tc|NP10427153|ta|DQ056478	chr1:12333151-12333092	Arabidopsis thaliana avirulence induced protein (AT1G33950) mRNA, complete cds [NM_103117]	GO:0005525(GTP binding)|GO:0009617(response to bacterium)	GCAAGAAAAAGCGCTAAGCAAGATGACACAAGAAAACAACGAGCTGAACCTGGCGCTTAA
A_84_P10521	ref|Arabidopsis thaliana LCR66 (LOW-MOLECULAR-WEIGHT CYSTEINE-RICH 66) (LCR66) mRNA, complete cds [NM_104788]	-2.87497	9.44107	-4.9954	0.00164296	0.00825679	-1.39612	A_84_P10521	FALSE	NM_104788	NM_104788	842399	AT1G61070	LCR66	defensin-like protein 5	At.17788	NA	ref|NM_104788|ta|TA28100_3702|ta|TA28101_3702|tc|TC392614	chr1:22492109-22492050	Arabidopsis thaliana defensin-like protein 5 (LCR66) mRNA, complete cds [NM_104788]	GO:0006952(defense response)|GO:0012505(endomembrane system)	AATTGCGCTAATGTTTGCCACAATGAAGGTTTTTCAGATGGTGACTGCCGTGGATTCCGT
A_84_P10523	ref|Arabidopsis thaliana alliinase family protein (AT1G34040) mRNA, complete cds [NM_103126]	1.14202	6.60228	3.75518	0.00731431	0.0241161	-3.01803	A_84_P10523	FALSE	NM_103126	NM_103126	840301	AT1G34040	AT1G34040	Pyridoxal phosphate -dependent transferase-like protein	At.51925	NA	ref|NM_103126|tc|TC369266	chr1:12376102-12376161	Arabidopsis thaliana Pyridoxal phosphate -dependent transferase-like protein (AT1G34040) mRNA, complete cds [NM_103126]	GO:0003824(catalytic activity)|GO:0008150(biological_process)|GO:0012505(endomembrane system)|GO:0016846(carbon-sulfur lyase activity)|GO:0030170(pyridoxal phosphate binding)	CAAGACGACTTTGATCAGCTTATTGCAATGTTGAAGAAGTTTGTCTCCAAGGAAGCTGTA
A_84_P10528	ref|Arabidopsis thaliana leucine-rich repeat protein kinase, putative (AT1G51800) mRNA, complete cds [NM_104059]	2.62518	9.3083	5.05762	0.00153336	0.00783679	-1.32067	A_84_P10528	FALSE	NM_104059	NM_104059	841606	AT1G51800	AT1G51800	putative leucine-rich repeat protein kinase	At.37745	NA	ref|NM_104059|gb|AK118836|ta|TA46279_3702|tc|TC359531	chr1:19217757-19217816	Arabidopsis thaliana putative leucine-rich repeat protein kinase (AT1G51800) mRNA, complete cds [NM_104059]	GO:0012505(endomembrane system)|GO:0016301(kinase activity)|GO:0050832(defense response to fungus)	TGACGGATTCAACTAATGATTCTTCAATTGAGCTGTCCATGAATTTCACAACAGAGCTTA
A_84_P10543	ref|Arabidopsis thaliana phosphoglucomutase, cytoplasmic, putative / glucose phosphomutase, putative (AT1G70730) mRNA, complete cds [NM_001160993]	1.29567	13.4629	10.687	1.53003e-05	0.000425772	3.6918	A_84_P10543	FALSE	NM_001160993	NM_001160993	843410	AT1G70730	AT1G70730	phosphoglucomutase	At.35274	NA	ref|NM_001160993|ref|NM_001160992|ref|NM_105741|ta|TA30089_3702	chr1:26669215-26669060	Arabidopsis thaliana phosphoglucomutase (AT1G70730) mRNA, complete cds [NM_001160993]	GO:0004614(phosphoglucomutase activity)|GO:0005634(nucleus)|GO:0005829(cytosol)|GO:0005886(plasma membrane)|GO:0005975(carbohydrate metabolic process)|GO:0005992(trehalose biosynthetic process)|GO:0006874(cellular calcium ion homeostasis)|GO:0009570(chloroplast stroma)|GO:0009590(detection of gravity)|GO:0010319(stromule)|GO:0019252(starch biosynthetic process)|GO:0019255(glucose 1-phosphate meta…	AGATTCTCAGGATGCTCTTGGTCCCCTGGTTGATGTTGCATTAAAGCTGTCGAAAATGCA
A_84_P10548	ref|Arabidopsis thaliana glycosyl transferase family 17 protein (AT1G67880) mRNA, complete cds [NM_105458]	-2.5553	11.3864	-14.3477	2.1701e-06	0.000131544	5.73428	A_84_P10548	FALSE	NM_105458	NM_105458	843116	AT1G67880	AT1G67880	beta-1,4-N-acetylglucosaminyltransferase like protein	At.35591	NA	ref|NM_105458|gb|AY080715|ta|TA43303_3702|ta|CNS0AD6T	chr1:25454149-25454090	Arabidopsis thaliana beta-1,4-N-acetylglucosaminyltransferase like protein (AT1G67880) mRNA, complete cds [NM_105458]	GO:0006487(protein N-linked glycosylation)|GO:0008375(acetylglucosaminyltransferase activity)|GO:0016020(membrane)|GO:0016757(transferase activity, transferring glycosyl groups)	TACCTTTTAGAGAACGCGGAGAGGTACAAGTTTCTTCTTCCGGGGAACTGTTTGAGAGAT
A_84_P105486	ref|Arabidopsis thaliana unknown protein (AT3G28370) mRNA, complete cds [NM_113757]	-1.11856	10.9433	-4.6996	0.00229832	0.0104589	-1.76256	A_84_P105486	FALSE	NM_113757	NM_113757	822466	AT3G28370	AT3G28370	hypothetical protein	At.53536	NA	ref|NM_113757|ta|TA48016_3702|tc|TC402342|tc|TC390860	chr3:10622368-10623172	Arabidopsis thaliana uncharacterized protein (AT3G28370) mRNA, complete cds [NM_113757]	GO:0003674(molecular_function)|GO:0005575(cellular_component)|GO:0008150(biological_process)	TTCTTCAGGGAGATCAAGATATGGAGGTGTCTTAGTTAAAAGCCGATCTCACTTGTGGTT
A_84_P10551	ref|Arabidopsis thaliana CYCB2;4 (CYCLIN B2;4); cyclin-dependent protein kinase regulator (CYCB2;4) mRNA, complete cds [NM_106281]	-1.57489	7.54851	-2.74012	0.0293331	0.0676993	-4.4919	A_84_P10551	FALSE	NM_106281	NM_106281	843964	AT1G76310	CYCB2;4	cyclin-B2-4	At.52529	NA	ref|NM_106281|tc|TC406063|tc|TC371232	chr1:28628132-28628073	Arabidopsis thaliana cyclin-B2-4 (CYCB2;4) mRNA, complete cds [NM_106281]	GO:0016538(cyclin-dependent protein kinase regulator activity)|GO:0051726(regulation of cell cycle)	AAGCTAACAGGTGTTCACAGGAAATACAACACATCCAAATTTGGTTATGCTGCAAGAATT
A_84_P10554	ref|Arabidopsis thaliana zinc finger (C2H2 type) family protein (AT1G14580) mRNA, complete cds [NM_101325]	1.81483	9.58335	12.0498	6.94146e-06	0.000261978	4.52873	A_84_P10554	FALSE	NM_001198065	NM_001198065	838020	AT1G14580	AT1G14580	C2H2-like zinc finger protein	At.24519	NA	ref|NM_001198065|ref|NM_101325|gb|AY091041|ta|TA43390_3702	chr1:4992381-4992440	Arabidopsis thaliana C2H2-like zinc finger protein (AT1G14580) mRNA, complete cds [NM_001198065]	GO:0003676(nucleic acid binding)|GO:0003700(sequence-specific DNA binding transcription factor activity)|GO:0005622(intracellular)|GO:0008270(zinc ion binding)	GACCTCCTCTGGATGCTGAGATGAAGTTTTCACACCCAAATCATCCATATGGCAAAGCTT
A_84_P105556	ref|Arabidopsis thaliana unknown protein (AT5G63100) mRNA, complete cds [NM_125704]	2.29679	8.42107	12.7814	4.6946e-06	0.000208618	4.93803	A_84_P105556	FALSE	NM_125704	NM_125704	836430	AT5G63100	AT5G63100	S-adenosyl-L-methionine-dependent methyltransferase domain-containing protein	At.8833	NA	ref|NM_125704|ta|TA44185_3702|tc|TC374889	chr5:25314500-25314441	Arabidopsis thaliana S-adenosyl-L-methionine-dependent methyltransferase domain-containing protein (AT5G63100) mRNA, complete cds [NM_125704]	GO:0008150(biological_process)|GO:0009507(chloroplast)	GCGTAGTGAATTGAGAAGCTATGTTGATATGTGGATACCTTATAGAGAATTCTGCTTGAG
A_84_P10557	ref|Arabidopsis thaliana ATGSR2; copper ion binding / glutamate-ammonia ligase (ATGSR2) mRNA, complete cds [NM_105291]	1.70455	14.0325	6.14573	0.000497419	0.00366998	-0.0880655	A_84_P10557	FALSE	NM_001198398	NM_001198398	842935	AT1G66200	GSR2	glutamine synthetase cytosolic isozyme 1-2	At.47484	NA	ref|NM_001198398|ref|NM_105291|ta|TA28557_3702|ta|N37945	chr1:24655890-24655831	Arabidopsis thaliana glutamine synthetase cytosolic isozyme 1-2 (GSR2) mRNA, complete cds [NM_001198398]	GO:0004356(glutamate-ammonia ligase activity)|GO:0005507(copper ion binding)|GO:0005773(vacuole)|GO:0005829(cytosol)|GO:0009651(response to salt stress)|GO:0009941(chloroplast envelope)|GO:0022626(cytosolic ribosome)|GO:0042128(nitrate assimilation)|GO:0048046(apoplast)	AGGATACGAGATAATCAAGAAGGCGATCGAGAAGCTTGGCTTGAGACACAAGGAACACAT
A_84_P10558	ref|Arabidopsis thaliana ACC2 (ACETYL-COA CARBOXYLASE 2); acetyl-CoA carboxylase (ACC2) mRNA, complete cds [NM_103314]	1.65999	7.25135	4.84599	0.00194354	0.00931004	-1.57962	A_84_P10558	FALSE	NM_103314	NM_103314	840522	AT1G36180	ACC2	acetyl-CoA carboxylase 2	At.51973	NA	ref|NM_103314|tc|NP300150|tc|TC381381|tc|TC393202	chr1:13557970-13558029	Arabidopsis thaliana acetyl-CoA carboxylase 2 (ACC2) mRNA, complete cds [NM_103314]	GO:0003989(acetyl-CoA carboxylase activity)|GO:0006633(fatty acid biosynthetic process)|GO:0008152(metabolic process)|GO:0009507(chloroplast)	TCTTATCATATAAATCTGCTATGGGTTTGATTCAGGACTGGTTCCGCAAATCCGAGATTG
A_84_P10559	ref|Arabidopsis thaliana ATMPK11; MAP kinase/ kinase (ATMPK11) mRNA, complete cds [NM_001123738]	-2.76865	11.1602	-6.22992	0.000458677	0.00347426	0.000775149	A_84_P10559	FALSE	NM_001123738	NM_001123738	839523	AT1G01560	MPK11	mitogen-activated protein kinase 11	At.49840	NA	ref|NM_001123738|ref|NM_100038|ta|TA51886_3702|tc|TC373142	chr1:204051-204110	Arabidopsis thaliana mitogen-activated protein kinase 11 (MPK11) mRNA, complete cds [NM_001123738]	GO:0004707(MAP kinase activity)|GO:0005515(protein binding)|GO:0005829(cytosol)|GO:0007165(signal transduction)|GO:0009737(response to abscisic acid stimulus)|GO:0016301(kinase activity)	TTACTTAGCACCGCTACACGAATATAACGAGGAACCTGTGTGTGTGAGACCGTTCCATTT
A_84_P105636	ref|Arabidopsis thaliana NSP1 (NITRILE SPECIFIER PROTEIN 1) (NSP1) mRNA, complete cds [NM_112511]	-2.35483	12.0074	-4.47712	0.00298302	0.0125459	-2.04664	A_84_P105636	FALSE	NM_112511	NM_112511	820887	AT3G16400	NSP1	Nitrile-specifier protein 1	At.22512	NA	ref|NM_112511|ref|NM_001035632|ta|TA29365_3702|ta|TA29363_3702	chr3:5568305-5568364	Arabidopsis thaliana Nitrile-specifier protein 1 (NSP1) mRNA, complete cds [NM_112511]	GO:0003674(molecular_function)|GO:0005575(cellular_component)|GO:0019762(glucosinolate catabolic process)|GO:0080027(response to herbivore)|GO:0080028(nitrile biosynthetic process)	TCTTTTACGGGATTGACTCTGCCTAATTAAGGCAGATTTGGTGATCATGAACGTTTGTGA
A_84_P10568	ref|Arabidopsis thaliana ATEXO70B2 (exocyst subunit EXO70 family protein B2); protein binding (ATEXO70B2) mRNA, complete cds [NM_100573]	-1.62151	12.5266	-6.95185	0.000236199	0.00223217	0.727478	A_84_P10568	FALSE	NM_100573	NM_100573	837210	AT1G07000	EXO70B2	exocyst complex component 7	At.43622	NA	ref|NM_100573|ta|TA41835_3702|ta|TA41836_3702|ta|AI995691	chr1:2150493-2150434	Arabidopsis thaliana exocyst complex component 7 (EXO70B2) mRNA, complete cds [NM_100573]	GO:0000145(exocyst)|GO:0005634(nucleus)|GO:0005829(cytosol)|GO:0005886(plasma membrane)|GO:0006887(exocytosis)|GO:0006904(vesicle docking involved in exocytosis)|GO:0070062(extracellular vesicular exosome)	GAGATTAATGGGAGGCGTGGAGAGCCGTTTATTCCGTATACTGTTGAAGATGTGGAGTTT
A_84_P10574	ref|Arabidopsis thaliana GDSL-motif lipase/hydrolase family protein (AT1G06990) mRNA, complete cds [NM_100572]	-1.67314	4.37898	-6.1507	0.000495031	0.00365743	-0.0827931	A_84_P10574	FALSE	NM_100572	NM_100572	837209	AT1G06990	AT1G06990	GDSL esterase/lipase	At.42318	NA	ref|NM_100572|ta|TA51726_3702|tc|TC371329	chr1:2149913-2149972	Arabidopsis thaliana GDSL esterase/lipase (AT1G06990) mRNA, complete cds [NM_100572]	GO:0004091(carboxylesterase activity)|GO:0006629(lipid metabolic process)|GO:0012505(endomembrane system)|GO:0016788(hydrolase activity, acting on ester bonds)	CCAGTACCTTTTCTGGGACGATATTCATCCTTCCCAAATTGCTTACATAGTCATCAGTCT
A_84_P10579	ref|Arabidopsis thaliana LUP1 (LUPEOL SYNTHASE 1); beta-amyrin synthase/ lupeol synthase (LUP1) mRNA, complete cds [NM_106546]	-2.07339	11.0502	-3.64063	0.00849379	0.0269121	-3.17881	A_84_P10579	FALSE	NM_106546	NM_106546	844237	AT1G78970	LUP1	lupeol synthase 1	At.19007	NA	ref|NM_106546|ref|NM_179572|ta|BP645629|ta|BP650408	chr1:29707251-29707419	Arabidopsis thaliana lupeol synthase 1 (LUP1) mRNA, complete cds [NM_106546]	GO:0005575(cellular_component)|GO:0019745(pentacyclic triterpenoid biosynthetic process)|GO:0042299(lupeol synthase activity)|GO:0042300(beta-amyrin synthase activity)	AAGATCAAACCTTGTGCAAACATCATGGGCTATGATGGCTCTAATTCATACGGGACAGGC
A_84_P10581	ref|Arabidopsis thaliana aspartate-glutamate racemase family (AT1G15410) mRNA, complete cds [NM_101410]	1.57732	10.7964	3.42514	0.0113119	0.033119	-3.48578	A_84_P10581	FALSE	NM_101410	NM_101410	838111	AT1G15410	AT1G15410	aspartate-glutamate racemase-like protein	At.41934	NA	ref|NM_101410|gb|AK230167|ta|TA46971_3702|ta|AI997901	chr1:5300596-5300655	Arabidopsis thaliana aspartate-glutamate racemase-like protein (AT1G15410) mRNA, complete cds [NM_101410]	GO:0006520(cellular amino acid metabolic process)|GO:0008152(metabolic process)|GO:0009507(chloroplast)|GO:0016855(racemase and epimerase activity, acting on amino acids and derivatives)	ATGATCCTCTGCTAAAGAAGTGTGTTGATCCAATGGATGCACTAGCAAGGTCTGCCATCA
A_84_P10582	ref|Arabidopsis thaliana LZF1 (LIGHT-REGULATED ZINC FINGER PROTEIN 1); transcription factor/ zinc ion binding (LZF1) mRNA, complete cds [NM_106507]	1.59229	12.1449	8.92706	4.91243e-05	0.000844535	2.43788	A_84_P10582	FALSE	NM_001198499	NM_001198499	844196	AT1G78600	LZF1	light-regulated zinc finger protein 1	At.19261	NA	ref|NM_001198499|ref|NM_106507|gb|BX817036|ta|TA32864_3702	chr1:29568579-29568638	Arabidopsis thaliana light-regulated zinc finger protein 1 (LZF1) mRNA, complete cds [NM_001198499]	GO:0003700(sequence-specific DNA binding transcription factor activity)|GO:0005515(protein binding)|GO:0006355(regulation of transcription, DNA-dependent)|GO:0008270(zinc ion binding)|GO:0009641(shade avoidance)|GO:0009658(chloroplast organization)|GO:0009718(anthocyanin biosynthetic process)|GO:0010099(regulation of photomorphogenesis)|GO:0015995(chlorophyll biosynthetic process)|GO:0016607(nucl…	TTTGTTCCGGACATAACTTCTTCAACTCCTTATACCGGTTCATCCCCGAATCAAAGGGTT
A_84_P10583	ref|Arabidopsis thaliana ERD14 (EARLY RESPONSE TO DEHYDRATION 14); calcium ion binding (ERD14) mRNA, complete cds [NM_106267]	-1.58323	15.6469	-7.85549	0.000110609	0.0013917	1.55607	A_84_P10583	FALSE	NM_001198479	NM_001198479	843950	AT1G76180	ERD14	dehydrin ERD14	At.47606	NA	ref|NM_001198479|ref|NM_106267|gb|AK230293|ta|TA28020_3702	chr1:28587074-28587015	Arabidopsis thaliana dehydrin ERD14 (ERD14) mRNA, complete cds [NM_001198479]	GO:0005509(calcium ion binding)|GO:0005829(cytosol)|GO:0005886(plasma membrane)|GO:0006950(response to stress)|GO:0009269(response to desiccation)|GO:0009409(response to cold)|GO:0009415(response to water)|GO:0009507(chloroplast)|GO:0009737(response to abscisic acid stimulus)|GO:0009739(response to gibberellin stimulus)	AGAAGCTTCCAGGATACCACCCTAAGACCACCGTAGAGGAGGAGAAGAAAGATAAAGAAT
A_84_P10584	ref|Arabidopsis thaliana HB-1 (homeobox-1); transcription factor (HB-1) mRNA, complete cds [NM_102610]	1.07043	10.4652	6.38558	0.000395648	0.00314156	0.162714	A_84_P10584	FALSE	NM_102610	NM_102610	839740	AT1G28420	HB-1	homeobox-1	At.27788	NA	ref|NM_102610|ta|TA51550_3702|tc|NP184388|tc|TC390065	chr1:9987382-9987441	Arabidopsis thaliana homeobox-1 (HB-1) mRNA, complete cds [NM_102610]	GO:0003700(sequence-specific DNA binding transcription factor activity)|GO:0005634(nucleus)|GO:0006355(regulation of transcription, DNA-dependent)	AGATGATGATGTACCTGCTAATAATGCAGCAAACAATTACGACAGAGAATCAGAAGGTTA
A_84_P10586	ref|Arabidopsis thaliana calcium-binding EF hand family protein (AT1G54530) mRNA, complete cds [NM_104331]	-1.76586	5.34552	-4.62431	0.00250832	0.0111273	-1.85788	A_84_P10586	FALSE	NM_104331	NM_104331	841895	AT1G54530	AT1G54530	calcium-binding EF-hand-containing protein	At.66027	NA	ref|NM_104331|tc|NP2708465	chr1:20366790-20366849	Arabidopsis thaliana calcium-binding EF-hand-containing protein (AT1G54530) mRNA, complete cds [NM_104331]	GO:0005509(calcium ion binding)|GO:0005575(cellular_component)|GO:0008150(biological_process)	ATGGCGAGAGGTATCGGAAACTCGCCGGTGATTATGGTTGTGCATAATGATGGATTGATT
A_84_P10597	ref|Arabidopsis thaliana ACA1 (AUTO-INHIBITED CA2+-ATPASE 1); calcium channel/ calcium-transporting ATPase/ calmodulin binding (ACA1) mRNA, complete cds [NM_179385]	-1.81045	13.5243	-12.6965	4.90733e-06	0.000213992	4.89183	A_84_P10597	FALSE	NM_179385	NM_179385	839670	AT1G27770	ACA1	autoinhibited Ca2+-ATPase 1	At.21941	NA	ref|NM_179385|ref|NM_102542|gb|L08468|ta|TA44493_3702	chr1:9672025-9671966	Arabidopsis thaliana autoinhibited Ca2+-ATPase 1 (ACA1) mRNA, complete cds [NM_179385]	GO:0005262(calcium channel activity)|GO:0005388(calcium-transporting ATPase activity)|GO:0005516(calmodulin binding)|GO:0005783(endoplasmic reticulum)|GO:0005886(plasma membrane)|GO:0006754(ATP biosynthetic process)|GO:0006812(cation transport)|GO:0006816(calcium ion transport)|GO:0008152(metabolic process)|GO:0009706(chloroplast inner membrane)	TTTGCGGATACAACACCATTAAATTTGGGACAATGGTTGGTTAGCATCATACTCGGGTTC
A_84_P106016	ref|Arabidopsis thaliana S-adenosylmethionine-dependent methyltransferase/ methyltransferase (AT1G15125) mRNA, complete cds [NM_148466]	-1.08799	10.6992	-2.91827	0.0227674	0.0557291	-4.22701	A_84_P106016	FALSE	NM_148466	NM_148466	838076	AT1G15125	AT1G15125	S-adenosyl-L-methionine-dependent methyltransferase domain-containing protein	At.45283	NA	ref|NM_148466|tc|TC373933	chr1:5205657-5205716	Arabidopsis thaliana S-adenosyl-L-methionine-dependent methyltransferase domain-containing protein (AT1G15125) mRNA, complete cds [NM_148466]	GO:0005575(cellular_component)|GO:0008150(biological_process)|GO:0008168(methyltransferase activity)|GO:0008757(S-adenosylmethionine-dependent methyltransferase activity)	AGAGTTGAAAATTGATAAAATGGAGACACTGGGGAGCATGGACGCACAAGACACTATGCC
A_84_P10607	ref|Arabidopsis thaliana cytochrome c oxidase subunit Vc family protein / COX5C family protein (AT2G47380) mRNA, complete cds [NM_130306]	-1.20344	12.1218	-8.66429	5.94676e-05	0.000949393	2.23084	A_84_P10607	FALSE	NM_130306	NM_130306	819351	AT2G47380	AT2G47380	putative cytochrome c oxidase subunit 5C-1	At.57178	NA	ref|NM_130306|ta|TA28394_3702|ta|AI993815|ta|BP859689	chr2:19441721-19441780	Arabidopsis thaliana putative cytochrome c oxidase subunit 5C-1 (AT2G47380) mRNA, complete cds [NM_130306]	GO:0004129(cytochrome-c oxidase activity)|GO:0005739(mitochondrion)|GO:0055114(oxidation-reduction process)	ACATTGAAAGGGCCTAGCGTTGTCAAGGAGTTATTTATCGGTTTGGCACTCGGTTTAGCT
A_84_P10610	ref|Arabidopsis thaliana aspartyl protease family protein (AT2G28220) mRNA, complete cds [NM_128382]	1.27733	4.05148	6.53715	0.000343483	0.00285783	0.317573	A_84_P10610	FALSE	NM_128382	NM_128382	817368	AT2G28220	AT2G28220	aspartyl protease-like protein	At.52948	NA	ref|NM_128382|tc|TC361352	chr2:12037364-12037423	Arabidopsis thaliana aspartyl protease-like protein (AT2G28220) mRNA, complete cds [NM_128382]	GO:0004190(aspartic-type endopeptidase activity)|GO:0006508(proteolysis)|GO:0012505(endomembrane system)	AAACGATTACCGGAGGAATCTTTTGTTTGGCTATTGGGTGTAATGATCCGTCAATGCCTG
A_84_P106106	ref|Arabidopsis thaliana MD-2-related lipid recognition domain-containing protein / ML domain-containing protein (AT5G23820) mRNA, complete cds [NM_122287]	-2.29936	8.77317	-4.17135	0.00431995	0.0163576	-2.44893	A_84_P106106	FALSE	NM_122287	NM_122287	832447	AT5G23820	AT5G23820	MD-2-related lipid recognition domain-containing protein	At.23358	NA	ref|NM_122287|ta|TA30186_3702|ta|TA30190_3702|ta|BE039510	chr5:8031457-8031769	Arabidopsis thaliana MD-2-related lipid recognition domain-containing protein (AT5G23820) mRNA, complete cds [NM_122287]	GO:0003674(molecular_function)|GO:0005773(vacuole)|GO:0008150(biological_process)	CGCCATAGATTTCGAATACTGCGCCAAAAATGGAAACGATTACGGAACCGTCACTAGCAT
A_84_P10611	ref|Arabidopsis thaliana trypsin inhibitor, putative (AT2G43530) mRNA, complete cds [NM_129914]	-1.77661	14.1898	-7.80945	0.000114767	0.00142341	1.51585	A_84_P10611	FALSE	NM_129914	NM_129914	818954	AT2G43530	AT2G43530	defensin-like protein 194	At.36880	NA	ref|NM_129914|gb|DR372330|ta|TA33930_3702|ta|TA33929_3702	chr2:18070403-18070462	Arabidopsis thaliana defensin-like protein 194 (AT2G43530) mRNA, complete cds [NM_129914]	GO:0005576(extracellular region)|GO:0006952(defense response)|GO:0008200(ion channel inhibitor activity)|GO:0012505(endomembrane system)	TATGGCTAGGATTTATCCGTCGTTGTGTTATCGAAATTGTCGTTTTTACAAGGGCGCGAA
A_84_P10613	ref|Arabidopsis thaliana COR15B (COLD REGULATED 15B) (COR15B) mRNA, complete cds [NM_129814]	-2.53965	12.3597	-6.29825	0.000429714	0.00331881	0.0722341	A_84_P10613	FALSE	NM_129814	NM_129814	818853	AT2G42530	COR15B	cold-regulated protein 15b	At.299	NA	ref|NM_129814|ta|TA29869_3702|ta|BP635700|ta|AV816399	chr2:17709330-17709271	Arabidopsis thaliana cold-regulated protein 15b (COR15B) mRNA, complete cds [NM_129814]	GO:0009409(response to cold)|GO:0009507(chloroplast)|GO:0009570(chloroplast stroma)|GO:0009941(chloroplast envelope)|GO:0050832(defense response to fungus)	TTGAAGCCAATGAAACTGCGACTGAGGAAGCTAAGAAAGCTTTGGATTATGTGACTGAGA
A_84_P10621	ref|Arabidopsis thaliana unknown protein (AT2G15500) mRNA, complete cds [NM_127110]	1.16855	9.51853	5.11478	0.00143979	0.00749306	-1.25184	A_84_P10621	FALSE	NM_127110	NM_127110	816042	AT2G15500	AT2G15500	RNA-binding protein	At.52752	NA	ref|NM_127110|tc|TC393206	chr2:6764675-6764734	Arabidopsis thaliana RNA-binding protein (AT2G15500) mRNA, complete cds [NM_127110]	GO:0003674(molecular_function)|GO:0005575(cellular_component)|GO:0008150(biological_process)	CACCATCTGTTGGTCCTCGTATGCCAATCTATCCCCTTGGTAGTCCTGGAATTAGAAAAT
A_84_P106252	ref|Arabidopsis thaliana AtHB28 (ARABIDOPSIS THALIANA HOMEOBOX PROTEIN 28); DNA binding / transcription factor (AtHB28) mRNA, complete cds [NM_114949]	-1.65662	8.15191	-2.69997	0.0310712	0.0707045	-4.55176	A_84_P106252	FALSE	NM_114949	NM_114949	824253	AT3G50890	HB28	homeobox protein 28	At.35444	NA	ref|NM_114949|ta|TA40996_3702|ta|TA40995_3702|tc|TC374060	chr3:18917052-18917111	Arabidopsis thaliana homeobox protein 28 (HB28) mRNA, complete cds [NM_114949]	GO:0003677(DNA binding)|GO:0003700(sequence-specific DNA binding transcription factor activity)|GO:0006355(regulation of transcription, DNA-dependent)	TGAAGAAGAGATTGATAAGTTTTGTAGGATGGTGAATCTGAGGAGACAAGTTTTTAAGGT
A_84_P10627	ref|Arabidopsis thaliana AP2 domain-containing transcription factor, putative (AT2G20880) mRNA, complete cds [NM_127658]	-1.36901	8.79015	-2.60923	0.0354089	0.0782553	-4.68715	A_84_P10627	FALSE	NM_127658	NM_127658	816622	AT2G20880	AT2G20880	ethylene-responsive transcription factor ERF053	At.27216	NA	ref|NM_127658|ta|TA46431_3702|tc|TC370425	chr2:8986967-8987026	Arabidopsis thaliana ethylene-responsive transcription factor ERF053 (AT2G20880) mRNA, complete cds [NM_127658]	GO:0003677(DNA binding)|GO:0003700(sequence-specific DNA binding transcription factor activity)|GO:0005634(nucleus)|GO:0005737(cytoplasm)|GO:0006355(regulation of transcription, DNA-dependent)	ACCTGGAAGCCCTCTATGGGATGATTACCACTTTCCCATTTCTAACCATAAGGACGATCT
A_84_P10636	ref|Arabidopsis thaliana invertase/pectin methylesterase inhibitor family protein (AT2G47670) mRNA, complete cds [NM_130335]	-1.60801	7.52021	-4.67481	0.00236523	0.0106753	-1.79386	A_84_P10636	FALSE	NM_130335	NM_130335	819380	AT2G47670	AT2G47670	plant invertase/pectin methylesterase inhibitor domain-containing protein	At.36331	NA	ref|NM_130335|ta|TA43656_3702|ta|CNS0AABE|ta|DR373999	chr2:19544213-19544154	Arabidopsis thaliana plant invertase/pectin methylesterase inhibitor domain-containing protein (AT2G47670) mRNA, complete cds [NM_130335]	GO:0004857(enzyme inhibitor activity)|GO:0008150(biological_process)|GO:0012505(endomembrane system)|GO:0030599(pectinesterase activity)|GO:0046910(pectinesterase inhibitor activity)	TCCGGAGGAAGGCCACCAAGTGTATGCGACTATGCAGCAATGCTCTGGCTCTCCTCAAGA
A_84_P10637	ref|Arabidopsis thaliana GEA6 (LATE EMBRYOGENESIS ABUNDANT 6) (GEA6) mRNA, complete cds [NM_129575]	-1.07478	4.92187	-4.05232	0.00500873	0.0181865	-2.6092	A_84_P10637	FALSE	NM_129575	NM_129575	818608	AT2G40170	GEA6	Em-like protein GEA6	At.25587	NA	ref|NM_129575|gb|AK318993|ta|TA32024_3702|ta|TA32025_3702	chr2:16779865-16779806	Arabidopsis thaliana Em-like protein GEA6 (GEA6) mRNA, complete cds [NM_129575]	GO:0003674(molecular_function)|GO:0005575(cellular_component)|GO:0009737(response to abscisic acid stimulus)|GO:0048316(seed development)|GO:0048700(acquisition of desiccation tolerance)	ACAAGCCTGGTGGGGAACACGCTGAGGAGGAAGGAGTCGAGATAGACGAATCCAAATTCA
A_84_P10638	ref|Arabidopsis thaliana STP1 (SUGAR TRANSPORTER 1); carbohydrate transmembrane transporter/ sugar:hydrogen symporter (STP1) mRNA, complete cds [NM_100998]	-1.38439	16.1155	-4.3508	0.00347026	0.0139316	-2.21118	A_84_P10638	FALSE	NM_100998	NM_100998	837667	AT1G11260	STP1	sugar transporter 1	At.24793	NA	ref|NM_100998|ta|TA28391_3702|ta|TA28392_3702|ta|BP830236	chr1:3779959-3780018	Arabidopsis thaliana sugar transporter 1 (STP1) mRNA, complete cds [NM_100998]	GO:0005351(sugar:hydrogen symporter activity)|GO:0005634(nucleus)|GO:0005773(vacuole)|GO:0005886(plasma membrane)|GO:0006810(transport)|GO:0009506(plasmodesma)|GO:0015144(carbohydrate transmembrane transporter activity)|GO:0016020(membrane)|GO:0055085(transmembrane transport)	GATGTCGATCTTTGTATACATTTTCTTGCCGGAGACGAAAGGGATTCCGATAGAGGAGAT
A_84_P10646	ref|Arabidopsis thaliana wound-responsive protein-related (AT2G14070) mRNA, complete cds [NM_126979]	1.32065	7.4761	6.70424	0.000294752	0.00258257	0.485111	A_84_P10646	FALSE	NM_126979	NM_126979	815892	AT2G14070	AT2G14070	wound-responsive protein-like protein	At.40587	NA	ref|NM_126979|tc|TC384967	chr2:5922929-5922988	Arabidopsis thaliana wound-responsive protein-like protein (AT2G14070) mRNA, complete cds [NM_126979]	GO:0003674(molecular_function)|GO:0005575(cellular_component)|GO:0008150(biological_process)	AAGCTTCCATGGAAAGAGTTATGTGTCTTAGCTGCTTTGGCCCAACCACTGTTCGATTCT
A_84_P10650	ref|Arabidopsis thaliana U5 small nuclear ribonucleoprotein helicase, putative (AT2G42270) mRNA, complete cds [NM_129789]	1.67691	10.2318	6.73876	0.000285682	0.00253056	0.519326	A_84_P10650	FALSE	NM_129789	NM_129789	818828	AT2G42270	AT2G42270	U5 small nuclear ribonucleoprotein helicase	At.12448	NA	ref|NM_129789|ta|TA39719_3702	chr2:17610777-17610836	Arabidopsis thaliana U5 small nuclear ribonucleoprotein helicase (AT2G42270) mRNA, complete cds [NM_129789]	GO:0000166(nucleotide binding)|GO:0003676(nucleic acid binding)|GO:0004386(helicase activity)|GO:0005524(ATP binding)|GO:0008026(ATP-dependent helicase activity)|GO:0009506(plasmodesma)|GO:0017111(nucleoside-triphosphatase activity)	GGTTGTGACCAGGAGTATTCTTTCACTGTTGATGTCAAAGATTCTGATGCCGCAGATCAC
A_84_P10660	ref|Arabidopsis thaliana ATGSTU1 (GLUTATHIONE S-TRANSFERASE TAU 1); glutathione transferase (ATGSTU1) mRNA, complete cds [NM_128503]	-2.27738	8.0536	-4.29499	0.00371294	0.0146215	-2.28461	A_84_P10660	FALSE	NM_128503	NM_128503	817498	AT2G29490	GSTU1	glutathione S-transferase	At.20874	NA	ref|NM_128503|ta|TA38489_3702|ta|TA38490_3702|ta|AA597464	chr2:12631653-12631594	Arabidopsis thaliana glutathione S-transferase (GSTU1) mRNA, complete cds [NM_128503]	GO:0004364(glutathione transferase activity)|GO:0005737(cytoplasm)|GO:0009407(toxin catabolic process)	TCCAAGAGAGAAACAAATTGAGCGCATGACCAAAATTGCAGAGACAATTAAGTCTGCCTA
A_84_P10661	ref|Arabidopsis thaliana ARR12 (ARABIDOPSIS RESPONSE REGULATOR 12); transcription factor/ two-component response regulator (ARR12) mRNA, complete cds [NM_128075]	1.25317	10.5049	9.9973	2.36469e-05	0.000548085	3.22606	A_84_P10661	FALSE	NM_128075	NM_128075	817056	AT2G25180	RR12	response regulator 12	At.19775	NA	ref|NM_128075|tc|TC393632	chr2:10724735-10724676	Arabidopsis thaliana response regulator 12 (RR12) mRNA, complete cds [NM_128075]	GO:0000156(two-component response regulator activity)|GO:0003700(sequence-specific DNA binding transcription factor activity)|GO:0005634(nucleus)|GO:0009735(response to cytokinin stimulus)|GO:0009736(cytokinin mediated signaling pathway)|GO:0010380(regulation of chlorophyll biosynthetic process)|GO:0031537(regulation of anthocyanin metabolic process)|GO:0048367(shoot development)|GO:0080022(prima…	GCCAACAGAAGTTACAGAGTGGTGGATTCATGGTTGCAGATGCTGGTTCCTTAGATGATA
A_84_P10662	ref|Arabidopsis thaliana TCP family transcription factor, putative (AT2G45680) mRNA, complete cds [NM_130131]	-1.77218	9.21318	-7.68584	0.000126832	0.00151368	1.40685	A_84_P10662	FALSE	NM_130131	NM_130131	819176	AT2G45680	AT2G45680	transcription factor TCP9	At.75136	NA	ref|NM_130131|gb|AY056214|ta|TA34445_3702|ta|DR750469	chr2:18820787-18820728	Arabidopsis thaliana transcription factor TCP9 (AT2G45680) mRNA, complete cds [NM_130131]	GO:0003700(sequence-specific DNA binding transcription factor activity)|GO:0005634(nucleus)|GO:0006355(regulation of transcription, DNA-dependent)	TAGAGATATACGAGAAACAAGAGCTTCACCAGTTCATGAGCACCACAACAGCACGGTCAT
A_84_P10665	ref|Arabidopsis thaliana ATERF15 (Ethylene-responsive element binding factor 15); DNA binding / transcription activator/ transcription factor (ATERF15) mRNA, complete cds [NM_179831]	2.71996	9.68047	7.48845	0.000149193	0.00166992	1.22965	A_84_P10665	FALSE	NM_179831	NM_179831	817680	AT2G31230	ERF15	ethylene-responsive transcription factor 15	At.28356	NA	ref|NM_179831|gb|DR751073|ta|TA45056_3702|tc|TC376987	chr2:13306762-13306703	Arabidopsis thaliana ethylene-responsive transcription factor 15 (ERF15) mRNA, complete cds [NM_179831]	GO:0003677(DNA binding)|GO:0003700(sequence-specific DNA binding transcription factor activity)|GO:0006355(regulation of transcription, DNA-dependent)|GO:0009507(chloroplast)|GO:0009873(ethylene mediated signaling pathway)|GO:0010200(response to chitin)	GTTGTGAAGCAAGAAAGTGGTACACTTGTGGTTTTTGAAGATTTAGGTGCTGAGTATTTA
A_84_P10666	ref|Arabidopsis thaliana CKS2 (CDK-subunit 2); cyclin-dependent protein kinase/ cyclin-dependent protein kinase regulator (CKS2) mRNA, complete cds [NM_128356]	-1.14498	10.667	-2.39131	0.0485924	0.0998432	-5.01195	A_84_P10666	FALSE	NM_128356	NM_128356	817341	AT2G27970	CKS2	cyclin-dependent kinases regulatory subunit 2	At.38692	NA	ref|NM_128356|gb|DR353262|ta|TA47115_3702|tc|TC385625	chr2:11912569-11912510	Arabidopsis thaliana cyclin-dependent kinases regulatory subunit 2 (CKS2) mRNA, complete cds [NM_128356]	GO:0004693(cyclin-dependent protein kinase activity)|GO:0005634(nucleus)|GO:0005737(cytoplasm)|GO:0007049(cell cycle)|GO:0016538(cyclin-dependent protein kinase regulator activity)	AAAGTCGTGGATGGGTTCATTACGCGATTCATCGTCCTGAGCCACATATCATGCTCTTTA
A_84_P10670	ref|Arabidopsis thaliana RAP2.7 (RELATED TO AP2.7); DNA binding / transcription factor (RAP2.7) mRNA, complete cds [NM_201824]	2.64737	10.8179	13.4395	3.36008e-06	0.000172467	5.28511	A_84_P10670	FALSE	NM_201824	NM_201824	817403	AT2G28550	RAP2.7	ethylene-responsive transcription factor RAP2-7	At.14009	NA	ref|NM_201824|ref|NM_001202696|ref|NM_128415|ta|TA39109_3702	chr2:12226240-12226181	Arabidopsis thaliana ethylene-responsive transcription factor RAP2-7 (RAP2.7) mRNA, complete cds [NM_201824]	GO:0003677(DNA binding)|GO:0003700(sequence-specific DNA binding transcription factor activity)|GO:0005634(nucleus)|GO:0006355(regulation of transcription, DNA-dependent)|GO:0009887(organ morphogenesis)|GO:0010228(vegetative to reproductive phase transition of meristem)	AGGATTCTCACATTTCCGGCCACAACCTCCCAATGACAATGCAACACGTGGTTACTTTTA
A_84_P10671	ref|Arabidopsis thaliana nucleic acid binding / nucleotide binding / protein binding / zinc ion binding (AT2G28540) mRNA, complete cds [NM_128414]	1.19408	6.85903	5.08824	0.00148242	0.00765646	-1.28374	A_84_P10671	FALSE	NM_128414	NM_128414	817402	AT2G28540	AT2G28540	RNA recognition motif-containing protein	At.38609	NA	ref|NM_128414|ref|NM_001036360|ta|TA47374_3702|tc|TC392221	chr2:12220331-12220390	Arabidopsis thaliana RNA recognition motif-containing protein (AT2G28540) mRNA, complete cds [NM_128414]	GO:0000166(nucleotide binding)|GO:0003676(nucleic acid binding)|GO:0008270(zinc ion binding)	TTGCATGAGATTGGTGCCCAAGAGGATAGTTTCTCAAAAGATGAGACCATATCAGCGCAC
A_84_P10672	ref|Arabidopsis thaliana BGLU15 (BETA GLUCOSIDASE 15); catalytic/ cation binding / hydrolase, hydrolyzing O-glycosyl compounds (BGLU15) mRNA, complete cds [NM_130008]	-2.66365	7.49482	-3.21975	0.0149565	0.0407283	-3.78328	A_84_P10672	FALSE	NM_130008	NM_130008	819052	AT2G44450	BGLU15	beta glucosidase 15	At.43824	NA	ref|NM_130008|ta|TA45548_3702|tc|TC367338	chr2:18343665-18343724	Arabidopsis thaliana beta glucosidase 15 (BGLU15) mRNA, complete cds [NM_130008]	GO:0003824(catalytic activity)|GO:0004553(hydrolase activity, hydrolyzing O-glycosyl compounds)|GO:0005618(cell wall)|GO:0005829(cytosol)|GO:0005975(carbohydrate metabolic process)|GO:0009505(plant-type cell wall)|GO:0009506(plasmodesma)|GO:0043169(cation binding)	TCAAAGACGGATGTAAGAGATATCCCAAGAAATCAGCTGAATGGTTCAGAAAGTTATTGA
A_84_P10680	ref|Arabidopsis thaliana ATTRX4; oxidoreductase, acting on sulfur group of donors, disulfide as acceptor (ATTRX4) mRNA, complete cds [NM_101829]	-1.0544	9.9462	-3.35468	0.0124411	0.0355079	-3.58734	A_84_P10680	FALSE	NM_101829	NM_101829	838562	AT1G19730	ATTRX4	thioredoxin H4	At.194	NA	ref|NM_101829|ta|TA35799_3702|ta|CNS09Y73|ta|BP640649	chr1:6823230-6823171	Arabidopsis thaliana thioredoxin H4 (ATTRX4) mRNA, complete cds [NM_101829]	GO:0005829(cytosol)|GO:0016671(oxidoreductase activity, acting on a sulfur group of donors, disulfide as acceptor)|GO:0045454(cell redox homeostasis)	TCGTTGGTGCGAATAAAGAAGATCTTCAGGCGAAAATAGTGAAGCATACTGGTGTTACAA
A_84_P10684	ref|Arabidopsis thaliana serine carboxypeptidase S10 family protein (SCPL9) mRNA, complete cds [NM_127866]	-3.11112	7.52786	-4.68187	0.00234598	0.0106085	-1.78495	A_84_P10684	FALSE	NM_127866	NM_127866	816832	AT2G23010	SCPL9	serine carboxypeptidase-like 9	At.39356	NA	ref|NM_127866|ref|NM_201788|tc|TC367616	chr2:9801500-9801559	Arabidopsis thaliana serine carboxypeptidase-like 9 (SCPL9) mRNA, complete cds [NM_127866]	GO:0004185(serine-type carboxypeptidase activity)|GO:0006508(proteolysis)|GO:0012505(endomembrane system)	GGGAGTATAGGAGAATGGATACGAGATCATCGGGGTATTCCATACAAAAGCGACATTAGA
A_84_P10687	ref|Arabidopsis thaliana polygalacturonase, putative / pectinase, putative (AT2G43880) mRNA, complete cds [NM_129950]	1.92057	5.45506	3.68072	0.00805903	0.0259233	-3.12235	A_84_P10687	FALSE	NM_129950	NM_129950	818992	AT2G43880	AT2G43880	putative polygalacturonase /pectinase	At.36829	NA	ref|NM_129950|tc|TC372013	chr2:18174419-18174478	Arabidopsis thaliana putative polygalacturonase /pectinase (AT2G43880) mRNA, complete cds [NM_129950]	GO:0004650(polygalacturonase activity)|GO:0005975(carbohydrate metabolic process)|GO:0012505(endomembrane system)	TTCTTATTGTAGGAACGCCCATGGACGAGCCTCTGGAGTTATGGTTCCAAGGAATTGTAT
A_84_P106882	ref|Arabidopsis thaliana unknown protein (AT1G78170) mRNA, complete cds [NM_106467]	1.62286	8.97099	7.35512	0.000166815	0.00178965	1.10771	A_84_P106882	FALSE	NM_106467	NM_106467	844153	AT1G78170	AT1G78170	hypothetical protein	At.34328	NA	ref|NM_106467|gb|BT003949|ta|TA42554_3702|tc|TC376254	chr1:29414977-29415036	Arabidopsis thaliana uncharacterized protein (AT1G78170) mRNA, complete cds [NM_106467]	GO:0003674(molecular_function)|GO:0005575(cellular_component)|GO:0008150(biological_process)	CGGCAGATAATAAGCCAAGAGACTAGATATGGACAAAGTTATGTATATACTAAAAGTACC
A_84_P10696	gb|Arabidopsis thaliana putative disease resistance protein (At2g24160) mRNA, complete cds [AY099820]	1.16684	10.2566	6.3264	0.000418385	0.00325915	0.101503	A_84_P10696	FALSE		AY099820	NA				At.39198	NA	gb|AY099820|ta|TA51140_3702|ta|DR289548|tc|TC393894	chr2:10268263-10268204	Arabidopsis thaliana putative disease resistance protein (At2g24160) mRNA, complete cds [AY099820]		TTCGCATAAGCAGGAGTGGTTAATGGAAAAGTGTCGTAGAAACAAGCCCAGAGTTGTCAT
A_84_P10698	ref|Arabidopsis thaliana nodulin MtN21 family protein (AT2G37450) mRNA, complete cds [NM_129300]	1.4717	10.2826	8.54234	6.50917e-05	0.0010039	2.1328	A_84_P10698	FALSE	NM_129300	NM_129300	818322	AT2G37450	AT2G37450	nodulin MtN21 /EamA-like transporter -protein	At.25380	NA	ref|NM_129300|ref|NM_001084547|gb|AK228198|ta|TA45951_3702	chr2:15722927-15722868	Arabidopsis thaliana nodulin MtN21 /EamA-like transporter -protein (AT2G37450) mRNA, complete cds [NM_129300]	GO:0012505(endomembrane system)|GO:0016020(membrane)	TTATGAATATCCTAGCACGCCGCAAATAGATGATGACTTAGCACAAGCAACCACAAGCAA
A_84_P10699	ref|Arabidopsis thaliana IRX12 (IRREGULAR XYLEM 12); laccase (IRX12) mRNA, complete cds [NM_129364]	-1.93184	7.16368	-6.08627	0.000526998	0.00381172	-0.151356	A_84_P10699	FALSE	NM_129364	NM_129364	818386	AT2G38080	IRX12	laccase-4	At.12454	NA	ref|NM_129364|ta|TA30199_3702|ta|CNS0A9ZV|tc|TC363288	chr2:15936887-15936946	Arabidopsis thaliana laccase-4 (IRX12) mRNA, complete cds [NM_129364]	GO:0009809(lignin biosynthetic process)|GO:0009834(secondary cell wall biogenesis)|GO:0012505(endomembrane system)|GO:0016491(oxidoreductase activity)|GO:0048046(apoplast)	ACTCCACGAAAGACCCAAAAAACTTCAATTTGGTAGATCCGGTTGAGAGGAACACAATCG
A_84_P10706	ref|Arabidopsis thaliana calmodulin-like calcium-binding protein, 22 kDa (CaBP-22) (AT2G41090) mRNA, complete cds [NM_129674]	2.49584	14.2041	14.6607	1.87782e-06	0.000121307	5.88168	A_84_P10706	FALSE	NM_129674	NM_129674	818708	AT2G41090	AT2G41090	calmodulin-like protein 10	At.12547	NA	ref|NM_129674|ta|TA36301_3702|tc|TC378726|tc|TC380813	chr2:17136348-17136524	Arabidopsis thaliana calmodulin-like protein 10 (AT2G41090) mRNA, complete cds [NM_129674]	GO:0005509(calcium ion binding)|GO:0005575(cellular_component)	GCTTATGATGGCCAAGAATCAAGGTCATGATACTAAATATGACACAACTGGTGGCACTTT
A_84_P107082	ref|Arabidopsis thaliana universal stress protein (USP) family protein / early nodulin ENOD18 family protein (AT3G03270) mRNA, complete cds [NM_180175]	-2.27619	10.6124	-4.56065	0.00270255	0.0117067	-1.93914	A_84_P107082	FALSE	NM_180175	NM_180175	821303	AT3G03270	AT3G03270	adenine nucleotide alpha hydrolases-like protein	At.26182	NA	ref|NM_180175|gb|AY046046|ta|TA32910_3702|ta|TA32908_3702	chr3:762097-762038	Arabidopsis thaliana adenine nucleotide alpha hydrolases-like protein (AT3G03270) mRNA, complete cds [NM_180175]	GO:0005886(plasma membrane)|GO:0006950(response to stress)|GO:0016020(membrane)	TTAGTAGTTACGTGTGTCACTCATGCATTGTTTTGACATTTATACGTTTGTTGCCTTCTA
A_84_P10711	ref|Arabidopsis thaliana JAL23 (JACALIN-RELATED LECTIN 23) (JAL23) mRNA, complete cds [NM_129490]	-4.17451	11.3481	-5.47526	0.000977796	0.0057693	-0.828438	A_84_P10711	FALSE	NM_129490	NM_129490	818518	AT2G39330	JAL23	myrosinase-binding protein-like protein	At.22280	NA	ref|NM_129490|ta|TA33286_3702|ta|AV534104|ta|BP649037	chr2:16419978-16419919	Arabidopsis thaliana myrosinase-binding protein-like protein (JAL23) mRNA, complete cds [NM_129490]	GO:0003674(molecular_function)|GO:0005773(vacuole)|GO:0008150(biological_process)|GO:0009506(plasmodesma)	GTCGAGACACCAATGATTATCTGTCTTCAGTTTAAGACGAACAAAAGGGAGTCAACTCCA
A_84_P107132	ref|Arabidopsis thaliana F-box family protein (AT1G32140) mRNA, complete cds [NM_102947]	2.64141	6.5635	7.92627	0.000104546	0.0013366	1.61751	A_84_P107132	FALSE	NM_102947	NM_102947	840106	AT1G32140	AT1G32140	F-box family protein	At.51871	NA	ref|NM_102947|tc|TC364561	chr1:11562882-11562823	Arabidopsis thaliana F-box family protein (AT1G32140) mRNA, complete cds [NM_102947]	GO:0003674(molecular_function)|GO:0005575(cellular_component)|GO:0008150(biological_process)	TTTTCGCCGCTTGTGTGCTCTTGCTCTTATTATGTTCCAAGTTTGGTGAAAATCAACCAC
A_84_P10722	ref|Arabidopsis thaliana unknown protein (AT2G03460) mRNA, complete cds [NM_126397]	-1.05168	4.17747	-4.53667	0.00277997	0.0119428	-1.9699	A_84_P10722	FALSE	NM_126397	NM_126397	814875	AT2G03460	AT2G03460	galactose oxidase/kelch-like protein	At.49326	NA	ref|NM_126397|ta|AY501354|tc|TC401472|tc|TC374002	chr2:1043791-1043732	Arabidopsis thaliana galactose oxidase/kelch-like protein (AT2G03460) mRNA, complete cds [NM_126397]	GO:0003674(molecular_function)|GO:0008150(biological_process)|GO:0009507(chloroplast)	GATGTGCTTACCGAACCTGTAGGATATGTTGTTTTGGAGAAGGTTCTTGATGTTACTCTT
A_84_P10723	ref|Arabidopsis thaliana PDR4 (PLEIOTROPIC DRUG RESISTANCE 4); ATPase, coupled to transmembrane movement of substances (PDR4) mRNA, complete cds [NM_128248]	1.05694	12.4446	8.97787	4.73687e-05	0.000828952	2.47726	A_84_P10723	FALSE	NM_128248	NM_128248	817232	AT2G26910	PDR4	ABC transporter G family member 32	At.12882	NA	ref|NM_128248|ta|TA27669_3702|ta|TA43013_3702|ta|DR243669	chr2:11487790-11487849	Arabidopsis thaliana ABC transporter G family member 32 (PDR4) mRNA, complete cds [NM_128248]	GO:0006855(drug transmembrane transport)|GO:0016020(membrane)|GO:0042626(ATPase activity, coupled to transmembrane movement of substances)	AGCTATTATGGTTGTCGCCTTTTGCGTCTTCTTCTCCCTTGTGTTTGCATTCGCCATTAA
A_84_P10724	ref|Arabidopsis thaliana protein phosphatase 2C, putative / PP2C, putative (AT2G30020) mRNA, complete cds [NM_128557]	-5.25959	12.1295	-28.2324	2.19362e-08	4.76902e-06	9.97444	A_84_P10724	FALSE	NM_128557	NM_128557	817553	AT2G30020	AT2G30020	putative protein phosphatase 2C 25	At.19796	NA	ref|NM_128557|ta|TA48448_3702|tc|TC371912	chr2:12815493-12815552	Arabidopsis thaliana putative protein phosphatase 2C 25 (AT2G30020) mRNA, complete cds [NM_128557]	GO:0004722(protein serine/threonine phosphatase activity)|GO:0009536(plastid)|GO:0009611(response to wounding)|GO:0009620(response to fungus)|GO:0009738(abscisic acid mediated signaling pathway)|GO:0050832(defense response to fungus)	TGTAGCTAAGGCTTTATCTTCTGATCACCGCCCGTCTAGAGACGATGAACGGAAAAGAAT
A_84_P107272	ref|Arabidopsis thaliana splicing factor, putative (AT3G55200) mRNA, complete cds [NM_115378]	1.19724	11.8017	7.77263	0.000118219	0.00144894	1.48354	A_84_P107272	FALSE	NM_115378	NM_115378	824686	AT3G55200	AT3G55200	splicing factor 3B subunit 3	At.28226	NA	ref|NM_115378|ref|NM_115380|ta|TA46310_3702|ta|AI992647	chr3:20464300-20464359	Arabidopsis thaliana splicing factor 3B subunit 3 (AT3G55200) mRNA, complete cds [NM_115378]	GO:0003676(nucleic acid binding)|GO:0005634(nucleus)|GO:0005829(cytosol)|GO:0009507(chloroplast)|GO:0009555(pollen development)|GO:0009846(pollen germination)|GO:0048481(ovule development)	TGGATAGAACACCTGCGGAGATTCTGAAGAAGCTCGAAGACGCAAGGAACAAGATCATTT
A_84_P10733	ref|Arabidopsis thaliana GGPS2 (GERANYLGERANYL PYROPHOSPHATE SYNTHASE 2); farnesyltranstransferase (GGPS2) mRNA, complete cds [NM_127943]	-3.10784	6.46067	-4.40823	0.00323863	0.0132899	-2.13608	A_84_P10733	FALSE	NM_127943	NM_127943	816912	AT2G23800	GGPS2	geranylgeranyl pyrophosphate synthase 4	At.1550	NA	ref|NM_127943|gb|AY087521|ta|TA30734_3702|tc|TC370476	chr2:10131693-10131634	Arabidopsis thaliana geranylgeranyl pyrophosphate synthase 4 (GGPS2) mRNA, complete cds [NM_127943]	GO:0004311(farnesyltranstransferase activity)|GO:0005783(endoplasmic reticulum)|GO:0008299(isoprenoid biosynthetic process)	CTTCAAGGGTTTAGTTCTGAAAAGGTTGCTCCTTTAGTAGCTCTTACTACTTTTATTGCT
A_84_P10734	ref|Arabidopsis thaliana SET domain-containing protein (SDG20) mRNA, complete cds [NM_111246]	-1.06386	11.2881	-8.04888	9.49094e-05	0.0012649	1.72282	A_84_P10734	FALSE	NM_111246	NM_111246	821169	AT3G03750	SDG20	histone-lysine N-methyltransferase SUVR3	At.40936	NA	ref|NM_111246|ref|NM_202483|ta|TA43265_3702|ta|TA43266_3702	chr3:941447-941506	Arabidopsis thaliana histone-lysine N-methyltransferase SUVR3 (SDG20) mRNA, complete cds [NM_111246]	GO:0005634(nucleus)|GO:0008270(zinc ion binding)|GO:0016568(chromatin modification)|GO:0018024(histone-lysine N-methyltransferase activity)	ACAAGCTAAACTGCTCTTGTGGTAGTTCCTGCTGTTTGGGAACGTTGCCTTGTGAGAATA
A_84_P10736	ref|Arabidopsis thaliana plastocyanin-like domain-containing protein (AT3G01070) mRNA, complete cds [NM_110972]	-1.05848	6.43293	-3.93195	0.00582972	0.020363	-2.77334	A_84_P10736	FALSE	NM_110972	NM_110972	821257	AT3G01070	ENODL16	early nodulin-like protein 16	At.41330	NA	ref|NM_110972|ta|TA47458_3702|tc|TC377884	chr3:20383-20442	Arabidopsis thaliana early nodulin-like protein 16 (ENODL16) mRNA, complete cds [NM_110972]	GO:0005507(copper ion binding)|GO:0009055(electron carrier activity)|GO:0031225(anchored to membrane)	GTTTTGCCTATCAGTTTCTTATTCCAGTAGCTGTTTTCGCAGCAGTTGGGACACGGTACT
A_84_P10741	ref|Arabidopsis thaliana pectate lyase family protein (AT3G01270) mRNA, complete cds [NM_110993]	-4.00733	6.9515	-3.34144	0.0126665	0.0359922	-3.60648	A_84_P10741	FALSE	NM_110993	NM_110993	821142	AT3G01270	AT3G01270	putative pectate lyase 7	At.18310	NA	ref|NM_110993|ta|TA35439_3702|ta|AA597562|tc|TC382590	chr3:82973-82914	Arabidopsis thaliana putative pectate lyase 7 (AT3G01270) mRNA, complete cds [NM_110993]	GO:0008150(biological_process)|GO:0016829(lyase activity)|GO:0030570(pectate lyase activity)	AAAGCCCAAAAATGGTATGGCCGTTTCTAAGCTTACCAAATACGCCGGAGCATTGGATTG
A_84_P10743	ref|Arabidopsis thaliana ACP1 (acyl carrier protein 1); acyl carrier (ACP1) mRNA, complete cds [NM_111374]	-1.12036	10.7435	-2.98533	0.0207154	0.0518677	-4.12771	A_84_P10743	FALSE	NM_111374	NM_111374	819664	AT3G05020	ACP1	acyl carrier protein 1	At.60289	NA	ref|NM_111374|gb|DR220089|ta|TA28613_3702|ta|TA28599_3702	chr3:1391971-1391912	Arabidopsis thaliana acyl carrier protein 1 (ACP1) mRNA, complete cds [NM_111374]	GO:0000036(acyl carrier activity)|GO:0005829(cytosol)|GO:0006633(fatty acid biosynthetic process)|GO:0009507(chloroplast)	TTTAGAGGAAGAGTTTAACATCCAAATGGCCGAAGAGAAAGCACAGAAGATTGCCACAGT
A_84_P10745	ref|Arabidopsis thaliana GLR1.4 (GLUTAMATE RECEPTOR 1.4); cation channel/ intracellular ligand-gated ion channel (GLR1.4) mRNA, complete cds [NM_111630]	1.74918	8.99284	8.73199	5.65844e-05	0.000921075	2.28473	A_84_P10745	FALSE	NM_111630	NM_111630	819940	AT3G07520	GLR1.4	glutamate receptor 1.4	At.40336	NA	ref|NM_111630|gb|AK228807|ta|TA50355_3702|tc|NP332259	chr3:2395214-2395155	Arabidopsis thaliana glutamate receptor 1.4 (GLR1.4) mRNA, complete cds [NM_111630]	GO:0005217(intracellular ligand-gated ion channel activity)|GO:0005261(cation channel activity)|GO:0005262(calcium channel activity)|GO:0006816(calcium ion transport)|GO:0006874(cellular calcium ion homeostasis)|GO:0009416(response to light stimulus)|GO:0012505(endomembrane system)|GO:0016020(membrane)|GO:0030003(cellular cation homeostasis)	ACATTTCCACCGTTATGTTAGTCATCGATTTGCAAGAGAAATTCGTCCTTCTCCCACCAC
A_84_P10747	ref|Arabidopsis thaliana WAG1 (WAG 1); kinase/ protein serine/threonine kinase (WAG1) mRNA, complete cds [NM_104248]	3.40817	8.09702	18.8452	3.45069e-07	3.73101e-05	7.5533	A_84_P10747	FALSE	NM_104248	NM_104248	841807	AT1G53700	WAG1	protein WAG1	At.37354	NA	ref|NM_104248|ta|TA48971_3702|ta|CNS0AC5R|tc|TC368494	chr1:20049918-20049977	Arabidopsis thaliana protein WAG1 (WAG1) mRNA, complete cds [NM_104248]	GO:0004674(protein serine/threonine kinase activity)|GO:0005575(cellular_component)|GO:0009630(gravitropism)|GO:0009926(auxin polar transport)|GO:0016301(kinase activity)|GO:0048364(root development)|GO:0048825(cotyledon development)	AATAAGTGGTTGTGGTGGGCGCTATCGCATTTACTGCGTAGTAAAAGCTTGAGCAAGAGT
A_84_P10748	ref|Arabidopsis thaliana adenylate kinase family protein (AT3G01820) mRNA, complete cds [NM_111048]	-1.72783	10.3133	-5.32065	0.00115189	0.0064323	-1.0078	A_84_P10748	FALSE	NM_111048	NM_111048	821071	AT3G01820	AT3G01820	P-loop containing nucleoside triphosphate hydrolase-like protein	At.46806	NA	ref|NM_111048|ta|TA25780_3702|ta|BU635424|tc|TC373844	chr3:294357-294298	Arabidopsis thaliana P-loop containing nucleoside triphosphate hydrolase-like protein (AT3G01820) mRNA, complete cds [NM_111048]	GO:0005524(ATP binding)|GO:0005739(mitochondrion)|GO:0006139(nucleobase, nucleoside, nucleotide and nucleic acid metabolic process)|GO:0019201(nucleotide kinase activity)|GO:0019205(nucleobase, nucleoside, nucleotide kinase activity)	ACCTCGTTGTCAATCTCAAATGCTCTGAAGACCATCTGGTAAACCGGAATGAAACAGCTC
A_84_P10751	ref|Arabidopsis thaliana OMR1 (L-O-METHYLTHREONINE RESISTANT 1); L-threonine ammonia-lyase (OMR1) mRNA, complete cds [NM_111840]	1.18428	10.1838	7.02132	0.000222216	0.00214256	0.794234	A_84_P10751	FALSE	NM_111840	NM_111840	820166	AT3G10050	OMR1	threonine dehydratase biosynthetic	At.10929	NA	ref|NM_111840|ta|TA43795_3702|tc|TC361606	chr3:3099236-3099177	Arabidopsis thaliana threonine dehydratase biosynthetic (OMR1) mRNA, complete cds [NM_111840]	GO:0004794(L-threonine ammonia-lyase activity)|GO:0006566(threonine metabolic process)|GO:0009097(isoleucine biosynthetic process)|GO:0009507(chloroplast)	CCGAGCTAAAGCTCTTGGATACGACTACTTCTTAGTAAGTGATGACGACTATTTTAAGCT
A_84_P10760	ref|Arabidopsis thaliana beta-fructofuranosidase/ catalytic (AT3G05820) mRNA, complete cds [NM_111456]	-1.13829	5.14234	-3.95224	0.00568158	0.0199736	-2.74553	A_84_P10760	FALSE	NM_111456	NM_111456	819751	AT3G05820	INVH	invertase H	At.40612	NA	ref|NM_111456|ta|TA50330_3702|tc|TC362474	chr3:1733180-1733121	Arabidopsis thaliana invertase H (INVH) mRNA, complete cds [NM_111456]	GO:0003824(catalytic activity)|GO:0004564(beta-fructofuranosidase activity)|GO:0008150(biological_process)	TCACCAAATCAGGCCGGAAGAAATGTTCACGAGCCGCAGCAAAGTCTCAGATTCTTATAT
A_84_P107712	ref|Arabidopsis thaliana disease resistance-responsive protein-related / dirigent protein-related (AT2G21100) mRNA, complete cds [NM_179678]	-2.13072	5.99895	-2.37325	0.0498905	0.101913	-5.03878	A_84_P107712	FALSE	NM_179678	NM_179678	816645	AT2G21100	AT2G21100	disease resistance-responsive, dirigent domain-containing protein	At.43067	NA	ref|NM_179678|ta|TA47272_3702|tc|TC381540|tc|TC391228	chr2:9048755-9048696	Arabidopsis thaliana disease resistance-responsive, dirigent domain-containing protein (AT2G21100) mRNA, complete cds [NM_179678]	GO:0003674(molecular_function)|GO:0006952(defense response)|GO:0009807(lignan biosynthetic process)|GO:0012505(endomembrane system)	CGGACTAATTGGTTTGATCCCAAAACCGGTGATGCCATCGTTGGCTATAACGTTACCATT
A_84_P10774	ref|Arabidopsis thaliana UGD1 (UDP-GLUCOSE DEHYDROGENASE 1); NAD or NADH binding / UDP-glucose 6-dehydrogenase/ binding / catalytic/ coenzyme binding /_ (UGD1) mRNA, complete cds [NM_102419]	-1.34176	10.156	-4.4423	0.00310931	0.0129255	-2.09176	A_84_P10774	FALSE	NM_102419	NM_102419	839197	AT1G26570	UGD1	UDP-glucose dehydrogenase 1	At.27956	NA	ref|NM_102419|ta|TA42773_3702|tc|TC365254	chr1:9184123-9184182	Arabidopsis thaliana UDP-glucose dehydrogenase 1 (UGD1) mRNA, complete cds [NM_102419]	GO:0003824(catalytic activity)|GO:0003979(UDP-glucose 6-dehydrogenase activity)|GO:0005488(binding)|GO:0008152(metabolic process)|GO:0012505(endomembrane system)|GO:0016491(oxidoreductase activity)|GO:0016616(oxidoreductase activity, acting on the CH-OH group of donors, NAD or NADP as acceptor)|GO:0050662(coenzyme binding)|GO:0051287(NAD binding)|GO:0055114(oxidation-reduction process)	AGCTTTTGTGTTCGATGGTAGGAATGTTGTTGATGCAGTGAAGCTGCGTGAGATCGGTTT
A_84_P107802	ref|Arabidopsis thaliana protein kinase family protein (AT5G38990) mRNA, complete cds [NM_123261]	1.75015	12.8785	14.5213	2.00203e-06	0.000125914	5.81649	A_84_P107802	FALSE	NM_123261	NM_123261	833891	AT5G38990	AT5G38990	interleukin-1 receptor-associated kinase 4	At.9425	NA	ref|NM_123261|gb|AY091785|ta|TA40215_3702|tc|TC359721	chr5:15611450-15611509	Arabidopsis thaliana interleukin-1 receptor-associated kinase 4 (AT5G38990) mRNA, complete cds [NM_123261]	GO:0006468(protein phosphorylation)|GO:0012505(endomembrane system)|GO:0016301(kinase activity)	AACCTAAAGCACGGTAGATTTGATGGCTTGGTAAACAAGTATCACATTCTGGTTAGGGTT
A_84_P10786	ref|Arabidopsis thaliana EMB1270 (embryo defective 1270) (EMB1270) mRNA, complete cds [NM_112693]	2.17278	9.89795	13.2464	3.70066e-06	0.000183692	5.18521	A_84_P10786	FALSE	NM_112693	NM_112693	821336	AT3G18110	EMB1270	pentatricopeptide repeat-containing protein	At.38608	NA	ref|NM_112693|ta|TA52223_3702|tc|TC374129|tc|TC358374	chr3:6205005-6204946	Arabidopsis thaliana pentatricopeptide repeat-containing protein (EMB1270) mRNA, complete cds [NM_112693]	GO:0009507(chloroplast)|GO:0009793(embryo development ending in seed dormancy)	AAGAAGAAAATGGGCAATGAAACGAATGGTATTAACACTCGAAGGAAGTTCGTCAGAAGC
A_84_P10788	ref|Arabidopsis thaliana HMT-1; homocysteine S-methyltransferase (HMT-1) mRNA, complete cds [NM_113493]	-2.8687	9.54614	-6.34721	0.000410226	0.00321944	0.123077	A_84_P10788	FALSE	NM_001203048	NM_001203048	822186	AT3G25900	HMT-1	homocysteine S-methyltransferase 1	At.23868	NA	ref|NM_001203048|ref|NM_113493|ref|NM_202632|ta|TA35643_3702	chr3:9482616-9482675	Arabidopsis thaliana homocysteine S-methyltransferase 1 (HMT-1) mRNA, complete cds [NM_001203048]	GO:0008898(homocysteine S-methyltransferase activity)|GO:0009086(methionine biosynthetic process)	ATCGGAGGATGTTGCAGGACTACACCTTCCACCATTAACGCTATCTCCAGAGATTTGAAA
A_84_P10789	ref|Arabidopsis thaliana NDF4 (NDH-DEPENDENT CYCLIC ELECTRON FLOW 1); electron carrier/ iron-sulfur cluster binding (NDF4) mRNA, complete cds [NM_112496]	1.87644	12.6074	12.3059	6.03854e-06	0.000242077	4.67496	A_84_P10789	FALSE	NM_112496	NM_112496	820871	AT3G16250	NDF4	NDH-dependent cyclic electron flow 1	At.6081	NA	ref|NM_112496|ta|AA728475	chr3:5507163-5507104	Arabidopsis thaliana NDH-dependent cyclic electron flow 1 (NDF4) mRNA, complete cds [NM_112496]	GO:0009055(electron carrier activity)|GO:0009507(chloroplast)|GO:0009535(chloroplast thylakoid membrane)|GO:0009773(photosynthetic electron transport in photosystem I)|GO:0010598(NAD(P)H dehydrogenase complex (plastoquinone))|GO:0051536(iron-sulfur cluster binding)	AGAGTGGAAAGCTCATGAGTGGAACATCCCTAAGAATATACCTAATGACGATGATCTCGA
A_84_P10794	ref|Arabidopsis thaliana chitinase (AT3G16920) mRNA, complete cds [NM_112568]	-3.66345	10.1312	-6.29215	0.000432214	0.003333	0.0658776	A_84_P10794	FALSE	NM_112568	NM_112568	820947	AT3G16920	CTL2	chitinase-like protein 2	At.23422	NA	ref|NM_112568|ta|TA34780_3702|ta|TA34781_3702|ta|N37676	chr3:5776790-5776731	Arabidopsis thaliana chitinase-like protein 2 (CTL2) mRNA, complete cds [NM_112568]	GO:0004568(chitinase activity)|GO:0005886(plasma membrane)|GO:0009408(response to heat)|GO:0009651(response to salt stress)|GO:0009809(lignin biosynthetic process)	TGTATTATCTTGATCTGATAGGTGTTGGACGAGAAGAAGCTGGTCCTCACGAGAAGCTGT
A_84_P10799	ref|Arabidopsis thaliana lyase/ magnesium ion binding (AT3G29190) mRNA, complete cds [NM_113843]	-1.13454	4.5586	-4.01084	0.00527636	0.0188958	-2.66553	A_84_P10799	FALSE	NM_113843	NM_113843	822572	AT3G29190	AT3G29190	terpene cyclase, C1 domain-containing protein	At.53561	NA	ref|NM_113843|tc|TC364294	chr3:11159438-11159379	Arabidopsis thaliana terpene cyclase, C1 domain-containing protein (AT3G29190) mRNA, complete cds [NM_113843]	GO:0000287(magnesium ion binding)|GO:0008152(metabolic process)|GO:0016829(lyase activity)	ACCCATCCCGAAGGAAAAATCAAGGAGAAGATGACTACACTGTTCGTTGATCAGATCCCT
A_84_P108002	ref|Arabidopsis thaliana unknown protein (AT1G18060) mRNA, complete cds [NM_101668]	2.24962	13.0714	8.46098	6.91786e-05	0.00103998	2.06668	A_84_P108002	FALSE	NM_101668	NM_101668	838386	AT1G18060	AT1G18060	hypothetical protein	At.14955	NA	ref|NM_101668|ta|TA38246_3702|ta|CNS0ACH2|tc|TC375958	chr1:6212061-6212002	Arabidopsis thaliana uncharacterized protein (AT1G18060) mRNA, complete cds [NM_101668]	GO:0008150(biological_process)|GO:0009507(chloroplast)	CTCTCTTCTACTTCTCAGAAGCTGCCTCTCCTTGTAAATGATATTTGAAGATATTGAGCC
A_84_P10801	ref|Arabidopsis thaliana unknown protein (AT1G26720) mRNA, complete cds [NM_102435]	-2.05135	5.37914	-8.10681	9.07095e-05	0.00123254	1.77209	A_84_P10801	FALSE	NM_102435	NM_102435	839213	AT1G26720	AT1G26720	hypothetical protein	At.65931	NA	ref|NM_102435|gb|EG506673|tc|TC385019|tc|TC387874	chr1:9234368-9234309	Arabidopsis thaliana uncharacterized protein (AT1G26720) mRNA, complete cds [NM_102435]	GO:0003674(molecular_function)|GO:0008150(biological_process)|GO:0012505(endomembrane system)	AAGACTAATGAGTTTGGTCTTTCCCTTGGAAATGACGGTGCAGAGCTCGGATACAACTAC
A_84_P10802	ref|Arabidopsis thaliana meprin and TRAF homology domain-containing protein / MATH domain-containing protein (AT3G20380) mRNA, complete cds [NM_112929]	1.48421	6.11005	2.52188	0.0401818	0.0862864	-4.81747	A_84_P10802	FALSE	NM_112929	NM_112929	821583	AT3G20380	AT3G20380	TRAF-like family protein	At.38247	NA	ref|NM_112929|ta|TA46485_3702|tc|TC370258	chr3:7109709-7109768	Arabidopsis thaliana TRAF-like family protein (AT3G20380) mRNA, complete cds [NM_112929]	GO:0003674(molecular_function)|GO:0008150(biological_process)|GO:0012505(endomembrane system)	ATATGTTGAAGGTTGAAGTTCAACTCGAGGGCATTTCCTCAACCAAGTGGTACCCTAGTT
A_84_P10811	ref|Arabidopsis thaliana PBP1 (PYK10-BINDING PROTEIN 1); copper ion binding (PBP1) mRNA, complete cds [NM_001035633]	-1.95974	10.5744	-6.31389	0.000423377	0.00328446	0.0885096	A_84_P10811	FALSE	NM_001035633	NM_001035633	820890	AT3G16420	PBP1	PYK10-binding protein 1	At.22943	NA	ref|NM_001035633|ref|NM_112513|ref|NM_180263|gb|DR263094	chr3:5579957-5580016	Arabidopsis thaliana PYK10-binding protein 1 (PBP1) mRNA, complete cds [NM_001035633]	GO:0005507(copper ion binding)|GO:0005634(nucleus)|GO:0005829(cytosol)|GO:0006457(protein folding)|GO:0009506(plasmodesma)	ACTTCTGATGTCATTGGATCCGATGAGGGTACTCACTTCACTCTACAAGTTAAAGACAAG
A_84_P10815	ref|Arabidopsis thaliana auxin-responsive protein, putative (AT3G20220) mRNA, complete cds [NM_112913]	-2.67643	5.76767	-3.50659	0.0101428	0.0306117	-3.36909	A_84_P10815	FALSE	NM_001203009	NM_001203009	821565	AT3G20220	DELTA-VPE	legumain	At.71212	NA	ref|NM_001203009|ref|NM_112913|tc|TC383588	chr3:7055321-7055380	Arabidopsis thaliana legumain (DELTA-VPE) mRNA, complete cds [NM_001203009]	GO:0004197(cysteine-type endopeptidase activity)|GO:0005615(extracellular space)|GO:0006508(proteolysis)|GO:0006624(vacuolar protein processing)|GO:0010214(seed coat development)|GO:0012501(programmed cell death)	GGGTACGATCATGAAGGAGGGATTCATATTCCTTGTGAAGAAAGTGTTTTTGAAGAGATT
A_84_P10818	ref|Arabidopsis thaliana calcium-dependent protein kinase, putative / CDPK, putative (AT3G19100) mRNA, complete cds [NM_112797]	-1.29902	10.4769	-5.129	0.00141751	0.00741638	-1.23478	A_84_P10818	FALSE	NM_112797	NM_112797	821445	AT3G19100	AT3G19100	putative calcium-dependent protein kinase	At.8224	NA	ref|NM_112797|ta|TA35227_3702|ta|TA35228_3702|ta|AA042236	chr3:6608906-6608965	Arabidopsis thaliana putative calcium-dependent protein kinase (AT3G19100) mRNA, complete cds [NM_112797]	GO:0004672(protein kinase activity)|GO:0004674(protein serine/threonine kinase activity)|GO:0004723(calcium-dependent protein serine/threonine phosphatase activity)|GO:0005509(calcium ion binding)|GO:0005524(ATP binding)|GO:0005886(plasma membrane)|GO:0006468(protein phosphorylation)|GO:0016301(kinase activity)	AAGCTGAGTTTCTTGGGTTTTGTCAAACTGCTGCACGGTGTCTCGACTCGACAATCTTTA
A_84_P10821	tc|GB|AP000604.1|BAB01446.1 contains similarity to retroelement pol polyprotein~gene_id:MSA6.7 [NP301363]	-1.8802	5.33772	-7.37059	0.000164655	0.00177436	1.12195	A_84_P10821	FALSE			NA					NA	tc|NP301363	chr3:7374248-7374307	GB		ATGGAAGGAGGTGAATGCACTATTAGGGATGAGAAGGGCAAGATATTTGTTCAAACCTTG
A_84_P10831	ref|Arabidopsis thaliana calcium ion binding (AT3G25600) mRNA, complete cds [NM_113458]	-1.43364	11.5058	-8.3267	7.65765e-05	0.00110774	1.9563	A_84_P10831	FALSE	NM_113458	NM_113458	822147	AT3G25600	AT3G25600	putative calcium-binding protein CML16	At.37357	NA	ref|NM_113458|ta|TA41018_3702|ta|CB252458|ta|DR374511	chr3:9307765-9307824	Arabidopsis thaliana putative calcium-binding protein CML16 (AT3G25600) mRNA, complete cds [NM_113458]	GO:0005509(calcium ion binding)|GO:0008150(biological_process)	TAACGGTGACGGTGTTATTAGTTTTAATGAGTTTTCTCATATTATGGCTAAATCGGCTGC
A_84_P108312	ref|Arabidopsis thaliana ATCNGC11 (CYCLIC NUCLEOTIDE-GATED CHANNELS); calmodulin binding / cation channel/ cyclic nucleotide binding / ion channel (ATCNGC11) mRNA, complete cds [NM_130208]	2.92206	9.66144	12.3335	5.94934e-06	0.000240457	4.69056	A_84_P108312	FALSE	NM_130208	NM_130208	819252	AT2G46440	CNGC11	cyclic nucleotide-gated ion channel 11	At.36508	NA	ref|NM_130208|ta|TA36918_3702|tc|TC361110	chr2:19063758-19063887	Arabidopsis thaliana cyclic nucleotide-gated ion channel 11 (CNGC11) mRNA, complete cds [NM_130208]	GO:0005216(ion channel activity)|GO:0005261(cation channel activity)|GO:0005516(calmodulin binding)|GO:0009620(response to fungus)|GO:0016020(membrane)|GO:0030551(cyclic nucleotide binding)	GACTCGAAACCAAACGCTATCTTTTTCTCAAGTTGCTCAAAAAGGTGCCTTTGCTCCAAG
A_84_P10834	ref|Arabidopsis thaliana unknown protein (AT3G28780) mRNA, complete cds [NM_113799]	-2.0107	6.02242	-6.23374	0.000456999	0.00346446	0.00478867	A_84_P10834	FALSE	NM_113799	NM_113799	822510	AT3G28780	AT3G28780	hypothetical protein	At.42733	NA	ref|NM_113799|gb|AK175708|ta|TA49092_3702|ta|TA49093_3702	chr3:10806242-10806183	Arabidopsis thaliana uncharacterized protein (AT3G28780) mRNA, complete cds [NM_113799]	GO:0003674(molecular_function)|GO:0010584(pollen exine formation)	TAGCTATCAATCTACCAACTATCAAAAGACACACTCAAAATCCGCAGGCAAAAGCTCCGT
A_84_P10838	ref|Arabidopsis thaliana AtRLP35 (Receptor Like Protein 35); kinase/ protein binding (AtRLP35) mRNA, complete cds [NM_111945]	2.08949	6.34175	8.26576	8.0226e-05	0.00114047	1.90569	A_84_P10838	FALSE	NM_111945	NM_111945	820279	AT3G11080	RLP35	receptor like protein 35	At.39809	NA	ref|NM_111945|tc|TC359618	chr3:3473009-3473068	Arabidopsis thaliana receptor like protein 35 (RLP35) mRNA, complete cds [NM_111945]	GO:0006952(defense response)|GO:0007165(signal transduction)|GO:0012505(endomembrane system)|GO:0016301(kinase activity)	AGGAGGTACGCAGTTTCGAAGGCAAAATTGCTCTGCCTTTGAGAATAACCTGGGACTTTT
A_84_P10842	ref|Arabidopsis thaliana AL3 (ALFIN-LIKE 3); DNA binding / methylated histone residue binding (AL3) mRNA, complete cds [NM_114147]	-1.04235	10.1465	-6.1461	0.000497243	0.00366927	-0.0876769	A_84_P10842	FALSE	NM_114147	NM_114147	823316	AT3G42790	AL3	protein alfin-like 3	At.27212	NA	ref|NM_114147|ta|TA33221_3702|ta|DR355569|ta|CNS0A6WN	chr3:14878719-14878366	Arabidopsis thaliana protein alfin-like 3 (AL3) mRNA, complete cds [NM_114147]	GO:0003677(DNA binding)|GO:0005634(nucleus)|GO:0006355(regulation of transcription, DNA-dependent)|GO:0035064(methylated histone residue binding)	TCAAAACGGAAACAAATCCAAGTCTAACTCTAAAGTTAGAACTTCAGAGGGAAAAAGCTC
A_84_P10846	ref|Arabidopsis thaliana anac061 (Arabidopsis NAC domain containing protein 61); transcription factor (anac061) mRNA, complete cds [NM_001125299]	-2.39817	8.34179	-5.71342	0.000764265	0.00487011	-0.558605	A_84_P10846	FALSE	NM_001125299	NM_001125299	823560	AT3G44350	NAC061	putative NAC domain-containing protein 61	At.49394	NA	ref|NM_001125299|ref|NM_114303|gb|DR751249|ta|TA52892_3702	chr3:16022909-16022850	Arabidopsis thaliana putative NAC domain-containing protein 61 (NAC061) mRNA, complete cds [NM_001125299]	GO:0003700(sequence-specific DNA binding transcription factor activity)|GO:0005575(cellular_component)|GO:0006355(regulation of transcription, DNA-dependent)|GO:0007275(multicellular organismal development)|GO:0010200(response to chitin)	CACAAAGCATCTCAGATATGGTTGATGAGCTATCGCAACCTTTTTGGGAGTGGGAACAAA
A_84_P108482	ref|Arabidopsis thaliana unknown protein (AT1G68490) mRNA, complete cds [NM_105520]	1.339	13.7371	7.43485	0.000156011	0.00171713	1.18085	A_84_P108482	FALSE	NM_105520	NM_105520	843178	AT1G68490	AT1G68490	hypothetical protein	At.35516	NA	ref|NM_105520|ta|TA33461_3702|ta|TA33458_3702|tc|TC372560	chr1:25694925-25694984	Arabidopsis thaliana uncharacterized protein (AT1G68490) mRNA, complete cds [NM_105520]	GO:0003674(molecular_function)|GO:0008150(biological_process)|GO:0009507(chloroplast)	CAGCATCCCTGCCTTGGCTTAGAAACGAAACCCGAAACGAACCCTTTTAGGATTTTCATA
A_84_P10849	ref|Arabidopsis thaliana SYP72 (SYNTAXIN OF PLANTS 72); protein transporter (SYP72) mRNA, complete cds [NM_114397]	-1.24901	6.82129	-5.3517	0.00111432	0.00630579	-0.971509	A_84_P10849	FALSE	NM_114397	NM_114397	823666	AT3G45280	SYP72	syntaxin-72	At.1104	NA	ref|NM_114397|gb|AF355758|ta|TA52813_3702|tc|TC377127	chr3:16611697-16611576	Arabidopsis thaliana syntaxin-72 (SYP72) mRNA, complete cds [NM_114397]	GO:0006886(intracellular protein transport)|GO:0008565(protein transporter activity)|GO:0016021(integral to membrane)	GATGCGATCCAGCCGAAACTTCTGCATCGACATTATTCTTCTCTGTGTGATCCTTGGAAT
A_84_P10852	ref|Arabidopsis thaliana CLPP5 (NUCLEAR ENCODED CLP PROTEASE 5); serine-type endopeptidase (CLPP5) mRNA, complete cds [NM_100137]	1.23197	14.6794	7.55166	0.000141581	0.00161551	1.28681	A_84_P10852	FALSE	NM_100137	NM_100137	839433	AT1G02560	CLPP5	ATP-dependent Clp protease, protease subunit	At.21093	NA	ref|NM_100137|ta|TA31234_3702|ta|CNS0ACAC|ta|N95969	chr1:539698-539757	Arabidopsis thaliana ATP-dependent Clp protease, protease subunit (CLPP5) mRNA, complete cds [NM_100137]	GO:0004252(serine-type endopeptidase activity)|GO:0009507(chloroplast)|GO:0009532(plastid stroma)|GO:0009534(chloroplast thylakoid)|GO:0009570(chloroplast stroma)|GO:0009579(thylakoid)|GO:0009840(chloroplastic endopeptidase Clp complex)|GO:0009941(chloroplast envelope)	ACAGACCGTGATTTCTTCATGAGTGCCAAAGAAGCAAAAGAGTATGGACTTATCGACGGT
A_84_P10860	ref|Arabidopsis thaliana leucine-rich repeat transmembrane protein kinase, putative (AT3G47580) mRNA, complete cds [NM_114626]	2.24124	7.08648	6.77219	0.0002772	0.0024827	0.552315	A_84_P10860	FALSE	NM_114626	NM_114626	823912	AT3G47580	AT3G47580	leucine-rich repeat protein kinase-like protein	At.72450	NA	ref|NM_114626|gb|AY059729|ta|TA40366_3702|ta|AV793394	chr3:17535746-17535805	Arabidopsis thaliana leucine-rich repeat protein kinase-like protein (AT3G47580) mRNA, complete cds [NM_114626]	GO:0004674(protein serine/threonine kinase activity)|GO:0005524(ATP binding)|GO:0006468(protein phosphorylation)|GO:0007169(transmembrane receptor protein tyrosine kinase signaling pathway)|GO:0012505(endomembrane system)|GO:0016301(kinase activity)	TCGCAAAAGAGTTGATCTCAATCAGAGAAAGGTTCTTTAAAACCAGAAGAACACCTAGAC
A_84_P10863	ref|Arabidopsis thaliana CYP94B3; electron carrier/ heme binding / iron ion binding / monooxygenase/ oxygen binding (CYP94B3) mRNA, complete cds [NM_114710]	-7.07156	10.283	-10.8405	1.39354e-05	0.000402915	3.79136	A_84_P10863	FALSE	NM_114710	NM_114710	824011	AT3G48520	CYP94B3	cytochrome P450, family 94, subfamily B, polypeptide 3	At.43897	NA	ref|NM_114710|ta|TA40773_3702|ta|TA40774_3702|tc|TC365952	chr3:17975269-17975210	Arabidopsis thaliana cytochrome P450, family 94, subfamily B, polypeptide 3 (CYP94B3) mRNA, complete cds [NM_114710]	GO:0002213(defense response to insect)|GO:0009555(pollen development)|GO:0009611(response to wounding)|GO:0009694(jasmonic acid metabolic process)|GO:0010154(fruit development)|GO:0012505(endomembrane system)|GO:0019825(oxygen binding)|GO:0048480(stigma development)|GO:0048653(anther development)	GGCATTTATGCAGATGAAATACGTCGTTGGTTCTGTTTTGAGTCGGTTTGAGATTGTGCC
A_84_P10868	ref|Arabidopsis thaliana kinesin motor protein-related (AT3G49650) mRNA, complete cds [NM_114825]	1.74738	8.45038	7.84104	0.000111895	0.00140241	1.54347	A_84_P10868	FALSE	NM_114825	NM_114825	824127	AT3G49650	AT3G49650	P-loop containing nucleoside triphosphate hydrolase-like protein	At.35579	NA	ref|NM_114825|gb|AY120758|ta|TA46846_3702|tc|TC359330	chr3:18405322-18405263	Arabidopsis thaliana P-loop containing nucleoside triphosphate hydrolase-like protein (AT3G49650) mRNA, complete cds [NM_114825]	GO:0003777(microtubule motor activity)|GO:0005524(ATP binding)|GO:0007018(microtubule-based movement)	TACAGAGGAGGAGGCACTAAAGGTCACAGTAAAGGAAACAATACTCAACGCCAACACCAA
A_84_P10871	ref|Arabidopsis thaliana transferase family protein (AT3G50280) mRNA, complete cds [NM_114888]	-2.10647	9.68314	-3.85104	0.00646382	0.0219374	-2.88481	A_84_P10871	FALSE	NM_114888	NM_114888	824190	AT3G50280	AT3G50280	uncharacterized acetyltransferase	At.53871	NA	ref|NM_114888|tc|TC369862	chr3:18639105-18639164	Arabidopsis thaliana uncharacterized acetyltransferase (AT3G50280) mRNA, complete cds [NM_114888]	GO:0005575(cellular_component)|GO:0008150(biological_process)|GO:0016740(transferase activity)|GO:0016747(transferase activity, transferring acyl groups other than amino-acyl groups)	ATTGATGTTCATGCGTTTCTATTGCCCGACGTACTTGTGAAACTACTGGCTGACGTGGAA
A_84_P108732	ref|Arabidopsis thaliana BIP1; ATP binding (BIP1) mRNA, complete cds [NM_122737]	1.92145	12.1772	4.52657	0.00281329	0.0120311	-1.98287	A_84_P108732	FALSE	NM_122737	NM_122737	832950	AT5G28540	BIP1	Luminal-binding protein 1	At.23381	NA	ref|NM_122737|ta|TA26403_3702|ta|AV786688|tc|TC400537	chr5:10540595-10540536	Arabidopsis thaliana Luminal-binding protein 1 (BIP1) mRNA, complete cds [NM_122737]	GO:0005524(ATP binding)|GO:0005618(cell wall)|GO:0005773(vacuole)|GO:0005774(vacuolar membrane)|GO:0005788(endoplasmic reticulum lumen)|GO:0005829(cytosol)|GO:0005886(plasma membrane)|GO:0006457(protein folding)|GO:0009408(response to heat)|GO:0009506(plasmodesma)|GO:0009507(chloroplast)|GO:0010197(polar nucleus fusion)|GO:0030433(ER-associated protein catabolic process)	GTATTTGGTTTCCTTTTTATATGGATTTTTAGGAAAAGGGGAGAGATTAAGTAACGTCCC
A_84_P10874	ref|Arabidopsis thaliana LTI30 (LOW TEMPERATURE-INDUCED 30) (LTI30) mRNA, complete cds [NM_114957]	-3.46719	9.10262	-5.80148	0.000698973	0.00459145	-0.460776	A_84_P10874	FALSE	NM_114957	NM_114957	824261	AT3G50970	LTI30	dehydrin Xero 2	At.5388	NA	ref|NM_114957|gb|CF653094|ta|TA33608_3702|ta|AW004335	chr3:18941327-18941386	Arabidopsis thaliana dehydrin Xero 2 (LTI30) mRNA, complete cds [NM_114957]	GO:0003674(molecular_function)|GO:0006950(response to stress)|GO:0009409(response to cold)|GO:0009414(response to water deprivation)|GO:0009415(response to water)|GO:0009631(cold acclimation)|GO:0009737(response to abscisic acid stimulus)|GO:0016020(membrane)|GO:0050832(defense response to fungus)	GTAATACTGGCGTTGTTCACCATGAAAATAAAAGTACGATGGATAAGATTAAAGAGAAGC
A_84_P10877	ref|Arabidopsis thaliana LTP12 (LIPID TRANSFER PROTEIN 12); lipid binding (LTP12) mRNA, complete cds [NM_115018]	-5.36131	7.05402	-20.2387	2.12611e-07	2.60549e-05	8.00917	A_84_P10877	FALSE	NM_115018	NM_115018	824322	AT3G51590	LTP12	non-specific lipid-transfer protein 12	At.27770	NA	ref|NM_115018|gb|DR204369|ta|TA31153_3702|ta|AA728456	chr3:19136356-19135830	Arabidopsis thaliana non-specific lipid-transfer protein 12 (LTP12) mRNA, complete cds [NM_115018]	GO:0006869(lipid transport)|GO:0008289(lipid binding)|GO:0009505(plant-type cell wall)	TTTCAATTCCCTACCCCATCAGTTTTAGCACCAATTGCGACAGTATATCGACTGCCGTGT
A_84_P10880	ref|Arabidopsis thaliana heat shock protein-related (AT3G52490) mRNA, complete cds [NM_115109]	-1.05626	7.65248	-3.73557	0.00750289	0.0245521	-3.04543	A_84_P10880	FALSE	NM_115109	NM_115109	824414	AT3G52490	AT3G52490	heat shock protein-like protein	At.43056	NA	ref|NM_115109|ta|TA47787_3702|ta|BT015383|tc|TC360443	chr3:19455934-19455875	Arabidopsis thaliana heat shock protein-like protein (AT3G52490) mRNA, complete cds [NM_115109]	GO:0005575(cellular_component)|GO:0019538(protein metabolic process)	CGTTTGTGAAGAAGAATCATGTGATGAGATTGGCTTACTCGAAGCGGTAGATGCACGGTT
A_84_P108832	ref|Arabidopsis thaliana unknown protein (AT3G06070) mRNA, complete cds [NM_111482]	1.59945	11.1263	9.53325	3.2182e-05	0.000659637	2.89467	A_84_P108832	FALSE	NM_111482	NM_111482	819780	AT3G06070	AT3G06070	hypothetical protein	At.40573	NA	ref|NM_111482|ta|TA44979_3702|tc|TC379171	chr3:1831193-1831134	Arabidopsis thaliana uncharacterized protein (AT3G06070) mRNA, complete cds [NM_111482]	GO:0003674(molecular_function)|GO:0005575(cellular_component)|GO:0008150(biological_process)	AAGAATGAAGGAGAAATCATCAATCTAAAGGGATTTGGTGTGATTTATTCAACAACCCAC
A_84_P10884	ref|Arabidopsis thaliana PAL2; phenylalanine ammonia-lyase (PAL2) mRNA, complete cds [NM_115186]	1.16552	12.7694	6.13916	0.000500594	0.00368564	-0.0950372	A_84_P10884	FALSE	NM_115186	NM_115186	824493	AT3G53260	PAL2	phenylalanine ammonia-lyase 2	At.21614	NA	ref|NM_115186|ta|TA27938_3702|ta|BX840680|ta|CNS0A7V1	chr3:19744359-19744300	Arabidopsis thaliana phenylalanine ammonia-lyase 2 (PAL2) mRNA, complete cds [NM_115186]	GO:0005829(cytosol)|GO:0006952(defense response)|GO:0006979(response to oxidative stress)|GO:0009611(response to wounding)|GO:0009699(phenylpropanoid biosynthetic process)|GO:0045548(phenylalanine ammonia-lyase activity)|GO:0080167(response to karrikin)	AGGAGTTTGATAAGGTCTTCACTGCTATGTGTGAAGGTAAACTTATTGATCCGTTGATGG
A_84_P108872	ref|Arabidopsis thaliana short-chain dehydrogenase/reductase (SDR) family protein (AT3G55290) mRNA, complete cds [NM_115387]	-1.23404	5.33341	-4.07985	0.00483933	0.0177309	-2.57195	A_84_P108872	FALSE	NM_115387	NM_115387	824695	AT3G55290	AT3G55290	Rossmann-fold NAD(P)-binding domain-containing protein	At.1148	NA	ref|NM_115387|ta|TA35968_3702|tc|TC375688	chr3:20502618-20502912	Arabidopsis thaliana Rossmann-fold NAD(P)-binding domain-containing protein (AT3G55290) mRNA, complete cds [NM_115387]	GO:0003824(catalytic activity)|GO:0005488(binding)|GO:0005777(peroxisome)|GO:0008152(metabolic process)|GO:0016491(oxidoreductase activity)|GO:0055114(oxidation-reduction process)	ATTGGCCATCGAACACACCACACAGAGAAAACAATATGAGCAATCATCAAACTCAGGTGT
A_84_P10891	ref|Arabidopsis thaliana AMP1 (ALTERED MERISTEM PROGRAM 1); carboxypeptidase/ dipeptidase (AMP1) mRNA, complete cds [NM_115329]	1.24113	11.1375	6.05714	0.000542202	0.00387397	-0.182518	A_84_P10891	FALSE	NM_115329	NM_115329	824637	AT3G54720	AMP1	glutamate carboxypeptidase II	At.1213	NA	ref|NM_115329|ta|TA43363_3702|tc|NP185768|ta|AA394702	chr3:20254930-20254871	Arabidopsis thaliana glutamate carboxypeptidase II (AMP1) mRNA, complete cds [NM_115329]	GO:0004180(carboxypeptidase activity)|GO:0005575(cellular_component)|GO:0006508(proteolysis)|GO:0009640(photomorphogenesis)|GO:0009790(embryo development)|GO:0009908(flower development)|GO:0009910(negative regulation of flower development)|GO:0010305(leaf vascular tissue pattern formation)|GO:0016805(dipeptidase activity)|GO:0048364(root development)|GO:0048507(meristem development)	AATAATTGAGCACGAGATATGGAGAGTCGCAAGAGCGATTCAGAGAGCAAGCAAAGCTCT
A_84_P108922	ref|Arabidopsis thaliana F-box family protein (AT3G16740) mRNA, complete cds [NM_112547]	-1.16127	10.5973	-6.78994	0.000272812	0.00246016	0.569784	A_84_P108922	FALSE	NM_112547	NM_112547	820926	AT3G16740	AT3G16740	F-box/kelch-repeat protein	At.43886	NA	ref|NM_112547|ta|TA35889_3702|tc|TC402190	chr3:5700717-5700776	Arabidopsis thaliana F-box/kelch-repeat protein (AT3G16740) mRNA, complete cds [NM_112547]	GO:0003674(molecular_function)|GO:0005575(cellular_component)|GO:0008150(biological_process)	TGGAGATTTTTTATCTTTGTCTAGTTGTTGTGCCCAGAACTCTAAGTTCCGCCACATAGT
A_84_P10894	tc|GB|AL132954.1|CAB75765.1 beta-ketoacyl-ACP reductase-like protein [NP180353]	1.14	3.69604	4.93367	0.0017604	0.00866781	-1.47155	A_84_P10894	FALSE			NA					NA	tc|NP180353	chr3:20505999-20506146	GB		CCGTGATTTTAATCGTAAAATCTGATTGTTACATGTCAATCATGTGTTTCGTGTTGAAGC
A_84_P10897	ref|Arabidopsis thaliana CCR3 (ARABIDOPSIS THALIANA CRINKLY4 RELATED 3); kinase (CCR3) mRNA, complete cds [NM_115453]	-1.36695	10.215	-4.95543	0.00171798	0.0085211	-1.4449	A_84_P10897	FALSE	NM_115453	NM_115453	824761	AT3G55950	CCR3	putative serine/threonine-protein kinase-like protein CCR3	At.34973	NA	ref|NM_115453|ta|AV523892|tc|TC360676	chr3:20753983-20753924	Arabidopsis thaliana putative serine/threonine-protein kinase-like protein CCR3 (CCR3) mRNA, complete cds [NM_115453]	GO:0006468(protein phosphorylation)|GO:0016301(kinase activity)|GO:0042803(protein homodimerization activity)	AATTTGGAGAGAGCATTGGATTTGTGTGGGGATAGTCATGGGAGTATCTCTAGTGGCATT
A_84_P10905	ref|Arabidopsis thaliana exostosin family protein (AT3G57630) mRNA, complete cds [NM_115623]	1.91605	8.63576	8.03376	9.60422e-05	0.00127399	1.7099	A_84_P10905	FALSE	NM_115623	NM_115623	824932	AT3G57630	AT3G57630	exostosin family protein	At.3192	NA	ref|NM_115623|ref|NM_202723|ta|TA42581_3702|tc|NP034828	chr3:21339612-21339553	Arabidopsis thaliana exostosin family protein (AT3G57630) mRNA, complete cds [NM_115623]	GO:0003824(catalytic activity)|GO:0012505(endomembrane system)|GO:0016020(membrane)	ACGAGAGCAAGCCGTAAACCGGACTAAAGATTATGGTTTGCCGCAAGAATGTCTCCATAA
A_84_P10907	ref|Arabidopsis thaliana endonuclease/exonuclease/phosphatase family protein (AT3G58560) mRNA, complete cds [NM_115718]	1.32816	12.2351	9.17311	4.12547e-05	0.000767395	2.6267	A_84_P10907	FALSE	NM_115718	NM_115718	825025	AT3G58560	AT3G58560	carbon catabolite repressor protein 4-like 1	At.23801	NA	ref|NM_115718|ta|TA33297_3702|ta|T42720|tc|TC360995	chr3:21650944-21650885	Arabidopsis thaliana carbon catabolite repressor protein 4-like 1 (AT3G58560) mRNA, complete cds [NM_115718]	GO:0005829(cytosol)|GO:0008150(biological_process)|GO:0016787(hydrolase activity)	ATCACATTGCACTTTTGGCTGAATTTCGCTGCATGCCCAGGGCCAGACGAAACAATATTT
A_84_P10911	ref|Arabidopsis thaliana leucine-rich repeat family protein (AT3G59510) mRNA, complete cds [NM_115813]	-1.04406	5.70057	-2.73925	0.0293696	0.0677507	-4.4932	A_84_P10911	FALSE	NM_115813	NM_115813	825120	AT3G59510	AT3G59510	leucine-rich repeat-containing protein	At.65293	NA	ref|NM_115813|tc|TC370862	chr3:21988556-21988497	Arabidopsis thaliana leucine-rich repeat-containing protein (AT3G59510) mRNA, complete cds [NM_115813]	GO:0007165(signal transduction)|GO:0012505(endomembrane system)	TATCGAACAACTGTCTGCAATGTCCTAAGAATGTTCAAATCTGCCAAGGAACACAAAAGC
A_84_P109132	ref|Arabidopsis thaliana unknown protein (AT1G73930) mRNA, complete cds [NM_106052]	1.0461	10.3327	6.45459	0.000370866	0.00301468	0.233568	A_84_P109132	FALSE	NM_106052	NM_106052	843730	AT1G73930	AT1G73930	hypothetical protein	At.43715	NA	ref|NM_106052|ref|NM_001036201|gb|AK316843|tc|TC385356	chr1:27795366-27795307	Arabidopsis thaliana uncharacterized protein (AT1G73930) mRNA, complete cds [NM_106052]	GO:0003674(molecular_function)|GO:0008150(biological_process)	ATCCATCAGAGCTCCAATGAATGCTCTTCTTCACTACGGCGTCCATGAGGATTCTGATTT
A_84_P10915	ref|Arabidopsis thaliana unknown protein (AT3G60440) mRNA, complete cds [NM_115908]	1.73659	8.8516	9.40564	3.51089e-05	0.000695522	2.80084	A_84_P10915	FALSE	NM_115908	NM_115908	825215	AT3G60440	AT3G60440	phosphoglycerate mutase-like protein	At.34448	NA	ref|NM_115908|ta|TA44340_3702|tc|TC383295	chr3:22339083-22339142	Arabidopsis thaliana phosphoglycerate mutase-like protein (AT3G60440) mRNA, complete cds [NM_115908]	GO:0009507(chloroplast)	AGTCTTAGTCAATGTGGAATCAAGTACCATTCCTTGAGCACCACAGACCAAACTTCTGCT
A_84_P10918	ref|Arabidopsis thaliana DNA-binding family protein / remorin family protein (AT3G61260) mRNA, complete cds [NM_115990]	-1.17533	14.8353	-4.56966	0.00267406	0.0116248	-1.92759	A_84_P10918	FALSE	NM_115990	NM_115990	825298	AT3G61260	AT3G61260	remorin-like protein	At.21524	NA	ref|NM_115990|ta|TA30209_3702|ta|TA30208_3702|ta|BP564249	chr3:22675492-22675433	Arabidopsis thaliana remorin-like protein (AT3G61260) mRNA, complete cds [NM_115990]	GO:0005488(binding)|GO:0005773(vacuole)|GO:0005886(plasma membrane)|GO:0008150(biological_process)|GO:0009506(plasmodesma)	CGTGGAGAAGACGTTCTTAAAGCAGAAGAAACGGCTGCTAAATACAGAGCCACTGGAATT
A_84_P10924	ref|Arabidopsis thaliana BGLU7 (BETA GLUCOSIDASE 7); catalytic/ cation binding / hydrolase, hydrolyzing O-glycosyl compounds (BGLU7) mRNA, complete cds [NM_116139]	1.36151	9.10647	5.58245	0.000874389	0.00532667	-0.706042	A_84_P10924	FALSE	NM_116139	NM_116139	825449	AT3G62740	BGLU7	beta glucosidase 7	At.19157	NA	ref|NM_116139|gb|AY034955|ta|TA51305_3702|tc|NP206804	chr3:23213828-23213887	Arabidopsis thaliana beta glucosidase 7 (BGLU7) mRNA, complete cds [NM_116139]	GO:0003824(catalytic activity)|GO:0004553(hydrolase activity, hydrolyzing O-glycosyl compounds)|GO:0005975(carbohydrate metabolic process)|GO:0012505(endomembrane system)|GO:0043169(cation binding)	TGTTGCTTCTCAAGATACTATTCAGTTGCAGAGAAAATGCTCAGGCTCTTCGTCCTTGTA
A_84_P10925	ref|Arabidopsis thaliana glutaredoxin family protein (AT3G62950) mRNA, complete cds [NM_116160]	-2.38236	9.33115	-11.2836	1.07103e-05	0.000340591	4.07097	A_84_P10925	FALSE	NM_116160	NM_116160	825470	AT3G62950	AT3G62950	glutaredoxin-C11	At.34020	NA	ref|NM_116160|ta|TA47265_3702|ta|CNS09YD4|tc|TC383847	chr3:23266319-23266378	Arabidopsis thaliana glutaredoxin-C11 (AT3G62950) mRNA, complete cds [NM_116160]	GO:0009055(electron carrier activity)|GO:0012505(endomembrane system)|GO:0015035(protein disulfide oxidoreductase activity)|GO:0045454(cell redox homeostasis)	ATTTGTCGTCGAAGAAAGCGGCGGTGATATTCACAAAGAGCTCATGTTGTATGTGCCATA
A_84_P10926	ref|Arabidopsis thaliana CSP41A (CHLOROPLAST STEM-LOOP BINDING PROTEIN OF 41 KDA); mRNA binding / poly(U) binding (CSP41A) mRNA, complete cds [NM_116179]	1.76283	14.8871	8.01732	9.72903e-05	0.00128242	1.69584	A_84_P10926	FALSE	NM_116179	NM_116179	825489	AT3G63140	CSP41A	chloroplast stem-loop binding protein-41	At.5159	NA	ref|NM_116179|ta|TA31398_3702|ta|AV813092|ta|AV814615	chr3:23327069-23327010	Arabidopsis thaliana chloroplast stem-loop binding protein-41 (CSP41A) mRNA, complete cds [NM_116179]	GO:0003729(mRNA binding)|GO:0006364(rRNA processing)|GO:0008266(poly(U) RNA binding)|GO:0009507(chloroplast)|GO:0009570(chloroplast stroma)|GO:0009579(thylakoid)|GO:0009941(chloroplast envelope)|GO:0010287(plastoglobule)|GO:0048046(apoplast)	AGAGATTAAGTTTGAGTTAGACGATAAGATACTCGAAGCCCTCAAAACTCCAGTGGCCGC
A_84_P10928	ref|Arabidopsis thaliana AAO2 (ALDEHYDE OXIDASE 2); aldehyde oxidase (AAO2) mRNA, complete cds [NM_114228]	2.13697	9.21916	9.80201	2.68792e-05	0.00058918	3.08845	A_84_P10928	FALSE	NM_114228	NM_114228	823457	AT3G43600	AAO2	aldehyde oxidase 2	At.462	NA	ref|NM_114228|ta|TA50337_3702|tc|TC358401	chr3:15512854-15512795	Arabidopsis thaliana aldehyde oxidase 2 (AAO2) mRNA, complete cds [NM_114228]	GO:0004031(aldehyde oxidase activity)|GO:0005829(cytosol)|GO:0055114(oxidation-reduction process)	TTGTGAAGGAGCTATGCGGTCTAGATATCATTGAAAGCTATTTGGAGTGGAAGTTACACG
A_84_P10930	ref|Arabidopsis thaliana ETO1 (ETHYLENE OVERPRODUCER 1); protein binding, bridging (ETO1) mRNA, complete cds [NM_001035762]	1.21706	9.21572	6.84096	0.000260627	0.00239009	0.619793	A_84_P10930	FALSE	NM_001035762	NM_001035762	824340	AT3G51770	ETO1	tetratricopeptide repeat (TPR)-containing protein	At.35356	NA	ref|NM_001035762|ref|NM_115036|ta|TA43746_3702|tc|TC359521	chr3:19200414-19200355	Arabidopsis thaliana tetratricopeptide repeat (TPR)-containing protein (ETO1) mRNA, complete cds [NM_001035762]	GO:0005515(protein binding)|GO:0009693(ethylene biosynthetic process)|GO:0010182(sugar mediated signaling pathway)|GO:0010364(regulation of ethylene biosynthetic process)|GO:0017145(stem cell division)|GO:0030674(protein binding, bridging)|GO:0043161(proteasomal ubiquitin-dependent protein catabolic process)|GO:2000069(regulation of post-embryonic root development)	TGTGAAGCAGCATTATGTATTGATCCAGGTCATGCAGATACACTCGAGCTCTACCACAAA
A_84_P109302	ref|Arabidopsis thaliana DHAR1 (dehydroascorbate reductase); glutathione dehydrogenase (ascorbate) (DHAR1) mRNA, complete cds [NM_001084095]	-2.02083	16.0885	-4.65027	0.00243361	0.0108915	-1.82493	A_84_P109302	FALSE	NM_001084095	NM_001084095	838544	AT1G19570	DHAR1	glutathione S-transferase DHAR1	At.24135	NA	ref|NM_001084095|ref|NM_101814|ta|TA27666_3702|ta|AV789129	chr1:6773480-6773421	Arabidopsis thaliana glutathione S-transferase DHAR1 (DHAR1) mRNA, complete cds [NM_001084095]	GO:0005507(copper ion binding)|GO:0005739(mitochondrion)|GO:0005773(vacuole)|GO:0005777(peroxisome)|GO:0005829(cytosol)|GO:0005886(plasma membrane)|GO:0009507(chloroplast)|GO:0009570(chloroplast stroma)|GO:0009610(response to symbiotic fungus)|GO:0009753(response to jasmonic acid stimulus)|GO:0010043(response to zinc ion)|GO:0010193(response to ozone)|GO:0010731(protein glutathionylation)|GO:0043…	TCCCAAGGTTAACCCTTGAAACTATGCACCGTTATGAGATCGTTGGTGTGGTAATGTTGT
A_84_P10931	ref|Arabidopsis thaliana UNE10 (unfertilized embryo sac 10); DNA binding / transcription factor (UNE10) mRNA, complete cds [NM_116222]	1.7949	9.84492	10.8511	1.38463e-05	0.000401108	3.79819	A_84_P10931	FALSE	NM_116222	NM_116222	828175	AT4G00050	UNE10	transcription factor UNE10	At.44779	NA	ref|NM_116222|gb|BX826847|ta|TA40546_3702|ta|CNS0A3BW	chr4:19772-19831	Arabidopsis thaliana transcription factor UNE10 (UNE10) mRNA, complete cds [NM_116222]	GO:0003677(DNA binding)|GO:0003700(sequence-specific DNA binding transcription factor activity)|GO:0006355(regulation of transcription, DNA-dependent)|GO:0009506(plasmodesma)|GO:0009567(double fertilization forming a zygote and endosperm)	TGGAAGCGTATAGCAGGATGGCTACATTATATCAGCAAATGCAACAACAACTTCCTCCTC
A_84_P10933	ref|Arabidopsis thaliana C2 domain-containing protein (AT4G00700) mRNA, complete cds [NM_116295]	1.49518	9.37122	2.49909	0.0415335	0.0885667	-4.85145	A_84_P10933	FALSE	NM_116295	NM_116295	828031	AT4G00700	AT4G00700	C2 calcium/lipid-binding and phosphoribosyltransferase C-terminal domain-containing protein	At.3773	NA	ref|NM_116295|gb|AY080664|ta|TA43578_3702|tc|TC362632	chr4:289229-289288	Arabidopsis thaliana C2 calcium/lipid-binding and phosphoribosyltransferase C-terminal domain-containing protein (AT4G00700) mRNA, complete cds [NM_116295]	GO:0003674(molecular_function)|GO:0005575(cellular_component)|GO:0008150(biological_process)	CTCTACATTACCCCTTTTAAACTTGTCGCTCTGTTATCCGGTTACTACTTCATGCGACAT
A_84_P10936	ref|Arabidopsis thaliana NTM1 (NAC WITH TRANSMEMBRANE MOTIF1); transcription activator/ transcription factor (NTM1) mRNA, complete cds [NM_116384]	-2.22073	9.64736	-5.29933	0.0011785	0.00653389	-1.03279	A_84_P10936	FALSE	NM_116384	NM_116384	828149	AT4G01540	NTM1	NAC domain-containing protein 68	At.70341	NA	ref|NM_116384|ref|NM_001084874|ta|TA52143_3702|tc|TC370693	chr4:670554-670495	Arabidopsis thaliana NAC domain-containing protein 68 (NTM1) mRNA, complete cds [NM_116384]	GO:0003700(sequence-specific DNA binding transcription factor activity)|GO:0005634(nucleus)|GO:0005789(endoplasmic reticulum membrane)|GO:0007275(multicellular organismal development)|GO:0009736(cytokinin mediated signaling pathway)|GO:0009965(leaf morphogenesis)|GO:0031965(nuclear membrane)|GO:0045893(positive regulation of transcription, DNA-dependent)|GO:0051302(regulation of cell division)	AAGATGATCATAGGCAACATCATATCGGTTTTACTACCCGTCAAAAGATTGATCCCGGTG
A_84_P10937	ref|Arabidopsis thaliana preprotein translocase secA subunit, putative (AT4G01800) mRNA, complete cds [NM_116410]	1.38649	13.5835	6.12282	0.000508587	0.003724	-0.112393	A_84_P10937	FALSE	NM_001203724	NM_001203724	827922	AT4G01800	AGY1	preprotein translocase subunit secA	At.34372	NA	ref|NM_001203724|ref|NM_116410|ta|TA46560_3702|tc|TC359237	chr4:770993-770934	Arabidopsis thaliana preprotein translocase subunit secA (AGY1) mRNA, complete cds [NM_001203724]	GO:0005524(ATP binding)|GO:0006605(protein targeting)|GO:0006886(intracellular protein transport)|GO:0009507(chloroplast)|GO:0009570(chloroplast stroma)|GO:0009646(response to absence of light)|GO:0009658(chloroplast organization)|GO:0009941(chloroplast envelope)|GO:0010090(trichome morphogenesis)|GO:0010109(regulation of photosynthesis)|GO:0015450(P-P-bond-hydrolysis-driven protein transmembrane…	ATAATGCTAGTGAGAAGCCTAAACAAGTTGGTGTCACAGATGAGCCATCCTCAATTGCAA
A_84_P10939	ref|Arabidopsis thaliana drought-responsive family protein (AT4G02200) mRNA, complete cds [NM_178955]	-2.05339	12.188	-8.15342	8.74834e-05	0.00120316	1.8115	A_84_P10939	FALSE	NM_178955	NM_178955	827516	AT4G02200	AT4G02200	protein dehydration-INDUCED 19-5	At.48823	NA	ref|NM_178955|ref|NM_001160728|ref|NM_116453|ta|TA36529_3702	chr4:974099-974158	Arabidopsis thaliana protein dehydration-INDUCED 19-5 (AT4G02200) mRNA, complete cds [NM_178955]	GO:0005622(intracellular)|GO:0008270(zinc ion binding)|GO:0009414(response to water deprivation)	CCGTCTCCCTTGTCAGATACAGAGCTACTAGAGAAGGCAAAGAAGAGAGAGTTTGTACAA
A_84_P109412	ref|Arabidopsis thaliana unknown protein (AT4G27350) mRNA, complete cds [NM_118869]	-2.17878	11.1947	-7.12994	0.000202182	0.00201336	0.897559	A_84_P109412	FALSE	NM_118869	NM_118869	828843	AT4G27350	AT4G27350	hypothetical protein	At.2344	NA	ref|NM_118869|gb|AF337911|ta|TA35462_3702|ta|AA394735	chr4:13690931-13690872	Arabidopsis thaliana uncharacterized protein (AT4G27350) mRNA, complete cds [NM_118869]	GO:0003674(molecular_function)|GO:0008150(biological_process)	TGTATCGTCCATATTTTGCTTGTGATAATCATTCGGGTTCCACTCTGCTTTTGTACAGTT
A_84_P10943	ref|Arabidopsis thaliana homeobox-leucine zipper family protein (AT4G03250) mRNA, complete cds [NM_116563]	1.27244	7.55175	4.71915	0.00224703	0.0102991	-1.73795	A_84_P10943	FALSE	NM_116563	NM_116563	827999	AT4G03250	AT4G03250	homeobox-leucine zipper family protein	At.34206	NA	ref|NM_116563|ta|TA49951_3702|tc|TC368493	chr4:1427537-1427681	Arabidopsis thaliana homeobox-leucine zipper family protein (AT4G03250) mRNA, complete cds [NM_116563]	GO:0003677(DNA binding)|GO:0003700(sequence-specific DNA binding transcription factor activity)|GO:0005634(nucleus)|GO:0006355(regulation of transcription, DNA-dependent)	AAATCATCATCATACAGCGAGATTCTTGAACGAAAAAGCCAGATAAATCGGTCTGGTGTG
A_84_P10947	ref|Arabidopsis thaliana APR1 (APS REDUCTASE 1); adenylyl-sulfate reductase (APR1) mRNA, complete cds [NM_116699]	1.16891	12.3706	5.86497	0.000655766	0.00440032	-0.390871	A_84_P10947	FALSE	NM_116699	NM_116699	825793	AT4G04610	2016-04-01	5'-adenylylsulfate reductase 1	At.59149	NA	ref|NM_116699|ta|TA31964_3702|ta|BP579501|ta|BP569746	chr4:2326615-2326674	Arabidopsis thaliana 5'-adenylylsulfate reductase 1 (APR1) mRNA, complete cds [NM_116699]	GO:0000103(sulfate assimilation)|GO:0009507(chloroplast)|GO:0009534(chloroplast thylakoid)|GO:0009536(plastid)|GO:0009570(chloroplast stroma)|GO:0009973(adenylyl-sulfate reductase activity)|GO:0019419(sulfate reduction)	CTACCATTCTGGTTTTCCCTAAGAACTCATCGAGACCGATCAAGTATCCGTCTGAGAAGA
A_84_P109472	ref|Arabidopsis thaliana benzodiazepine receptor-related (AT2G47770) mRNA, complete cds [NM_130344]	-4.21752	7.07705	-3.88848	0.00616146	0.0212116	-2.83311	A_84_P109472	FALSE	NM_130344	NM_130344	819389	AT2G47770	TSPO	tryptophan-rich sensory protein-like protein	At.23206	NA	ref|NM_130344|ta|TA35556_3702|ta|TA35555_3702|ta|AA395419	chr2:19569299-19569358	Arabidopsis thaliana tryptophan-rich sensory protein-like protein (TSPO) mRNA, complete cds [NM_130344]	GO:0005783(endoplasmic reticulum)|GO:0005794(Golgi apparatus)|GO:0005795(Golgi stack)|GO:0006778(porphyrin metabolic process)|GO:0006970(response to osmotic stress)|GO:0009651(response to salt stress)|GO:0009737(response to abscisic acid stimulus)|GO:0016020(membrane)|GO:0020037(heme binding)	AAACGCTATACGATGATGTTTGTAGAGTCTGAGTCATATGAGTGTTTCTTGTTGTTTTTG
A_84_P10949	ref|Arabidopsis thaliana AtMYB74 (myb domain protein 74); DNA binding / transcription factor (AtMYB74) mRNA, complete cds [NM_116749]	-2.71109	7.3013	-4.73473	0.00220708	0.0101664	-1.71838	A_84_P10949	FALSE	NM_116749	NM_116749	825855	AT4G05100	MYB74	myb domain protein 74	At.10920	NA	ref|NM_116749|ta|TA44735_3702|ta|DR751003|tc|TC372576	chr4:2619683-2619742	Arabidopsis thaliana myb domain protein 74 (MYB74) mRNA, complete cds [NM_116749]	GO:0003677(DNA binding)|GO:0003700(sequence-specific DNA binding transcription factor activity)|GO:0006355(regulation of transcription, DNA-dependent)|GO:0009651(response to salt stress)|GO:0009723(response to ethylene stimulus)|GO:0009737(response to abscisic acid stimulus)|GO:0009753(response to jasmonic acid stimulus)	TACATCAATAGTAGCACTTGCAGCACCGAGGATGAAAAAGAGAGTTATTACAGTGATAAT
A_84_P10951	ref|Arabidopsis thaliana F-box family protein (FBL21) (AT4G05470) mRNA, complete cds [NM_116786]	1.08285	4.90417	4.28449	0.00376067	0.0147594	-2.29848	A_84_P10951	FALSE	NM_116786	NM_116786	825897	AT4G05470	AT4G05470	F-box family protein (FBL21)	At.54166	NA	ref|NM_116786|tc|NP2706818|tc|NP190455	chr4:2763555-2763496	Arabidopsis thaliana F-box family protein (FBL21) (AT4G05470) mRNA, complete cds [NM_116786]	GO:0004842(ubiquitin-protein ligase activity)|GO:0005575(cellular_component)|GO:0006511(ubiquitin-dependent protein catabolic process)	AGTGACAAGTATGACAGCAACGTGTTAGACGATATGGGGCCTCTCGAATGTGATGATGAT
A_84_P10958	ref|Arabidopsis thaliana GASA2 (GAST1 PROTEIN HOMOLOG 2) (GASA2) mRNA, complete cds [NM_117029]	1.34334	3.81318	4.1015	0.00471051	0.0173842	-2.54273	A_84_P10958	FALSE	NM_117029	NM_117029	826546	AT4G09610	GASA2	gibberellin-regulated protein 2	At.4230	NA	ref|NM_117029|ta|ATU11765|tc|TC388315	chr4:6075563-6075407	Arabidopsis thaliana gibberellin-regulated protein 2 (GASA2) mRNA, complete cds [NM_117029]	GO:0003674(molecular_function)|GO:0009739(response to gibberellin stimulus)|GO:0012505(endomembrane system)	TCCGAAGTACACTGGTTCTGTTACTAATCATCGTCTGTCTCACCACTTATGAGCTTCACG
A_84_P10959	ref|Arabidopsis thaliana avirulence-responsive family protein / avirulence induced gene (AIG1) family protein (AT4G09950) mRNA, complete cds [NM_117063]	-2.43815	8.09354	-6.11037	0.000514776	0.00375515	-0.125646	A_84_P10959	FALSE	NM_117063	NM_117063	826585	AT4G09950	AT4G09950	AIG1-like protein	At.54248	NA	ref|NM_117063|tc|TC374589	chr4:6236219-6236278	Arabidopsis thaliana AIG1-like protein (AT4G09950) mRNA, complete cds [NM_117063]	GO:0005525(GTP binding)|GO:0009617(response to bacterium)	TGAGATCAGGAGGCTAAGAGAACAACTCAACAAAGCTGAGAAAGAAACTGCTTCGTTACG
A_84_P10964	ref|Arabidopsis thaliana disease resistance-responsive family protein / dirigent family protein (AT4G11190) mRNA, complete cds [NM_117190]	-2.05346	6.85409	-2.64935	0.033418	0.0748174	-4.62728	A_84_P10964	FALSE	NM_117190	NM_117190	826721	AT4G11190	AT4G11190	disease resistance-responsive, dirigent domain-containing protein	At.3297	NA	ref|NM_117190|gb|BE038397|ta|TA45535_3702|tc|TC381568	chr4:6827165-6827224	Arabidopsis thaliana disease resistance-responsive, dirigent domain-containing protein (AT4G11190) mRNA, complete cds [NM_117190]	GO:0003674(molecular_function)|GO:0006952(defense response)|GO:0009807(lignan biosynthetic process)|GO:0012505(endomembrane system)	ACTGATCTCGTTGAAGGCAGTAAGTATTTCCGTGTCAAAATGGATATTAAACTCTATGAA
A_84_P10969	ref|Arabidopsis thaliana PME1 (PECTIN METHYLESTERASE INHIBITOR 1); enzyme inhibitor/ pectinesterase/ pectinesterase inhibitor (PME1) mRNA, complete cds [NM_117309]	1.57253	10.1349	4.57153	0.0026682	0.0116038	-1.9252	A_84_P10969	FALSE	NM_117309	NM_117309	826848	AT4G12390	PME1	pectin methylesterase inhibitor 1	At.3613	NA	ref|NM_117309|ta|TA42366_3702|ta|BP666186|ta|AI100571	chr4:7337113-7337172	Arabidopsis thaliana pectin methylesterase inhibitor 1 (PME1) mRNA, complete cds [NM_117309]	GO:0004857(enzyme inhibitor activity)|GO:0008150(biological_process)|GO:0009506(plasmodesma)|GO:0030599(pectinesterase activity)|GO:0046910(pectinesterase inhibitor activity)	TCGAGTTACTAGTAATGCATTGGCTCTTGTAAACCGGTTCGCGGCTAGGCATAAGTCATA
A_84_P10975	ref|Arabidopsis thaliana GR-RBP2 (GLYCINE-RICH RNA-BINDING PROTEIN 2); ATP binding / RNA binding / double-stranded DNA binding / single-stranded DNA bi_ (GR-RBP2) mRNA, complete cds [NM_001084917]	-1.58861	10.4065	-4.86705	0.00189768	0.00915431	-1.55356	A_84_P10975	FALSE	NM_001084917	NM_001084917	827019	AT4G13850	GR-RBP2	glycine-rich RNA-binding protein 2	At.2	NA	ref|NM_001084917|ref|NM_001084916|ref|NM_179046|ref|NM_117459	chr4:8021769-8021924	Arabidopsis thaliana glycine-rich RNA-binding protein 2 (GR-RBP2) mRNA, complete cds [NM_001084917]	GO:0003690(double-stranded DNA binding)|GO:0003697(single-stranded DNA binding)|GO:0003723(RNA binding)|GO:0005507(copper ion binding)|GO:0005524(ATP binding)|GO:0005739(mitochondrion)|GO:0006970(response to osmotic stress)|GO:0009409(response to cold)|GO:0009845(seed germination)	ATATCAGAGATGGACGGAAAGGAACTGAATGGTCGTCACATCCGAGTGAATCCTGCTAAT
A_84_P10977	ref|Arabidopsis thaliana ATTRANS11; P-P-bond-hydrolysis-driven protein transmembrane transporter/ catalytic (ATTRANS11) mRNA, complete cds [NM_117937]	1.5164	8.30716	7.45247	0.000153731	0.00170469	1.19692	A_84_P10977	FALSE	NM_117937	NM_117937	827553	AT4G18270	TRANS11	phospho-N-acetylmuramoyl-pentapeptide-transferase-like protein	At.32925	NA	ref|NM_117937|ta|AY130289|ta|AV557837|tc|TC375699	chr4:10099438-10099379	Arabidopsis thaliana phospho-N-acetylmuramoyl-pentapeptide-transferase-like protein (TRANS11) mRNA, complete cds [NM_117937]	GO:0003824(catalytic activity)|GO:0006486(protein glycosylation)|GO:0006629(lipid metabolic process)|GO:0015450(P-P-bond-hydrolysis-driven protein transmembrane transporter activity)|GO:0016020(membrane)	ATAGTAACGATGGCATATGTAATATCCTCTTTGCTCTCTCTTTCAGCAGCTTACATAGGT
A_84_P10978	ref|Arabidopsis thaliana lipase class 3 family protein (AT4G18550) mRNA, complete cds [NM_117969]	-3.16726	7.48517	-5.6263	0.000835651	0.00517929	-0.656414	A_84_P10978	FALSE	NM_117969	NM_117969	827587	AT4G18550	AT4G18550	lipase class 3 family protein	At.32892	NA	ref|NM_117969|ta|TA49763_3702|tc|TC370856	chr4:10225075-10225016	Arabidopsis thaliana lipase class 3 family protein (AT4G18550) mRNA, complete cds [NM_117969]	GO:0004806(triglyceride lipase activity)|GO:0005575(cellular_component)|GO:0005737(cytoplasm)|GO:0006629(lipid metabolic process)|GO:0008970(phospholipase A1 activity)|GO:0010187(negative regulation of seed germination)|GO:0019915(lipid storage)|GO:0046340(diacylglycerol catabolic process)|GO:0047372(acylglycerol lipase activity)|GO:0052651(monoacylglycerol catabolic process)	CCAACAAGACGATGGATCTTGGGAGTTAGTGGACCATGAGATTGATGATAATGAAGATTT
A_84_P10979	ref|Arabidopsis thaliana IRX1 (IRREGULAR XYLEM 1); cellulose synthase/ transferase, transferring glycosyl groups (IRX1) mRNA, complete cds [NM_117994]	-2.47015	9.60875	-3.85515	0.00642983	0.0218565	-2.87912	A_84_P10979	FALSE	NM_117994	NM_117994	827612	AT4G18780	IRX1	cellulose synthase A catalytic subunit 8 [UDP-forming]	At.66621	NA	ref|NM_117994|ta|TA36767_3702|ta|BP617130|ta|AA712502	chr4:10312941-10312882	Arabidopsis thaliana cellulose synthase A catalytic subunit 8 [UDP-forming] (IRX1) mRNA, complete cds [NM_117994]	GO:0005618(cell wall)|GO:0005886(plasma membrane)|GO:0006970(response to osmotic stress)|GO:0009414(response to water deprivation)|GO:0009834(secondary cell wall biogenesis)|GO:0009863(salicylic acid mediated signaling pathway)|GO:0009867(jasmonic acid mediated signaling pathway)|GO:0009873(ethylene mediated signaling pathway)|GO:0010116(positive regulation of abscisic acid biosynthetic process)|…	TCTGTGTTTTCACTTGTTTGGGTTCGTATCAATCCTTTCGTCTCCAAAACCGATACGACT
A_84_P10984	ref|Arabidopsis thaliana ATAAH (Arabidopsis thaliana Allantoate Amidohydrolase); allantoate deiminase/ metallopeptidase (ATAAH) mRNA, complete cds [NM_118126]	1.60585	10.8472	5.29543	0.00118344	0.00655588	-1.03737	A_84_P10984	FALSE	NM_118126	NM_118126	827752	AT4G20070	AAH	allantoate deiminase	At.32752	NA	ref|NM_118126|gb|AY099588|ta|TA44755_3702|tc|TC366671	chr4:10864412-10864471	Arabidopsis thaliana allantoate deiminase (AAH) mRNA, complete cds [NM_118126]	GO:0005783(endoplasmic reticulum)|GO:0006508(proteolysis)|GO:0008237(metallopeptidase activity)|GO:0010136(ureide catabolic process)|GO:0047652(allantoate deiminase activity)	AATGTTGTTTGTCCGGTGTCGTGGAGGAATAAGTCATTCTCCGGCAGAACATGTATTGGA
A_84_P10987	ref|Arabidopsis thaliana TPP2 (TRIPEPTIDYL PEPTIDASE II); tripeptidyl-peptidase (TPP2) mRNA, complete cds [NM_118203]	1.06104	13.1574	8.03301	9.60983e-05	0.00127436	1.70927	A_84_P10987	FALSE	NM_118203	NM_118203	827833	AT4G20850	TPP2	tripeptidyl peptidase ii	At.44849	NA	ref|NM_118203|ta|TA36045_3702|ta|W43747|ta|N96678	chr4:11161007-11160948	Arabidopsis thaliana tripeptidyl peptidase ii (TPP2) mRNA, complete cds [NM_118203]	GO:0004252(serine-type endopeptidase activity)|GO:0005737(cytoplasm)|GO:0005773(vacuole)|GO:0005774(vacuolar membrane)|GO:0005829(cytosol)|GO:0006508(proteolysis)|GO:0008152(metabolic process)|GO:0008240(tripeptidyl-peptidase activity)|GO:0009507(chloroplast)|GO:0016020(membrane)|GO:0022626(cytosolic ribosome)	TTGGAGCCATTTGGTTACGTATGAGAAGCAATGGATGCAGGTTCGTTTCCCTAAAAGCCT
A_84_P10990	ref|Arabidopsis thaliana carbohydrate transmembrane transporter/ sugar:hydrogen symporter (AT4G21480) mRNA, complete cds [NM_118268]	-1.22956	9.43228	-8.19792	8.45233e-05	0.00117786	1.84894	A_84_P10990	FALSE	NM_118268	NM_118268	828233	AT4G21480	STP12	sugar transporter protein 12	At.26447	NA	ref|NM_118268|gb|AJ344333|ta|TA52666_3702	chr4:11433320-11433303	Arabidopsis thaliana sugar transporter protein 12 (STP12) mRNA, complete cds [NM_118268]	GO:0005351(sugar:hydrogen symporter activity)|GO:0009624(response to nematode)|GO:0015144(carbohydrate transmembrane transporter activity)|GO:0016020(membrane)	GTCTGGAGATCACATTGGTATTGGTCGAAGTTCGTTGACGCCGAGAAGAATCTAACGAAA
A_84_P10992	ref|Arabidopsis thaliana APR3 (APS REDUCTASE 3); adenylyl-sulfate reductase (APR3) mRNA, complete cds [NM_118320]	1.10309	10.1324	2.84609	0.0252183	0.0602892	-4.33416	A_84_P10992	FALSE	NM_118320	NM_118320	828288	AT4G21990	2016-04-03	5'-adenylylsulfate reductase 3	At.2106	NA	ref|NM_118320|ref|NM_001203866|ta|TA33747_3702|tc|NP030600	chr4:11657388-11657329	Arabidopsis thaliana 5'-adenylylsulfate reductase 3 (APR3) mRNA, complete cds [NM_118320]	GO:0000103(sulfate assimilation)|GO:0009507(chloroplast)|GO:0009973(adenylyl-sulfate reductase activity)	CCAACAATACTTGTGTTCCCAAAGAACTCTTCAAGACCAATCAAGTATCCATCAGAGAAG
A_84_P10995	ref|Arabidopsis thaliana bile acid:sodium symporter family protein (AT4G22840) mRNA, complete cds [NM_118413]	2.00725	10.5033	14.9025	1.6826e-06	0.000112267	5.9931	A_84_P10995	FALSE	NM_118413	NM_118413	828383	AT4G22840	AT4G22840	putative sodium-bile acid cotransporter	At.28470	NA	ref|NM_118413|gb|AY065461|ta|TA44309_3702|ta|BP608512	chr4:11991707-11991648	Arabidopsis thaliana putative sodium-bile acid cotransporter (AT4G22840) mRNA, complete cds [NM_118413]	GO:0005215(transporter activity)|GO:0006814(sodium ion transport)|GO:0008508(bile acid:sodium symporter activity)|GO:0016020(membrane)	ACGGTGGTAATGTCATTGATGGGGTTCACTCTCGTTTTGATCTGGTCTAAGGAAAAGAGT
A_84_P11001	ref|Arabidopsis thaliana MLO13 (MILDEW RESISTANCE LOCUS O 13); calmodulin binding (MLO13) mRNA, complete cds [NM_118558]	-1.91348	6.55167	-4.35196	0.00346541	0.0139232	-2.20966	A_84_P11001	FALSE	NM_118558	NM_118558	828526	AT4G24250	MLO13	MLO-like protein 13	At.3456	NA	ref|NM_118558|ta|TA47778_3702|tc|TC370428|tc|TC367577	chr4:12575089-12575030	Arabidopsis thaliana MLO-like protein 13 (MLO13) mRNA, complete cds [NM_118558]	GO:0005516(calmodulin binding)|GO:0005886(plasma membrane)|GO:0006952(defense response)|GO:0008219(cell death)|GO:0016021(integral to membrane)	CGAATCCACGAGCGAGGCTCATAGGATAGAGATGCAACCTACAACTCCTGAATCTTATAA
A_84_P11002	ref|Arabidopsis thaliana PKp3 (plastidial pyruvate kinase 3); pyruvate kinase (PKp3) mRNA, complete cds [NM_102979]	1.17874	10.5581	8.89394	5.03084e-05	0.000858975	2.41209	A_84_P11002	FALSE	NM_102979	NM_102979	840138	AT1G32440	PKp3	plastidial pyruvate kinase 3	At.66798	NA	ref|NM_102979|gb|AY058121|ta|TA47624_3702|tc|NP222449	chr1:11714863-11714922	Arabidopsis thaliana plastidial pyruvate kinase 3 (PKp3) mRNA, complete cds [NM_102979]	GO:0004743(pyruvate kinase activity)|GO:0006096(glycolysis)|GO:0006633(fatty acid biosynthetic process)|GO:0009507(chloroplast)|GO:0009570(chloroplast stroma)	AAGGACAACATGTAACTCTTGTCCAAAGTGGCTCGCAACCCATTTGGCGTGAAGAATCAA
A_84_P11008	ref|Arabidopsis thaliana ABC transporter family protein (AT4G25750) mRNA, complete cds [NM_118707]	1.85603	5.83274	3.65337	0.00835291	0.0265812	-3.16085	A_84_P11008	FALSE	NM_118707	NM_118707	828680	AT4G25750	AT4G25750	ABC transporter G family member 4	At.32237	NA	ref|NM_118707|ta|AV557062|tc|TC364960	chr4:13110706-13110647	Arabidopsis thaliana ABC transporter G family member 4 (AT4G25750) mRNA, complete cds [NM_118707]	GO:0016020(membrane)|GO:0042626(ATPase activity, coupled to transmembrane movement of substances)	TGTTGTTAGGGTTCTTCGTACTATATCGTGTTTTGTGTTTTCTTGTTTTGCTTAAAAGGG
A_84_P11009	ref|Arabidopsis thaliana VATG3 (vacuolar ATP synthase G3); hydrolase, acting on acid anhydrides, catalyzing transmembrane movement of substances (VATG3) mRNA, complete cds [NM_118728]	1.64348	8.46234	3.52364	0.009915	0.0301355	-3.34477	A_84_P11009	FALSE	NM_118728	NM_118728	828701	AT4G25950	VATG3	V-type proton ATPase subunit G3	At.27175	NA	ref|NM_118728|gb|AY063859|ta|TA49867_3702|tc|TC393163	chr4:13173874-13173815	Arabidopsis thaliana V-type proton ATPase subunit G3 (VATG3) mRNA, complete cds [NM_118728]	GO:0005773(vacuole)|GO:0015992(proton transport)|GO:0016820(hydrolase activity, acting on acid anhydrides, catalyzing transmembrane movement of substances)	AAGGTCTCCAAGGATATTGTCAAGATGCTCATCAAGTATGTCACCACTACTGCAGCATGA
A_84_P110112	ref|Arabidopsis thaliana PROPEP4 (Elicitor peptide 4 precursor) (PROPEP4) mRNA, complete cds [NM_121035]	-4.06569	7.44067	-6.52878	0.000346152	0.00287197	0.309096	A_84_P110112	FALSE	NM_121035	NM_121035	830859	AT5G09980	PROPEP4	elicitor peptide 4	At.26421	NA	ref|NM_121035|ta|TA36941_3702|ta|BP654156|ta|BP589782	chr5:3123801-3123860	Arabidopsis thaliana elicitor peptide 4 (PROPEP4) mRNA, complete cds [NM_121035]	GO:0003674(molecular_function)|GO:0009753(response to jasmonic acid stimulus)|GO:0012505(endomembrane system)	AAGAGAATAGTTTCATATTTGTATCGTATAATTCCTGAAGATTGCAACTCCTACGAGTCC
A_84_P11012	ref|Arabidopsis thaliana fructose-bisphosphate aldolase, cytoplasmic (AT4G26520) mRNA, complete cds [NM_118785]	1.27172	10.3557	5.24841	0.00124488	0.00679462	-1.09275	A_84_P11012	FALSE	NM_118785	NM_118785	828758	AT4G26520	AT4G26520	fructose-bisphosphate aldolase, cytoplasmic isozyme	At.32173	NA	ref|NM_118785|gb|AY074501|ta|TA37537_3702|ta|TA37536_3702	chr4:13389910-13389969	Arabidopsis thaliana fructose-bisphosphate aldolase, cytoplasmic isozyme (AT4G26520) mRNA, complete cds [NM_118785]	GO:0001666(response to hypoxia)|GO:0004332(fructose-bisphosphate aldolase activity)|GO:0006098(pentose-phosphate shunt)	TCAGGCATACAGCGCGAAGAGCAAGCGACACTAAATCTAAACGCAATGAACAAGCTTGAT
A_84_P11013	ref|Arabidopsis thaliana methyltransferase (AT4G26730) mRNA, complete cds [NM_118807]	1.56542	4.9368	4.3576	0.00344189	0.0138583	-2.20225	A_84_P11013	FALSE	NM_118807	NM_118807	828780	AT4G26730	AT4G26730	S-adenosyl-L-methionine-dependent methyltransferase-like protein	At.50367	NA	ref|NM_118807|tc|TC383679	chr4:13472619-13472782	Arabidopsis thaliana S-adenosyl-L-methionine-dependent methyltransferase-like protein (AT4G26730) mRNA, complete cds [NM_118807]	GO:0008152(metabolic process)|GO:0008168(methyltransferase activity)	TCGTGTTCTTAAGCATCGGAACAGTGTTAATGCATCTTCCTCTCCCAAAGAAGAACGCTC
A_84_P11018	ref|Arabidopsis thaliana proline-rich family protein (AT4G27850) mRNA, complete cds [NM_118923]	1.13189	5.00054	3.45756	0.01083	0.0321156	-3.43924	A_84_P11018	FALSE	NM_118923	NM_118923	828898	AT4G27850	AT4G27850	glycine-rich family protein	At.54530	NA	ref|NM_118923|tc|TC364963	chr4:13873446-13873505	Arabidopsis thaliana glycine-rich family protein (AT4G27850) mRNA, complete cds [NM_118923]	GO:0003674(molecular_function)|GO:0005575(cellular_component)|GO:0008150(biological_process)	CGTCAGTGATATCTTTGAAAAGTTTGGCTTTCATGAGCTTGCAGCTGAGTACCGAAAAGA
A_84_P11024	ref|Arabidopsis thaliana zinc finger (CCCH-type) family protein (AT4G29190) mRNA, complete cds [NM_119063]	1.05488	12.1346	3.87388	0.00627753	0.0215021	-2.85325	A_84_P11024	FALSE	NM_119063	NM_119063	829040	AT4G29190	AT4G29190	zinc finger CCCH domain-containing protein 49	At.4530	NA	ref|NM_119063|gb|AY045970|ta|TA38306_3702|tc|TC368483	chr4:14392541-14392482	Arabidopsis thaliana zinc finger CCCH domain-containing protein 49 (AT4G29190) mRNA, complete cds [NM_119063]	GO:0003700(sequence-specific DNA binding transcription factor activity)|GO:0005575(cellular_component)|GO:0006355(regulation of transcription, DNA-dependent)	AATTCGGTAAAATCATTTCCTCGTAACAATCCTTTATTCGGATTCGGGTCGCCCCGTGGA
A_84_P11025	ref|Arabidopsis thaliana rps15ae (ribosomal protein S15A E); structural constituent of ribosome (rps15ae) mRNA, complete cds [NM_119088]	-1.11947	9.34714	-4.6217	0.00251598	0.011152	-1.8612	A_84_P11025	FALSE	NM_119088	NM_119088	829064	AT4G29430	rps15ae	40S ribosomal protein S15a-5	At.31923	NA	ref|NM_119088|gb|AU237475|ta|TA40697_3702|tc|TC402943	chr4:14473198-14473334	Arabidopsis thaliana 40S ribosomal protein S15a-5 (rps15ae) mRNA, complete cds [NM_119088]	GO:0003735(structural constituent of ribosome)|GO:0005739(mitochondrion)|GO:0005773(vacuole)|GO:0006412(translation)|GO:0022626(cytosolic ribosome)|GO:0022627(cytosolic small ribosomal subunit)	AACACGTCAGTGGGGTTATGTTGTAATCACAACTCCGGATGGGATTTTGGACCATGAAGA
A_84_P11028	ref|Arabidopsis thaliana tRNA-splicing endonuclease positive effector-related (AT4G30100) mRNA, complete cds [NM_119156]	1.09775	9.08554	2.88749	0.02378	0.0576316	-4.27266	A_84_P11028	FALSE	NM_119156	NM_119156	829133	AT4G30100	AT4G30100	tRNA-splicing endonuclease positive effector-related protein	At.31859	NA	ref|NM_119156|tc|TC358483	chr4:14719258-14719317	Arabidopsis thaliana tRNA-splicing endonuclease positive effector-related protein (AT4G30100) mRNA, complete cds [NM_119156]	GO:0008150(biological_process)|GO:0009506(plasmodesma)	GATAGATATAGAGATGCTTGGCAACATGGGATCCAAAGGAGGCAAAATTTTGGACGGCCT
A_84_P11030	ref|Arabidopsis thaliana glycine-rich protein (AT4G30450) mRNA, complete cds [NM_119191]	-1.82552	8.86988	-11.0275	1.24553e-05	0.000375487	3.91079	A_84_P11030	FALSE	NM_119191	NM_119191	829168	AT4G30450	AT4G30450	glycine-rich protein	At.43691	NA	ref|NM_119191|gb|EG425751|ta|TA41294_3702|ta|T45979	chr4:14886558-14886499	Arabidopsis thaliana glycine-rich protein (AT4G30450) mRNA, complete cds [NM_119191]	GO:0003674(molecular_function)|GO:0008150(biological_process)	AGTTTAGTTATGTTAACCGAGAGCCGACTCGCAAGAAAAGACTTGGGGATTGACCTAGGT
A_84_P11031	ref|Arabidopsis thaliana BRS1 (BRI1 SUPPRESSOR 1); serine-type carboxypeptidase (BRS1) mRNA, complete cds [NM_119207]	1.00131	9.15252	4.69037	0.00232299	0.0105372	-1.77421	A_84_P11031	FALSE	NM_119207	NM_119207	829184	AT4G30610	BRS1	carboxypeptidase D	At.4582	NA	ref|NM_119207|ta|TA42577_3702|ta|TA42576_3702|ta|BP789071	chr4:14948300-14948359	Arabidopsis thaliana carboxypeptidase D (BRS1) mRNA, complete cds [NM_119207]	GO:0004185(serine-type carboxypeptidase activity)|GO:0005615(extracellular space)|GO:0006508(proteolysis)|GO:0009742(brassinosteroid mediated signaling pathway)	CAGGCCACGAGGTGCCTTTATTTGAACCAAAGCGTGCTCTCATTCTTTTCAGATCATTCT
A_84_P11034	ref|Arabidopsis thaliana FLA5 (FASCICLIN-LIKE ARABINOGALACTAN PROTEIN 5 PRECURSOR) (FLA5) mRNA, complete cds [NM_119286]	-2.33786	5.67257	-4.60095	0.00257776	0.0113424	-1.88764	A_84_P11034	FALSE	NM_119286	NM_119286	829264	AT4G31370	FLA5	FASCICLIN-like arabinogalactan protein 5 precursor	At.49720	NA	ref|NM_119286|ta|TA50499_3702|ta|CNS0A3FU|tc|TC377900	chr4:15223911-15223852	Arabidopsis thaliana FASCICLIN-like arabinogalactan protein 5 precursor (FLA5) mRNA, complete cds [NM_119286]	GO:0003674(molecular_function)|GO:0031225(anchored to membrane)	CTGCTTCTAAGGCTGGTTGGAGCTTTGATGTTATTCTCTTGTTAGCATTTTTGGCTAGCT
A_84_P11036	ref|Arabidopsis thaliana PGR3 (PROTON GRADIENT REGULATION 3) (PGR3) mRNA, complete cds [NM_119335]	1.88179	10.1341	9.66985	2.93514e-05	0.000621382	2.99381	A_84_P11036	FALSE	NM_119335	NM_119335	829314	AT4G31850	PGR3	proton gradient regulation 3	At.66570	NA	ref|NM_119335|ta|TA37675_3702	chr4:15406217-15406276	Arabidopsis thaliana proton gradient regulation 3 (PGR3) mRNA, complete cds [NM_119335]	GO:0008150(biological_process)	TGTTTTTACATTTAACGCTCTGATCCGCGGATACAGTTTGTCTGGAAAACCTGAGCACGC
A_84_P110392	ref|Arabidopsis thaliana protease inhibitor/seed storage/lipid transfer protein (LTP) family protein (AT5G55450) mRNA, complete cds [NM_124927]	3.03621	6.63975	6.72646	0.000288878	0.00254997	0.507146	A_84_P110392	FALSE	NM_124927	NM_124927	835638	AT5G55450	AT5G55450	bifunctional inhibitor/lipid-transfer protein/seed storage 2S albumin-like protein	At.47613	NA	ref|NM_124927|ta|TA39265_3702|tc|TC382552	chr5:22468174-22468233	Arabidopsis thaliana bifunctional inhibitor/lipid-transfer protein/seed storage 2S albumin-like protein (AT5G55450) mRNA, complete cds [NM_124927]	GO:0006869(lipid transport)|GO:0008289(lipid binding)|GO:0012505(endomembrane system)|GO:0051707(response to other organism)	CTCCATTGTGTACTACTTTCTTGAGTATTTAAAAATTGACTCCTTATGTATCTTCCGTGC
A_84_P11046	ref|Arabidopsis thaliana RRTF1 ({REDOX RESPONSIVE TRANSCRIPTION FACTOR 1); DNA binding / transcription factor (RRTF1) mRNA, complete cds [NM_119606]	-9.82773	9.79148	-29.596	1.58815e-08	3.70185e-06	10.2268	A_84_P11046	FALSE	NM_119606	NM_119606	829591	AT4G34410	RRTF1	ethylene-responsive transcription factor ERF109	At.48936	NA	ref|NM_119606|ta|TA34124_3702|ta|DR751209|tc|TC378591	chr4:16452698-16452757	Arabidopsis thaliana ethylene-responsive transcription factor ERF109 (RRTF1) mRNA, complete cds [NM_119606]	GO:0003677(DNA binding)|GO:0003700(sequence-specific DNA binding transcription factor activity)|GO:0005634(nucleus)|GO:0006355(regulation of transcription, DNA-dependent)|GO:0010200(response to chitin)|GO:0050832(defense response to fungus)	ATTGCAATATGGAGGAGTGGATGAATATGATGATGATGATGGATTTTGGGAATGGAGATT
A_84_P11048	ref|Arabidopsis thaliana auxin-responsive family protein (AT4G34810) mRNA, complete cds [NM_119647]	1.26772	7.19589	4.65135	0.00243057	0.0108801	-1.82356	A_84_P11048	FALSE	NM_119647	NM_119647	829633	AT4G34810	AT4G34810	SAUR-like auxin-responsive protein	At.54606	NA	ref|NM_119647|tc|TC396385	chr4:16599344-16599403	Arabidopsis thaliana SAUR-like auxin-responsive protein (AT4G34810) mRNA, complete cds [NM_119647]	GO:0003674(molecular_function)|GO:0009733(response to auxin stimulus)	AATCATCCAATGGGAGGCTTGACCATTCCTTGTAGAGAAGAAGTTTTTCTTGATCTCATC
A_84_P11054	ref|Arabidopsis thaliana DNAJ heat shock N-terminal domain-containing protein (J11) (AT4G36040) mRNA, complete cds [NM_119771]	1.35496	14.1756	6.00338	0.000571574	0.00401718	-0.240319	A_84_P11054	FALSE	NM_119771	NM_119771	829760	AT4G36040	AT4G36040	chaperone protein dnaJ 11	At.20876	NA	ref|NM_119771|ta|TA30912_3702|ta|TA30910_3702|ta|CNS09Y2R	chr4:17049828-17049769	Arabidopsis thaliana chaperone protein dnaJ 11 (AT4G36040) mRNA, complete cds [NM_119771]	GO:0005634(nucleus)|GO:0006457(protein folding)|GO:0006950(response to stress)|GO:0031072(heat shock protein binding)	TCCTGAGAAACGCTCCGTTTATGATCGGAGGATGTTGCGACGGAGCCGTCCTTTGACCGT
A_84_P11058	ref|Arabidopsis thaliana glycine-rich protein (AT4G37900) mRNA, complete cds [NM_119951]	-1.35919	7.74331	-3.67199	0.00815163	0.0261208	-3.13463	A_84_P11058	FALSE	NM_119951	NM_119951	829946	AT4G37900	AT4G37900	hypothetical protein	At.43494	NA	ref|NM_119951|ta|DR383125|ta|CB253328|tc|TC360986	chr4:17821799-17821740	Arabidopsis thaliana uncharacterized protein (AT4G37900) mRNA, complete cds [NM_119951]	GO:0005575(cellular_component)|GO:0008150(biological_process)	ATGATGAAGAACAATGCTAATGGAAATGCTCCATCAGTAGAAAACGACGCAGTTACAGCT
A_84_P11061	ref|Arabidopsis thaliana KAK (KAKTUS); ubiquitin-protein ligase (KAK) mRNA, complete cds [NM_120021]	1.58727	10.404	9.48411	3.3275e-05	0.000673016	2.85868	A_84_P11061	FALSE	NM_120021	NM_120021	830017	AT4G38600	KAK	E3 ubiquitin-protein ligase UPL3	At.47500	NA	ref|NM_120021|ref|NM_179236|ta|TA34617_3702|ta|TA34619_3702	chr4:18041689-18041548	Arabidopsis thaliana E3 ubiquitin-protein ligase UPL3 (KAK) mRNA, complete cds [NM_120021]	GO:0004842(ubiquitin-protein ligase activity)|GO:0005886(plasma membrane)|GO:0010091(trichome branching)|GO:0042023(DNA endoreduplication)|GO:0042787(protein ubiquitination involved in ubiquitin-dependent protein catabolic process)	TGCGCAAACTACCTTAAACTCCCTCCTTATTCTACAAAGGAAATCATGTACAAGAAACTG
A_84_P11062	ref|Arabidopsis thaliana PRP4 (PROLINE-RICH PROTEIN 4) (PRP4) mRNA, complete cds [NM_120037]	1.49398	13.3583	8.40867	7.19598e-05	0.00106429	2.02387	A_84_P11062	FALSE	NM_120037	NM_120037	830032	AT4G38770	PRP4	proline-rich protein 4	At.22021	NA	ref|NM_120037|gb|AA651424|ta|TA28316_3702|ta|TA28311_3702	chr4:18097093-18097034	Arabidopsis thaliana proline-rich protein 4 (PRP4) mRNA, complete cds [NM_120037]	GO:0005618(cell wall)	ACTTCCAAAGTTTCCACCTCTTCCTCCTAAATACATTCACCACCCCAAGTTCGGGAAATG
A_84_P11063	ref|Arabidopsis thaliana kinesin motor family protein (AT4G38950) mRNA, complete cds [NM_120055]	2.52072	9.37009	14.446	2.07309e-06	0.000127718	5.78095	A_84_P11063	FALSE	NM_120055	NM_120055	830050	AT4G38950	AT4G38950	ATP binding microtubule motor family protein	At.31131	NA	ref|NM_120055|ref|NM_001125671|ta|TA49567_3702|ta|CNS0A47N	chr4:18154669-18154610	Arabidopsis thaliana ATP binding microtubule motor family protein (AT4G38950) mRNA, complete cds [NM_120055]	GO:0003777(microtubule motor activity)|GO:0005524(ATP binding)|GO:0007017(microtubule-based process)|GO:0007018(microtubule-based movement)|GO:0009506(plasmodesma)	TCCTTCGTTCTTGACAACTCGGAGATCGCATAGTTGGAGAAAAAGCATGCCTGCACTTTT
A_84_P11065	ref|Arabidopsis thaliana CYP96A9 (CYTOCHROME P450 96 A9); electron carrier/ heme binding / iron ion binding / monooxygenase/ oxygen binding (CYP96A9) mRNA, complete cds [NM_120108]	-1.42708	5.42079	-3.51713	0.0100013	0.0303097	-3.35405	A_84_P11065	FALSE	NM_120108	NM_120108	830103	AT4G39480	CYP96A9	cytochrome P450, family 96, subfamily A, polypeptide 9	At.63757	NA	ref|NM_120108|ta|TA45735_3702|tc|TC366972	chr4:18363600-18363659	Arabidopsis thaliana cytochrome P450, family 96, subfamily A, polypeptide 9 (CYP96A9) mRNA, complete cds [NM_120108]	GO:0004497(monooxygenase activity)|GO:0005506(iron ion binding)|GO:0009055(electron carrier activity)|GO:0012505(endomembrane system)|GO:0019825(oxygen binding)|GO:0020037(heme binding)|GO:0055114(oxidation-reduction process)	CCGACGACGGTTCTGTTTCTTATGATTCTGATTCATTCAATCCCCAAGAGGTAAAGAAGT
A_84_P11068	ref|Arabidopsis thaliana major latex protein-related / MLP-related (AT4G14060) mRNA, complete cds [NM_117481]	-1.96099	8.87169	-4.16459	0.00435612	0.016451	-2.45797	A_84_P11068	FALSE	NM_117481	NM_117481	827042	AT4G14060	AT4G14060	major latex protein-like protein	At.22969	NA	ref|NM_117481|gb|CF652797|ta|TA26946_3702|ta|AI994471	chr4:8107990-8108049	Arabidopsis thaliana major latex protein-like protein (AT4G14060) mRNA, complete cds [NM_117481]	GO:0003674(molecular_function)|GO:0005575(cellular_component)|GO:0006952(defense response)|GO:0009607(response to biotic stimulus)	AGTGTATGATACCATTTTACAGTTCATTCAAAAGTCCCCGGATGATATCGTTTGCAAGAT
A_84_P11071	ref|Arabidopsis thaliana AAE14 (Acyl-Activating Enzyme 14); AMP binding / o-succinylbenzoate-CoA ligase (AAE14) mRNA, complete cds [NM_102789]	2.23825	9.88947	12.1327	6.6334e-06	0.000256817	4.57641	A_84_P11071	FALSE	NM_102789	NM_102789	839932	AT1G30520	AAE14	acyl-activating enzyme 14	At.28339	NA	ref|NM_102789|ta|TA43833_3702|tc|NP173324|tc|TC364229	chr1:10813470-10813529	Arabidopsis thaliana acyl-activating enzyme 14 (AAE14) mRNA, complete cds [NM_102789]	GO:0005777(peroxisome)|GO:0008756(o-succinylbenzoate-CoA ligase activity)|GO:0009507(chloroplast)|GO:0016208(AMP binding)|GO:0042372(phylloquinone biosynthetic process)	CAACTGGGAAAGTGAAAAGAGATGAAGTTCGAAGACAAGTTTTGTCTCATTTCCAAATCA
A_84_P110752	ref|Arabidopsis thaliana AGP12 (ARABINOGALACTAN PROTEIN 12) (AGP12) mRNA, complete cds [NM_112198]	-1.39794	13.8198	-3.39722	0.0117456	0.0340233	-3.52596	A_84_P110752	FALSE	NM_112198	NM_112198	820554	AT3G13520	AGP12	arabinogalactan protein 12	At.20617	NA	ref|NM_112198|gb|BX825395|ta|TA28909_3702|ta|BP640499	chr3:4409350-4409409	Arabidopsis thaliana arabinogalactan protein 12 (AGP12) mRNA, complete cds [NM_112198]	GO:0008150(biological_process)|GO:0031225(anchored to membrane)	TTGTTATTTGTTTCTAATATTTGGACTACTATGTGTTGTGTGTATATGATTCATAATTAA
A_84_P11076	ref|Arabidopsis thaliana unknown protein (AT4G16390) mRNA, complete cds [NM_117734]	1.1745	10.8545	7.20106	0.000190171	0.00194692	0.964516	A_84_P11076	FALSE	NM_117734	NM_117734	827333	AT4G16390	AT4G16390	pentatricopeptide repeat-containing protein	At.45811	NA	ref|NM_117734|ta|TA47285_3702|ta|BX835344|tc|TC361193	chr4:9259955-9260014	Arabidopsis thaliana pentatricopeptide repeat-containing protein (AT4G16390) mRNA, complete cds [NM_117734]	GO:0009507(chloroplast)|GO:0009658(chloroplast organization)	TGTTTTCGAGTCTCACTTGAAGGAGCTAAATGCTCCTTTCCATGAAGCCCCAGATAAGGT
A_84_P11080	ref|Arabidopsis thaliana CBL1 (CALCINEURIN B-LIKE PROTEIN 1); calcium ion binding (CBL1) mRNA, complete cds [NM_202837]	-2.33845	11.1006	-10.267	1.98831e-05	0.000498607	3.41188	A_84_P11080	FALSE	NM_202837	NM_202837	827481	AT4G17615	CBL1	calcineurin B-like protein 1	At.11088	NA	ref|NM_202837|ref|NM_117870|ta|TA40320_3702|tc|NP1659424	chr4:9818956-9819015	Arabidopsis thaliana calcineurin B-like protein 1 (CBL1) mRNA, complete cds [NM_202837]	GO:0005509(calcium ion binding)|GO:0005515(protein binding)|GO:0005737(cytoplasm)|GO:0005886(plasma membrane)|GO:0006970(response to osmotic stress)|GO:0009409(response to cold)|GO:0009414(response to water deprivation)|GO:0009651(response to salt stress)|GO:0009738(abscisic acid mediated signaling pathway)|GO:0010107(potassium ion import)|GO:0010118(stomatal movement)|GO:0019722(calcium-mediated…	TTTTGTCTTCCATTCGGAGGTCGATGAGATTGCCACATGAAGAAACAAACTGGTTTAAGA
A_84_P11083	ref|Arabidopsis thaliana RAP2.10 (related to AP2 10); DNA binding / transcription factor (RAP2.10) mRNA, complete cds [NM_119854]	-1.63353	9.91364	-5.64067	0.000823381	0.00512964	-0.640213	A_84_P11083	FALSE	NM_119854	NM_119854	829843	AT4G36900	RAP2.10	ethylene-responsive transcription factor RAP2-10	At.461	NA	ref|NM_119854|ta|TA34684_3702|ta|AA404810|ta|BP608095	chr4:17389544-17389603	Arabidopsis thaliana ethylene-responsive transcription factor RAP2-10 (RAP2.10) mRNA, complete cds [NM_119854]	GO:0003677(DNA binding)|GO:0003700(sequence-specific DNA binding transcription factor activity)|GO:0006355(regulation of transcription, DNA-dependent)	GATCGTTGGAACGGGTTGATTTAAACAAATTACCCGATCCGGAAACTTCAGATGACGATT
A_84_P11084	ref|Arabidopsis thaliana HCF164; oxidoreductase, acting on sulfur group of donors, disulfide as acceptor (HCF164) mRNA, complete cds [NM_119883]	1.75242	13.1676	5.97747	0.000586368	0.00408057	-0.268317	A_84_P11084	FALSE	NM_119883	NM_119883	829874	AT4G37200	HCF164	thioredoxin-like protein HCF164	At.48077	NA	ref|NM_119883|ta|TA31963_3702|ta|AA394562|ta|CD531600	chr4:17509895-17509836	Arabidopsis thaliana thioredoxin-like protein HCF164 (HCF164) mRNA, complete cds [NM_119883]	GO:0009507(chloroplast)|GO:0009534(chloroplast thylakoid)|GO:0009535(chloroplast thylakoid membrane)|GO:0009570(chloroplast stroma)|GO:0010190(cytochrome b6f complex assembly)|GO:0016671(oxidoreductase activity, acting on a sulfur group of donors, disulfide as acceptor)|GO:0031977(thylakoid lumen)	TACTCAAGCTCAGAGTCTCGTAAGGTGCATCAGGTTACTGATCCCTTAAGCCATGGATAA
A_84_P11088	ref|Arabidopsis thaliana RAPTOR2 (RAPTOR2); binding / nucleotide binding (RAPTOR2) mRNA, complete cds [NM_120255]	2.30803	8.31785	14.7175	1.8297e-06	0.000119049	5.90806	A_84_P11088	FALSE	NM_120255	NM_120255	831681	AT5G01770	RAPTOR2	WD40 domain-containing protein	At.54678	NA	ref|NM_120255|tc|NP205758|tc|TC381169	chr5:294720-294661	Arabidopsis thaliana WD40 domain-containing protein (RAPTOR2) mRNA, complete cds [NM_120255]	GO:0000166(nucleotide binding)|GO:0005488(binding)|GO:0016049(cell growth)|GO:0080008(CUL4 RING ubiquitin ligase complex)	AAGTGTTCAGCCTTAAAGGAGAGCAACTTGGGATCATAAAGTACCACACTTCCTTCATGG
A_84_P11092	ref|Arabidopsis thaliana ankyrin repeat family protein (AT5G02620) mRNA, complete cds [NM_120340]	1.1145	11.8745	8.63466	6.07815e-05	0.000960356	2.20714	A_84_P11092	FALSE	NM_120340	NM_120340	831855	AT5G02620	ANK1	protein ankyrin-like1	At.33394	NA	ref|NM_120340|gb|AK226242|ta|TA40432_3702|ta|CNS09Z2N	chr5:591468-591527	Arabidopsis thaliana protein ankyrin-like1 (ANK1) mRNA, complete cds [NM_120340]	GO:0005783(endoplasmic reticulum)|GO:0005886(plasma membrane)	CCAGCTTCCATGATGTCAGATCCTGAGTTAGCTGATTCCAAACATAACCGGAAACTTTAT
A_84_P11095	ref|Arabidopsis thaliana TADA (TRNA ARGININE ADENOSINE DEAMINASE); catalytic/ hydrolase/ zinc ion binding (TADA) mRNA, complete cds [NM_105544]	1.53945	9.38437	10.1035	2.20763e-05	0.000526525	3.29978	A_84_P11095	FALSE	NM_105544	NM_105544	843202	AT1G68720	TADA	tRNA-specific adenosine deaminase	At.11544	NA	ref|NM_105544|gb|AK117889|ta|TA41363_3702|ta|W43306	chr1:25808701-25808760	Arabidopsis thaliana tRNA-specific adenosine deaminase (TADA) mRNA, complete cds [NM_105544]	GO:0002100(tRNA wobble adenosine to inosine editing)|GO:0005886(plasma membrane)|GO:0008251(tRNA-specific adenosine deaminase activity)|GO:0008270(zinc ion binding)|GO:0009507(chloroplast)|GO:0016787(hydrolase activity)	CTTAGGAGAAAAAAGAAAGACAAGAACTCAGATCCACCTACTCCTACCGATCATCATCAT
A_84_P110992	ref|Arabidopsis thaliana unknown protein (AT1G75160) mRNA, complete cds [NM_106172]	1.19149	4.60597	3.1501	0.0164641	0.0437484	-3.88514	A_84_P110992	FALSE	NM_106172	NM_106172	843853	AT1G75160	AT1G75160	hypothetical protein	At.34808	NA	ref|NM_106172|gb|BT005742|ta|TA51537_3702|tc|TC372055	chr1:28211545-28211604	Arabidopsis thaliana uncharacterized protein (AT1G75160) mRNA, complete cds [NM_106172]	GO:0003674(molecular_function)|GO:0008150(biological_process)	TCGAGGAGGTGGATTTCAATATTTGTGGATTGTGTTTGGAGAGCTTTTTACCACCGTCGG
A_84_P11115	ref|Arabidopsis thaliana unknown protein (AT1G31300) mRNA, complete cds [NM_001036044]	1.1072	11.1245	7.88816	0.000107762	0.00136384	1.58449	A_84_P11115	FALSE	NM_001036044	NM_001036044	840018	AT1G31300	AT1G31300	TRAM, LAG1 and CLN8 (TLC) lipid-sensing domain containing protein	At.20227	NA	ref|NM_001036044|ref|NM_102868|ta|TA41302_3702|tc|NP173682	chr1:11195873-11195932	Arabidopsis thaliana TRAM, LAG1 and CLN8 (TLC) lipid-sensing domain containing protein (AT1G31300) mRNA, complete cds [NM_001036044]	GO:0003674(molecular_function)|GO:0008150(biological_process)	CGCTCGGTGTCATGAACTTGATATGGTTCGGGAAGATTGTGAGAGGGGTAAAGAAAACAT
A_84_P11122	ref|Arabidopsis thaliana TINY2 (TINY2); DNA binding / transcription factor (TINY2) mRNA, complete cds [NM_121197]	3.10257	6.66845	14.2026	2.32294e-06	0.000136243	5.66471	A_84_P11122	FALSE	NM_121197	NM_121197	831031	AT5G11590	TINY2	dehydration-responsive element-binding protein 3	At.50619	NA	ref|NM_121197|gb|AY940160|ta|TA50605_3702|tc|TC371892	chr5:3727859-3727800	Arabidopsis thaliana dehydration-responsive element-binding protein 3 (TINY2) mRNA, complete cds [NM_121197]	GO:0003677(DNA binding)|GO:0003700(sequence-specific DNA binding transcription factor activity)|GO:0005634(nucleus)|GO:0006355(regulation of transcription, DNA-dependent)	AGTCGTCCGAAGATAACTATGGTCACGGAATTAGCCCTAATTTTGGCCATGGCTTGTCAT
A_84_P11125	ref|Arabidopsis thaliana proline-rich family protein (AT5G12880) mRNA, complete cds [NM_121291]	-1.05686	7.69993	-3.43088	0.011225	0.032933	-3.47754	A_84_P11125	FALSE	NM_121291	NM_121291	831128	AT5G12880	AT5G12880	proline-rich family protein	At.32135	NA	ref|NM_121291|gb|CB254600|ta|TA45807_3702|tc|TC391027	chr5:4068857-4068798	Arabidopsis thaliana proline-rich family protein (AT5G12880) mRNA, complete cds [NM_121291]	GO:0003674(molecular_function)|GO:0008150(biological_process)|GO:0012505(endomembrane system)	GGTTATTCCTCTGTCTCGTCATCAAAACATAAGTTCCCTCATTACAAGTACAAAGCTCCA
A_84_P11127	ref|Arabidopsis thaliana GUN5 (GENOMES UNCOUPLED 5); magnesium chelatase (GUN5) mRNA, complete cds [NM_121366]	2.78518	16.0308	16.1475	9.80804e-07	7.89181e-05	6.53517	A_84_P11127	FALSE	NM_121366	NM_121366	831207	AT5G13630	GUN5	magnesium chelatase subunit H	At.23621	NA	ref|NM_121366|ref|NM_001085109|ta|TA30008_3702|ta|TA30007_3702	chr5:4387736-4387677	Arabidopsis thaliana magnesium chelatase subunit H (GUN5) mRNA, complete cds [NM_121366]	GO:0005739(mitochondrion)|GO:0009058(biosynthetic process)|GO:0009507(chloroplast)|GO:0009706(chloroplast inner membrane)|GO:0010007(magnesium chelatase complex)|GO:0015995(chlorophyll biosynthetic process)|GO:0016851(magnesium chelatase activity)	AGATGCTGAACCGTCTCATGAACACCAATCCCAACTCCTTCAGGAAAATGCTTCAGACTT
A_84_P11129	ref|Arabidopsis thaliana MPL1 (MYZUS PERSICAE-INDUCED LIPASE 1); catalytic (MPL1) mRNA, complete cds [NM_121422]	-3.15961	8.51689	-8.14273	8.82115e-05	0.00121021	1.80248	A_84_P11129	FALSE	NM_121422	NM_121422	831268	AT5G14180	MPL1	triacylglycerol lipase 2	At.6513	NA	ref|NM_121422|ta|TA38188_3702|tc|NP231510|ta|AA404834	chr5:4571503-4571444	Arabidopsis thaliana triacylglycerol lipase 2 (MPL1) mRNA, complete cds [NM_121422]	GO:0002213(defense response to insect)|GO:0003824(catalytic activity)|GO:0016298(lipase activity)	GTGTTACTGCCAAAGACGTTGTTTATAACCAAGTTGCTACCTTTTTCAAACGACAAGCTT
A_84_P11130	ref|Arabidopsis thaliana CYP724A1; electron carrier/ heme binding / iron ion binding / monooxygenase/ oxygen binding (CYP724A1) mRNA, complete cds [NM_121444]	-1.02664	4.65341	-5.07402	0.00150583	0.00773905	-1.30087	A_84_P11130	FALSE	NM_121444	NM_121444	831291	AT5G14400	CYP724A1	cytochrome P450, family 724, subfamily A, polypeptide 1	At.50455	NA	ref|NM_121444|tc|NP1657630|tc|NP207797|ta|BT012062	chr5:4646313-4646372	Arabidopsis thaliana cytochrome P450, family 724, subfamily A, polypeptide 1 (CYP724A1) mRNA, complete cds [NM_121444]	GO:0004497(monooxygenase activity)|GO:0005506(iron ion binding)|GO:0005575(cellular_component)|GO:0009055(electron carrier activity)|GO:0019825(oxygen binding)|GO:0020037(heme binding)|GO:0055114(oxidation-reduction process)	GCACCCTTACGTGGAGTTTAAGAGAGGCATGCTTTTGGAGATAGAGCCAACAAAATTCCT
A_84_P11132	ref|Arabidopsis thaliana GASA4 (GAST1 PROTEIN HOMOLOG 4) (GASA4) mRNA, complete cds [NM_121527]	-2.09674	13.3956	-2.95767	0.0215369	0.0533818	-4.16863	A_84_P11132	FALSE	NM_121527	NM_121527	831375	AT5G15230	GASA4	gibberellin-regulated protein 4	At.24725	NA	ref|NM_121527|ref|NM_001085118|gb|AA041107|ta|TA31054_3702	chr5:4945942-4946001	Arabidopsis thaliana gibberellin-regulated protein 4 (GASA4) mRNA, complete cds [NM_121527]	GO:0003674(molecular_function)|GO:0009739(response to gibberellin stimulus)|GO:0009740(gibberellic acid mediated signaling pathway)|GO:0012505(endomembrane system)|GO:0045454(cell redox homeostasis)	CCTCCGGGTTACTATGGGAACAAACAAGTTTGCTCCTGCTACAACAACTGGAAAACTCAA
A_84_P11136	ref|Arabidopsis thaliana DAR4 (DA1-RELATED PROTEIN 4); ATP binding / protein binding / zinc ion binding (DAR4) mRNA, complete cds [NM_121795]	1.68979	9.53035	9.88334	2.54758e-05	0.000575581	3.14607	A_84_P11136	FALSE	NM_121795	NM_121795	831657	AT5G17890	DAR4	protein DA1-related 4	At.43401	NA	ref|NM_121795|ta|TA48419_3702|ta|BP619053|tc|TC373034	chr5:5923092-5923151	Arabidopsis thaliana protein DA1-related 4 (DAR4) mRNA, complete cds [NM_121795]	GO:0005524(ATP binding)|GO:0005575(cellular_component)|GO:0006952(defense response)|GO:0008270(zinc ion binding)|GO:0009409(response to cold)	CACAGCCTTAAGGATACCCTGAAAGAGATCATCAGCATTTCCAAGACTCCACAATATTCA
A_84_P11137	tc|GB|AB012246.1|BAB09479.1 Brn1-like protein [NP230884]	-1.11434	11.1718	-9.13644	4.23313e-05	0.000778456	2.59886	A_84_P11137	FALSE			NA				At.31456	NA	ta|AA605373|tc|TC395248	chr5:6018667-6018726	Rep: Brn1-like protein - Arabidopsis thaliana (Mouse-ear cress), complete [TC395248]		TTAGCTAGTGATGGTGGTGAGTGGATCAATGGACAAGTTATTGTTGCTAATGGTGCATTC
A_84_P11139	ref|Arabidopsis thaliana protein kinase family protein (AT5G18610) mRNA, complete cds [NM_121866]	-1.20784	7.03328	-3.73237	0.00753412	0.0246219	-3.0499	A_84_P11139	FALSE	NM_001203402	NM_001203402	831979	AT5G18610	AT5G18610	protein kinase family protein	At.54903	NA	ref|NM_001203402|ref|NM_121866|ta|DQ446962|tc|TC367069	chr5:6195069-6195128	Arabidopsis thaliana protein kinase family protein (AT5G18610) mRNA, complete cds [NM_001203402]	GO:0004672(protein kinase activity)|GO:0004674(protein serine/threonine kinase activity)|GO:0005524(ATP binding)|GO:0005886(plasma membrane)|GO:0016301(kinase activity)	ACTCACAAGAACTCTCCTGATTACAGAAGAAGGGATATGGTGAGGGAAGTCAATGCAGGA
A_84_P11150	ref|Arabidopsis thaliana TIP (TCV-INTERACTING PROTEIN); transcription coactivator/ transcription factor (TIP) mRNA, complete cds [NM_122367]	-3.23102	12.5397	-24.3506	6.0302e-08	1.03683e-05	9.13811	A_84_P11150	FALSE	NM_122367	NM_122367	832530	AT5G24590	TIP	TCV-interacting protein	At.65025	NA	ref|NM_122367|gb|AF281062|ta|TA33601_3702|ta|TA33602_3702	chr5:8417023-8416964	Arabidopsis thaliana TCV-interacting protein (TIP) mRNA, complete cds [NM_122367]	GO:0003700(sequence-specific DNA binding transcription factor activity)|GO:0003713(transcription coactivator activity)|GO:0005515(protein binding)|GO:0005634(nucleus)|GO:0007275(multicellular organismal development)|GO:0051607(defense response to virus)	TATTCAAGAAAATTGCAGCCATGGGATGTTCATACAGAGGGCTTTTCAGAGTCGGTGTGG
A_84_P11152	ref|Arabidopsis thaliana unknown protein (AT5G25170) mRNA, complete cds [NM_122426]	-2.07236	10.9533	-8.14236	8.82366e-05	0.00121021	1.80217	A_84_P11152	FALSE	NM_122426	NM_122426	832588	AT5G25170	AT5G25170	PPPDE putative thiol peptidase family protein	At.30925	NA	ref|NM_122426|tc|TC377109	chr5:8694347-8694406	Arabidopsis thaliana PPPDE putative thiol peptidase family protein (AT5G25170) mRNA, complete cds [NM_122426]	GO:0003674(molecular_function)|GO:0005886(plasma membrane)|GO:0008150(biological_process)	CTTCGCTTTCTTCGTCGGGTTCTTTAAACCGAAGCAGAAGAGGAGAAAGGAGAAGACAAT
A_84_P11154	ref|Arabidopsis thaliana YUC6 (YUCCA6); FAD binding / NADP or NADPH binding / flavin-containing monooxygenase/ monooxygenase/ oxidoreductase (YUC6) mRNA, complete cds [NM_122473]	1.72677	6.60826	6.19032	0.000476461	0.00356715	-0.040903	A_84_P11154	FALSE	NM_001203470	NM_001203470	832638	AT5G25620	YUC6	flavin-containing monooxygenase-like protein	At.28557	NA	ref|NM_001203470|ref|NM_122473|gb|AY065229|ta|TA48882_3702	chr5:8935595-8935536	Arabidopsis thaliana flavin-containing monooxygenase-like protein (YUC6) mRNA, complete cds [NM_001203470]	GO:0004497(monooxygenase activity)|GO:0004499(flavin-containing monooxygenase activity)|GO:0009851(auxin biosynthetic process)|GO:0016491(oxidoreductase activity)|GO:0050660(flavin adenine dinucleotide binding)|GO:0050661(NADP binding)	ATCAATGGATGCAAAGAGAATAGCTGAAGACATACACAAGTGTTGGAAACAAGACGAGCA
A_84_P11160	ref|Arabidopsis thaliana ATP binding / microtubule motor (AT5G27550) mRNA, complete cds [NM_122637]	1.13483	5.47969	4.95796	0.00171311	0.00850631	-1.44181	A_84_P11160	FALSE	NM_122637	NM_122637	832815	AT5G27550	AT5G27550	ATP binding / microtubule motor	At.69369	NA	ref|NM_122637	chr5:9728566-9728507	Arabidopsis thaliana ATP binding / microtubule motor (AT5G27550) mRNA, complete cds [NM_122637]	GO:0003777(microtubule motor activity)|GO:0005524(ATP binding)|GO:0007018(microtubule-based movement)	CTGAAACACGAGGAAAAGGAAACAAAGAAGCTGCAGGACAATGTGCAGTCACTACAGCTA
A_84_P11162	ref|Arabidopsis thaliana unknown protein (AT5G27990) mRNA, complete cds [NM_122682]	-1.25558	12.2221	-7.1499	0.000198728	0.00199434	0.9164	A_84_P11162	FALSE	NM_122682	NM_122682	832869	AT5G27990	AT5G27990	pre-rRNA-processing protein TSR2, conserved region-containing protein	At.30772	NA	ref|NM_122682|gb|BX833417|ta|TA38425_3702|ta|CNS09Z7Z	chr5:10018187-10018246	Arabidopsis thaliana pre-rRNA-processing protein TSR2, conserved region-containing protein (AT5G27990) mRNA, complete cds [NM_122682]	GO:0003674(molecular_function)|GO:0005575(cellular_component)|GO:0008150(biological_process)	CATGCCTGTTGATGAACCAGTAGCCGATGATGGTTGGACGGTTGTTTCGTCTAGAAAAAA
A_84_P11166	ref|Arabidopsis thaliana protein kinase family protein (AT5G35980) mRNA, complete cds [NM_001036893]	1.28625	8.90505	3.19233	0.0155316	0.0419082	-3.82333	A_84_P11166	FALSE	NM_001036893	NM_001036893	833590	AT5G35980	YAK1	YAK1-like protein 1	At.49092	NA	ref|NM_001036893|ref|NM_122989|ta|TA32292_3702|ta|Z17641	chr5:14134266-14134325	Arabidopsis thaliana YAK1-like protein 1 (YAK1) mRNA, complete cds [NM_001036893]	GO:0004672(protein kinase activity)|GO:0004674(protein serine/threonine kinase activity)|GO:0005524(ATP binding)|GO:0005829(cytosol)|GO:0009506(plasmodesma)|GO:0009737(response to abscisic acid stimulus)|GO:0016301(kinase activity)	ATCTTGAAAATCCGGATACTGCCTTATCAGTACCTGATCCAGGAGACTGGGACCCAAATT
A_84_P111672	Unknown	2.00715	5.18113	5.55353	0.000901023	0.0054409	-0.738901	A_84_P111672	FALSE			NA					NA		chr4:005006938-005006997			TTCGGATGTACCTCCGCAGTTGAAGTCAAGTTCAGGACCTGCGTCTGCGTCGGGTGAAGT
A_84_P11170	ref|Arabidopsis thaliana CAM1 (CALMODULIN 1); calcium ion binding (CAM1) mRNA, complete cds [NM_001161283]	-1.06328	12.8795	-3.77094	0.00716649	0.023743	-2.99604	A_84_P11170	FALSE	NM_001161283	NM_001161283	833756	AT5G37780	CAM1	calmodulin 1	At.294	NA	ref|NM_001161283|ref|NM_001161282|ref|NM_123137|gb|BX832026	chr5:15004886-15004827	Arabidopsis thaliana calmodulin 1 (CAM1) mRNA, complete cds [NM_001161283]	GO:0005509(calcium ion binding)|GO:0005513(detection of calcium ion)|GO:0005634(nucleus)|GO:0005829(cytosol)|GO:0009612(response to mechanical stimulus)	CAATCTTGGTGAGAAGCTAACTGATGAAGAAGTGGAAGAGATGATCCGTGAGGCTGATGT
A_84_P11171	ref|Arabidopsis thaliana S-adenosyl-L-methionine:carboxyl methyltransferase family protein (AT5G37970) mRNA, complete cds [NM_123156]	-4.67095	6.72864	-7.12927	0.000202301	0.00201366	0.896919	A_84_P11171	FALSE	NM_123156	NM_123156	833776	AT5G37970	AT5G37970	S-adenosyl-L-methionine-dependent methyltransferase-like protein	At.55204	NA	ref|NM_123156|tc|TC373458	chr5:15123229-15123170	Arabidopsis thaliana S-adenosyl-L-methionine-dependent methyltransferase-like protein (AT5G37970) mRNA, complete cds [NM_123156]	GO:0008150(biological_process)|GO:0008168(methyltransferase activity)|GO:0008757(S-adenosylmethionine-dependent methyltransferase activity)	ACAATTATCGAAGAACACTTTGGAGAAGGTGTGGTCAACGAGCTATTCAGTCGACTTGCT
A_84_P11176	ref|Arabidopsis thaliana pattern formation protein, putative (AT5G39500) mRNA, complete cds [NM_123312]	1.10203	9.54446	6.22711	0.000459912	0.00348071	-0.00217192	A_84_P11176	FALSE	NM_123312	NM_123312	833946	AT5G39500	GNL1	protein GNOM-like 1	At.30340	NA	ref|NM_123312|tc|TC358361|tc|TC401664	chr5:15819802-15819861	Arabidopsis thaliana protein GNOM-like 1 (GNL1) mRNA, complete cds [NM_123312]	GO:0005086(ARF guanyl-nucleotide exchange factor activity)|GO:0005622(intracellular)|GO:0005737(cytoplasm)|GO:0050790(regulation of catalytic activity)|GO:0080119(ER body organization)	GATCTCTCCTTCTCTTCAATCTGAAGTTTTCCCTCAAGAGGAGCTTGATCAGTTTCAGAG
A_84_P11177	ref|Arabidopsis thaliana avirulence-responsive protein-related / avirulence induced gene (AIG) protein-related (AT5G39730) mRNA, complete cds [NM_123335]	-1.16985	12.2508	-5.21591	0.00128943	0.00695465	-1.13121	A_84_P11177	FALSE	NM_123335	NM_123335	833969	AT5G39730	AT5G39730	AIG2-like protein	At.9359	NA	ref|NM_123335|ta|TA35644_3702|ta|AV796194|tc|TC379201	chr5:15902552-15902611	Arabidopsis thaliana AIG2-like protein (AT5G39730) mRNA, complete cds [NM_123335]	GO:0003674(molecular_function)|GO:0005829(cytosol)|GO:0005886(plasma membrane)|GO:0009651(response to salt stress)	ACAAGGAAAGGGTAGAGATGATTTCAGCAATGTACTCAAAGAAGAAGATCCCGCGAATGC
A_84_P11179	ref|Arabidopsis thaliana AtRLP54 (Receptor Like Protein 54); kinase/ protein binding (AtRLP54) mRNA, complete cds [NM_123381]	1.30503	12.9614	7.45214	0.000153773	0.00170474	1.19662	A_84_P11179	FALSE	NM_123381	NM_123381	834015	AT5G40170	RLP54	receptor like protein 54	At.43845	NA	ref|NM_123381|ta|TA51150_3702|tc|NP237457|tc|TC380228	chr5:16065241-16065182	Arabidopsis thaliana receptor like protein 54 (RLP54) mRNA, complete cds [NM_123381]	GO:0006952(defense response)|GO:0007165(signal transduction)|GO:0012505(endomembrane system)|GO:0016301(kinase activity)	GCGATCGGACAAGCCTTTGCTCGATACAAACCGGTCTTGTTCTATAAGTTGTTTCGACTT
A_84_P111822	ref|Arabidopsis thaliana unknown protein (AT3G59300) mRNA, complete cds [NM_115792]	1.53054	12.0157	10.3911	1.83837e-05	0.000474707	3.49576	A_84_P111822	FALSE	NM_115792	NM_115792	825099	AT3G59300	AT3G59300	pentatricopeptide repeat-containing protein-like protein	At.19766	NA	ref|NM_115792|gb|AK318620|tc|TC363431	chr3:21922022-21922081	Arabidopsis thaliana pentatricopeptide repeat-containing protein-like protein (AT3G59300) mRNA, complete cds [NM_115792]	GO:0003674(molecular_function)|GO:0008150(biological_process)	CTAGAACTGTGTGGAGATTCAGCCTCTTACGTTTTAGTAGTAAGTAAACTAAATTAAACC
A_84_P11184	ref|Arabidopsis thaliana unknown protein (AT1G72240) mRNA, complete cds [NM_105883]	-1.60418	10.3966	-7.66498	0.000129006	0.00152674	1.38831	A_84_P11184	FALSE	NM_105883	NM_105883	843556	AT1G72240	AT1G72240	hypothetical protein	At.35126	NA	ref|NM_105883|ta|TA48091_3702|tc|TC388486	chr1:27190514-27190573	Arabidopsis thaliana uncharacterized protein (AT1G72240) mRNA, complete cds [NM_105883]	GO:0003674(molecular_function)|GO:0005575(cellular_component)|GO:0008150(biological_process)	AAGGATGGGAAGAAACAAAGCTTCTTGTTCAGATTATTGCTCGGATCCATCGTAGACTAG
A_84_P11186	ref|Arabidopsis thaliana mitochondrial substrate carrier family protein (AT5G42130) mRNA, complete cds [NM_123578]	1.22177	9.80826	7.28555	0.000176936	0.00186007	1.04336	A_84_P11186	FALSE	NM_123578	NM_123578	834218	AT5G42130	AT5G42130	Mitochondrial substrate carrier family protein	At.30188	NA	ref|NM_123578|ta|TA47905_3702|tc|TC371174	chr5:16835656-16835597	Arabidopsis thaliana Mitochondrial substrate carrier family protein (AT5G42130) mRNA, complete cds [NM_123578]	GO:0005488(binding)|GO:0006810(transport)|GO:0006826(iron ion transport)|GO:0009507(chloroplast)|GO:0010039(response to iron ion)	CTTTGAGACTGCTAGGCTTACAATCTTGAATGAATATTTGAAAAGGAAAGAAGAGTCTGA
A_84_P11187	ref|Arabidopsis thaliana pentatricopeptide (PPR) repeat-containing protein (AT5G42310) mRNA, complete cds [NM_123596]	1.62371	11.4377	7.50233	0.000147483	0.0016585	1.24223	A_84_P11187	FALSE	NM_123596	NM_123596	834236	AT5G42310	AT5G42310	pentatricopeptide repeat-containing protein	At.71047	NA	ref|NM_123596|ta|TA41762_3702|tc|NP236770	chr5:16918179-16918238	Arabidopsis thaliana pentatricopeptide repeat-containing protein (AT5G42310) mRNA, complete cds [NM_123596]	GO:0009507(chloroplast)	GCTAGATCCATGTTACGGTCAGCTCTAAGATACATGAAGCAGACGTTAAGAGCCTCATAG
A_84_P11191	ref|Arabidopsis thaliana S-locus protein-related (AT5G43620) mRNA, complete cds [NM_123728]	-3.35029	7.7362	-16.5183	8.41563e-07	7.0999e-05	6.68709	A_84_P11191	FALSE	NM_123728	NM_123728	834382	AT5G43620	AT5G43620	Pre-mRNA cleavage complex II	At.50501	NA	ref|NM_123728|gb|AK175583|ta|TA37355_3702|ta|CNS0A08X	chr5:17523047-17523106	Arabidopsis thaliana Pre-mRNA cleavage complex II (AT5G43620) mRNA, complete cds [NM_123728]	GO:0005622(intracellular)|GO:0008150(biological_process)|GO:0008270(zinc ion binding)	AGCTTGATCCTTTAGATTCGTTGCCTCAATGGGTTCCAAATTCAACTCCGAATTATCCTG
A_84_P11194	ref|Arabidopsis thaliana FAD-binding domain-containing protein (AT5G44390) mRNA, complete cds [NM_123806]	3.03162	7.99917	12.5123	5.40751e-06	0.000227467	4.79048	A_84_P11194	FALSE	NM_123806	NM_123806	834465	AT5G44390	AT5G44390	FAD-binding and BBE domain-containing protein	At.26608	NA	ref|NM_123806|ta|TA50382_3702|tc|TC363879	chr5:17882503-17882444	Arabidopsis thaliana FAD-binding and BBE domain-containing protein (AT5G44390) mRNA, complete cds [NM_123806]	GO:0003824(catalytic activity)|GO:0009055(electron carrier activity)|GO:0012505(endomembrane system)|GO:0016491(oxidoreductase activity)|GO:0050660(flavin adenine dinucleotide binding)	AGATCTAGACCTGGGACAGAACAAGGACAACTCAAAGTCTAACTTCATAGAAGCTAAAAT
A_84_P11197	ref|Arabidopsis thaliana NPR3 (NPR1-LIKE PROTEIN 3); protein binding (NPR3) mRNA, complete cds [NM_123879]	-1.34678	11.4743	-8.06689	9.35808e-05	0.0012557	1.73817	A_84_P11197	FALSE	NM_123879	NM_123879	834545	AT5G45110	NPR3	NPR1-like protein 3	At.30033	NA	ref|NM_123879|gb|AY139763|ta|TA44198_3702|tc|NP230298	chr5:18231202-18231261	Arabidopsis thaliana NPR1-like protein 3 (NPR3) mRNA, complete cds [NM_123879]	GO:0005515(protein binding)|GO:0009816(defense response to bacterium, incompatible interaction)|GO:0009817(defense response to fungus, incompatible interaction)	TAGAGAGCTTAAGGATGATGTCCAAAAGGCATATAGCAAAGACAAAGAGTCTAAGATTGC
A_84_P11202	ref|Arabidopsis thaliana NLI interacting factor (NIF) family protein (AT5G46410) mRNA, complete cds [NM_001125911]	-1.33927	9.99556	-7.16998	0.000195318	0.00197578	0.935321	A_84_P11202	FALSE	NM_001125911	NM_001125911	834684	AT5G46410	SSP4	SCP1-like small phosphatase 4	At.29957	NA	ref|NM_001125911|ref|NM_124011|ta|TA41093_3702|tc|NP237489	chr5:18827644-18827703	Arabidopsis thaliana SCP1-like small phosphatase 4 (SSP4) mRNA, complete cds [NM_001125911]	GO:0005634(nucleus)|GO:0006470(protein dephosphorylation)|GO:0008420(CTD phosphatase activity)	GTTCATATCACAGCGTTTTTATCGCGATTCATGCATTCTTTTGGATGGAATTTACACCAA
A_84_P11203	ref|Arabidopsis thaliana zinc finger (C3HC4-type RING finger) family protein (AT5G46650) mRNA, complete cds [NM_124035]	1.2797	4.4683	4.89466	0.00183939	0.00894853	-1.51949	A_84_P11203	FALSE	NM_124035	NM_124035	834708	AT5G46650	AT5G46650	RING-H2 finger protein ATL30	At.55407	NA	ref|NM_124035|tc|TC377174	chr5:18931222-18931281	Arabidopsis thaliana RING-H2 finger protein ATL30 (AT5G46650) mRNA, complete cds [NM_124035]	GO:0008270(zinc ion binding)	TTGTATTTCATTTGGTGAGCTTGTTAGAAACAGAGAAGGCCGGTTTGGTGAAGTTTCTGG
A_84_P112042	ref|Arabidopsis thaliana mitochondrial import inner membrane translocase (TIM10) (AT2G29530) mRNA, complete cds [NM_001161068]	-1.66338	11.4789	-5.36336	0.00110057	0.00624829	-0.957918	A_84_P112042	FALSE	NM_001161068	NM_001161068	817502	AT2G29530	TIM10	mitochondrial import inner membrane translocase subunit Tim10	At.11436	NA	ref|NM_001161068|ref|NM_128506|ref|NM_001084507|ta|TA38196_3702	chr2:12641221-12641047	Arabidopsis thaliana mitochondrial import inner membrane translocase subunit Tim10 (TIM10) mRNA, complete cds [NM_001161068]	GO:0005739(mitochondrion)|GO:0005743(mitochondrial inner membrane)|GO:0005758(mitochondrial intermembrane space)|GO:0006626(protein targeting to mitochondrion)|GO:0015450(P-P-bond-hydrolysis-driven protein transmembrane transporter activity)|GO:0045039(protein import into mitochondrial inner membrane)	ATCGACCGTTGTGTTTCCAAGTACTGGCAGGTAAATGGAATGGTTGGACAGCTTCTAAGT
A_84_P11207	ref|Arabidopsis thaliana auxin-responsive protein, putative (AT1G29500) mRNA, complete cds [NM_102690]	1.93379	10.2757	11.3214	1.04768e-05	0.000335051	4.09433	A_84_P11207	FALSE	NM_102690	NM_102690	839827	AT1G29500	AT1G29500	SAUR-like auxin-responsive protein	At.17838	NA	ref|NM_102690|ta|TA37051_3702|tc|TC382653	chr1:10321621-10321680	Arabidopsis thaliana SAUR-like auxin-responsive protein (AT1G29500) mRNA, complete cds [NM_102690]	GO:0003674(molecular_function)|GO:0005634(nucleus)|GO:0005730(nucleolus)|GO:0009733(response to auxin stimulus)	TGTTAATGTCAATCTCTAGTGCTAGATGTTCTTTGCAAAAACAAGAACAGAGTACTCAAC
A_84_P11212	ref|Arabidopsis thaliana pentatricopeptide (PPR) repeat-containing protein (AT5G48910) mRNA, complete cds [NM_124268]	1.12788	10.1278	6.38898	0.000394381	0.00313749	0.166228	A_84_P11212	FALSE	NM_124268	NM_124268	834949	AT5G48910	LPA66	pentatricopeptide repeat-containing protein	At.26336	NA	ref|NM_124268|gb|AY056318|ta|TA49542_3702|tc|TC362415	chr5:19833034-19832975	Arabidopsis thaliana pentatricopeptide repeat-containing protein (LPA66) mRNA, complete cds [NM_124268]	GO:0009451(RNA modification)|GO:0009507(chloroplast)	GTACGAGACCGGAAACGTTTTCACCATTTCCAAGATGGCTCATGCTCGTGTATGGATTAT
A_84_P11215	ref|Arabidopsis thaliana leucine-rich repeat family protein / protein kinase family protein (AT5G49760) mRNA, complete cds [NM_124354]	1.60402	11.0211	11.1558	1.15435e-05	0.000357044	3.99152	A_84_P11215	FALSE	NM_124354	NM_124354	835039	AT5G49760	AT5G49760	leucine-rich repeat protein kinase-like protein	At.7125	NA	ref|NM_124354|gb|AK117123|ta|TA38772_3702|tc|NP224196	chr5:20221213-20221272	Arabidopsis thaliana leucine-rich repeat protein kinase-like protein (AT5G49760) mRNA, complete cds [NM_124354]	GO:0005773(vacuole)|GO:0005886(plasma membrane)|GO:0016301(kinase activity)	TGGCAATGTCGACACCAGTTTCAAACATAAGAAAAGTAATCAAGCTCAATGTATGATGAA
A_84_P112152	ref|Arabidopsis thaliana zinc finger (CCCH-type) family protein (AT5G66270) mRNA, complete cds [NM_126025]	2.62797	7.14656	10.974	1.286e-05	0.000382334	3.8768	A_84_P112152	FALSE	NM_126025	NM_126025	836759	AT5G66270	AT5G66270	zinc finger CCCH domain-containing protein 68	At.28874	NA	ref|NM_126025|ta|TA50080_3702|tc|TC364080	chr5:26473577-26473518	Arabidopsis thaliana zinc finger CCCH domain-containing protein 68 (AT5G66270) mRNA, complete cds [NM_126025]	GO:0003676(nucleic acid binding)|GO:0005575(cellular_component)|GO:0008150(biological_process)|GO:0008270(zinc ion binding)	CTAAAAGGTTATGGACTGATGTTGCACCTCCTCACTTTCCCAGAGCTAAGAGACTCAAGT
A_84_P11217	ref|Arabidopsis thaliana cysteine proteinase, putative (AT5G50260) mRNA, complete cds [NM_124405]	-1.58313	6.15088	-3.73067	0.00755079	0.0246621	-3.05228	A_84_P11217	FALSE	NM_124405	NM_124405	835091	AT5G50260	AT5G50260	putative cysteine proteinase	At.7918	NA	ref|NM_124405|ta|TA41469_3702|ta|AV562802|tc|TC370219	chr5:20456799-20456858	Arabidopsis thaliana putative cysteine proteinase (AT5G50260) mRNA, complete cds [NM_124405]	GO:0004197(cysteine-type endopeptidase activity)|GO:0006508(proteolysis)|GO:0008234(cysteine-type peptidase activity)|GO:0012505(endomembrane system)	TCTCAAGAACTCCAACACTAACCCTTCTAGACTTTCCTTGGACTCGCTTAAGGATGAACT
A_84_P11220	ref|Arabidopsis thaliana splicing factor-related (AT5G51300) mRNA, complete cds [NM_124509]	1.14483	11.0921	7.27509	0.000178517	0.00187028	1.03363	A_84_P11220	FALSE	NM_124509	NM_124509	835204	AT5G51300	AT5G51300	splicing factor 1	At.22924	NA	ref|NM_124509|ref|NM_001036978|ref|NM_180838|ta|TA33582_3702	chr5:20849973-20849914	Arabidopsis thaliana splicing factor 1 (AT5G51300) mRNA, complete cds [NM_124509]	GO:0000166(nucleotide binding)|GO:0003676(nucleic acid binding)|GO:0003723(RNA binding)|GO:0008270(zinc ion binding)|GO:0008380(RNA splicing)	TGGGCTCCCAAACCTCCAGTACAGCCTCCTGCAGAGAATCCATCCTCTGTTGGAGAGTCT
A_84_P11223	ref|Arabidopsis thaliana AP2 domain-containing protein (AT5G52020) mRNA, complete cds [NM_124581]	-5.5759	6.73899	-15.0709	1.56032e-06	0.000106906	6.06946	A_84_P11223	FALSE	NM_124581	NM_124581	835277	AT5G52020	AT5G52020	ethylene-responsive transcription factor ERF025	At.58041	NA	ref|NM_124581|ta|TA44785_3702|tc|TC375037	chr5:21124251-21124192	Arabidopsis thaliana ethylene-responsive transcription factor ERF025 (AT5G52020) mRNA, complete cds [NM_124581]	GO:0003677(DNA binding)|GO:0003700(sequence-specific DNA binding transcription factor activity)|GO:0009507(chloroplast)|GO:0045893(positive regulation of transcription, DNA-dependent)|GO:0050832(defense response to fungus)	ACGATGGAAGATGATTCGCCGGAGAATCATGAAGGAGATAATCTTTGGAGTTATAAATGA
A_84_P11224	ref|Arabidopsis thaliana photoassimilate-responsive protein, putative (AT5G52390) mRNA, complete cds [NM_124618]	-2.69692	7.65134	-3.60349	0.0089195	0.0278935	-3.23132	A_84_P11224	FALSE	NM_124618	NM_124618	835315	AT5G52390	AT5G52390	PAR1 protein	At.29617	NA	ref|NM_124618|ta|TA43657_3702|tc|TC375575	chr5:21264433-21264374	Arabidopsis thaliana PAR1 protein (AT5G52390) mRNA, complete cds [NM_124618]	GO:0003674(molecular_function)|GO:0008150(biological_process)|GO:0012505(endomembrane system)	AAGTCAAGAAGAGCAATGTCGGAAATTAGGAGCTCGGGAATTGCAATGGACACTCTTGCA
A_84_P11225	ref|Arabidopsis thaliana ornithine cyclodeaminase/mu-crystallin family protein (AT5G52810) mRNA, complete cds [NM_124659]	2.19449	11.1641	6.06431	0.000538415	0.0038585	-0.174837	A_84_P11225	FALSE	NM_124659	NM_124659	835358	AT5G52810	AT5G52810	Rossmann-fold NAD(P)-binding domain-containing protein	At.8892	NA	ref|NM_124659|gb|AK318902|ta|TA37960_3702|ta|Z34675	chr5:21400396-21400455	Arabidopsis thaliana Rossmann-fold NAD(P)-binding domain-containing protein (AT5G52810) mRNA, complete cds [NM_124659]	GO:0003824(catalytic activity)|GO:0005212(structural constituent of eye lens)|GO:0005488(binding)|GO:0008152(metabolic process)|GO:0009507(chloroplast)	GAGAAAGAGTTCAACAGACATAACAGTGTTTAAGTCCGTCGGTTCGGGTACCGTAGATCT
A_84_P11226	ref|Arabidopsis thaliana FTSH11 (FtsH protease 11); ATP-dependent peptidase/ ATPase/ metallopeptidase (FTSH11) mRNA, complete cds [NM_124696]	1.13578	12.671	7.14224	0.000200045	0.00200045	0.909176	A_84_P11226	FALSE	NM_124696	NM_124696	835398	AT5G53170	FTSH11	cell division protease ftsH-11	At.7145	NA	ref|NM_124696|ta|TA37883_3702|tc|TC359929	chr5:21563121-21563062	Arabidopsis thaliana cell division protease ftsH-11 (FTSH11) mRNA, complete cds [NM_124696]	GO:0004176(ATP-dependent peptidase activity)|GO:0005739(mitochondrion)|GO:0008237(metallopeptidase activity)|GO:0009408(response to heat)|GO:0009507(chloroplast)|GO:0009644(response to high light intensity)|GO:0010304(PSII associated light-harvesting complex II catabolic process)|GO:0016887(ATPase activity)	CTAACCGCAGAGGACATAAAGCGTATTCTCCTTCCAAAGCAGGAAGGCGAGAAATTTGAA
A_84_P11230	ref|Arabidopsis thaliana PORA; oxidoreductase/ protochlorophyllide reductase (PORA) mRNA, complete cds [NM_124799]	2.45934	10.4184	10.5264	1.68942e-05	0.000451901	3.58606	A_84_P11230	FALSE	NM_124799	NM_124799	835507	AT5G54190	PORA	protochlorophyllide reductase A	At.23877	NA	ref|NM_124799|ref|NM_001036995|ta|TA34883_3702|ta|BP598448	chr5:21991277-21991218	Arabidopsis thaliana protochlorophyllide reductase A (PORA) mRNA, complete cds [NM_124799]	GO:0009507(chloroplast)|GO:0009723(response to ethylene stimulus)|GO:0015995(chlorophyll biosynthetic process)|GO:0016491(oxidoreductase activity)|GO:0016630(protochlorophyllide reductase activity)	CTTCATTTGAGAATCAGCTGTCTCAAGAAGCTAGCGATGTCGAGAAGGCTCGTAGAGTTT
A_84_P11235	ref|Arabidopsis thaliana CRR21 (chlororespiratory reduction 21) (CRR21) mRNA, complete cds [NM_124956]	1.77659	9.96792	9.66672	2.94131e-05	0.000621625	2.99155	A_84_P11235	FALSE	NM_124956	NM_124956	835668	AT5G55740	CRR21	pentatricopeptide repeat-containing protein	At.65685	NA	ref|NM_124956|tc|TC360507	chr5:22562072-22562013	Arabidopsis thaliana pentatricopeptide repeat-containing protein (CRR21) mRNA, complete cds [NM_124956]	GO:0009507(chloroplast)|GO:0016556(mRNA modification)	AGTTGGATACAGATTACAGGAGAAGAAGGAGTCCATGTGTTTGTTGCCAATGATAAGACA
A_84_P112352	ref|Arabidopsis thaliana unknown protein (AT5G24710) mRNA, complete cds [NM_122380]	1.17502	11.0771	9.08708	4.3831e-05	0.000794318	2.56122	A_84_P112352	FALSE	NM_122380	NM_122380	832542	AT5G24710	AT5G24710	transducin/WD40 domain-containing protein	At.22853	NA	ref|NM_122380|ta|TA42653_3702|ta|AV540272|tc|TC358295	chr5:8459223-8459164	Arabidopsis thaliana transducin/WD40 domain-containing protein (AT5G24710) mRNA, complete cds [NM_122380]	GO:0003674(molecular_function)|GO:0005829(cytosol)|GO:0005886(plasma membrane)|GO:0008150(biological_process)	AGCAACCGAGAGACGAGTAACCAATTACCCTCCAATAAGAAGCCAGCCAATAGATTTTGA
A_84_P112392	ref|Arabidopsis thaliana NAI2 (NAI2) mRNA, complete cds [NM_112465]	-1.38249	9.31955	-3.592	0.00905573	0.0281833	-3.24759	A_84_P112392	FALSE	NM_112465	NM_112465	820839	AT3G15950	NAI2	DNA topoisomerase-like protein	At.25095	NA	ref|NM_112465|ref|NM_001035631|ta|TA30342_3702|ta|AA042213	chr3:5397702-5397643	Arabidopsis thaliana DNA topoisomerase-like protein (NAI2) mRNA, complete cds [NM_112465]	GO:0005777(peroxisome)|GO:0009506(plasmodesma)|GO:0009651(response to salt stress)|GO:0010168(ER body)|GO:0016020(membrane)|GO:0080119(ER body organization)	GTTTGAGACTTTGTTTGTTGCTTATATCAGGGGAGAGAGGTTGAAAAACCTTTGAGAGAG
A_84_P11240	ref|Arabidopsis thaliana NOP56 (Arabidopsis homolog of nucleolar protein Nop56) (NOP56) mRNA, complete cds [NM_104489]	-1.07903	10.8036	-2.56524	0.0377341	0.0822568	-4.75279	A_84_P11240	FALSE	NM_104489	NM_104489	842063	AT1G56110	NOP56	homolog of nucleolar protein NOP56	At.22033	NA	ref|NM_104489|ta|TA25567_3702|tc|TC364591	chr1:20985141-20984993	Arabidopsis thaliana homolog of nucleolar protein NOP56 (NOP56) mRNA, complete cds [NM_104489]	GO:0005618(cell wall)|GO:0005730(nucleolus)|GO:0005829(cytosol)|GO:0009506(plasmodesma)	CGGATTGATTGTTTTGCTGATGGTGCAACTACTGCTTTTGGTGAGAAGCTTCGCGAACAA
A_84_P11244	ref|Arabidopsis thaliana ATEXO70B1 (exocyst subunit EXO70 family protein B1); protein binding (ATEXO70B1) mRNA, complete cds [NM_125229]	-2.24313	12.7356	-12.6518	5.02366e-06	0.000217235	4.86739	A_84_P11244	FALSE	NM_125229	NM_125229	835956	AT5G58430	EXO70B1	exocyst subunit exo70 family protein B1	At.21678	NA	ref|NM_125229|ta|TA32373_3702|ta|AI996777|tc|TC361705	chr5:23621545-23621486	Arabidopsis thaliana exocyst subunit exo70 family protein B1 (EXO70B1) mRNA, complete cds [NM_125229]	GO:0000145(exocyst)|GO:0005829(cytosol)|GO:0005886(plasma membrane)|GO:0006887(exocytosis)|GO:0006904(vesicle docking involved in exocytosis)|GO:0070062(extracellular vesicular exosome)	CAGACAAGTACATCAAGTATGGAGTTGAGGACATAGAGGCGCGTATTAACGAGCTGTTCA
A_84_P11248	ref|Arabidopsis thaliana protein phosphatase 2C, putative / PP2C, putative (AT5G59220) mRNA, complete cds [NM_125312]	-2.45477	8.71913	-4.39656	0.00328428	0.0134124	-2.1513	A_84_P11248	FALSE	NM_125312	NM_125312	836040	AT5G59220	HAI1	protein phosphatase	At.22149	NA	ref|NM_125312|gb|AF428395|ta|TA36104_3702|ta|DR383169	chr5:23894886-23894827	Arabidopsis thaliana protein phosphatase (HAI1) mRNA, complete cds [NM_125312]	GO:0003824(catalytic activity)|GO:0004722(protein serine/threonine phosphatase activity)|GO:0009414(response to water deprivation)|GO:0009507(chloroplast)|GO:0009737(response to abscisic acid stimulus)	GAATGTGTTTGAGAGGAAAAGTCAATGGTCAAGTATCATCATCACCGGAAAGGGAAATGA
A_84_P11250	ref|Arabidopsis thaliana myb family transcription factor (AT5G59570) mRNA, complete cds [NM_125349]	-6.03687	8.57326	-14.058	2.48769e-06	0.000142713	5.59454	A_84_P11250	FALSE	NM_125349	NM_125349	836076	AT5G59570	AT5G59570	myb family transcription factor	At.29219	NA	ref|NM_125349|ta|TA37001_3702|ta|BP593789|tc|TC370757	chr5:24004881-24004940	Arabidopsis thaliana myb family transcription factor (AT5G59570) mRNA, complete cds [NM_125349]	GO:0003677(DNA binding)|GO:0003700(sequence-specific DNA binding transcription factor activity)|GO:0005634(nucleus)|GO:0006355(regulation of transcription, DNA-dependent)|GO:0007623(circadian rhythm)|GO:0009909(regulation of flower development)	AATAAGTTTGGAACAATGGTGACATATCCTTCTGTTGGTGGTGGTGACGTGAATGACAAG
A_84_P11252	ref|Arabidopsis thaliana DC1 domain-containing protein / UV-B light-insensitive protein, putative (AT5G59940) mRNA, complete cds [NM_125387]	2.64195	7.57274	11.2982	1.06196e-05	0.000337942	4.07999	A_84_P11252	FALSE	NM_125387	NM_125387	836116	AT5G59940	AT5G59940	cysteine/histidine-rich C1 domain-containing protein	At.55630	NA	ref|NM_125387|tc|TC363115	chr5:24139244-24139303	Arabidopsis thaliana cysteine/histidine-rich C1 domain-containing protein (AT5G59940) mRNA, complete cds [NM_125387]	GO:0008270(zinc ion binding)|GO:0035556(intracellular signal transduction)	ATTATGCAGCATGTGTCGCTCTCGATGCAAGGTCTCCGTCATCTTAAAAGCTTGTGATGA
A_84_P11261	ref|Arabidopsis thaliana pentatricopeptide (PPR) repeat-containing protein (AT5G61800) mRNA, complete cds [NM_125574]	-1.19618	7.40962	-5.54583	0.000908271	0.00547627	-0.747675	A_84_P11261	FALSE	NM_125574	NM_125574	836302	AT5G61800	AT5G61800	pentatricopeptide repeat-containing protein	At.49205	NA	ref|NM_125574|ta|AV439966|tc|TC367588	chr5:24830220-24830161	Arabidopsis thaliana pentatricopeptide repeat-containing protein (AT5G61800) mRNA, complete cds [NM_125574]	GO:0003674(molecular_function)|GO:0005575(cellular_component)|GO:0008150(biological_process)	CAAATCGAGTCAAGGCGTTGAGTCCCGAAGATGGAGGAGTGTATAAAGTTATGGTGGAAA
A_84_P11265	ref|Arabidopsis thaliana unknown protein (AT5G62750) mRNA, complete cds [NM_125670]	-2.35887	4.5396	-3.92553	0.00587743	0.0204822	-2.78215	A_84_P11265	FALSE	NM_125670	NM_125670	836396	AT5G62750	AT5G62750	hypothetical protein	At.47212	NA	ref|NM_125670|ta|TA46954_3702|ta|AU237043|tc|TC382397	chr5:25203748-25203689	Arabidopsis thaliana uncharacterized protein (AT5G62750) mRNA, complete cds [NM_125670]	GO:0003674(molecular_function)|GO:0008150(biological_process)	AAGCTTATTCATGATGCTGAACAAGCTAAGCCTAGTACTGCTGCAGTAGATGCACCACCA
A_84_P11271	ref|Arabidopsis thaliana DiT2.2 (dicarboxylate transporter 2.2); oxoglutarate:malate antiporter (DiT2.2) mRNA, complete cds [NM_125824]	1.07713	11.4279	4.56343	0.00269373	0.0116856	-1.93558	A_84_P11271	FALSE	NM_125824	NM_125824	836549	AT5G64280	DiT2.2	dicarboxylate transporter 2.2	At.23742	NA	ref|NM_125824|ta|TA37753_3702|ta|BP650976|ta|BP609984	chr5:25711403-25711344	Arabidopsis thaliana dicarboxylate transporter 2.2 (DiT2.2) mRNA, complete cds [NM_125824]	GO:0006814(sodium ion transport)|GO:0009507(chloroplast)|GO:0015367(oxoglutarate:malate antiporter activity)|GO:0015743(malate transport)|GO:0016020(membrane)|GO:0055085(transmembrane transport)	TGATGGCTCTTGTACAAGCGATCATCTGGGGAGGTGTTGGATCTTTCTGGTGGAAATTTT
A_84_P11272	ref|Arabidopsis thaliana unknown protein (AT1G52390) mRNA, complete cds [NM_104117]	-1.12948	5.17081	-3.2532	0.0142859	0.0393966	-3.73454	A_84_P11272	FALSE	NM_104117	NM_104117	841669	AT1G52390	AT1G52390	hypothetical protein	At.49488	NA	ref|NM_104117|tc|TC399224	chr1:19512079-19511969	Arabidopsis thaliana uncharacterized protein (AT1G52390) mRNA, complete cds [NM_104117]	GO:0003674(molecular_function)|GO:0005575(cellular_component)|GO:0008150(biological_process)	GACTTTACCTGATGATGAATGTCTGACGGCGGGCATAGAAGATACTGGTTCTGATGACTA
A_84_P112722	ref|Arabidopsis thaliana methyltransferase-related (AT2G41040) mRNA, complete cds [NM_129669]	1.53458	8.15028	4.82239	0.00199639	0.00948284	-1.60891	A_84_P112722	FALSE	NM_129669	NM_129669	818703	AT2G41040	AT2G41040	uncharacterized methyltransferase	At.12544	NA	ref|NM_129669|ta|TA41407_3702|tc|NP456290|tc|TC370450	chr2:17122530-17122589	Arabidopsis thaliana uncharacterized methyltransferase (AT2G41040) mRNA, complete cds [NM_129669]	GO:0008168(methyltransferase activity)|GO:0009507(chloroplast)|GO:0010287(plastoglobule)|GO:0080167(response to karrikin)	AAATGATAATACTTTCGACAACTCAACTAATATAGCTGTTGTGAGAGCAGACGTTTCTCG
A_84_P11277	ref|Arabidopsis thaliana leucine-rich repeat family protein (AT5G65830) mRNA, complete cds [NM_125980]	1.44933	7.09906	5.52765	0.00092564	0.00554991	-0.768418	A_84_P11277	FALSE	NM_125980	NM_125980	836712	AT5G65830	RLP57	receptor like protein 57	At.28891	NA	ref|NM_125980|ta|TA44912_3702|tc|TC385743|tc|TC371938	chr5:26342458-26342399	Arabidopsis thaliana receptor like protein 57 (RLP57) mRNA, complete cds [NM_125980]	GO:0007165(signal transduction)|GO:0012505(endomembrane system)	ATTACAGAGAAAAAGATGGAGGAAGAAGAAGGAAAGATAAGTCACTCCATGCCTGTTTAC
A_84_P112782	ref|Arabidopsis thaliana unknown protein (AT3G50220) mRNA, complete cds [NM_114882]	-3.26716	5.88864	-6.55183	0.000338857	0.00283499	0.332423	A_84_P112782	FALSE	NM_114882	NM_114882	824184	AT3G50220	AT3G50220	hypothetical protein	At.1419	NA	ref|NM_114882|ta|TA42723_3702|tc|TC371813|tc|TC375227	chr3:18618275-18618216	Arabidopsis thaliana uncharacterized protein (AT3G50220) mRNA, complete cds [NM_114882]	GO:0005794(Golgi apparatus)|GO:0009834(secondary cell wall biogenesis)|GO:0045492(xylan biosynthetic process)	ACCGTGTAATCTTCTCGTTTTCGGACTCACACACGAGACTCTCCTTTGGAAGTCGTTAAA
A_84_P112792	ref|Arabidopsis thaliana dihydrodipicolinate reductase family protein (AT3G59890) mRNA, complete cds [NM_115852]	-1.3029	8.42634	-3.42725	0.0112799	0.0330512	-3.48275	A_84_P112792	FALSE	NM_115852	NM_115852	825159	AT3G59890	AT3G59890	dihydrodipicolinate reductase 2	At.34540	NA	ref|NM_115852|ref|NM_202735|gb|BX824728|ta|TA41157_3702	chr3:22124350-22124291	Arabidopsis thaliana dihydrodipicolinate reductase 2 (AT3G59890) mRNA, complete cds [NM_115852]	GO:0005737(cytoplasm)|GO:0008152(metabolic process)|GO:0008839(dihydrodipicolinate reductase activity)|GO:0009089(lysine biosynthetic process via diaminopimelate)|GO:0009507(chloroplast)|GO:0019877(diaminopimelate biosynthetic process)|GO:0055114(oxidation-reduction process)	TGCAAAATTCCTGAGAAAATTGTCATTTCTTTTCGATTATAGTCGTCTTTCTTCGGGATC
A_84_P11283	ref|Arabidopsis thaliana unknown protein (AT1G47980) mRNA, complete cds [NM_103694]	-2.891	6.81528	-6.75445	0.000281666	0.00250617	0.534822	A_84_P11283	FALSE	NM_103694	NM_103694	841216	AT1G47980	AT1G47980	hypothetical protein	At.17708	NA	ref|NM_103694|ta|TA51924_3702|ta|TA41487_3702|ta|DR348975	chr1:17692073-17692014	Arabidopsis thaliana uncharacterized protein (AT1G47980) mRNA, complete cds [NM_103694]	GO:0003674(molecular_function)|GO:0008150(biological_process)|GO:0012505(endomembrane system)	GAAATGAAAGTGTTCCCGGTGGATTTTACCCTAAAGGAGCGGATGGAGAAATCGCTAAGT
A_84_P11284	ref|Arabidopsis thaliana adenylylsulfate kinase, putative (AT5G67520) mRNA, complete cds [NM_126152]	1.59191	10.1341	4.814	0.00201554	0.00954172	-1.61933	A_84_P11284	FALSE	NM_126152	NM_126152	836888	AT5G67520	APK4	adenylylsulfate kinase	At.28808	NA	ref|NM_126152|ta|TA42494_3702|tc|NP230823|ta|CNS09ZLM	chr5:26940771-26940830	Arabidopsis thaliana adenylylsulfate kinase (APK4) mRNA, complete cds [NM_126152]	GO:0000103(sulfate assimilation)|GO:0005524(ATP binding)|GO:0009507(chloroplast)|GO:0009536(plastid)|GO:0016301(kinase activity)|GO:0016772(transferase activity, transferring phosphorus-containing groups)|GO:0048232(male gamete generation)	ATTGTTGTGTCGTACTTGGACCAAAATGGATACCTGAAGAAACACTCCACAAAATCACGT
A_84_P112852	ref|Arabidopsis thaliana DNA-binding storekeeper protein-related (AT5G14280) mRNA, complete cds [NM_121432]	1.081	8.86119	6.35058	0.000408922	0.00321311	0.126565	A_84_P112852	FALSE	NM_121432	NM_121432	831278	AT5G14280	AT5G14280	DNA-binding storekeeper protein-like protein	At.43713	NA	ref|NM_121432|ta|TA43259_3702|tc|TC365113|tc|TC384177	chr5:4611368-4611427	Arabidopsis thaliana DNA-binding storekeeper protein-like protein (AT5G14280) mRNA, complete cds [NM_121432]	GO:0006355(regulation of transcription, DNA-dependent)|GO:0008150(biological_process)|GO:0016021(integral to membrane)	GGATTTGGAATCTCTGGATAGAATTGTTTAGTGAAAGGAAAGCTAACAAAATCAGAGTAG
A_84_P11287	ref|Arabidopsis thaliana SP1L4 (SPIRAL1-LIKE4) (SP1L4) mRNA, complete cds [NM_121564]	1.67446	9.68085	10.6463	1.56875e-05	0.000432165	3.66515	A_84_P11287	FALSE	NM_121564	NM_121564	831412	AT5G15600	SP1L4	protein SPIRAL1-like4	At.31778	NA	ref|NM_121564|gb|BT004163|ta|TA42790_3702|tc|TC381181	chr5:5078802-5078861	Arabidopsis thaliana protein SPIRAL1-like4 (SP1L4) mRNA, complete cds [NM_121564]	GO:0003674(molecular_function)|GO:0008150(biological_process)	CAGGTGGAGGATCTTCTTTGGGTTACTTGTTTGGATCTGGTCCTTGTGGATCTGACAAAT
A_84_P11288	ref|Arabidopsis thaliana zinc-binding family protein (AT1G43000) mRNA, complete cds [NM_103459]	-1.51756	5.86865	-5.59479	0.000863285	0.00527894	-0.692045	A_84_P11288	FALSE	NM_103459	NM_103459	840898	AT1G43000	AT1G43000	PLATZ transcription factor family protein	At.52004	NA	ref|NM_103459|tc|TC382784	chr1:16141560-16141619	Arabidopsis thaliana PLATZ transcription factor family protein (AT1G43000) mRNA, complete cds [NM_103459]	GO:0005488(binding)|GO:0005575(cellular_component)|GO:0008150(biological_process)	GGTGTGTTATCTCCAGAGACACCTTCAATAGAAAGCCACCGGAATTACCCAATGAAGAGT
A_84_P112892	ref|Arabidopsis thaliana unknown protein (AT3G21520) mRNA, complete cds [NM_113047]	-1.26277	8.35457	-2.47498	0.043015	0.0910139	-4.88739	A_84_P112892	FALSE	NM_113047	NM_113047	821706	AT3G21520	DMP1	DUF679 domain membrane protein 1	At.66548	NA	ref|NM_113047|gb|AY080599	chr3:7582592-7582651	Arabidopsis thaliana DUF679 domain membrane protein 1 (DMP1) mRNA, complete cds [NM_113047]	GO:0003674(molecular_function)|GO:0005783(endoplasmic reticulum)|GO:0008150(biological_process)|GO:0009705(plant-type vacuole membrane)	AGGAGACCAAGAAAGCCTCGGTCTCTGCCTAAGATCGGTTACCTCAGTTGTTTCTAAATT
A_84_P11293	ref|Arabidopsis thaliana glucose-6-phosphate/phosphate translocator, putative (AT5G17630) mRNA, complete cds [NM_121769]	2.16496	10.7012	12.1712	6.49539e-06	0.000253427	4.59848	A_84_P11293	FALSE	NM_121769	NM_121769	831629	AT5G17630	AT5G17630	Nucleotide/sugar transporter family protein	At.70135	NA	ref|NM_121769|ta|TA39625_3702|ta|AA395169|tc|TC367917	chr5:5810632-5810691	Arabidopsis thaliana Nucleotide/sugar transporter family protein (AT5G17630) mRNA, complete cds [NM_121769]	GO:0005355(glucose transmembrane transporter activity)|GO:0009507(chloroplast)|GO:0015120(phosphoglycerate transmembrane transporter activity)|GO:0015297(antiporter activity)|GO:0015712(hexose phosphate transport)|GO:0015713(phosphoglycerate transport)|GO:0016020(membrane)|GO:0035436(triose phosphate transmembrane transport)|GO:0071917(triose-phosphate transmembrane transporter activity)	TCTTGGATCAGCCATTGCGATTTTCGGTACCTTCTTGTATTCTCAGGCCACTGCAAAGAA
A_84_P11294	ref|Arabidopsis thaliana unknown protein (AT5G20935) mRNA, complete cds [NM_122102]	1.63802	10.8122	7.78277	0.000117257	0.00144078	1.49245	A_84_P11294	FALSE	NM_122102	NM_122102	832218	AT5G20935	AT5G20935	hypothetical protein	At.31128	NA	ref|NM_122102|gb|DR212129	chr5:7103860-7103919	Arabidopsis thaliana uncharacterized protein (AT5G20935) mRNA, complete cds [NM_122102]	GO:0003674(molecular_function)|GO:0008150(biological_process)	GGGCAGTTAGACTCTCCATTGGAACATATCTTTTAGATGGTAAATATTTCAAAGCTTTAG
A_84_P11296	ref|Arabidopsis thaliana zinc knuckle (CCHC-type) family protein (AT5G20220) mRNA, complete cds [NM_001085139]	1.04677	9.01209	3.66391	0.00823827	0.0263145	-3.146	A_84_P11296	FALSE	NM_001085139	NM_001085139	832144	AT5G20220	AT5G20220	CCHC-type zinc knuckle protein	At.31217	NA	ref|NM_001085139|ref|NM_122028|ta|TA45147_3702|ta|CNS09ZGN	chr5:6825707-6825766	Arabidopsis thaliana CCHC-type zinc knuckle protein (AT5G20220) mRNA, complete cds [NM_001085139]	GO:0003676(nucleic acid binding)|GO:0006457(protein folding)|GO:0008270(zinc ion binding)|GO:0031072(heat shock protein binding)|GO:0051082(unfolded protein binding)	TAAGAACCTGTCCAAGTAAACAAGTTTCAGACAGTGATTCTTGTTTAGAGCAAGAAGGTT
A_84_P113002	ref|Arabidopsis thaliana unknown protein (AT4G03150) mRNA, complete cds [NM_116549]	1.21076	10.7077	6.26371	0.000444087	0.00339504	0.0361885	A_84_P113002	FALSE	NM_116549	NM_116549	828059	AT4G03150	AT4G03150	hypothetical protein	At.21031	NA	ref|NM_116549|gb|BX826566|tc|TC370303	chr4:1393816-1393757	Arabidopsis thaliana uncharacterized protein (AT4G03150) mRNA, complete cds [NM_116549]	GO:0003674(molecular_function)|GO:0008150(biological_process)|GO:0009507(chloroplast)	ACCAAGAAAGCTTCCATGGAGCTTTCACATCCGCTAATGCAGCTATAAATTTGATTGTTG
A_84_P11305	ref|Arabidopsis thaliana proline-rich extensin-like family protein (AT5G19810) mRNA, complete cds [NM_121986]	1.06179	4.74607	5.12663	0.0014212	0.00742966	-1.23763	A_84_P11305	FALSE	NM_121986	NM_121986	832101	AT5G19810	AT5G19810	Proline-rich extensin-like family protein	At.54922	NA	ref|NM_121986|tc|NP10426667|ta|DQ056683|ta|DQ446971	chr5:6693130-6693189	Arabidopsis thaliana Proline-rich extensin-like family protein (AT5G19810) mRNA, complete cds [NM_121986]	GO:0012505(endomembrane system)	AGAAAGCTATTGACTTCTGCTCCAGAACCAGCACCCCTGGTTGATCTATCTCCTCCTCCA
A_84_P11307	ref|Arabidopsis thaliana EXL4 (EXORDIUM LIKE 4) (EXL4) mRNA, complete cds [NM_120981]	-2.58644	11.7304	-12.2441	6.24349e-06	0.000247658	4.63998	A_84_P11307	FALSE	NM_120981	NM_120981	830803	AT5G09440	EXL4	protein exordium like 4	At.24839	NA	ref|NM_120981|gb|AY065126|ta|TA26221_3702|ta|DR347619	chr5:2938634-2938693	Arabidopsis thaliana protein exordium like 4 (EXL4) mRNA, complete cds [NM_120981]	GO:0003674(molecular_function)|GO:0009506(plasmodesma)|GO:0016020(membrane)|GO:0050832(defense response to fungus)	GAGAAGTACAAAACCGGCGTTTCAACTCTTGTTGTCGGTAAACAGCTCCTCCTTGAGAAT
A_84_P11313	gb|Arabidopsis thaliana obtusifoliol-14-demethylase (CYP51) mRNA, complete cds [AY666123]	1.54044	5.0615	5.68001	0.000790802	0.00498721	-0.595993	A_84_P11313	FALSE		AY666123	NA				At.40156	NA	gb|AY666123|ta|TA52517_3702|tc|NP10636359|tc|TC366661	chr2:7537408-7537349	Arabidopsis thaliana obtusifoliol-14-demethylase (CYP51) mRNA, complete cds [AY666123]		AACTGGAATGCTTTGGTCGTTGGTGCTAAAGGAAATGTCATGGTTCGTTACAAGCGTCGT
A_84_P11315	Unknown	1.36112	4.94181	5.7104	0.000766619	0.00488123	-0.561973	A_84_P11315	FALSE			NA					NA	tc|NP235935	chr5:1112430-1112371	GB		AACTCTTCTTCTGAAACATCTGGTATGTCTTTTGAACTTAAGTCAGAAAAGGAGCTCTAT
A_84_P11318	ref|Arabidopsis thaliana MLP168 (MLP-LIKE PROTEIN 168) (MLP168) mRNA, complete cds [NM_103228]	-3.25231	8.01208	-4.16959	0.00432932	0.016384	-2.45128	A_84_P11318	FALSE	NM_103228	NM_103228	840420	AT1G35310	MLP168	MLP-like protein 168	At.39599	NA	ref|NM_103228|gb|BX813679|gb|BX813674|ta|TA30959_3702	chr1:12956501-12956442	Arabidopsis thaliana MLP-like protein 168 (MLP168) mRNA, complete cds [NM_103228]	GO:0003674(molecular_function)|GO:0005575(cellular_component)|GO:0006952(defense response)|GO:0009607(response to biotic stimulus)	ACCTAGAGAGGCTCCTTCAGTTCTTCGTCGAATGTGTTAACGAGATTGACCAATACCTAT
A_84_P113182	ref|Arabidopsis thaliana glycolipid binding / glycolipid transporter (AT4G39670) mRNA, complete cds [NM_120127]	-3.61337	11.274	-7.77246	0.000118235	0.00144894	1.48339	A_84_P113182	FALSE	NM_120127	NM_120127	830121	AT4G39670	AT4G39670	glycolipid transfer protein	At.31076	NA	ref|NM_120127|gb|AY126985|ta|TA39383_3702|tc|TC383009	chr4:18410773-18410832	Arabidopsis thaliana glycolipid transfer protein (AT4G39670) mRNA, complete cds [NM_120127]	GO:0005634(nucleus)|GO:0005737(cytoplasm)|GO:0017089(glycolipid transporter activity)|GO:0046836(glycolipid transport)|GO:0051861(glycolipid binding)	ACATGAGGAGGTACATGGAAGCATCGCGACCTATCATAGAATATATTGACAAGCTTTACA
A_84_P11320	ref|Arabidopsis thaliana subtilase family protein (AT5G59100) mRNA, complete cds [NM_125300]	2.97602	5.75437	11.3575	1.02599e-05	0.000331869	4.11649	A_84_P11320	FALSE	NM_125300	NM_125300	836027	AT5G59100	AT5G59100	Subtilisin-like serine endopeptidase family protein	At.29246	NA	ref|NM_125300|ta|TA50331_3702|tc|TC361125	chr5:23859029-23858970	Arabidopsis thaliana Subtilisin-like serine endopeptidase family protein (AT5G59100) mRNA, complete cds [NM_125300]	GO:0004252(serine-type endopeptidase activity)|GO:0005618(cell wall)|GO:0006508(proteolysis)|GO:0008152(metabolic process)|GO:0012505(endomembrane system)|GO:0042802(identical protein binding)	ACCTGTGTCGGCAAATCTAATTTGGTCCGATGGCACTCATAATGTAAGAAGCCCCATAAT
A_84_P11321	ref|Arabidopsis thaliana ribosomal protein S4 (RPS4) (AT2G07734) mRNA, complete cds [NM_126764]	1.30965	8.20064	6.55997	0.000336321	0.0028237	0.34065	A_84_P11321	FALSE	NM_126764	NM_126764	815406	AT2G07734	AT2G07734	ribosomal protein S4	At.47792	NA	ref|NM_126764|tc|TC373447	chr2:3472682-3472623	Arabidopsis thaliana ribosomal protein S4 (AT2G07734) mRNA, complete cds [NM_126764]	GO:0003723(RNA binding)|GO:0003735(structural constituent of ribosome)|GO:0006412(translation)|GO:0015935(small ribosomal subunit)	TCATATCCCTCACGACATAAGATTAAAAGATCCAAACCTTCCTCTTCGGAGCAGAAACGG
A_84_P113222	ref|Arabidopsis thaliana DNA-binding enhancer protein-related (AT3G06610) mRNA, complete cds [NM_111537]	-1.17893	13.1248	-5.41799	0.0010386	0.0060089	-0.894486	A_84_P113222	FALSE	NM_111537	NM_111537	819840	AT3G06610	AT3G06610	DNA-binding enhancer-like protein	At.43721	NA	ref|NM_111537|ta|TA34280_3702|ta|AA651236|ta|DR382593	chr3:2061965-2062024	Arabidopsis thaliana DNA-binding enhancer-like protein (AT3G06610) mRNA, complete cds [NM_111537]	GO:0003674(molecular_function)|GO:0005829(cytosol)|GO:0008150(biological_process)	CCTGAATACAGTTACAATCGATTCTGGGGTGGTGTTTTGTGGTTCTACCTGAAGTTTGAA
A_84_P11325	ref|Arabidopsis thaliana ATHM1; enzyme activator (ATHM1) mRNA, complete cds [NM_179254]	1.26877	15.0559	6.89714	0.000247913	0.00230957	0.674519	A_84_P11325	FALSE	NM_179254	NM_179254	839436	AT1G03680	THM1	thioredoxin M1	At.20253	NA	ref|NM_179254|ta|TA32195_3702|ta|TA32196_3702|ta|CB261048	chr1:917049-916990	Arabidopsis thaliana thioredoxin M1 (THM1) mRNA, complete cds [NM_179254]	GO:0004857(enzyme inhibitor activity)|GO:0006109(regulation of carbohydrate metabolic process)|GO:0006979(response to oxidative stress)|GO:0008047(enzyme activator activity)|GO:0009409(response to cold)|GO:0009507(chloroplast)|GO:0009534(chloroplast thylakoid)|GO:0009570(chloroplast stroma)|GO:0009579(thylakoid)|GO:0010319(stromule)|GO:0043085(positive regulation of catalytic activity)|GO:0043086…	ACAATCATCGGTGCTGTCTCTAAAGACACTTTAGCAACCAGCATCAACAAATTCTTGTAA
A_84_P11328	ref|Arabidopsis thaliana auxin-responsive family protein (AT1G20470) mRNA, complete cds [NM_101897]	3.58579	7.31056	10.4602	1.76053e-05	0.000463944	3.54201	A_84_P11328	FALSE	NM_101897	NM_101897	838635	AT1G20470	AT1G20470	SAUR-like auxin-responsive protein	At.69772	NA	ref|NM_101897|gb|AU238396|ta|TA45802_3702|tc|TC384435	chr1:7094684-7094743	Arabidopsis thaliana SAUR-like auxin-responsive protein (AT1G20470) mRNA, complete cds [NM_101897]	GO:0003674(molecular_function)|GO:0005575(cellular_component)|GO:0009733(response to auxin stimulus)	TTCATCGGTTTCATATTTCTTCCCTCTCTTTCGTTGCAACGCAGCCCATGATCAGAGCAA
A_84_P113332	ref|Arabidopsis thaliana TCP10 (TCP DOMAIN PROTEIN 10); transcription factor (TCP10) mRNA, complete cds [NM_128662]	2.89048	9.54164	17.5357	5.61999e-07	5.32779e-05	7.08344	A_84_P113332	FALSE	NM_128662	NM_128662	817659	AT2G31070	TCP10	transcription factor TCP10	At.25238	NA	ref|NM_128662|ta|TA37482_3702|ta|TA37481_3702|ta|DR381584	chr2:13220849-13220790	Arabidopsis thaliana transcription factor TCP10 (TCP10) mRNA, complete cds [NM_128662]	GO:0003700(sequence-specific DNA binding transcription factor activity)|GO:0005575(cellular_component)|GO:0006355(regulation of transcription, DNA-dependent)|GO:0009965(leaf morphogenesis)|GO:0030154(cell differentiation)|GO:0045962(positive regulation of development, heterochronic)|GO:0048366(leaf development)	TTCAAATTCATGATGACATGCATTGAACAAGAAGGAGGAAATTAATGTGATGAATGGAGC
A_84_P11339	ref|Arabidopsis thaliana unknown protein (AT1G15780) mRNA, complete cds [NM_101446]	1.30071	11.0527	9.6394	2.9957e-05	0.000628028	2.97183	A_84_P11339	FALSE	NM_101446	NM_101446	838147	AT1G15780	AT1G15780	hypothetical protein	At.20985	NA	ref|NM_101446|ta|TA44214_3702|ta|CNS0AB8L|tc|TC386405	chr1:5430520-5430461	Arabidopsis thaliana uncharacterized protein (AT1G15780) mRNA, complete cds [NM_101446]		TACGCACAGCAATTTGGCGGTGGAACTTTCAGCTCAAAATACGGCACTTGGGAGAAATAT
A_84_P113392	ref|Arabidopsis thaliana ENH1 (enhancer of sos3-1); electron carrier/ metal ion binding / protein binding (ENH1) mRNA, complete cds [NM_121723]	1.10723	10.9313	6.27488	0.000439384	0.0033732	0.0478533	A_84_P113392	FALSE	NM_121723	NM_121723	831581	AT5G17170	ENH1	rubredoxin family protein	At.22701	NA	ref|NM_121723|ref|NM_001085129|ta|TA34205_3702|tc|TC403090	chr5:5651085-5651144	Arabidopsis thaliana rubredoxin family protein (ENH1) mRNA, complete cds [NM_121723]	GO:0009055(electron carrier activity)|GO:0009507(chloroplast)|GO:0009535(chloroplast thylakoid membrane)|GO:0009941(chloroplast envelope)|GO:0046872(metal ion binding)	TTTCGATTCTCTCCTTCTTATGTAACTCTTGTTTTCTCTGTAATCAAACTAGTGCAGCAG
A_84_P11342	ref|Arabidopsis thaliana LEA14 (LATE EMBRYOGENESIS ABUNDANT 14) (LEA14) mRNA, complete cds [NM_100029]	-2.59194	14.2453	-9.16491	4.14926e-05	0.00076992	2.62048	A_84_P11342	FALSE	NM_100029	NM_100029	837071	AT1G01470	LEA14	putative desiccation-related protein LEA14	At.25113	NA	ref|NM_100029|ta|TA32464_3702|ta|TA32466_3702|ta|CD531790	chr1:172370-172311	Arabidopsis thaliana putative desiccation-related protein LEA14 (LEA14) mRNA, complete cds [NM_100029]	GO:0003674(molecular_function)|GO:0005829(cytosol)|GO:0009269(response to desiccation)|GO:0009611(response to wounding)|GO:0009644(response to high light intensity)|GO:0009793(embryo development ending in seed dormancy)|GO:0050832(defense response to fungus)	TGTTGTAGGGGAATTTACTATCCCTATCTCTAGTAAGGGAGAAATCAAACTTCCTACTTT
A_84_P11345	ref|Arabidopsis thaliana leucine-rich repeat transmembrane protein kinase, putative (AT1G17750) mRNA, complete cds [NM_101638]	-2.17158	9.43663	-7.90136	0.000106635	0.00135527	1.59595	A_84_P11345	FALSE	NM_101638	NM_101638	838353	AT1G17750	PEPR2	PEP1 receptor 2	At.27878	NA	ref|NM_101638|ta|TA48720_3702|ta|AV547999|tc|TC358985	chr1:6109939-6109998	Arabidopsis thaliana PEP1 receptor 2 (PEPR2) mRNA, complete cds [NM_101638]	GO:0004674(protein serine/threonine kinase activity)|GO:0005524(ATP binding)|GO:0005886(plasma membrane)|GO:0006468(protein phosphorylation)|GO:0007169(transmembrane receptor protein tyrosine kinase signaling pathway)|GO:0009611(response to wounding)|GO:0009753(response to jasmonic acid stimulus)|GO:0016301(kinase activity)|GO:0042277(peptide binding)|GO:0042742(defense response to bacterium)	GAGAGATGTGGTGAAAGATTTGACTGATTTGGAAAGTTTTGTAAGAAGCACTTCGGGTTC
A_84_P11349	ref|Arabidopsis thaliana UBX domain-containing protein (AT1G59550) mRNA, complete cds [NM_104649]	1.97513	4.62685	8.3706	7.40632e-05	0.00108351	1.99257	A_84_P11349	FALSE	NM_104649	NM_104649	842246	AT1G59550	AT1G59550	UBX domain-containing protein	At.52265	NA	ref|NM_104649|gb|DQ446374|tc|NP10427113|tc|TC376058	chr1:21880127-21879994	Arabidopsis thaliana UBX domain-containing protein (AT1G59550) mRNA, complete cds [NM_104649]	GO:0003674(molecular_function)|GO:0005575(cellular_component)|GO:0008150(biological_process)	ATGGGGAATTTGTCATCAGATAGCGTCGTGGTTTCTTCTTGCGGGCGAGAATTTGATGAT
A_84_P11352	ref|Arabidopsis thaliana unknown protein (AT1G23580) mRNA, complete cds [NM_102207]	-2.1969	5.14106	-7.49668	0.000148176	0.00166351	1.23711	A_84_P11352	FALSE	NM_102207	NM_102207	838968	AT1G23580	AT1G23580	hypothetical protein	At.41539	NA	ref|NM_102207|ta|TA50737_3702|tc|TC374953	chr1:8357552-8357493	Arabidopsis thaliana uncharacterized protein (AT1G23580) mRNA, complete cds [NM_102207]	GO:0003674(molecular_function)|GO:0005575(cellular_component)|GO:0008150(biological_process)	ATCCGGGTGTAATCATGTCAACCAACAAACATGGAAAAACAGAAGTTTCTCCTAAACAGT
A_84_P11354	ref|Arabidopsis thaliana unknown protein (AT1G23530) mRNA, complete cds [NM_102202]	-1.42707	8.08109	-5.61052	0.000849362	0.0052258	-0.674238	A_84_P11354	FALSE	NM_102202	NM_102202	838962	AT1G23530	AT1G23530	hypothetical protein	At.22029	NA	ref|NM_102202|gb|AK175441|ta|TA47803_3702|ta|AA650912	chr1:8346355-8346414	Arabidopsis thaliana uncharacterized protein (AT1G23530) mRNA, complete cds [NM_102202]	GO:0003674(molecular_function)|GO:0005575(cellular_component)|GO:0008150(biological_process)	GGAAAATGGAGATCATCATTCTAAAGGAGAGATCAGACGTGGAGGTCCTTCCTTCGAGTT
A_84_P113562	ref|Arabidopsis thaliana flavin reductase-related (AT2G34460) mRNA, complete cds [NM_128998]	2.0099	11.7528	8.38978	7.29949e-05	0.00107237	2.00836	A_84_P113562	FALSE	NM_128998	NM_128998	818009	AT2G34460	AT2G34460	NAD(P)-binding Rossmann-fold-containing protein	At.48549	NA	ref|NM_128998|ta|TA31382_3702|ta|CNS0AA44|ta|BP632910	chr2:14530669-14530728	Arabidopsis thaliana NAD(P)-binding Rossmann-fold-containing protein (AT2G34460) mRNA, complete cds [NM_128998]	GO:0003824(catalytic activity)|GO:0005488(binding)|GO:0008152(metabolic process)|GO:0009507(chloroplast)|GO:0009535(chloroplast thylakoid membrane)|GO:0009941(chloroplast envelope)|GO:0010287(plastoglobule)	TGCTCGTGCCGAAGCTCCAAAACGTTCCTACAAAGATCTATTTGCCTCTGTTAAAGGACA
A_84_P11358	ref|Arabidopsis thaliana unknown protein (AT1G03820) mRNA, complete cds [NM_100261]	-1.74464	9.73297	-4.27227	0.00381707	0.014916	-2.31465	A_84_P11358	FALSE	NM_100261	NM_100261	839400	AT1G03820	AT1G03820	hypothetical protein	At.42519	NA	ref|NM_100261|gb|AK176258|ta|TA44192_3702|tc|TC377380	chr1:960078-960019	Arabidopsis thaliana uncharacterized protein (AT1G03820) mRNA, complete cds [NM_100261]	GO:0003674(molecular_function)|GO:0008150(biological_process)|GO:0012505(endomembrane system)	CCAACGAGTTTGAAACTATGGAGGAATACTACAAGAGCTTGGAGGGTAGTCAAGAAGAGT
A_84_P11360	ref|Arabidopsis thaliana MBP1 (MYROSINASE-BINDING PROTEIN 1); protein binding (MBP1) mRNA, complete cds [NM_104085]	-5.84272	9.79676	-10.0768	2.24593e-05	0.00053257	3.28134	A_84_P11360	FALSE	NM_104085	NM_104085	841633	AT1G52040	MBP1	myrosinase-binding protein 1	At.10569	NA	ref|NM_104085|ta|TA30385_3702|tc|TC365603	chr1:19351336-19351277	Arabidopsis thaliana myrosinase-binding protein 1 (MBP1) mRNA, complete cds [NM_104085]	GO:0005634(nucleus)|GO:0005773(vacuole)|GO:0006952(defense response)	AATCGTCACTGCTCTTGTGTTCAAGACTAGTAAGGGTACAACCTCACCGCCTTTTGGAAT
A_84_P11364	ref|Arabidopsis thaliana unknown protein (AT1G64570) mRNA, complete cds [NM_105132]	1.3726	7.34215	4.09744	0.0047344	0.0174496	-2.54821	A_84_P11364	FALSE	NM_105132	NM_105132	842765	AT1G64570	DUO3	DUO pollen 3 protein	At.35985	NA	ref|NM_105132|tc|NP2707720|tc|TC386917	chr1:23983861-23983920	Arabidopsis thaliana DUO pollen 3 protein (DUO3) mRNA, complete cds [NM_105132]	GO:0003674(molecular_function)|GO:0005575(cellular_component)|GO:0008150(biological_process)	CAATGAAGAAACCCAGAAAATGTGGTGGGCAGGCGGAAACAAGTCCAAGTATTGAGACAA
A_84_P11367	ref|Arabidopsis thaliana ATVPS34; 1-phosphatidylinositol-3-kinase/ binding / inositol or phosphatidylinositol kinase/ phosphotransferase, alcohol group_ (ATVPS34) mRNA, complete cds [NM_104735]	1.20182	10.5566	8.07227	9.31878e-05	0.00125264	1.74275	A_84_P11367	FALSE	NM_104735	NM_104735	842344	AT1G60490	VPS34	phosphatidylinositol 3-kinase VPS34	At.1545	NA	ref|NM_104735|ta|TA36368_3702|ta|BX835937|ta|BX836179	chr1:22286052-22285882	Arabidopsis thaliana phosphatidylinositol 3-kinase VPS34 (VPS34) mRNA, complete cds [NM_104735]	GO:0004428(inositol or phosphatidylinositol kinase activity)|GO:0005488(binding)|GO:0005942(phosphatidylinositol 3-kinase complex)|GO:0006897(endocytosis)|GO:0009651(response to salt stress)|GO:0016303(1-phosphatidylinositol-3-kinase activity)|GO:0016773(phosphotransferase activity, alcohol group as acceptor)|GO:0055046(microgametogenesis)|GO:0072593(reactive oxygen species metabolic process)	GGCATTCTCAAACTCCAAGAAAAGTTTAGGCTTGACATGGATGATGAAGCATGCATCCAT
A_84_P11368	ref|Arabidopsis thaliana unknown protein (AT1G61260) mRNA, complete cds [NM_104807]	-1.56243	11.0802	-6.46675	0.000366685	0.00299251	0.245986	A_84_P11368	FALSE	NM_104807	NM_104807	842420	AT1G61260	AT1G61260	hypothetical protein	At.10420	NA	ref|NM_104807|gb|AK227510|ta|TA41023_3702|ta|CD531971	chr1:22593824-22593765	Arabidopsis thaliana uncharacterized protein (AT1G61260) mRNA, complete cds [NM_104807]	GO:0003674(molecular_function)|GO:0008150(biological_process)|GO:0012505(endomembrane system)	GAGGAGATGAAGTTGCAGAGAATGGAGTCTCTCAGACAGTACAAAGAGATAACTAGCCGT
A_84_P11369	ref|Arabidopsis thaliana unknown protein (AT1G23110) mRNA, complete cds [NM_001123865]	1.47275	6.89577	3.46586	0.0107102	0.0318845	-3.42734	A_84_P11369	FALSE	NM_001123865	NM_001123865	838919	AT1G23110	AT1G23110	hypothetical protein	At.50783	NA	ref|NM_001123865|ref|NM_001123864|ref|NM_001198140|ref|NM_001198139	chr1:8196774-8196715	Arabidopsis thaliana uncharacterized protein (AT1G23110) mRNA, complete cds [NM_001123865]	GO:0003674(molecular_function)|GO:0009507(chloroplast)	AGGATCCAGATCTCAAAACAGCTCATAACGTACACAAGATGTCTTCCTTGCTAGGAGGTG
A_84_P11370	ref|Arabidopsis thaliana ribosomal protein L19 family protein (AT1G24240) mRNA, complete cds [NM_102270]	-1.11985	7.7479	-6.2977	0.00042994	0.00331886	0.0716568	A_84_P11370	FALSE	NM_102270	NM_102270	839038	AT1G24240	AT1G24240	Ribosomal protein L19 family protein	At.62626	NA	ref|NM_102270|ta|TA29965_3702|ta|TA29968_3702|ta|Z26014	chr1:8586599-8587171	Arabidopsis thaliana Ribosomal protein L19 family protein (AT1G24240) mRNA, complete cds [NM_102270]	GO:0003735(structural constituent of ribosome)|GO:0005622(intracellular)|GO:0005840(ribosome)|GO:0006412(translation)|GO:0042254(ribosome biogenesis)	TCGTTGAAAAATGCCGGCTTTTCCTCTTTGGCAGTAGTACCTAAACAAAACTTTTCGTCG
A_84_P11372	ref|Arabidopsis thaliana pentatricopeptide (PPR) repeat-containing protein (AT1G03560) mRNA, complete cds [NM_100238]	1.16591	8.63796	4.63202	0.00248587	0.0110565	-1.84808	A_84_P11372	FALSE	NM_100238	NM_100238	839458	AT1G03560	AT1G03560	pentatricopeptide repeat-containing protein	At.42537	NA	ref|NM_100238|ta|TA49776_3702|tc|TC361711	chr1:890511-890452	Arabidopsis thaliana pentatricopeptide repeat-containing protein (AT1G03560) mRNA, complete cds [NM_100238]	GO:0008150(biological_process)	ATTGGGATTGGTTATGAAAGAATGGGTAGTGTTAAAAGGCGTGTCAAGTTTACGACTTTA
A_84_P11376	ref|Arabidopsis thaliana disease resistance protein (NBS-LRR class), putative (AT1G61300) mRNA, complete cds [NM_104811]	1.81146	7.84449	4.41559	0.00321023	0.013221	-2.1265	A_84_P11376	FALSE	NM_104811	NM_104811	842424	AT1G61300	AT1G61300	LRR and NB-ARC domain-containing disease resistance protein	At.36488	NA	ref|NM_104811|gb|AY128858|gb|AK226587|ta|TA42623_3702	chr1:022608544-022608485	Arabidopsis thaliana LRR and NB-ARC domain-containing disease resistance protein (AT1G61300) mRNA, complete cds [NM_104811]	GO:0005524(ATP binding)|GO:0005829(cytosol)|GO:0006952(defense response)	ACAACATCTAGCCATAACTCTATCCGCGGAGTTAAGTTTGAATCAAAGGTTGGCGAACTT
A_84_P11377	ref|Arabidopsis thaliana unknown protein (AT1G22890) mRNA, complete cds [NM_102136]	-1.91473	13.9053	-14.4572	2.06233e-06	0.000127429	5.78625	A_84_P11377	FALSE	NM_102136	NM_102136	838896	AT1G22890	AT1G22890	hypothetical protein	At.10448	NA	ref|NM_102136|ta|TA44810_3702|tc|NP043236|ta|AA712180	chr1:8103167-8103226	Arabidopsis thaliana uncharacterized protein (AT1G22890) mRNA, complete cds [NM_102136]	GO:0003674(molecular_function)|GO:0008150(biological_process)|GO:0012505(endomembrane system)	GTTCCATGGCCCCTCCAATTTTTGTACCGCCTTCTACATCACACAAAGGACAAGGCCCAT
A_84_P113792	ref|Arabidopsis thaliana leucine-rich repeat transmembrane protein kinase, putative (AT3G03770) mRNA, complete cds [NM_111248]	1.91702	10.2395	10.1568	2.1332e-05	0.000519338	3.33654	A_84_P113792	FALSE	NM_111248	NM_111248	821164	AT3G03770	AT3G03770	leucine-rich repeat protein kinase-like protein	At.40934	NA	ref|NM_111248|ref|NM_001202872|gb|BT002375|ta|TA41300_3702	chr3:945303-945244	Arabidopsis thaliana leucine-rich repeat protein kinase-like protein (AT3G03770) mRNA, complete cds [NM_111248]	GO:0004672(protein kinase activity)|GO:0004674(protein serine/threonine kinase activity)|GO:0005524(ATP binding)|GO:0006468(protein phosphorylation)|GO:0007169(transmembrane receptor protein tyrosine kinase signaling pathway)|GO:0012505(endomembrane system)	GAGAGACGAGGGTTTTTGTTTGGTCTTGTTCACTGATCACTACTCTTTGGAAAGAACATA
A_84_P11380	tc|GB|AC002062.1|AAB61093.1 F20P5.4 gene product [NP043777]	1.69922	5.01798	6.76107	0.000279989	0.00249529	0.54136	A_84_P11380	FALSE			NA					NA	tc|NP043777	chr1:26453240-26453299	GB		ACACTGATCTATCCGCTTGTTCCGGTACTTTAATTCTCCAAGATCTTCGACCGTTGCAAT
A_84_P11381	ref|Arabidopsis thaliana 2,3-biphosphoglycerate-independent phosphoglycerate mutase, putative / phosphoglyceromutase, putative (AT1G09780) mRNA, complete cds [NM_100850]	1.319	11.8994	5.85305	0.000663646	0.00442822	-0.403957	A_84_P11381	FALSE	NM_100850	NM_100850	837507	AT1G09780	AT1G09780	2,3-bisphosphoglycerate-independent phosphoglycerate mutase 1	At.24465	NA	ref|NM_100850|gb|BT000692|ta|TA28968_3702|ta|T41853	chr1:3165707-3165648	Arabidopsis thaliana 2,3-bisphosphoglycerate-independent phosphoglycerate mutase 1 (AT1G09780) mRNA, complete cds [NM_100850]	GO:0003824(catalytic activity)|GO:0004619(phosphoglycerate mutase activity)|GO:0005740(mitochondrial envelope)|GO:0005829(cytosol)|GO:0005886(plasma membrane)|GO:0009409(response to cold)|GO:0009506(plasmodesma)|GO:0009507(chloroplast)|GO:0030145(manganese ion binding)|GO:0046537(2,3-bisphosphoglycerate-independent phosphoglycerate mutase activity)|GO:0046686(response to cadmium ion)|GO:0046872(m…	CAATTGCTATTGGAGGTCCTGGTTTGGCTCAAGGAGTGAGATTCCGTAAAGATCTGGAAA
A_84_P11382	ref|Arabidopsis thaliana pentatricopeptide (PPR) repeat-containing protein (AT1G09900) mRNA, complete cds [NM_100864]	1.29747	10.4929	7.4289	0.000156789	0.00172279	1.17541	A_84_P11382	FALSE	NM_100864	NM_100864	837522	AT1G09900	AT1G09900	pentatricopeptide repeat-containing protein	At.51542	NA	ref|NM_100864|tc|TC402732	chr1:3219868-3219927	Arabidopsis thaliana pentatricopeptide repeat-containing protein (AT1G09900) mRNA, complete cds [NM_100864]	GO:0003674(molecular_function)|GO:0008150(biological_process)|GO:0016020(membrane)	AGCTTTGTAACAAGGGACTCATGAAGAAAAGCTCTGCTGAGCAAGTTGCAGGGAAGATGT
A_84_P113822	ref|Arabidopsis thaliana ATHB30 (ARABIDOPSIS THALIANA HOMEOBOX PROTEIN 30); DNA binding / transcription factor (ATHB30) mRNA, complete cds [NM_121525]	1.45542	9.96228	6.75415	0.000281742	0.00250617	0.534529	A_84_P113822	FALSE	NM_121525	NM_121525	831373	AT5G15210	HB30	homeobox protein 30	At.27604	NA	ref|NM_121525|ta|TA27447_3702|tc|TC378371	chr5:4937944-4937885	Arabidopsis thaliana homeobox protein 30 (HB30) mRNA, complete cds [NM_121525]	GO:0003677(DNA binding)|GO:0003700(sequence-specific DNA binding transcription factor activity)|GO:0005515(protein binding)|GO:0006355(regulation of transcription, DNA-dependent)	TAGTAGTAGGAGGAGTAGGAGATAGTCGTCAGAGTGTTGTTCCGACAAATGGGTCGTTTT
A_84_P11385	ref|Arabidopsis thaliana SRC2 (SOYBEAN GENE REGULATED BY COLD-2); protein binding (SRC2) mRNA, complete cds [NM_100778]	-2.24425	17.0208	-10.8389	1.39489e-05	0.000403007	3.79032	A_84_P11385	FALSE	NM_100778	NM_100778	837428	AT1G09070	SRC2	hypothetical protein	At.74046	NA	ref|NM_100778|gb|AJ007586|ta|TA27408_3702|ta|CNS09Y4D	chr1:2928667-2928726	Arabidopsis thaliana uncharacterized protein (SRC2) mRNA, complete cds [NM_100778]	GO:0000326(protein storage vacuole)|GO:0005515(protein binding)|GO:0005783(endoplasmic reticulum)|GO:0006623(protein targeting to vacuole)	GGTGAAGCGGTTTCTGACATCGCTGATATGGGTGACATGGGTGACATGGGTGACATGGGT
A_84_P11388	ref|Arabidopsis thaliana unknown protein (AT1G05340) mRNA, complete cds [NM_100413]	-3.57301	9.89646	-6.2745	0.000439542	0.0033732	0.0474588	A_84_P11388	FALSE	NM_100413	NM_100413	837033	AT1G05340	AT1G05340	hypothetical protein	At.22764	NA	ref|NM_100413|ta|TA32583_3702|ta|DR309084|ta|T42698	chr1:1559472-1559413	Arabidopsis thaliana uncharacterized protein (AT1G05340) mRNA, complete cds [NM_100413]	GO:0003674(molecular_function)|GO:0005634(nucleus)|GO:0005737(cytoplasm)|GO:0008150(biological_process)	CGCCGATTGGTTACCCGACTAACCAACCGAGTCATGGTTCGGTAGCTCAGGGTAAAGTGG
A_84_P11390	ref|Arabidopsis thaliana BGLU22; catalytic/ cation binding / hydrolase, hydrolyzing O-glycosyl compounds (BGLU22) mRNA, complete cds [NM_105299]	-2.28366	6.42227	-2.98177	0.0208192	0.0520594	-4.13297	A_84_P11390	FALSE	NM_105299	NM_105299	842945	AT1G66280	BGLU22	beta-glucosidase 22	At.18035	NA	ref|NM_105299|gb|AY074378|ta|TA28452_3702|tc|TC382925	chr1:24707241-24707099	Arabidopsis thaliana beta-glucosidase 22 (BGLU22) mRNA, complete cds [NM_105299]	GO:0004553(hydrolase activity, hydrolyzing O-glycosyl compounds)|GO:0008422(beta-glucosidase activity)|GO:0009506(plasmodesma)|GO:0009651(response to salt stress)|GO:0016020(membrane)|GO:0070417(cellular response to cold)|GO:0071472(cellular response to salt stress)	GAAAATGGATATGGAGATAAACTTAAGGACAAAGATTCGGTTGAGGTTGGTACTGCTGAT
A_84_P11393	ref|Arabidopsis thaliana NTF2A (NUCLEAR TRANSPORT FACTOR 2A); Ran GTPase binding / protein transporter (NTF2A) mRNA, complete cds [NM_102493]	-1.35466	11.7869	-7.74048	0.00012133	0.00146967	1.45521	A_84_P11393	FALSE	NM_102493	NM_102493	839620	AT1G27310	NTF2A	nuclear transport factor 2A	At.48239	NA	ref|NM_102493|ta|H76811|ta|BP831665|ta|T04451	chr1:9485764-9485705	Arabidopsis thaliana nuclear transport factor 2A (NTF2A) mRNA, complete cds [NM_102493]	GO:0005622(intracellular)|GO:0005634(nucleus)|GO:0005635(nuclear envelope)|GO:0005737(cytoplasm)|GO:0006606(protein import into nucleus)|GO:0006913(nucleocytoplasmic transport)|GO:0008536(Ran GTPase binding)|GO:0008565(protein transporter activity)	TTTCGTTGAGCACTACTACTCCACCTTCGATGCAAATCGTCCAGGGTTGGTTTCTCTATA
A_84_P11395	gb|Arabidopsis thaliana mRNA for putative reverse transcriptase, complete cds, clone: RAFL16-33-I07 [AK229033]	1.61739	7.54861	8.72265	5.69726e-05	0.000925064	2.27731	A_84_P11395	FALSE		AK229033	NA				At.68623	NA	gb|AK229033|tc|NP035148|ta|AU228600|tc|TC381113	chr1:3333083-3333142	Arabidopsis thaliana mRNA for putative reverse transcriptase, complete cds, clone: RAFL16-33-I07 [AK229033]		ATTCTGTTAGACCAGCTCATTTGATCATCAAGGAAATTCAGCTTATCGTTAGGGCTAGGT
A_84_P11402	ref|Arabidopsis thaliana calreticulin 2 (CRT2) (AT1G09210) mRNA, complete cds [NM_100791]	1.34648	13.5388	5.39813	0.00106066	0.00609056	-0.917493	A_84_P11402	FALSE	NM_100791	NM_100791	837441	AT1G09210	CRT1b	calreticulin-2	At.1529	NA	ref|NM_100791|ta|TA27870_3702|tc|NP041515|ta|AA712563	chr1:2973400-2973341	Arabidopsis thaliana calreticulin-2 (CRT1b) mRNA, complete cds [NM_100791]	GO:0005509(calcium ion binding)|GO:0005739(mitochondrion)|GO:0005773(vacuole)|GO:0005783(endoplasmic reticulum)|GO:0006979(response to oxidative stress)|GO:0009651(response to salt stress)|GO:0051082(unfolded protein binding)	GATTCTGAATCTAAGGCCGAGGAGACCAAATCAGTAGATAGCGAGGAAACCTCTGAGAAA
A_84_P11404	ref|Arabidopsis thaliana protein kinase family protein (AT1G54820) mRNA, complete cds [NM_104355]	4.38345	10.6772	5.7294	0.000751929	0.00481209	-0.540779	A_84_P11404	FALSE	NM_104355	NM_104355	841921	AT1G54820	AT1G54820	protein kinase domain-containing protein	At.49978	NA	ref|NM_104355|tc|NP040178|tc|NP306209|ta|CNS0AC0J	chr1:20450682-20450741	Arabidopsis thaliana protein kinase domain-containing protein (AT1G54820) mRNA, complete cds [NM_104355]	GO:0004672(protein kinase activity)|GO:0004674(protein serine/threonine kinase activity)|GO:0005524(ATP binding)|GO:0006468(protein phosphorylation)|GO:0016301(kinase activity)	AAGCTTTCAACAAAAGTACTGATTCTTCTCGGTTTCCTAGCCGTAGAGAAAGCTTGTCAT
A_84_P11405	ref|Arabidopsis thaliana nucleic acid binding (AT1G08390) mRNA, complete cds [NM_100712]	1.5802	10.061	7.47508	0.000150862	0.00168153	1.2175	A_84_P11405	FALSE	NM_100712	NM_100712	837359	AT1G08390	AT1G08390	hypothetical protein	At.42263	NA	ref|NM_100712|ta|TA43815_3702|tc|TC387320	chr1:2643037-2643096	Arabidopsis thaliana uncharacterized protein (AT1G08390) mRNA, complete cds [NM_100712]	GO:0005575(cellular_component)|GO:0008150(biological_process)	GTGGTATTTAGAAGTCATGGACGCATACAGACTCTTCTATGAGCCCTTGATCCAAGAGTT
A_84_P114052	ref|Arabidopsis thaliana TPR3 (TOPLESS-RELATED 3) (TPR3) mRNA, complete cds [NM_122585]	1.22175	8.76651	6.90176	0.000246898	0.00230295	0.679011	A_84_P114052	FALSE	NM_001203480	NM_001203480	832761	AT5G27030	TPR3	Topless-related protein 3	At.27881	NA	ref|NM_001203480|ref|NM_122585|ta|TA39633_3702|ta|AV523180	chr5:9508973-9508914	Arabidopsis thaliana Topless-related protein 3 (TPR3) mRNA, complete cds [NM_001203480]	GO:0005515(protein binding)|GO:0010072(primary shoot apical meristem specification)|GO:0012505(endomembrane system)	TGAAGCTATCAATTCACCATCCACCACAAGCAACCAAACTCCAGAACAGTTACAAAGATG
A_84_P11410	ref|Arabidopsis thaliana ATERF14 (Ethylene-responsive element binding factor 14); DNA binding / transcription factor (ATERF14) mRNA, complete cds [NM_100317]	-3.77352	6.11223	-5.62863	0.000833649	0.00517185	-0.653786	A_84_P11410	FALSE	NM_100317	NM_100317	839539	AT1G04370	ERF14	ethylene-responsive transcription factor 14	At.50643	NA	ref|NM_100317|ta|AY560880|tc|TC393079	chr1:1175492-1175551	Arabidopsis thaliana ethylene-responsive transcription factor 14 (ERF14) mRNA, complete cds [NM_100317]	GO:0003677(DNA binding)|GO:0003700(sequence-specific DNA binding transcription factor activity)|GO:0005634(nucleus)|GO:0006355(regulation of transcription, DNA-dependent)|GO:0009873(ethylene mediated signaling pathway)	TTGGACGATAGCGTTTTGGATGAACTTCTTGAATATGGAGAGAACTATAACAAGACTCAT
A_84_P11412	ref|Arabidopsis thaliana ARR4 (RESPONSE REGULATOR 4); protein binding / transcription regulator/ two-component response regulator (ARR4) mRNA, complete cds [NM_100921]	3.06867	12.3394	12.8811	4.45816e-06	0.000202471	4.99184	A_84_P11412	FALSE	NM_100921	NM_100921	837587	AT1G10470	ARR4	two-component response regulator ARR4	At.22981	NA	ref|NM_100921|ta|TA34358_3702|ta|Z34620|ta|BP566562	chr1:3442745-3442686	Arabidopsis thaliana two-component response regulator ARR4 (ARR4) mRNA, complete cds [NM_100921]	GO:0000156(two-component response regulator activity)|GO:0004674(protein serine/threonine kinase activity)|GO:0005515(protein binding)|GO:0005634(nucleus)|GO:0005737(cytoplasm)|GO:0006355(regulation of transcription, DNA-dependent)|GO:0006950(response to stress)|GO:0007623(circadian rhythm)|GO:0009735(response to cytokinin stimulus)|GO:0009736(cytokinin mediated signaling pathway)|GO:0009793(embr…	AGATCTTTTCCACCTCGCCACTTTCATCTCCGATAGACGATGAAGATGATGACGTGTTGA
A_84_P114122	ref|Arabidopsis thaliana unknown protein (AT1G20830) mRNA, complete cds [NM_101936]	1.31399	10.249	7.29647	0.000175303	0.00185	1.05349	A_84_P114122	FALSE	NM_101936	NM_101936	838675	AT1G20830	MCD1	multiple chloroplast division site 1	At.41684	NA	ref|NM_101936|ta|TA46923_3702|tc|NP222358|ta|AU231208	chr1:7244647-7244706	Arabidopsis thaliana multiple chloroplast division site 1 (MCD1) mRNA, complete cds [NM_101936]	GO:0003674(molecular_function)|GO:0009706(chloroplast inner membrane)|GO:0009941(chloroplast envelope)|GO:0010020(chloroplast fission)	TCAGCGAAGCTCGAAGGCGAGAATATCCAGAAGAATTCTCAGGAGAATCATACAGGCAAT
A_84_P11417	ref|Arabidopsis thaliana YSL7 (YELLOW STRIPE LIKE 7); oligopeptide transporter (YSL7) mRNA, complete cds [NM_105247]	1.09883	7.13432	2.38271	0.0492061	0.100843	-5.02473	A_84_P11417	FALSE	NM_105247	NM_105247	842884	AT1G65730	YSL7	putative metal-nicotianamine transporter YSL7	At.35849	NA	ref|NM_105247|ta|TA42871_3702|tc|TC361042	chr1:24446041-24446100	Arabidopsis thaliana putative metal-nicotianamine transporter YSL7 (YSL7) mRNA, complete cds [NM_105247]	GO:0005886(plasma membrane)|GO:0006857(oligopeptide transport)|GO:0015198(oligopeptide transporter activity)|GO:0055085(transmembrane transport)	TGGTGTCAAGGCTCCTATTTGCATGAAGTTCTTGTCCATGGCTTCCAACAACAAGGTTGA
A_84_P11418	ref|Arabidopsis thaliana ALDH5F1; 3-chloroallyl aldehyde dehydrogenase/ NAD or NADH binding / succinate-semialdehyde dehydrogenase (ALDH5F1) mRNA, complete cds [NM_106592]	-2.55949	11.8922	-8.86867	5.12335e-05	0.000866733	2.39236	A_84_P11418	FALSE	NM_106592	NM_106592	844282	AT1G79440	ALDH5F1	succinate-semialdehyde dehydrogenase	At.11884	NA	ref|NM_106592|ta|TA34754_3702|ta|CB074390|tc|TC364251	chr1:29882885-29882558	Arabidopsis thaliana succinate-semialdehyde dehydrogenase (ALDH5F1) mRNA, complete cds [NM_106592]	GO:0004028(3-chloroallyl aldehyde dehydrogenase activity)|GO:0004777(succinate-semialdehyde dehydrogenase activity)|GO:0005507(copper ion binding)|GO:0005739(mitochondrion)|GO:0005759(mitochondrial matrix)|GO:0006540(glutamate decarboxylation to succinate)|GO:0006950(response to stress)|GO:0009408(response to heat)|GO:0009416(response to light stimulus)|GO:0009450(gamma-aminobutyric acid cataboli…	CAGTCTGGTCTTGGAAGGGAAGGATCCAAGTATGGTATGGACGAATACCTTGAGATCAAA
A_84_P114192	ref|Arabidopsis thaliana RAN-1; GTP binding / GTPase/ protein binding (RAN-1) mRNA, complete cds [NM_122008]	-1.00898	16.1333	-4.63581	0.00247493	0.0110219	-1.84328	A_84_P114192	FALSE	NM_122008	NM_122008	832123	AT5G20010	RAN-1	GTP-binding nuclear protein Ran-1	At.23000	NA	ref|NM_122008|ta|TA29156_3702|ta|CB260559|ta|BE038922	chr5:6761762-6761821	Arabidopsis thaliana GTP-binding nuclear protein Ran-1 (RAN-1) mRNA, complete cds [NM_122008]	GO:0003924(GTPase activity)|GO:0005515(protein binding)|GO:0005525(GTP binding)|GO:0005618(cell wall)|GO:0005829(cytosol)|GO:0005886(plasma membrane)|GO:0006606(protein import into nucleus)|GO:0009651(response to salt stress)|GO:0046686(response to cadmium ion)|GO:0048046(apoplast)	ATGTCTGCCGTGGGAAGCTCTTGCTTGTTCCTTTTGGTTTTCTCTATGTTGTTTTGGTGT
A_84_P114232	ref|Arabidopsis thaliana histone H3 (AT5G65360) mRNA, complete cds [NM_125934]	1.01598	13.2174	3.35274	0.0124739	0.0355835	-3.59014	A_84_P114232	FALSE	NM_125934	NM_125934	836661	AT5G65360	AT5G65360	histone H3	At.21310	NA	ref|NM_125934|gb|AK117157|ta|TA28279_3702|ta|TA28280_3702	chr5:26120115-26120056	Arabidopsis thaliana histone H3 (AT5G65360) mRNA, complete cds [NM_125934]	GO:0000786(nucleosome)|GO:0003677(DNA binding)|GO:0006334(nucleosome assembly)|GO:0009507(chloroplast)	GAGGCGAGAGGGCTTAAGAAGGAGATTGAAGTACTCTAGACTGTGATCGTTATGCTTATG
A_84_P11427	ref|Arabidopsis thaliana FUT6 (FUCOSYLTRANSFERASE 6); fucosyltransferase/ transferase, transferring glycosyl groups (FUT6) mRNA, complete cds [NM_101273]	2.36904	6.62751	3.99632	0.00537373	0.0191595	-2.68531	A_84_P11427	FALSE	NM_101273	NM_101273	837968	AT1G14080	FUT6	Fucosyltransferase 6	At.41992	NA	ref|NM_101273|ta|TA50448_3702|tc|TC366870|tc|TC364292	chr1:4824145-4824204	Arabidopsis thaliana Fucosyltransferase 6 (FUT6) mRNA, complete cds [NM_101273]	GO:0008417(fucosyltransferase activity)|GO:0012505(endomembrane system)|GO:0016020(membrane)|GO:0016757(transferase activity, transferring glycosyl groups)|GO:0042546(cell wall biogenesis)	GGAAGGTAGTTCCTTTTGTAAGGCATTGTGAGGATCGTGGGAACGATGGTCTTAAGCTAT
A_84_P11428	ref|Arabidopsis thaliana ribonuclease T2 family protein (AT1G14220) mRNA, complete cds [NM_101288]	-2.76706	4.24858	-4.57518	0.00265679	0.0115742	-1.92053	A_84_P11428	FALSE	NM_101288	NM_101288	837983	AT1G14220	AT1G14220	ribonuclease T2	At.51607	NA	ref|NM_101288|tc|TC381633	chr1:4858732-4858673	Arabidopsis thaliana ribonuclease T2 (AT1G14220) mRNA, complete cds [NM_101288]	GO:0003723(RNA binding)|GO:0004521(endoribonuclease activity)|GO:0012505(endomembrane system)|GO:0033897(ribonuclease T2 activity)	TTGTGTTGATACGTCAGGAACTGAGTTTATCGAATGTCCAGTTTTGCCTAGAGGAAGCTG
A_84_P11433	ref|Arabidopsis thaliana heat shock protein binding (AT1G21660) mRNA, complete cds [NM_102015]	1.30449	9.78498	8.60114	6.23077e-05	0.000976622	2.18023	A_84_P11433	FALSE	NM_102015	NM_102015	838768	AT1G21660	AT1G21660	auxilin-like protein	At.43412	NA	ref|NM_102015|ta|TA37085_3702|tc|TC362638	chr1:7608523-7608816	Arabidopsis thaliana auxilin-like protein (AT1G21660) mRNA, complete cds [NM_102015]	GO:0031072(heat shock protein binding)	ACAAAAGTATATCGCCGAAAAGGTTTTTGACATTTTGAAGGAAGCTTGGAACAAGTTCAA
A_84_P11434	ref|Arabidopsis thaliana protein kinase family protein (AT1G49270) mRNA, complete cds [NM_103818]	-1.61001	4.72952	-4.98756	0.00165738	0.00830804	-1.40567	A_84_P11434	FALSE	NM_103818	NM_103818	841351	AT1G49270	AT1G49270	protein kinase-like protein	At.52092	NA	ref|NM_103818|ta|DQ446346|tc|TC362187	chr1:18227393-18227334	Arabidopsis thaliana protein kinase-like protein (AT1G49270) mRNA, complete cds [NM_103818]	GO:0004672(protein kinase activity)|GO:0004674(protein serine/threonine kinase activity)|GO:0005524(ATP binding)|GO:0006468(protein phosphorylation)	GAGGAGATGCACATTGGAGGAAGCACCAGCAAAACTACTACTACTAACCGTGGGATTTAA
A_84_P11442	ref|Arabidopsis thaliana C2 domain-containing protein (AT1G22610) mRNA, complete cds [NM_102108]	1.33566	13.6225	9.26264	3.87541e-05	0.00074006	2.69424	A_84_P11442	FALSE	NM_102108	NM_102108	838867	AT1G22610	AT1G22610	C2 domain-containing protein	At.21969	NA	ref|NM_102108|gb|AK227644|ta|TA34201_3702|ta|AV541241	chr1:7997493-7997552	Arabidopsis thaliana C2 domain-containing protein (AT1G22610) mRNA, complete cds [NM_102108]	GO:0003674(molecular_function)|GO:0008150(biological_process)|GO:0009506(plasmodesma)|GO:0009507(chloroplast)	TTCAGGAGCAGAATGCCTTCAGTACCTGCCAATTTCTTCAAGAGATTACCAGCCAAGTCA
A_84_P11444	ref|Arabidopsis thaliana AtTLP8 (TUBBY LIKE PROTEIN 8); transcription factor (AtTLP8) mRNA, complete cds [NM_001035976]	-2.0016	7.3347	-2.74876	0.0289725	0.0670901	-4.47902	A_84_P11444	FALSE	NM_001035976	NM_001035976	838177	AT1G16070	TLP8	Tubby-like protein 8	At.41903	NA	ref|NM_001035976|ref|NM_101475|ta|TA49040_3702|tc|TC369873	chr1:5511973-5511914	Arabidopsis thaliana Tubby-like protein 8 (TLP8) mRNA, complete cds [NM_001035976]	GO:0003700(sequence-specific DNA binding transcription factor activity)|GO:0005575(cellular_component)|GO:0006355(regulation of transcription, DNA-dependent)	TATCCATTCTCAGGCTACCAAGCATTCTGCATTTGCTTGGCTTCTATTGATTCCAAGCTT
A_84_P11446	ref|Arabidopsis thaliana PDR12 (PLEIOTROPIC DRUG RESISTANCE 12); ATPase, coupled to transmembrane movement of substances (PDR12) mRNA, complete cds [NM_101421]	2.89831	9.03954	2.39441	0.048373	0.0994827	-5.00734	A_84_P11446	FALSE	NM_101421	NM_101421	838122	AT1G15520	PDR12	ABC transporter G family member 40	At.49303	NA	ref|NM_101421|ta|TA51991_3702|tc|TC358382	chr1:5332078-5332019	Arabidopsis thaliana ABC transporter G family member 40 (PDR12) mRNA, complete cds [NM_101421]	GO:0005886(plasma membrane)|GO:0006855(drug transmembrane transport)|GO:0009607(response to biotic stimulus)|GO:0009723(response to ethylene stimulus)|GO:0009751(response to salicylic acid stimulus)|GO:0009753(response to jasmonic acid stimulus)|GO:0010193(response to ozone)|GO:0015692(lead ion transport)|GO:0042626(ATPase activity, coupled to transmembrane movement of substances)|GO:0046865(terp…	TTGCCGCCATGAACGTCATCTTTCCTTTGCTCTTTGCCGTTATCTTTGCTATCGGAATCA
A_84_P11447	ref|Arabidopsis thaliana GAI (GIBBERELLIC ACID INSENSITIVE); transcription factor (GAI) mRNA, complete cds [NM_101361]	-1.03295	11.1532	-3.45834	0.0108186	0.032089	-3.43812	A_84_P11447	FALSE	NM_101361	NM_101361	838057	AT1G14920	GAI	DELLA protein GAI	At.15032	NA	ref|NM_101361|gb|AY058194|ta|TA33670_3702|ta|CNS0A3T6	chr1:5150664-5150723	Arabidopsis thaliana DELLA protein GAI (GAI) mRNA, complete cds [NM_101361]	GO:0003700(sequence-specific DNA binding transcription factor activity)|GO:0005515(protein binding)|GO:0005634(nucleus)|GO:0006808(regulation of nitrogen utilization)|GO:0009651(response to salt stress)|GO:0009723(response to ethylene stimulus)|GO:0009737(response to abscisic acid stimulus)|GO:0009739(response to gibberellin stimulus)|GO:0009740(gibberellic acid mediated signaling pathway)|GO:000…	GTTGCATTATTACTCGACGTTGTTTGACTCGTTGGAAGGTGTACCGAGTGGTCAAGACAA
A_84_P11451	ref|Arabidopsis thaliana transferase, transferring glycosyl groups (AT1G78280) mRNA, complete cds [NM_106477]	-2.00028	12.585	-10.7947	1.43279e-05	0.00040955	3.76178	A_84_P11451	FALSE	NM_106477	NM_106477	844163	AT1G78280	AT1G78280	transferase	At.48390	NA	ref|NM_106477|ta|TA34951_3702|tc|NP215141|ta|AA712306	chr1:29457038-29457097	Arabidopsis thaliana transferase (AT1G78280) mRNA, complete cds [NM_106477]	GO:0005829(cytosol)|GO:0007166(cell surface receptor linked signaling pathway)|GO:0016757(transferase activity, transferring glycosyl groups)	AGTATTTGGGACGAACTTCGGACTGCTGAATCATGGGAACAAGTTGAGCAAACTGTTTGG
A_84_P11452	ref|Arabidopsis thaliana plastocyanin-like domain-containing protein (AT1G48940) mRNA, complete cds [NM_103787]	-1.01333	4.49022	-4.29216	0.00372574	0.0146566	-2.28835	A_84_P11452	FALSE	NM_103787	NM_103787	841316	AT1G48940	ENODL6	early nodulin-like protein 6	At.52085	NA	ref|NM_103787|ta|DQ056488|tc|TC386952	chr1:18105903-18105844	Arabidopsis thaliana early nodulin-like protein 6 (ENODL6) mRNA, complete cds [NM_103787]	GO:0005507(copper ion binding)|GO:0009055(electron carrier activity)|GO:0031225(anchored to membrane)	AAGAAAAACCACGCCGTGAGGAAAACGAGTCGGTTCTTAGGTGCCGGTTTAGTTACAATT
A_84_P11466	ref|Arabidopsis thaliana LACS9 (LONG CHAIN ACYL-COA SYNTHETASE 9); long-chain-fatty-acid-CoA ligase (LACS9) mRNA, complete cds [NM_106407]	1.3187	9.19781	9.14602	4.2047e-05	0.000776385	2.60614	A_84_P11466	FALSE	NM_106407	NM_106407	844094	AT1G77590	LACS9	long chain acyl-CoA synthetase 9	At.28137	NA	ref|NM_106407|ta|TA39650_3702|tc|TC362334	chr1:29148563-29148504	Arabidopsis thaliana long chain acyl-CoA synthetase 9 (LACS9) mRNA, complete cds [NM_106407]	GO:0004467(long-chain fatty acid-CoA ligase activity)|GO:0006631(fatty acid metabolic process)|GO:0006633(fatty acid biosynthetic process)|GO:0009507(chloroplast)|GO:0009941(chloroplast envelope)|GO:0016020(membrane)	AAGCTGAAAAGAGATGTAATTAGGAGGGAATTCTCTGAAGATCTCACCAAGTTATATGCC
A_84_P114682	ref|Arabidopsis thaliana unknown protein (AT3G12650) mRNA, complete cds [NM_112100]	-1.02101	12.3575	-8.28948	7.87827e-05	0.00112787	1.92543	A_84_P114682	FALSE	NM_112100	NM_112100	820445	AT3G12650	AT3G12650	hypothetical protein	At.63536	NA	ref|NM_112100|gb|AY057658|ta|TA42501_3702|ta|BP596110	chr3:4017953-4017894	Arabidopsis thaliana uncharacterized protein (AT3G12650) mRNA, complete cds [NM_112100]	GO:0003674(molecular_function)|GO:0005739(mitochondrion)|GO:0008150(biological_process)	AGCTCGTGTTGTTTCCATCTTGTGCGTTGTTGCCTTGTGTTTCGGTAACTTGTTCCTCTT
A_84_P11470	ref|Arabidopsis thaliana calmodulin-related protein, putative (AT1G66400) mRNA, complete cds [NM_105311]	-3.37132	10.0511	-10.6433	1.57162e-05	0.000432165	3.6632	A_84_P11470	FALSE	NM_105311	NM_105311	842958	AT1G66400	CML23	putative calcium-binding protein CML23	At.27176	NA	ref|NM_105311|gb|AY063853|ta|TA38212_3702|ta|AI099554	chr1:24770919-24770860	Arabidopsis thaliana putative calcium-binding protein CML23 (CML23) mRNA, complete cds [NM_105311]	GO:0005509(calcium ion binding)|GO:0009909(regulation of flower development)|GO:0080164(regulation of nitric oxide metabolic process)	TGGTGATGGTTGTGTTGATTTTGAAGAGTTTAAGAAGATGATGATGATTAATGGTAGTGC
A_84_P11475	ref|Arabidopsis thaliana PAP3 (PURPLE ACID PHOSPHATASE 3); acid phosphatase/ protein serine/threonine phosphatase (PAP3) mRNA, complete cds [NM_101339]	1.37201	11.2021	10.1482	2.14511e-05	0.000520117	3.33058	A_84_P11475	FALSE	NM_101339	NM_101339	838035	AT1G14700	PAP3	purple acid phosphatase 3	At.28419	NA	ref|NM_101339|ref|NM_001084069|gb|BX814857|ta|TA43567_3702	chr1:5060911-5060970	Arabidopsis thaliana purple acid phosphatase 3 (PAP3) mRNA, complete cds [NM_101339]	GO:0003993(acid phosphatase activity)|GO:0004722(protein serine/threonine phosphatase activity)|GO:0005773(vacuole)	GTCTTTTATGATGTTTTTGGACACGTTCTGCATCATTGGAAGAAGACTTACAAGGAGGCG
A_84_P11479	ref|Arabidopsis thaliana basic helix-loop-helix (bHLH) family protein (AT1G01260) mRNA, complete cds [NM_001083971]	-1.38595	10.0499	-7.04396	0.000217863	0.00211457	0.815874	A_84_P11479	FALSE	NM_001083971	NM_001083971	839545	AT1G01260	AT1G01260	transcription factor bHLH13	At.28312	NA	ref|NM_001083971|ref|NM_001197954|ref|NM_100009|ta|TA40510_3702	chr1:111300-111359	Arabidopsis thaliana transcription factor bHLH13 (AT1G01260) mRNA, complete cds [NM_001083971]	GO:0003677(DNA binding)|GO:0003700(sequence-specific DNA binding transcription factor activity)|GO:0006355(regulation of transcription, DNA-dependent)	AGCTGATATCGGCCTTGTCTAGAGAGCAAACAAATTCAGTTCAGTCAAGAACATCATCAG
A_84_P11480	ref|Arabidopsis thaliana unknown protein (AT1G53480) mRNA, complete cds [NM_104226]	-4.54513	9.02856	-8.81556	5.32412e-05	0.000886779	2.35072	A_84_P11480	FALSE	NM_104226	NM_104226	841783	AT1G53480	MRD1	mto 1 responding down 1 protein	At.43960	NA	ref|NM_104226|ref|NM_001198281|gb|AF483188|ta|TA38880_3702	chr1:19963554-19963495	Arabidopsis thaliana mto 1 responding down 1 protein (MRD1) mRNA, complete cds [NM_104226]	GO:0003674(molecular_function)|GO:0005575(cellular_component)|GO:0008150(biological_process)	AAAGCTCTCCAATAAAGCCTCGACTTCAAGAAATTTTTGTCTCAGCCCGGTTGATCCGGT
A_84_P11484	ref|Arabidopsis thaliana zinc finger (C3HC4-type RING finger) family protein (AT1G63840) mRNA, complete cds [NM_105059]	-1.06624	11.8583	-2.75822	0.0285832	0.06634	-4.46494	A_84_P11484	FALSE	NM_105059	NM_105059	842687	AT1G63840	AT1G63840	RING/U-box domain-containing protein	At.21224	NA	ref|NM_105059|ta|TA32785_3702|ta|DR750189|ta|DR750190	chr1:23690060-23690001	Arabidopsis thaliana RING/U-box domain-containing protein (AT1G63840) mRNA, complete cds [NM_105059]	GO:0008270(zinc ion binding)|GO:0009737(response to abscisic acid stimulus)|GO:0012505(endomembrane system)	GTTTAATCAAAGGCTCTGGTCTCAATCTTCTGCTGTTTCTTCTCAACTTCTTGATGAATC
A_84_P11488	ref|Arabidopsis thaliana pentatricopeptide (PPR) repeat-containing protein (AT1G74400) mRNA, complete cds [NM_106100]	-1.47363	6.69802	-4.95116	0.0017262	0.0085497	-1.45012	A_84_P11488	FALSE	NM_106100	NM_106100	843781	AT1G74400	AT1G74400	pentatricopeptide repeat-containing protein	At.52512	NA	ref|NM_106100|tc|TC369039	chr1:27965242-27965301	Arabidopsis thaliana pentatricopeptide repeat-containing protein (AT1G74400) mRNA, complete cds [NM_106100]	GO:0003674(molecular_function)|GO:0005575(cellular_component)|GO:0008150(biological_process)	TAACGATGAGCAGCTGATGATGGGAGAGATTAGTGAGGTTTTGAGATGTTTAGTTTCTTG
A_84_P114922	ref|Arabidopsis thaliana NDC1 (NAD(P)H dehydrogenase C1); NADH dehydrogenase (NDC1) mRNA, complete cds [NM_120955]	1.04516	11.7353	6.42678	0.000380636	0.00306715	0.205084	A_84_P114922	FALSE	NM_120955	NM_120955	830775	AT5G08740	NDC1	NAD(P)H dehydrogenase C1	At.75132	NA	ref|NM_120955|gb|AY056424|ta|TA37198_3702|ta|TA37199_3702	chr5:2848700-2848641	Arabidopsis thaliana NAD(P)H dehydrogenase C1 (NDC1) mRNA, complete cds [NM_120955]	GO:0003954(NADH dehydrogenase activity)|GO:0005618(cell wall)|GO:0009507(chloroplast)|GO:0010287(plastoglobule)|GO:0016491(oxidoreductase activity)|GO:0031304(intrinsic to mitochondrial inner membrane)|GO:0050660(flavin adenine dinucleotide binding)|GO:0055114(oxidation-reduction process)	TGGGGAGTGTCACTTTGTATCCTTTATTGGAATATCATTGTATAAAATTGACTCTCTGAG
A_84_P11493	ref|Arabidopsis thaliana FKF1 (FLAVIN-BINDING, KELCH REPEAT, F BOX 1); signal transducer/ two-component sensor/ ubiquitin-protein ligase (FKF1) mRNA, complete cds [NM_105475]	-1.38732	11.4866	-6.20568	0.000469471	0.00353294	-0.0247087	A_84_P11493	FALSE	NM_105475	NM_105475	843133	AT1G68050	FKF1	adagio protein 3	At.20568	NA	ref|NM_105475|ta|TA34462_3702|ta|CNS0AEMF|tc|TC362167	chr1:25510446-25510505	Arabidopsis thaliana adagio protein 3 (FKF1) mRNA, complete cds [NM_105475]	GO:0004842(ubiquitin-protein ligase activity)|GO:0004871(signal transducer activity)|GO:0005515(protein binding)|GO:0006355(regulation of transcription, DNA-dependent)|GO:0006511(ubiquitin-dependent protein catabolic process)|GO:0007623(circadian rhythm)|GO:0009637(response to blue light)|GO:0009911(positive regulation of flower development)	ATCATCTTTGGAGGGTCGATTGCAGGGCTTCACTCTCCTTCGCAACTGTTTCTAATAGAT
A_84_P11502	ref|Arabidopsis thaliana IMPA-6 (IMPORTIN ALPHA ISOFORM 6); binding / protein transporter (IMPA-6) mRNA, complete cds [NM_202014]	-1.36184	8.93332	-2.38367	0.0491369	0.100742	-5.02329	A_84_P11502	FALSE	NM_202014	NM_202014	839517	AT1G02690	IMPA-6	importin alpha isoform 6	At.27815	NA	ref|NM_202014|ref|NM_100149|gb|AY070068|ta|TA36512_3702	chr1:586971-587030	Arabidopsis thaliana importin alpha isoform 6 (IMPA-6) mRNA, complete cds [NM_202014]	GO:0005488(binding)|GO:0005634(nucleus)|GO:0005643(nuclear pore)|GO:0005737(cytoplasm)|GO:0006606(protein import into nucleus)|GO:0006886(intracellular protein transport)|GO:0008565(protein transporter activity)	TCTTCCGGTTTCCAATTCGGAAACCAAAGTGGTAATGCTCCTACGGGTGGATTCAACTTT
A_84_P11503	ref|Arabidopsis thaliana family II extracellular lipase 1 (EXL1) (AT1G75880) mRNA, complete cds [NM_202420]	-2.04062	6.27825	-8.81554	5.32421e-05	0.000886779	2.35071	A_84_P11503	FALSE	NM_202420	NM_202420	843921	AT1G75880	AT1G75880	GDSL esterase/lipase EXL1	At.15392	NA	ref|NM_202420|ref|NM_106238|ta|TA36505_3702|ta|CNS0ABNF	chr1:28492227-28492286	Arabidopsis thaliana GDSL esterase/lipase EXL1 (AT1G75880) mRNA, complete cds [NM_202420]	GO:0004091(carboxylesterase activity)|GO:0005576(extracellular region)|GO:0016298(lipase activity)|GO:0016746(transferase activity, transferring acyl groups)|GO:0019953(sexual reproduction)	CATCCTACTGAAAAAGCTTACAGAATTATAGTTGCAAAGCTTTTGGATAGATACCTCAAC
A_84_P11507	ref|Arabidopsis thaliana leucine-rich repeat family protein (AT1G69545) mRNA, complete cds [NM_148645]	2.70422	7.56443	10.0606	2.26965e-05	0.000534828	3.27007	A_84_P11507	FALSE	NM_105624	NM_105624	843291		AT1G69550	TIR-NBS-LRR class disease resistance protein	At.71141	NA	ref|NM_105624|gb|AK226752|tc|TC362123|tc|TC386657	chr1:26148958-26148899	Arabidopsis thaliana TIR-NBS-LRR class disease resistance protein (AT1G69550) mRNA, complete cds [NM_105624]	GO:0000166(nucleotide binding)|GO:0004888(transmembrane receptor activity)|GO:0005524(ATP binding)|GO:0006952(defense response)|GO:0007165(signal transduction)|GO:0012505(endomembrane system)|GO:0017111(nucleoside-triphosphatase activity)|GO:0031224(intrinsic to membrane)|GO:0045087(innate immune response)	AAAGGTGTGAAATCCGTAGAGCTTGTCATTAAGTTCCAATTCGGCAGGAAAAAATGGGAG
A_84_P11510	ref|Arabidopsis thaliana SWAP (Suppressor-of-White-APricot)/surp domain-containing protein (AT1G18050) mRNA, complete cds [NM_101667]	1.2351	4.81933	2.55666	0.038206	0.0830373	-4.76559	A_84_P11510	FALSE	NM_101667	NM_101667	838385	AT1G18050	AT1G18050	SWAP (Suppressor-of-White-APricot)/surp RNA-binding domain-containing protein	At.51658	NA	ref|NM_101667|tc|NP2710533|tc|NP281442|tc|NP229360	chr1:6209868-6209809	Arabidopsis thaliana SWAP (Suppressor-of-White-APricot)/surp RNA-binding domain-containing protein (AT1G18050) mRNA, complete cds [NM_101667]	GO:0003723(RNA binding)|GO:0005575(cellular_component)|GO:0006396(RNA processing)	CACCTCGCAAGTATGCAGCTATACTCCCTGAATGGATTACTGGCAAAGAGCTTGAAACTA
A_84_P115132	ref|Arabidopsis thaliana myosin heavy chain-related (AT1G77580) mRNA, complete cds [NM_202433]	1.73935	8.24387	8.41782	7.14642e-05	0.0010592	2.03138	A_84_P115132	FALSE	NM_202433	NM_202433	844093	AT1G77580	AT1G77580	filament-like plant protein 1	At.34451	NA	ref|NM_202433|ref|NM_106406|gb|BT002921|ta|TA47361_3702	chr1:29144264-29144205	Arabidopsis thaliana filament-like plant protein 1 (AT1G77580) mRNA, complete cds [NM_202433]		GTTCTGAGAAGAATCGCAATGGATTTGCAACAGTATTCACAAGAAGTAAAGACGGTATCC
A_84_P115172	ref|Arabidopsis thaliana RIC2 (ROP-INTERACTIVE CRIB MOTIF-CONTAINING PROTEIN 2) (RIC2) mRNA, complete cds [NM_102500]	-1.66593	7.44122	-3.17407	0.0159277	0.042684	-3.85003	A_84_P115172	FALSE	NM_102500	NM_102500	839627	AT1G27380	RIC2	ROP-interactive CRIB motif-containing protein 2	At.41085	NA	ref|NM_102500|ref|NM_179382|gb|BE037615|ta|TA46318_3702	chr1:9508922-9508863	Arabidopsis thaliana ROP-interactive CRIB motif-containing protein 2 (RIC2) mRNA, complete cds [NM_102500]	GO:0003674(molecular_function)|GO:0005886(plasma membrane)|GO:0009860(pollen tube growth)	TCACCGGCACCGTCGTCTGATTTTCGCATCTTCTAGTACTAAATCAACTACATATGACAT
A_84_P11520	ref|Arabidopsis thaliana unknown protein (AT1G07190) mRNA, complete cds [NM_100593]	-1.35123	3.72948	-2.65912	0.0329512	0.0740067	-4.61271	A_84_P11520	FALSE	NM_100593	NM_100593	837230	AT1G07190	AT1G07190	hypothetical protein	At.51511	NA	ref|NM_100593|tc|TC400463	chr1:2208113-2208172	Arabidopsis thaliana uncharacterized protein (AT1G07190) mRNA, complete cds [NM_100593]	GO:0001666(response to hypoxia)|GO:0003674(molecular_function)|GO:0003697(single-stranded DNA binding)|GO:0003727(single-stranded RNA binding)|GO:0004176(ATP-dependent peptidase activity)|GO:0004252(serine-type endopeptidase activity)|GO:0005524(ATP binding)|GO:0005575(cellular_component)|GO:0006200(ATP catabolic process)|GO:0006515(misfolded or incompletely synthesized protein catabolic process)…	ACAATGGGAAAGAAGGGATCCATGTTTTCACTTTGTGGATGAATATGAGCAGATATTCGA
A_84_P11521	ref|Arabidopsis thaliana ho4 (HEME OXYGENASE 4); heme oxygenase (decyclizing)/ oxidoreductase (ho4) mRNA, complete cds [NM_104610]	1.06629	6.78719	5.14163	0.00139805	0.00735524	-1.21967	A_84_P11521	FALSE	NM_104610	NM_104610	842199	AT1G58300	HO4	heme oxygenase 4	At.52255	NA	ref|NM_104610|ta|DQ446372|tc|TC377545	chr1:21628075-21628016	Arabidopsis thaliana heme oxygenase 4 (HO4) mRNA, complete cds [NM_104610]	GO:0004392(heme oxygenase (decyclizing) activity)|GO:0006788(heme oxidation)|GO:0009507(chloroplast)|GO:0016491(oxidoreductase activity)|GO:0020037(heme binding)|GO:0055114(oxidation-reduction process)	GGAAGAGACAGAGAAATCGTTCAAGTTTTATTGGGAGATTTTTCGTTACTTATTGTCCTA
A_84_P11524	ref|Arabidopsis thaliana serine-type endopeptidase inhibitor (AT1G62160) mRNA, complete cds [NM_104897]	1.59704	4.49373	2.98021	0.0208648	0.0521419	-4.13528	A_84_P11524	FALSE	NM_104897	NM_104897	3767608	AT1G62160	AT1G62160	serine protease inhibitor (SERPIN)-like protein	At.74511	NA	ref|NM_104897	chr1:22973165-22973224	Arabidopsis thaliana serine protease inhibitor (SERPIN)-like protein (AT1G62160) mRNA, complete cds [NM_104897]	GO:0004867(serine-type endopeptidase inhibitor activity)	TTTTGTTGACAACGAAGATGGCTGCGGTTTTGTGGAGACGTTAGATTTCGTGGCAGATCA
A_84_P11529	ref|Arabidopsis thaliana maoC-like dehydratase domain-containing protein (AT1G76150) mRNA, complete cds [NM_106264]	-1.02437	12.8162	-6.86022	0.000256185	0.00236085	0.638603	A_84_P11529	FALSE	NM_106264	NM_106264	843947	AT1G76150	ECH2	enoyl-CoA hydratase 2	At.16593	NA	ref|NM_106264|ta|CNS0AE3I|ta|CNS0AED1|tc|TC371188	chr1:28575304-28575245	Arabidopsis thaliana enoyl-CoA hydratase 2 (ECH2) mRNA, complete cds [NM_106264]	GO:0005777(peroxisome)|GO:0008152(metabolic process)|GO:0016491(oxidoreductase activity)|GO:0033542(fatty acid beta-oxidation, unsaturated, even number)|GO:0080023(3R-hydroxyacyl-CoA dehydratase activity)	GTGAAGGAAAGGAACAAAACTGTGTTAGCTGGTTATGTTGATATTCGTGGGTTATCTTCG
A_84_P11536	ref|Arabidopsis thaliana CAAX amino terminal protease family protein (AT1G14270) mRNA, complete cds [NM_202094]	1.28614	11.704	8.21251	8.35774e-05	0.00116755	1.86118	A_84_P11536	FALSE	NM_202094	NM_202094	837988	AT1G14270	AT1G14270	CAAX amino terminal motif-containing protease	At.41979	NA	ref|NM_202094|ref|NM_001123813|ref|NM_001084063|ref|NM_101293	chr1:4875282-4875133	Arabidopsis thaliana CAAX amino terminal motif-containing protease (AT1G14270) mRNA, complete cds [NM_202094]	GO:0006508(proteolysis)	CATACACGGTTTCTGGAACTCGGGAGTTATTTTGCTACTCACTTTTCTTCAGATCCAAGG
A_84_P11546	ref|Arabidopsis thaliana TCP24 (TEOSINTE BRANCHED1, CYCLOIDEA, AND PCF FAMILY 24); transcription factor (TCP24) mRNA, complete cds [NM_102760]	1.14982	10.4255	8.45414	6.9535e-05	0.00104222	2.0611	A_84_P11546	FALSE	NM_102760	NM_102760	839901	AT1G30210	TCP24	transcription factor TCP24	At.17198	NA	ref|NM_102760|ref|NM_179399|gb|AY035008|ta|TA41956_3702	chr1:10628813-10628754	Arabidopsis thaliana transcription factor TCP24 (TCP24) mRNA, complete cds [NM_102760]	GO:0003700(sequence-specific DNA binding transcription factor activity)|GO:0005515(protein binding)|GO:0005575(cellular_component)|GO:0006355(regulation of transcription, DNA-dependent)|GO:0008285(negative regulation of cell proliferation)|GO:0009965(leaf morphogenesis)|GO:0030154(cell differentiation)|GO:0045962(positive regulation of development, heterochronic)|GO:0048366(leaf development)	TATCTTTATTACGGCGAAGGAAACCGGAGCTCTGATGACAAGGCAAAGGAAAGGAGATAG
A_84_P11553	ref|Arabidopsis thaliana transcription factor jumonji (jmjC) domain-containing protein (AT1G63490) mRNA, complete cds [NM_105028]	1.09553	7.95066	4.66735	0.0023858	0.0107456	-1.8033	A_84_P11553	FALSE	NM_105028	NM_105028	842655	AT1G63490	AT1G63490	transcription factor jumonji (jmjC) domain-containing protein	At.22811	NA	ref|NM_105028|ta|TA46809_3702|tc|NP184448|tc|TC358615	chr1:23545474-23545415	Arabidopsis thaliana transcription factor jumonji (jmjC) domain-containing protein (AT1G63490) mRNA, complete cds [NM_105028]	GO:0003700(sequence-specific DNA binding transcription factor activity)	GCGAATGGTATCACACCTATTGTTTAAAGCTTCATTGGCGGCCTAAGGCTTATGTCTGCT
A_84_P11555	ref|Arabidopsis thaliana AGL61 (AGAMOUS-LIKE 61); DNA binding / transcription factor (AGL61) mRNA, complete cds [NM_179727]	1.40773	9.71631	4.32965	0.00356013	0.0141818	-2.23896	A_84_P11555	FALSE	NM_179727	NM_179727	817021	AT2G24840	AGL61	agamous-like MADS-box protein AGL61	At.52900	NA	ref|NM_179727|ta|TA51287_3702|tc|TC381591|tc|TC378859	chr2:10581784-10581843	Arabidopsis thaliana agamous-like MADS-box protein AGL61 (AGL61) mRNA, complete cds [NM_179727]	GO:0003677(DNA binding)|GO:0003700(sequence-specific DNA binding transcription factor activity)|GO:0005515(protein binding)|GO:0005634(nucleus)|GO:0009559(embryo sac central cell differentiation)	TTGGACAACAAAGTGACAGTCCCTCCTTACGTGAACATGCCTTCTGGTCCCTCAAATATT
A_84_P11560	ref|Arabidopsis thaliana peptidase M16 family protein / insulinase family protein (AT2G41790) mRNA, complete cds [NM_129743]	1.32489	12.4614	9.5486	3.18489e-05	0.000655831	2.90588	A_84_P11560	FALSE	NM_129743	NM_129743	818778	AT2G41790	AT2G41790	insulysin	At.28081	NA	ref|NM_129743|ta|TA48551_3702|tc|TC359179	chr2:17429564-17429505	Arabidopsis thaliana insulysin (AT2G41790) mRNA, complete cds [NM_129743]	GO:0003824(catalytic activity)|GO:0004222(metalloendopeptidase activity)|GO:0005575(cellular_component)|GO:0006508(proteolysis)|GO:0008270(zinc ion binding)|GO:0046872(metal ion binding)	CGACAAAGACGAAGTCCCATCACCGTCTGTTGAGATCGAAGACATTGTTGGTTTCAGAAA
A_84_P11562	ref|Arabidopsis thaliana 40S ribosomal protein S2 (RPS2C) (AT2G41840) mRNA, complete cds [NM_129748]	-1.54447	12.3766	-8.63549	6.07445e-05	0.000960356	2.2078	A_84_P11562	FALSE	NM_129748	NM_129748	818784	AT2G41840	AT2G41840	40S ribosomal protein S2-3	At.12251	NA	ref|NM_129748|ta|TA28470_3702|ta|DR239963|ta|DR224889	chr2:17461204-17461145	Arabidopsis thaliana 40S ribosomal protein S2-3 (AT2G41840) mRNA, complete cds [NM_129748]	GO:0003735(structural constituent of ribosome)|GO:0005730(nucleolus)|GO:0005829(cytosol)|GO:0006412(translation)|GO:0009506(plasmodesma)|GO:0016020(membrane)|GO:0022626(cytosolic ribosome)|GO:0022627(cytosolic small ribosomal subunit)	GGCTGGTCATATCAAGCAGATAGAGCAGATCTATCTTCATTCACTCCCGGTTAAGGAGTA
A_84_P11564	ref|Arabidopsis thaliana disease resistance-responsive family protein / dirigent family protein (AT1G64160) mRNA, complete cds [NM_105089]	-7.36258	8.5292	-7.9421	0.000103241	0.00132744	1.63119	A_84_P11564	FALSE	NM_105089	NM_105089	842720	AT1G64160	AT1G64160	Disease resistance-responsive (dirigent-like protein) family protein	At.36042	NA	ref|NM_105089|gb|AK175255|ta|TA48661_3702|tc|TC378057	chr1:23814515-23814574	Arabidopsis thaliana Disease resistance-responsive (dirigent-like protein) family protein (AT1G64160) mRNA, complete cds [NM_105089]	GO:0003674(molecular_function)|GO:0006952(defense response)|GO:0009807(lignan biosynthetic process)|GO:0012505(endomembrane system)	CATGTCTCGAGGGATTGTTACGTTTGAGACCGATACCTTTGAAGGTGCTAAGTATTTTAG
A_84_P11566	ref|Arabidopsis thaliana NIR1 (NITRITE REDUCTASE 1); ferredoxin-nitrate reductase/ nitrite reductase (NO-forming) (NIR1) mRNA, complete cds [NM_127123]	1.97329	13.5368	10.0551	2.27767e-05	0.000535657	3.26629	A_84_P11566	FALSE	NM_127123	NM_127123	816055	AT2G15620	NIR1	Ferredoxin--nitrite reductase	At.21870	NA	ref|NM_127123|ta|TA30781_3702|ta|BP568047|ta|BP645202	chr2:6812586-6812645	Arabidopsis thaliana Ferredoxin--nitrite reductase (NIR1) mRNA, complete cds [NM_127123]	GO:0005739(mitochondrion)|GO:0005829(cytosol)|GO:0009507(chloroplast)|GO:0009570(chloroplast stroma)|GO:0010167(response to nitrate)|GO:0016020(membrane)|GO:0047889(ferredoxin-nitrate reductase activity)|GO:0048046(apoplast)|GO:0050421(nitrite reductase (NO-forming) activity)	GAGTTGGTTCCATTGGTGGCTGAGATTCTGATCAAAGAATTTGGTGCTGTGCCTAGAGAA
A_84_P11568	ref|Arabidopsis thaliana proton-dependent oligopeptide transport (POT) family protein (AT2G40460) mRNA, complete cds [NM_129607]	1.12574	9.77861	5.3819	0.00107908	0.00616035	-0.93634	A_84_P11568	FALSE	NM_129607	NM_129607	818640	AT2G40460	AT2G40460	putative peptide/nitrate transporter	At.12204	NA	ref|NM_129607|gb|AY063897|ta|TA38915_3702|tc|TC362410	chr2:16901104-16901163	Arabidopsis thaliana putative peptide/nitrate transporter (AT2G40460) mRNA, complete cds [NM_129607]	GO:0005215(transporter activity)|GO:0006857(oligopeptide transport)|GO:0009624(response to nematode)|GO:0016020(membrane)	AGTTTAGTGGAGGAGGATGTGTTCAAATGGAGGCCAAAGCCTTAGACACATCTCCTCTTA
A_84_P115682	ref|Arabidopsis thaliana unknown protein (AT3G01810) mRNA, complete cds [NM_001084619]	1.88247	10.7961	14.0533	2.49322e-06	0.000142713	5.59226	A_84_P115682	FALSE	NM_001084619	NM_001084619	821073	AT3G01810	AT3G01810	hypothetical protein	At.27588	NA	ref|NM_001084619|ref|NM_001202861|ref|NM_111047|gb|AK117380	chr3:292484-292543	Arabidopsis thaliana uncharacterized protein (AT3G01810) mRNA, complete cds [NM_001084619]	GO:0003674(molecular_function)|GO:0005886(plasma membrane)|GO:0008150(biological_process)	AGATCAATAATGGTGATGCAGATGAGACAATCAGGTATCAACTTCTCAGGGAGTGTTGGA
A_84_P11569	ref|Arabidopsis thaliana ATEXPA8 (ARABIDOPSIS THALIANA EXPANSIN A8) (ATEXPA8) mRNA, complete cds [NM_129623]	1.64313	12.9275	6.41447	0.000385054	0.00309109	0.192445	A_84_P11569	FALSE	NM_129623	NM_129623	818656	AT2G40610	EXPA8	expansin A8	At.70279	NA	ref|NM_129623|ta|TA26689_3702|ta|BP658230|tc|TC374474	chr2:16949266-16949207	Arabidopsis thaliana expansin A8 (EXPA8) mRNA, complete cds [NM_129623]	GO:0005576(extracellular region)|GO:0006949(syncytium formation)|GO:0009826(unidimensional cell growth)|GO:0009828(plant-type cell wall loosening)|GO:0009831(plant-type cell wall modification involved in multidimensional cell growth)|GO:0012505(endomembrane system)	GACAAAACTGGCAGAGCAATTCATACATGAACGACCAAAGCCTTTCCTTCCAGGTAACGA
A_84_P115752	ref|Arabidopsis thaliana unknown protein (AT5G42530) mRNA, complete cds [NM_123618]	1.48941	16.6934	7.73407	0.000121961	0.00147541	1.44956	A_84_P115752	FALSE	NM_123618	NM_123618	834260	AT5G42530	AT5G42530	hypothetical protein	At.21846	NA	ref|NM_123618|ta|TA29587_3702|ta|TA29584_3702|ta|AV521943	chr5:17005253-17005019	Arabidopsis thaliana uncharacterized protein (AT5G42530) mRNA, complete cds [NM_123618]	GO:0003674(molecular_function)|GO:0008150(biological_process)|GO:0012505(endomembrane system)	AAGAGGAAGCCCAGAAACAAAGGATTCCTCGTTTCAGATGTTCTCCACGAATCCCCTTTT
A_84_P11579	ref|Arabidopsis thaliana ATMRP4 (ARABIDOPSIS THALIANA MULTIDRUG RESISTANCE-ASSOCIATED PROTEIN 4); ATPase, coupled to transmembrane movement of substanc_ (ATMRP4) mRNA, complete cds [NM_130347]	1.66081	10.2579	5.79041	0.000706826	0.00461822	-0.473017	A_84_P11579	FALSE	NM_130347	NM_130347	819392	AT2G47800	MRP4	ABC transporter C family member 4	At.37	NA	ref|NM_130347|ta|TA41017_3702|tc|TC358280	chr2:19580152-19580294	Arabidopsis thaliana ABC transporter C family member 4 (MRP4) mRNA, complete cds [NM_130347]	GO:0000325(plant-type vacuole)|GO:0005773(vacuole)|GO:0005774(vacuolar membrane)|GO:0005886(plasma membrane)|GO:0006855(drug transmembrane transport)|GO:0008517(folic acid transporter activity)|GO:0009414(response to water deprivation)|GO:0009506(plasmodesma)|GO:0009611(response to wounding)|GO:0009624(response to nematode)|GO:0010118(stomatal movement)|GO:0042626(ATPase activity, coupled to tran…	GGATTCCTACAGTGATGGACGGCGATCGAGTCCTTGTCATTGATGCTGGGAAAGCGAAAG
A_84_P11580	ref|Arabidopsis thaliana glutaredoxin family protein (AT2G47870) mRNA, complete cds [NM_130354]	-1.19445	6.22409	-4.84498	0.00194578	0.00931818	-1.58088	A_84_P11580	FALSE	NM_130354	NM_130354	819399	AT2G47870	AT2G47870	putative glutaredoxin-C12	At.53147	NA	ref|NM_130354|tc|TC396569	chr2:19603395-19603454	Arabidopsis thaliana putative glutaredoxin-C12 (AT2G47870) mRNA, complete cds [NM_130354]	GO:0009055(electron carrier activity)|GO:0012505(endomembrane system)|GO:0015035(protein disulfide oxidoreductase activity)|GO:0045454(cell redox homeostasis)	CTCGTGTTGCATGTGTCATAGCATCAAGACTCTCTTCTACGAACTCGGGGCGAGTCCTGC
A_84_P11581	ref|Arabidopsis thaliana ATP binding / carbohydrate binding / kinase/ protein kinase/ protein serine/threonine kinase/ protein tyrosine kinase/ sugar b_ (AT1G11300) mRNA, complete cds [NM_101003]	1.0427	8.79826	6.07302	0.000533855	0.0038377	-0.165518	A_84_P11581	FALSE	NM_101003	NM_101003	837672	AT1G11300	AT1G11300	G-type lectin S-receptor-like serine/threonine-protein kinase	At.49875	NA	ref|NM_101003|tc|TC360623	chr1:3800621-3800680	Arabidopsis thaliana G-type lectin S-receptor-like serine/threonine-protein kinase (AT1G11300) mRNA, complete cds [NM_101003]	GO:0004672(protein kinase activity)|GO:0004674(protein serine/threonine kinase activity)|GO:0005524(ATP binding)|GO:0005529(sugar binding)|GO:0006468(protein phosphorylation)|GO:0012505(endomembrane system)|GO:0016301(kinase activity)|GO:0030246(carbohydrate binding)|GO:0048544(recognition of pollen)	ATGCCTAGAAACGTTGGTTTAGAAGCTGAGTTCTCTGAGAGCATTGCTCTTAAAGCCTCT
A_84_P115822	ref|Arabidopsis thaliana DC1 domain-containing protein (AT5G40320) mRNA, complete cds [NM_123396]	1.37281	3.71824	4.35349	0.00345902	0.0139037	-2.20765	A_84_P115822	FALSE	NM_123396	NM_123396	834030	AT5G40320	AT5G40320	cysteine/histidine-rich C1 domain-containing protein	At.55276	NA	ref|NM_123396|tc|TC364486	chr5:16123477-16123536	Arabidopsis thaliana cysteine/histidine-rich C1 domain-containing protein (AT5G40320) mRNA, complete cds [NM_123396]	GO:0005575(cellular_component)|GO:0008270(zinc ion binding)|GO:0035556(intracellular signal transduction)	ATGTTTGTTCTCTTTTATGTTTATGGAAAGGAGAAACTCTCGTGTACGGTAGTATAAGAG
A_84_P11584	ref|Arabidopsis thaliana plastocyanin-like domain-containing protein (AT2G31050) mRNA, complete cds [NM_128660]	1.08575	3.85585	4.14578	0.00445863	0.0167303	-2.48318	A_84_P11584	FALSE	NM_128660	NM_128660	817657	AT2G31050	AT2G31050	cupredoxin domain-containing protein	At.52988	NA	ref|NM_128660|ta|DQ056557|tc|TC384540	chr2:13212662-13212721	Arabidopsis thaliana cupredoxin domain-containing protein (AT2G31050) mRNA, complete cds [NM_128660]	GO:0005507(copper ion binding)|GO:0009055(electron carrier activity)|GO:0031225(anchored to membrane)	ATCACCAGCTCCACATAGTGCAGCTTCAAACTCTAATGTTTGGATTGGACTCTGCTTCCT
A_84_P11587	ref|Arabidopsis thaliana P5CS1 (DELTA1-PYRROLINE-5-CARBOXYLATE SYNTHASE 1); delta1-pyrroline-5-carboxylate synthetase (P5CS1) mRNA, complete cds [NM_201912]	-1.01806	10.7539	-2.81702	0.0262826	0.0621828	-4.37738	A_84_P11587	FALSE	NM_001202785	NM_001202785	818566	AT2G39800	P5CS1	Gamma-glutamyl phosphate reductase	At.20482	NA	ref|NM_001202785|ref|NM_001202786|ref|NM_201912|ref|NM_129539	chr2:16599308-16599249	Arabidopsis thaliana Gamma-glutamyl phosphate reductase (P5CS1) mRNA, complete cds [NM_001202785]	GO:0005737(cytoplasm)|GO:0006561(proline biosynthetic process)|GO:0006979(response to oxidative stress)|GO:0009269(response to desiccation)|GO:0009414(response to water deprivation)|GO:0009507(chloroplast)|GO:0009651(response to salt stress)|GO:0009737(response to abscisic acid stimulus)|GO:0016020(membrane)|GO:0017084(delta1-pyrroline-5-carboxylate synthetase activity)|GO:0042538(hyperosmotic sa…	GGCAAGTAAGATACTGAACATACCAGAAGCACGGTCATTCAACCATGAGTACTGTGCCAA
A_84_P11590	ref|Arabidopsis thaliana protein kinase family protein (AT2G23200) mRNA, complete cds [NM_127884]	2.12622	9.76069	13.5226	3.22467e-06	0.000167576	5.32759	A_84_P11590	FALSE	NM_127884	NM_127884	816852	AT2G23200	AT2G23200	putative receptor-like protein kinase	At.39328	NA	ref|NM_127884|ta|TA51543_3702|ta|TA52543_3702|ta|BX834377	chr2:9881763-9881822	Arabidopsis thaliana putative receptor-like protein kinase (AT2G23200) mRNA, complete cds [NM_127884]	GO:0006468(protein phosphorylation)|GO:0012505(endomembrane system)|GO:0016301(kinase activity)	CAGAATGGTGATGAATCGAAGAACAGATTTGGATTTACAGATTCATCGGAGACTCGAGTT
A_84_P115902	ref|Arabidopsis thaliana unknown protein (AT2G40320) mRNA, complete cds [NM_129592]	-1.55103	6.675	-4.34636	0.00348892	0.0139963	-2.217	A_84_P115902	FALSE	NM_129592	NM_129592	818625	AT2G40320	TBL33	protein trichome birefringence-like 33	At.37070	NA	ref|NM_129592|gb|BT004282|ta|TA48193_3702|tc|NP453454	chr2:16841972-16842031	Arabidopsis thaliana protein trichome birefringence-like 33 (TBL33) mRNA, complete cds [NM_129592]	GO:0008150(biological_process)	AATTACAGGAAAGATGCACATACGTCGATATACAAGAAGCAGTGGAGTCCACTTACAGCG
A_84_P115912	ref|Arabidopsis thaliana unknown protein (AT4G17970) mRNA, complete cds [NM_117907]	-1.74271	7.55937	-7.79176	0.000116411	0.00143593	1.50034	A_84_P115912	FALSE	NM_117907	NM_117907	827522	AT4G17970	ALMT12	aluminum-activated, malate transporter 12	At.2053	NA	ref|NM_117907|ta|TA45333_3702|tc|TC365502	chr4:9977622-9977681	Arabidopsis thaliana aluminum-activated, malate transporter 12 (ALMT12) mRNA, complete cds [NM_117907]	GO:0008509(anion transmembrane transporter activity)|GO:0010118(stomatal movement)|GO:0012505(endomembrane system)	CAAGTTTTAAGGAGTATGATAACAAGCGAGATCAGACGGCTGACGATGTCCGATGCGAAA
A_84_P115962	ref|Arabidopsis thaliana CPK31; ATP binding / calcium ion binding / calmodulin-dependent protein kinase/ kinase/ protein kinase/ protein serine/threoni_ (CPK31) mRNA, complete cds [NM_148230]	1.23908	8.47849	4.49089	0.00293466	0.0124128	-2.02885	A_84_P115962	FALSE	NM_148230	NM_148230	825804	AT4G04695	CPK31	calcium-dependent protein kinase 31	At.54146	NA	ref|NM_148230|tc|NP1660336|tc|TC402688	chr4:2381718-2381659	Arabidopsis thaliana calcium-dependent protein kinase 31 (CPK31) mRNA, complete cds [NM_148230]	GO:0004672(protein kinase activity)|GO:0004674(protein serine/threonine kinase activity)|GO:0004683(calmodulin-dependent protein kinase activity)|GO:0005509(calcium ion binding)|GO:0005524(ATP binding)|GO:0005575(cellular_component)|GO:0006468(protein phosphorylation)|GO:0009751(response to salicylic acid stimulus)|GO:0016301(kinase activity)	GAAAATAAACTTTGAGGAATTCCGCACAATGATGAGAAGTGGCAGCAGCTTGCAGCCACA
A_84_P11606	ref|Arabidopsis thaliana ATGSTU2 (ARABIDOPSIS THALIANA GLUTATHIONE S-TRANSFERASE TAU 2); glutathione transferase (ATGSTU2) mRNA, complete cds [NM_128502]	-2.53922	5.16739	-7.83915	0.000112065	0.00140301	1.54182	A_84_P11606	FALSE	NM_128502	NM_128502	817497	AT2G29480	GSTU2	glutathione S-transferase	At.66395	NA	ref|NM_128502|ta|TA38491_3702|tc|TC375528	chr2:12630466-12630407	Arabidopsis thaliana glutathione S-transferase (GSTU2) mRNA, complete cds [NM_128502]	GO:0004364(glutathione transferase activity)|GO:0005737(cytoplasm)|GO:0009407(toxin catabolic process)	GATCGTGAGGGAATGTATACCTCCAAAAGAGAAACATATTGAGCGTATGAAGAAAATTAT
A_84_P11608	ref|Arabidopsis thaliana tropinone reductase, putative / tropine dehydrogenase, putative (AT2G29320) mRNA, complete cds [NM_128486]	1.00952	6.80407	3.84454	0.00651796	0.022083	-2.8938	A_84_P11608	FALSE	NM_128486	NM_128486	817481	AT2G29320	AT2G29320	tropine dehydrogenase	At.26424	NA	ref|NM_128486|ta|TA35031_3702|tc|TC374553	chr2:12592180-12592239	Arabidopsis thaliana tropine dehydrogenase (AT2G29320) mRNA, complete cds [NM_128486]	GO:0003824(catalytic activity)|GO:0005488(binding)|GO:0005575(cellular_component)|GO:0008152(metabolic process)|GO:0016491(oxidoreductase activity)|GO:0055114(oxidation-reduction process)	ATGGTCACTAGAAAAATGGACAAAAGATTATGGAGTCTTCAAGGTATGACTGCTCTTGTG
A_84_P11609	tc|GB|AC004561.3|AAC95218.1 putative tropinone reductase [Arabidopsis thaliana] [NP456080]	3.27539	6.561	6.03757	0.000552693	0.00393216	-0.203515	A_84_P11609	FALSE			NA					NA	tc|TC396824	chr2:12539016-12538850	Rep: Tropinone reductase - Cochlearia officinalis (Common scurvygrass), partial (96%) [TC396824]	GO:0004022(alcohol dehydrogenase (NAD) activity)|GO:0005575(cellular_component)|GO:0005739(mitochondrion)|GO:0007568(aging)|GO:0008152(metabolic process)|GO:0009536(plastid)|GO:0016491(oxidoreductase activity)	CTGTCCATGGTTCATAGCAACTCCTTTATATCTCAATGATGAAGAGTTAAAGAAAGAAGT
A_84_P11610	ref|Arabidopsis thaliana SYCO ARATH; ATP binding / aminoacyl-tRNA ligase/ cysteine-tRNA ligase/ nucleotide binding (SYCO ARATH) mRNA, complete cds [NM_001084517]	1.12527	10.2626	6.39232	0.000393145	0.00313103	0.169666	A_84_P11610	FALSE	NM_001084517	NM_001084517	817673	AT2G31170	SYCO ARATH	cysteinyl-tRNA synthetase	At.21710	NA	ref|NM_001084517|ref|NM_128673|ta|TA40552_3702|ta|BP669319	chr2:13282678-13282619	Arabidopsis thaliana cysteinyl-tRNA synthetase (SYCO ARATH) mRNA, complete cds [NM_001084517]	GO:0000166(nucleotide binding)|GO:0004812(aminoacyl-tRNA ligase activity)|GO:0004817(cysteine-tRNA ligase activity)|GO:0005524(ATP binding)|GO:0005739(mitochondrion)|GO:0005829(cytosol)|GO:0006423(cysteinyl-tRNA aminoacylation)|GO:0009507(chloroplast)|GO:0010197(polar nucleus fusion)|GO:0042407(cristae formation)|GO:0043067(regulation of programmed cell death)	GATGCAATTAGGAAAGATTTGGCAAAAGTTGGGATCGCTTTGATGGATAGTCCTGAGGGA
A_84_P11612	ref|Arabidopsis thaliana CKS1 (CYCLIN-DEPENDENT KINASE-SUBUNIT 1); cyclin-dependent protein kinase/ protein binding (CKS1) mRNA, complete cds [NM_128355]	-1.0671	11.8703	-8.41178	7.1791e-05	0.00106265	2.02642	A_84_P11612	FALSE	NM_128355	NM_128355	817340	AT2G27960	CKS1	cyclin-dependent kinases regulatory subunit 1	At.74081	NA	ref|NM_128355|ta|TA27849_3702|ta|TA27843_3702|ta|AA712807	chr2:11911397-11911036	Arabidopsis thaliana cyclin-dependent kinases regulatory subunit 1 (CKS1) mRNA, complete cds [NM_128355]	GO:0000278(mitotic cell cycle)|GO:0004693(cyclin-dependent protein kinase activity)|GO:0005515(protein binding)|GO:0005737(cytoplasm)|GO:0042023(DNA endoreduplication)|GO:0051726(regulation of cell cycle)	TGAAGTCGCTAAACTTCTTCCAAAGAATCGTCTTCTCTCCGAAAACGAATGGCGAGCGAT
A_84_P11613	ref|Arabidopsis thaliana disease resistance family protein (AT2G34930) mRNA, complete cds [NM_129046]	-3.02144	11.54	-15.5928	1.24114e-06	9.16717e-05	6.29995	A_84_P11613	FALSE	NM_129046	NM_129046	818058	AT2G34930	AT2G34930	disease resistance-like protein/LRR domain-containing protein	At.19599	NA	ref|NM_129046|tc|TC359803	chr2:14737277-14737218	Arabidopsis thaliana disease resistance-like protein/LRR domain-containing protein (AT2G34930) mRNA, complete cds [NM_129046]	GO:0005618(cell wall)|GO:0006952(defense response)|GO:0007165(signal transduction)|GO:0050832(defense response to fungus)	GGGGAGCATACCTAAGCTTCTCAAGTTTCAAGATCCATCCATTTACATTGGAAATGAATT
A_84_P11615	ref|Arabidopsis thaliana emb1997 (embryo defective 1997); anthranilate synthase/ catalytic/ oxo-acid-lyase (emb1997) mRNA, complete cds [NM_179796]	1.22851	8.27053	6.87286	0.000253319	0.00234543	0.650917	A_84_P11615	FALSE	NM_179796	NM_179796	817437	AT2G28880	emb1997	para-aminobenzoate synthetase	At.38555	NA	ref|NM_179796|gb|AY096797|ta|TA47138_3702|ta|AV802509	chr2:12399031-12398972	Arabidopsis thaliana para-aminobenzoate synthetase (emb1997) mRNA, complete cds [NM_179796]	GO:0008153(para-aminobenzoic acid biosynthetic process)|GO:0009507(chloroplast)|GO:0009793(embryo development ending in seed dormancy)|GO:0046417(chorismate metabolic process)|GO:0046656(folic acid biosynthetic process)|GO:0046820(4-amino-4-deoxychorismate synthase activity)	CAAGTCCAGAAGATGAGTTTGAGGAAATGATTCTTAAGACTAGAGCTCCTGCTAATGCAG
A_84_P11620	ref|Arabidopsis thaliana serine protease inhibitor, potato inhibitor I-type family protein (AT2G38900) mRNA, complete cds [NM_129447]	1.2486	4.2229	3.43852	0.0111103	0.0326833	-3.46656	A_84_P11620	FALSE	NM_001202778	NM_001202778	818474	AT2G38900	AT2G38900	serine protease inhibitor, potato inhibitor I-type protein	At.37234	NA	ref|NM_001202778|ref|NM_129447|ta|TA42488_3702|ta|CK120076	chr2:16243800-16243859	Arabidopsis thaliana serine protease inhibitor, potato inhibitor I-type protein (AT2G38900) mRNA, complete cds [NM_001202778]	GO:0004867(serine-type endopeptidase inhibitor activity)|GO:0006952(defense response)|GO:0009611(response to wounding)|GO:0012505(endomembrane system)	TGGAAATTATGTGACTGAAGACCTCAGTTGCTACCGCGTTAGGGTTTGGGTTGACGAAAT
A_84_P11621	ref|Arabidopsis thaliana ATMRP2 (ARABIDOPSIS THALIANA MULTIDRUG RESISTANCE-ASSOCIATED PROTEIN 2); ATPase, coupled to transmembrane movement of substanc_ (ATMRP2) mRNA, complete cds [NM_129020]	2.54807	10.8244	13.0595	4.068e-06	0.000193027	5.08705	A_84_P11621	FALSE	NM_129020	NM_129020	818031	AT2G34660	MRP2	ABC transporter C family member 2	At.19665	NA	ref|NM_129020|ref|NM_001202746|ta|TA42948_3702|ta|R30068	chr2:14612106-14612165	Arabidopsis thaliana ABC transporter C family member 2 (MRP2) mRNA, complete cds [NM_129020]	GO:0000325(plant-type vacuole)|GO:0005773(vacuole)|GO:0005774(vacuolar membrane)|GO:0042626(ATPase activity, coupled to transmembrane movement of substances)	TCGCTTGAGGAACATAATATCTCTAGAGAGGGATGGTTGTCATCACTCTATAGAATGGTA
A_84_P11622	ref|Arabidopsis thaliana amino acid permease, putative (AT2G21050) mRNA, complete cds [NM_127675]	-1.47324	10.3143	-2.41651	0.0468381	0.0971212	-4.97446	A_84_P11622	FALSE	NM_127675	NM_127675	816640	AT2G21050	LAX2	auxin transporter-like protein 2	At.438	NA	ref|NM_127675|ta|TA38497_3702|tc|TC365524	chr2:9036292-9036351	Arabidopsis thaliana auxin transporter-like protein 2 (LAX2) mRNA, complete cds [NM_127675]	GO:0005215(transporter activity)|GO:0006865(amino acid transport)|GO:0009624(response to nematode)|GO:0015171(amino acid transmembrane transporter activity)|GO:0016020(membrane)|GO:0048829(root cap development)	GTTCGGTGGTTGGGCTAGTATGATCAATTTTGTACACCAGATTGACACCTTTGGCCTCTT
A_84_P11626	ref|Arabidopsis thaliana NHL12 (NHL12) mRNA, complete cds [NM_129155]	1.84176	9.73218	11.6652	8.6017e-06	0.000297271	4.30286	A_84_P11626	FALSE	NM_129155	NM_129155	818169	AT2G35960	NHL12	NDR1/HIN1-like 12 protein	At.37608	NA	ref|NM_129155|gb|DR373050|ta|TA42693_3702|tc|TC376007	chr2:15107495-15107554	Arabidopsis thaliana NDR1/HIN1-like 12 protein (NHL12) mRNA, complete cds [NM_129155]	GO:0003674(molecular_function)|GO:0005575(cellular_component)|GO:0008150(biological_process)	CATAAAGAAGACAACGTTTGGTCTCCTTTCGTTTATGGAAACTCCGTCCCTATCGCTCCT
A_84_P11628	ref|Arabidopsis thaliana E2F3 (E2F TRANSCRIPTION FACTOR 3); DNA binding / transcription factor (E2F3) mRNA, complete cds [NM_201881]	1.36826	7.3312	5.85315	0.000663576	0.00442822	-0.403842	A_84_P11628	FALSE	NM_201881	NM_201881	818174	AT2G36010	E2F3	E2F transcription factor 3	At.10190	NA	ref|NM_201881|ref|NM_201882|ref|NM_129160|gb|AF242582	chr2:15122679-15122833	Arabidopsis thaliana E2F transcription factor 3 (E2F3) mRNA, complete cds [NM_201881]	GO:0003677(DNA binding)|GO:0003700(sequence-specific DNA binding transcription factor activity)|GO:0005515(protein binding)|GO:0005667(transcription factor complex)|GO:0006355(regulation of transcription, DNA-dependent)|GO:0009507(chloroplast)|GO:0045893(positive regulation of transcription, DNA-dependent)|GO:0051446(positive regulation of meiotic cell cycle)	ACGGATATTTGGAAAACTGACTCTGGTATCGATTGGGATTATGGAATAGCCGACGTGAGT
A_84_P11635	ref|Arabidopsis thaliana thiol methyltransferase, putative (AT2G43910) mRNA, complete cds [NM_001084584]	1.68006	12.7454	13.5884	3.12185e-06	0.000164342	5.36103	A_84_P11635	FALSE	NM_001084584	NM_001084584	818995	AT2G43910	HOL1	thiocyanate methyltransferase 1	At.19489	NA	ref|NM_001084584|ref|NM_001161105|ref|NM_129953|gb|BX820585	chr2:18185236-18185065	Arabidopsis thaliana thiocyanate methyltransferase 1 (HOL1) mRNA, complete cds [NM_001084584]	GO:0005886(plasma membrane)|GO:0006952(defense response)|GO:0008119(thiopurine S-methyltransferase activity)|GO:0008152(metabolic process)|GO:0008168(methyltransferase activity)|GO:0018708(thiol S-methyltransferase activity)|GO:0019762(glucosinolate catabolic process)	GACCTCCCTACAAAGTAGATGTCTCTACCTTCGAAGAGGTGTTGGTGCCTATAGGATTTA
A_84_P11641	ref|Arabidopsis thaliana RLK (receptor lectin kinase); kinase (RLK) mRNA, complete cds [NM_129327]	1.24299	12.8632	5.17293	0.00135107	0.00718769	-1.18229	A_84_P11641	FALSE	NM_129327	NM_129327	818348	AT2G37710	RLK	receptor lectin kinase	At.12798	NA	ref|NM_129327|ta|TA42857_3702|ta|AI996068|tc|TC361405	chr2:15815030-15814971	Arabidopsis thaliana receptor lectin kinase (RLK) mRNA, complete cds [NM_129327]	GO:0005886(plasma membrane)|GO:0009751(response to salicylic acid stimulus)|GO:0016301(kinase activity)	ATTTAGTGAATTAGGAATGTCGTATTCCTCCTCCGTATTCAAAGGGTTTACCGGTGGATC
A_84_P11644	ref|Arabidopsis thaliana nodulin MtN21 family protein (AT2G37460) mRNA, complete cds [NM_129301]	2.04374	9.69161	7.8855	0.000107991	0.00136635	1.58218	A_84_P11644	FALSE	NM_129301	NM_129301	818323	AT2G37460	AT2G37460	nodulin MtN21 /EamA-like transporter-like protein	At.19949	NA	ref|NM_129301|ta|TA39827_3702|ta|BP589646|tc|TC369376	chr2:15726757-15726698	Arabidopsis thaliana nodulin MtN21 /EamA-like transporter-like protein (AT2G37460) mRNA, complete cds [NM_129301]	GO:0016020(membrane)	AAGCGGAAACGGGAAGGATAATGTTGATCATGAAGTCATTACTATAAGCAAGCAAGGAGA
A_84_P11645	ref|Arabidopsis thaliana CAX1 (cation exchanger 1); calcium ion transmembrane transporter/ calcium:cation antiporter/ calcium:hydrogen antiporter (CAX1) mRNA, complete cds [NM_179961]	2.51352	14.5746	7.93393	0.000103912	0.00133189	1.62413	A_84_P11645	FALSE	NM_179961	NM_179961	818395	AT2G38170	CAX1	vacuolar cation/proton exchanger 1	At.12459	NA	ref|NM_179961|ref|NM_129373|ta|TA25754_3702|ta|TA25762_3702	chr2:15989488-15989429	Arabidopsis thaliana vacuolar cation/proton exchanger 1 (CAX1) mRNA, complete cds [NM_179961]	GO:0005515(protein binding)|GO:0005773(vacuole)|GO:0005774(vacuolar membrane)|GO:0006816(calcium ion transport)|GO:0006882(cellular zinc ion homeostasis)|GO:0009631(cold acclimation)|GO:0009651(response to salt stress)|GO:0009705(plant-type vacuole membrane)|GO:0015085(calcium ion transmembrane transporter activity)|GO:0015368(calcium:cation antiporter activity)|GO:0015369(calcium:hydrogen antipo…	GGACATCAAGCGATGAACAATGTCGTCACTGCAACAGGAGGAGGAGTTTTCTCATCTTAA
A_84_P116532	ref|Arabidopsis thaliana unknown protein (AT5G16060) mRNA, complete cds [NM_121611]	-1.22193	11.515	-4.80889	0.00202731	0.0095708	-1.62569	A_84_P116532	FALSE	NM_121611	NM_121611	831463	AT5G16060	AT5G16060	cytochrome c oxidase biogenesis protein Cmc1-like protein	At.66728	NA	ref|NM_121611	chr5:5247148-5247207	Arabidopsis thaliana cytochrome c oxidase biogenesis protein Cmc1-like protein (AT5G16060) mRNA, complete cds [NM_121611]	GO:0003674(molecular_function)|GO:0005575(cellular_component)|GO:0008150(biological_process)	AGGAAATGAAGAGAGCGTATATGGTTCAAGAAGAGGGTAAAGTCTCAGCCTCGGCCATAT
A_84_P11655	ref|Arabidopsis thaliana protein kinase family protein (AT2G34290) mRNA, complete cds [NM_128980]	1.29104	4.53027	3.00248	0.0202226	0.0509447	-4.10236	A_84_P11655	FALSE	NM_128980	NM_128980	817990	AT2G34290	AT2G34290	protein kinase family protein	At.70380	NA	ref|NM_128980|ta|DQ056565|tc|TC378766	chr2:14473024-14472965	Arabidopsis thaliana protein kinase family protein (AT2G34290) mRNA, complete cds [NM_128980]	GO:0004672(protein kinase activity)|GO:0004674(protein serine/threonine kinase activity)|GO:0005524(ATP binding)|GO:0006468(protein phosphorylation)|GO:0016301(kinase activity)	TCCTTGTTTTCCCTGGTTCTGTCTGCGATCTCAAATTGAAGATTTCTGATTTTGGGTTGT
A_84_P11656	ref|Arabidopsis thaliana ferredoxin thioredoxin reductase catalytic beta chain family protein (AT2G04700) mRNA, complete cds [NM_126500]	1.00977	13.7236	5.96471	0.00059381	0.00411716	-0.282137	A_84_P11656	FALSE	NM_126500	NM_126500	815013	AT2G04700	AT2G04700	Ferredoxin-thioredoxin reductase catalytic chain	At.27480	NA	ref|NM_126500|gb|AY063795|ta|TA34191_3702|ta|BP669508	chr2:1648130-1648337	Arabidopsis thaliana Ferredoxin-thioredoxin reductase catalytic chain (AT2G04700) mRNA, complete cds [NM_126500]	GO:0008937(ferredoxin-NAD(P) reductase activity)|GO:0009507(chloroplast)|GO:0030385(ferredoxin:thioredoxin reductase activity)|GO:0055114(oxidation-reduction process)	ATGATTTCGCTGGAAAAGATCAGACGATTACATCGGATGAAATAAAAGAAACTACAGCTA
A_84_P11657	tc|GB|AC006067.4|AAD15474.1 putative retroelement pol polyprotein [Arabidopsis thaliana] [NP454884]	2.11534	4.86315	7.07733	0.000211619	0.00207214	0.847679	A_84_P11657	FALSE			NA					NA	tc|NP454884	chr2:6120388-6120447	GB		CACTGAAAAGGGTCGCTCTCCATGGCACTTATTTTACTCTCGATGCGAGCAATTCGGGCC
A_84_P11663	ref|Arabidopsis thaliana PAP10 (PURPLE ACID PHOSPHATASE 10); acid phosphatase/ protein serine/threonine phosphatase (PAP10) mRNA, complete cds [NM_179629]	1.31782	12.4727	7.65355	0.000130216	0.00153743	1.37812	A_84_P11663	FALSE	NM_179629	NM_179629	816141	AT2G16430	PAP10	purple acid phosphatase 10	At.14307	NA	ref|NM_179629|ref|NM_127196|ta|TA37784_3702|ta|TA37783_3702	chr2:7120571-7120512	Arabidopsis thaliana purple acid phosphatase 10 (PAP10) mRNA, complete cds [NM_179629]	GO:0003993(acid phosphatase activity)|GO:0004722(protein serine/threonine phosphatase activity)|GO:0005618(cell wall)|GO:0005829(cytosol)|GO:0008150(biological_process)|GO:0009505(plant-type cell wall)|GO:0009506(plasmodesma)	GGGTGACAGAATGTGGTTTTATAACAGATTTTGGCATCCTGTTGATGATTCTCCTTCTTG
A_84_P11678	ref|Arabidopsis thaliana SPL3 (SQUAMOSA PROMOTER BINDING PROTEIN-LIKE 3); DNA binding / transcription factor (SPL3) mRNA, complete cds [NM_128940]	-2.43247	11.2641	-9.85991	2.58713e-05	0.000579968	3.12953	A_84_P11678	FALSE	NM_128940	NM_128940	817948	AT2G33810	SPL3	squamosa promoter-binding-like protein 3	At.25364	NA	ref|NM_128940|ta|TA38322_3702|ta|AI992727|ta|N37626	chr2:14305528-14305587	Arabidopsis thaliana squamosa promoter-binding-like protein 3 (SPL3) mRNA, complete cds [NM_128940]	GO:0003677(DNA binding)|GO:0003700(sequence-specific DNA binding transcription factor activity)|GO:0005634(nucleus)|GO:0009908(flower development)|GO:0009911(positive regulation of flower development)|GO:0010229(inflorescence development)|GO:0010321(regulation of vegetative phase change)	ATGAGCAAAGCCAAACAGTACCACAAACGACACAAAGTCTGCCAGTTTCATGCCAAAGCT
A_84_P11682	ref|Arabidopsis thaliana ISU2 (ISCU-LIKE 2); structural molecule (ISU2) mRNA, complete cds [NM_110967]	-1.27206	4.30002	-4.17252	0.0043137	0.016344	-2.44736	A_84_P11682	FALSE	NM_110967	NM_110967	821316	AT3G01020	ISU2	protein ISCU-like 2	At.53150	NA	ref|NM_110967|gb|AJ866968|ta|TA52526_3702|tc|TC381704	chr3:5546-5760	Arabidopsis thaliana protein ISCU-like 2 (ISU2) mRNA, complete cds [NM_110967]	GO:0005198(structural molecule activity)|GO:0005739(mitochondrion)|GO:0016226(iron-sulfur cluster assembly)	GATCAAGGGCAAAACCTTAGACGAAGTTATGACCATCAAGAACGCGGAAATCGCTAAGCA
A_84_P11685	ref|Arabidopsis thaliana CYP38 (cyclophilin 38); peptidyl-prolyl cis-trans isomerase (CYP38) mRNA, complete cds [NM_001125078]	2.23953	13.8894	13.7378	2.90199e-06	0.000157046	5.43629	A_84_P11685	FALSE	NM_001125078	NM_001125078	821137	AT3G01480	CYP38	peptidyl-prolyl cis-trans isomerase CYP38	At.20535	NA	ref|NM_001125078|ref|NM_111014|ta|TA33697_3702|ta|TA33698_3702	chr3:190602-190661	Arabidopsis thaliana peptidyl-prolyl cis-trans isomerase CYP38 (CYP38) mRNA, complete cds [NM_001125078]	GO:0003755(peptidyl-prolyl cis-trans isomerase activity)|GO:0006457(protein folding)|GO:0009507(chloroplast)|GO:0009535(chloroplast thylakoid membrane)|GO:0009543(chloroplast thylakoid lumen)|GO:0009570(chloroplast stroma)|GO:0009579(thylakoid)|GO:0031977(thylakoid lumen)|GO:0042742(defense response to bacterium)	TGTTATCGAATCCATTCAAGTTGTCTCCGGTTTAGAGAACCTCGCTAACCCGAGTTACAA
A_84_P11694	ref|Arabidopsis thaliana calmodulin-related protein, putative (AT3G01830) mRNA, complete cds [NM_111049]	-5.04013	12.2155	-9.7907	2.70814e-05	0.000591604	3.08039	A_84_P11694	FALSE	NM_111049	NM_111049	820033	AT3G01830	AT3G01830	putative calcium-binding protein CML40	At.41224	NA	ref|NM_111049|ta|TA40245_3702	chr3:296474-296533	Arabidopsis thaliana putative calcium-binding protein CML40 (AT3G01830) mRNA, complete cds [NM_111049]	GO:0005509(calcium ion binding)|GO:0005575(cellular_component)|GO:0008150(biological_process)	TGCGAGGTTATGATTTCCCAATTCGATATTAATAGGGATGGAATTATCAACTTTGATGAG
A_84_P11699	ref|Arabidopsis thaliana nucleic acid binding / zinc ion binding (AT3G06410) mRNA, complete cds [NM_111516]	1.00629	9.99032	7.53367	0.000143701	0.00163148	1.27059	A_84_P11699	FALSE	NM_111516	NM_111516	819815	AT3G06410	AT3G06410	zinc finger CCCH domain-containing protein 34	At.27771	NA	ref|NM_111516|gb|AK230312|ta|TA44770_3702|tc|TC364553	chr3:1947760-1947701	Arabidopsis thaliana zinc finger CCCH domain-containing protein 34 (AT3G06410) mRNA, complete cds [NM_111516]	GO:0003676(nucleic acid binding)|GO:0008150(biological_process)|GO:0008270(zinc ion binding)	TCTGCAAGTTTGGACCGGCGTGTAAGTTTGATCACTCAATGAGTTCTTCGCTTAGCTACA
A_84_P11700	ref|Arabidopsis thaliana UGT72B3 (UDP-GLUCOSYL TRANSFERASE 72B3); UDP-glycosyltransferase/ quercetin 3-O-glucosyltransferase/ transferase, transferring_ (UGT72B3) mRNA, complete cds [NM_100024]	2.19279	9.69763	9.90547	2.51085e-05	0.000572175	3.16168	A_84_P11700	FALSE	NM_100024	NM_100024	837503	AT1G01420	UGT72B3	hydroquinone glucosyltransferase	At.49834	NA	ref|NM_100024|ta|TA50869_3702|tc|TC367825	chr1:154662-154603	Arabidopsis thaliana hydroquinone glucosyltransferase (UGT72B3) mRNA, complete cds [NM_100024]	GO:0005575(cellular_component)|GO:0008152(metabolic process)|GO:0008194(UDP-glycosyltransferase activity)|GO:0016757(transferase activity, transferring glycosyl groups)|GO:0080043(quercetin 3-O-glucosyltransferase activity)	GGACGATGGATTCTCTACCAAATCGCTTAATGAAGTTTCGTTGAAGTGGAAAGCCCACCA
A_84_P117012	ref|Arabidopsis thaliana myb family transcription factor (AT1G49010) mRNA, complete cds [NM_103794]	1.85736	11.0101	10.2619	1.99487e-05	0.000499215	3.40835	A_84_P117012	FALSE	NM_103794	NM_103794	841324	AT1G49010	AT1G49010	myb/SANT-like DNA-binding domain-containing protein	At.38318	NA	ref|NM_103794|ta|TA46679_3702|tc|TC372402	chr1:18133845-18133904	Arabidopsis thaliana myb/SANT-like DNA-binding domain-containing protein (AT1G49010) mRNA, complete cds [NM_103794]	GO:0003677(DNA binding)|GO:0003700(sequence-specific DNA binding transcription factor activity)|GO:0009651(response to salt stress)|GO:0009733(response to auxin stimulus)|GO:0009739(response to gibberellin stimulus)|GO:0009751(response to salicylic acid stimulus)|GO:0009753(response to jasmonic acid stimulus)|GO:0046686(response to cadmium ion)	ATCGAATAGCGAAACTGCGGCAAATAATAATGTACAGCAGAGGAATCTGTTTTTCCATTT
A_84_P11703	ref|Arabidopsis thaliana ribose 5-phosphate isomerase-related (AT3G04790) mRNA, complete cds [NM_111351]	2.11588	14.5335	18.3176	4.18317e-07	4.26043e-05	7.36909	A_84_P11703	FALSE	NM_111351	NM_111351	819639	AT3G04790	AT3G04790	ribose 5-phosphate isomerase A	At.75161	NA	ref|NM_111351|gb|AY045785|ta|TA31110_3702|ta|DR376994	chr3:1314121-1314180	Arabidopsis thaliana ribose 5-phosphate isomerase A (AT3G04790) mRNA, complete cds [NM_111351]	GO:0004751(ribose-5-phosphate isomerase activity)|GO:0009507(chloroplast)|GO:0009535(chloroplast thylakoid membrane)|GO:0009570(chloroplast stroma)|GO:0009579(thylakoid)|GO:0009941(chloroplast envelope)|GO:0019253(reductive pentose-phosphate cycle)|GO:0042742(defense response to bacterium)	CATGGTCTGTTTCTCGGAATGGCTACTTCTGTCATTATCGCTGGAAAGAATGGCGTTGAA
A_84_P11705	ref|Arabidopsis thaliana MES17 (METHYL ESTERASE 17); hydrolase/ hydrolase, acting on ester bonds / methyl indole-3-acetate esterase (MES17) mRNA, complete cds [NM_111924]	-1.67606	10.0104	-2.87434	0.0242275	0.0584801	-4.29219	A_84_P11705	FALSE	NM_111924	NM_111924	820257	AT3G10870	MES17	methyl esterase 17	At.27113	NA	ref|NM_111924|gb|AY063992|ta|TA49096_3702|tc|TC374154	chr3:3401292-3401233	Arabidopsis thaliana methyl esterase 17 (MES17) mRNA, complete cds [NM_111924]	GO:0005575(cellular_component)|GO:0016787(hydrolase activity)|GO:0016788(hydrolase activity, acting on ester bonds)|GO:0033473(indoleacetic acid conjugate metabolic process)|GO:0048367(shoot development)|GO:0080030(methyl indole-3-acetate esterase activity)	TCTCTAACCCTTTTGTTCTCTTTGGTTTACTCATCAAAGCTGCCGTTTCCGTCGGTTCTA
A_84_P117052	ref|Arabidopsis thaliana unknown protein (AT3G25640) mRNA, complete cds [NM_113462]	-1.82457	8.60785	-3.69955	0.00786314	0.0254397	-3.09589	A_84_P117052	FALSE	NM_113462	NM_113462	822151	AT3G25640	AT3G25640	hypothetical protein	At.37346	NA	ref|NM_113462|gb|BT002833|ta|TA42030_3702|tc|TC373688	chr3:9334505-9334564	Arabidopsis thaliana uncharacterized protein (AT3G25640) mRNA, complete cds [NM_113462]	GO:0003674(molecular_function)|GO:0008150(biological_process)|GO:0009506(plasmodesma)	AGGCGTTTTACATGATGAACCCTGATGTGTCAAGTGGTGGACCTGAGCTTAGTGTGTATT
A_84_P11707	ref|Arabidopsis thaliana amine oxidase family protein (AT3G09580) mRNA, complete cds [NM_111792]	1.95443	12.3389	14.5481	1.97742e-06	0.000125078	5.82909	A_84_P11707	FALSE	NM_111792	NM_111792	820115	AT3G09580	AT3G09580	FAD/NAD(P)-binding oxidoreductase domain-containing protein	At.27109	NA	ref|NM_111792|ta|TA41922_3702|ta|TA41923_3702|tc|TC367011	chr3:2942728-2942669	Arabidopsis thaliana FAD/NAD(P)-binding oxidoreductase domain-containing protein (AT3G09580) mRNA, complete cds [NM_111792]	GO:0009507(chloroplast)|GO:0009941(chloroplast envelope)	GTCGGGTCTTTACTTGAGCGGTGATTACATGACTTCTGCTACATTTGATGGAGCTTTGGT
A_84_P117122	ref|Arabidopsis thaliana unknown protein (AT3G28430) mRNA, complete cds [NM_113763]	1.06413	9.3222	7.27488	0.000178549	0.00187028	1.03344	A_84_P117122	FALSE	NM_113763	NM_113763	822473	AT3G28430	AT3G28430	hypothetical protein	At.8200	NA	ref|NM_113763|gb|AY062117|ta|TA41767_3702|tc|TC358966	chr3:10657110-10657051	Arabidopsis thaliana uncharacterized protein (AT3G28430) mRNA, complete cds [NM_113763]	GO:0003674(molecular_function)|GO:0005739(mitochondrion)|GO:0008150(biological_process)	ATGTATCAAGATATTGTAGGTTTGCGACATATGGAGATTCTCATTTCATTAATGAGCTCC
A_84_P117132	ref|Arabidopsis thaliana permease, cytosine/purines, uracil, thiamine, allantoin family protein (AT5G03555) mRNA, complete cds [NM_120436]	2.6244	11.437	10.2598	1.99744e-05	0.000499304	3.40698	A_84_P117132	FALSE	NM_120436	NM_120436	831791	AT5G03555	AT5G03555	nucleobase:cation symporter-1, NCS1 family	At.4879	NA	ref|NM_120436|ta|TA34254_3702|tc|TC364334	chr5:898408-898349	Arabidopsis thaliana nucleobase:cation symporter-1, NCS1 family (AT5G03555) mRNA, complete cds [NM_120436]	GO:0015205(nucleobase transmembrane transporter activity)|GO:0015931(nucleobase, nucleoside, nucleotide and nucleic acid transport)|GO:0016020(membrane)|GO:0055085(transmembrane transport)	TCGTCTGGGAAGGAAACAGAGCTCGTTGTCTTCTTCTTCACATCCGCTTTTGTAAATCTT
A_84_P11714	ref|Arabidopsis thaliana disease resistance protein (TIR-NBS class), putative (AT3G04210) mRNA, complete cds [NM_111292]	1.45859	13.9686	5.87232	0.000650961	0.00437457	-0.382814	A_84_P11714	FALSE	NM_111292	NM_111292	819576	AT3G04210	AT3G04210	TIR-NBS class disease resistance protein	At.18791	NA	ref|NM_111292|gb|AY057522|ta|TA42478_3702|tc|TC388228	chr3:1106308-1106249	Arabidopsis thaliana TIR-NBS class disease resistance protein (AT3G04210) mRNA, complete cds [NM_111292]	GO:0004888(transmembrane receptor activity)|GO:0005524(ATP binding)|GO:0006952(defense response)|GO:0007165(signal transduction)|GO:0012505(endomembrane system)|GO:0031224(intrinsic to membrane)|GO:0045087(innate immune response)	GCTAGTGTTTATGAAACAAGTATAAAAGAAGAGGTGGATTCGTCCGCGGAGTCGTTGAAT
A_84_P117182	ref|Arabidopsis thaliana RCI2B (RARE-COLD-INDUCIBLE 2B) (RCI2B) mRNA, complete cds [NM_111463]	-3.63197	10.161	-7.42579	0.000157198	0.00172569	1.17257	A_84_P117182	FALSE	NM_111463	NM_111463	819758	AT3G05890	RCI2B	Hydrophobic protein RCI2B	At.22481	NA	ref|NM_111463|gb|AK176253|ta|TA40590_3702|ta|CB265219	chr3:1757739-1757680	Arabidopsis thaliana Hydrophobic protein RCI2B (RCI2B) mRNA, complete cds [NM_111463]	GO:0009409(response to cold)|GO:0016021(integral to membrane)	CGTCGTGCTCTTCTCCCTTTGGGACTGATTCATCATTTATTTTATGTTATGAGCAATTGT
A_84_P11722	ref|Arabidopsis thaliana F-box family protein (AT3G17500) mRNA, complete cds [NM_112630]	1.56928	3.78836	3.50401	0.0101778	0.0307053	-3.37279	A_84_P11722	FALSE	NM_112630	NM_112630	821015	AT3G17500	AT3G17500	F-box associated protein	At.53354	NA	ref|NM_112630|tc|TC373079	chr3:5988408-5988467	Arabidopsis thaliana F-box associated protein (AT3G17500) mRNA, complete cds [NM_112630]	GO:0003674(molecular_function)|GO:0005575(cellular_component)|GO:0008150(biological_process)	AGATGTAGACATTGGTGGTCGTGCTATGTTATCGTATGACAGTTTCTTCATCGACAAGGA
A_84_P11723	ref|Arabidopsis thaliana TSO1 (CHINESE FOR 'UGLY'); transcription factor (TSO1) mRNA, complete cds [NM_113177]	1.12421	10.5648	4.46902	0.00301191	0.012625	-2.05713	A_84_P11723	FALSE	NM_113177	NM_113177	821849	AT3G22780	TSO1	Tesmin/TSO1-like CXC domain-containing protein	At.24953	NA	ref|NM_113177|gb|AF206324|ta|TA37161_3702	chr3:8051975-8052034	Arabidopsis thaliana Tesmin/TSO1-like CXC domain-containing protein (TSO1) mRNA, complete cds [NM_113177]	GO:0003700(sequence-specific DNA binding transcription factor activity)|GO:0005634(nucleus)|GO:0009934(regulation of meristem structural organization)	TCAATCCTAAGGAGAAGAGGTAATGGCCGGAAGCTGATACTACGGTCTATTCCAGCATTT
A_84_P11731	ref|Arabidopsis thaliana MBF1C (MULTIPROTEIN BRIDGING FACTOR 1C); DNA binding / transcription coactivator/ transcription factor (MBF1C) mRNA, complete cds [NM_113358]	-2.72597	12.7665	-7.1521	0.00019835	0.00199364	0.91848	A_84_P11731	FALSE	NM_113358	NM_113358	822041	AT3G24500	MBF1C	multiprotein-bridging factor 1c	At.37513	NA	ref|NM_113358|gb|AK227957|ta|TA36632_3702|ta|AU226643	chr3:8919116-8919175	Arabidopsis thaliana multiprotein-bridging factor 1c (MBF1C) mRNA, complete cds [NM_113358]	GO:0003677(DNA binding)|GO:0003700(sequence-specific DNA binding transcription factor activity)|GO:0003713(transcription coactivator activity)|GO:0005730(nucleolus)|GO:0006351(transcription, DNA-dependent)|GO:0009408(response to heat)|GO:0009414(response to water deprivation)|GO:0009723(response to ethylene stimulus)|GO:0009737(response to abscisic acid stimulus)|GO:0009873(ethylene mediated sign…	ATGGTAAAGCTGTTCCTAATCAGGCTGTGCTTGCGAAGATGGAGAAGGTTCTAGGTGTTA
A_84_P11741	ref|Arabidopsis thaliana ER lumen protein retaining receptor family protein (AT3G25160) mRNA, complete cds [NM_113420]	1.37579	6.54348	4.40838	0.00323806	0.0132899	-2.13588	A_84_P11741	FALSE	NM_113420	NM_113420	822107	AT3G25160	AT3G25160	ER lumen protein retaining receptor family protein	At.37417	NA	ref|NM_113420|ta|TA47455_3702|ta|BE522235|tc|TC375190	chr3:9160509-9160360	Arabidopsis thaliana ER lumen protein retaining receptor family protein (AT3G25160) mRNA, complete cds [NM_113420]	GO:0004872(receptor activity)|GO:0006621(protein retention in ER lumen)|GO:0015031(protein transport)|GO:0016021(integral to membrane)|GO:0046923(ER retention sequence binding)	AAACTTTCATCCTCGCCGACTTTTGCTACTACTATGTCAAAAGTGTTATGGAGGGTCAGC
A_84_P11745	ref|Arabidopsis thaliana CM1 (CHORISMATE MUTASE 1); L-ascorbate peroxidase/ chorismate mutase (CM1) mRNA, complete cds [NM_113844]	1.14328	10.611	7.56792	0.000139694	0.00160288	1.30146	A_84_P11745	FALSE	NM_113844	NM_113844	822573	AT3G29200	CM1	chorismate mutase 1	At.11	NA	ref|NM_113844|ta|TA41663_3702|ta|BX836284|tc|TC371785	chr3:11164659-11164600	Arabidopsis thaliana chorismate mutase 1 (CM1) mRNA, complete cds [NM_113844]	GO:0004106(chorismate mutase activity)|GO:0005829(cytosol)|GO:0009073(aromatic amino acid family biosynthetic process)|GO:0009536(plastid)|GO:0016688(L-ascorbate peroxidase activity)	GGTGACTTATATGGAGATTGGATCATGCCTTTAACAAAAGAGGTTCAAGTGGAGTACTTG
A_84_P11746	ref|Arabidopsis thaliana pectate lyase family protein (AT3G27400) mRNA, complete cds [NM_113655]	-1.18514	7.68474	-3.38429	0.0119524	0.0344676	-3.54458	A_84_P11746	FALSE	NM_113655	NM_113655	822361	AT3G27400	AT3G27400	pectate lyase	At.23327	NA	ref|NM_113655|ta|TA52539_3702|tc|NP214388|tc|TC382258	chr3:10142827-10142886	Arabidopsis thaliana pectate lyase (AT3G27400) mRNA, complete cds [NM_113655]	GO:0008150(biological_process)|GO:0012505(endomembrane system)|GO:0030570(pectate lyase activity)	AAAGCAAATGGAGAGATTGGAATTGGAGATCGGAAGGCGATATGTTGTTGAACGGAGCTT
[truncated: 11,033 more rows]

## Sheet: up DEPs
ProbeName	Description	logFC	AveExpr	t	P.Value	adj.P.Val	B	SPOT_ID	CONTROL_TYPE	REFSEQ	GB_ACC	GENE	TAIR.Gene.Locus.ID	GENE_SYMBOL	GENE_NAME	UNIGENE_ID	ENSEMBL_ID	ACCESSION_STRING	CHROMOSOMAL_LOCATION	DESCRIPTION	GO_ID	SEQUENCE
[truncated: 6,632 more rows]

## Sheet: down DEPs
ProbeName	Description	logFC	AveExpr	t	P.Value	adj.P.Val	B	SPOT_ID	CONTROL_TYPE	REFSEQ	GB_ACC	GENE	TAIR.Gene.Locus.ID	GENE_SYMBOL	GENE_NAME	UNIGENE_ID	ENSEMBL_ID	ACCESSION_STRING	CHROMOSOMAL_LOCATION	DESCRIPTION	GO_ID	SEQUENCE
[truncated: 4,984 more rows]

[truncated: 2 more sheets: all probes, flowering-related probes]
