# Supplementary material for: The function of OsbHLH068 is partially redundant with its homolog, AtbHLH112, in the regulation of the salt stress response but has opposite functions to control flowering in Arabidopsis
Source: Plant Mol Biol. 2017 Jun 19;94(4):531–48. doi: 10.1007/s11103-017-0624-6 (PMC5504132; doi:10.1007/s11103-017-0624-6)
Supplement: Supplementary file 6 — Supplementary material 6 (XLSX 297 KB) [file 11103_2017_624_MOESM6_ESM.xlsx]

## Sheet: Common DEPs (all)
Chang.ProbeName	Chang.SystematicName	Chang.logFC	Chang.AveExpr	Chang.t	Chang.P.Value	Chang.adj.P.Val	Chang.B	GSE60260.Row	GSE60260.Col	GSE60260.Start	GSE60260.Sequence	GSE60260.ProbeUID	GSE60260.ControlType	GSE60260.ProbeName	GSE60260.GeneName	GSE60260.SystematicName	GSE60260.Description	GSE60260.logFC	GSE60260.AveExpr	GSE60260.t	GSE60260.P.Value	GSE60260.adj.P.Val	GSE60260.B	ProbeName	GeneSymbol	Description	GenbankAccession	ControlType	TAIR.Gene.Locus.ID	Sequence	TargetID	TIGRID	UniGeneID	RefSeqAccession	EntrezGeneID	EnsemblID	GeneName	Chromosome.End.Index_Avadis_	Chromosome.Number_Avadis_	Chromosome.Start.Index_Avadis_	Chromosome.Strand_Avadis_	Cytoband	GenomicCoordinates	Go	X
A_84_P17343	NM_130048	-1.61902	7.6424	-5.54611	0.000789545	0.0415487	-0.128695	322	35	669	GAGTCTAGTTTGGTTGTACCGGAGTTGGATTTCACGGTGGATCAGTTTTACTTCGATGGT	26453	0	A_84_P17343	ERF13	NM_130048	ref|Arabidopsis thaliana ERF13 (ETHYLENE-RESPONSIVE ELEMENT BINDING FACTOR 13); DNA binding / transcription factor (ERF13) mRNA, complete cds [NM_130048]	-6.90715	12.0263	-47.4919	6.24335e-10	2.14368e-05	12.1278	A_84_P17343	ERF13	Arabidopsis thaliana ERF13 (ETHYLENE-RESPONSIVE ELEMENT BINDING FACTOR 13); DNA binding / transcription factor (ERF13) mRNA, complete cds [NM_130048]	NM_130048	FALSE	AT2G44840	GAGTCTAGTTTGGTTGTACCGGAGTTGGATTTCACGGTGGATCAGTTTTACTTCGATGGT	tair|At2g44840.1	TC327516	At.29014	NM_130048	819093	NA	ERF13 (ETHYLENE-RESPONSIVE ELEMENT BINDING FACTOR 13); DNA binding / transcription factor	18503144	chr2	18503085	+		chr2:18503085-18503144	GO:0005634|GO:0003700|GO:0003677|GO:0010200|GO:0009873|GO:0006355
A_84_P20998	NM_103210	-3.06331	13.8359	-10.9475	9.70488e-06	0.0068565	4.1322	389	9	945	AGGGACTGAATGGGAGAAAATATTTGTTACCGGCTTTGTTTGACCCTAAAACAGATTCTT	32040	0	A_84_P20998	PHI-1	NM_103210	ref|Arabidopsis thaliana PHI-1 (PHOSPHATE-INDUCED 1) (PHI-1) mRNA, complete cds [NM_103210]	-6.04341	12.3625	-38.9227	2.44979e-09	2.14368e-05	11.3934	A_84_P20998	PHI-1	Arabidopsis thaliana PHI-1 (PHOSPHATE-INDUCED 1) (PHI-1) mRNA, complete cds [NM_103210]	NM_103210	FALSE	AT1G35140	AGGGACTGAATGGGAGAAAATATTTGTTACCGGCTTTGTTTGACCCTAAAACAGATTCTT	tair|At1g35140.1	TC317829	At.24168	NM_103210	840399	NA	PHI-1 (PHOSPHATE-INDUCED 1)	12852979	chr1	12852920	+		chr1:12852920-12852979	GO:0009505|GO:0008150|GO:0003674
A_84_P97916	NM_119124	-1.7008	9.46957	-6.88352	0.00020854	0.0234502	1.22156	269	27	1851	AACATTTTAGGGATTGGTTGGATACAGAAAGAATAGTTGAATTGAGAGTAGAAGTGGCTG	22115	0	A_84_P97916	AT4G29780	NM_119124	ref|Arabidopsis thaliana unknown protein (AT4G29780) mRNA, complete cds [NM_119124]	-5.99022	12.2161	-37.4597	3.18669e-09	2.14368e-05	11.2344	A_84_P97916	AT4G29780	Arabidopsis thaliana unknown protein (AT4G29780) mRNA, complete cds [NM_119124]	NM_119124	FALSE	AT4G29780	AACATTTTAGGGATTGGTTGGATACAGAAAGAATAGTTGAATTGAGAGTAGAAGTGGCTG	tair|At4g29780.1	TC342592	At.3318	NM_119124	829100	NA	hypothetical protein	14581620	chr4	14581561	+		chr4:14581561-14581620	GO:0005575
A_84_P766690	NM_120837	-3.44596	7.80416	-2.47474	0.0416833	0.210765	-4.20492	449	56	389	AGCAGAATCGGGGAAATACGATTAGGCGTTTCCTAATTTGGGATGATGTATGAAGGAACT	37105	0	A_84_P766690	GRP19	NM_120837	ref|Arabidopsis thaliana GRP19 (GLYCINE-RICH PROTEIN 19); lipid binding (GRP19) mRNA, complete cds [NM_120837]	-7.8087	7.73718	-32.9094	7.74682e-09	2.14368e-05	10.6555	A_84_P766690	GRP19	Arabidopsis thaliana GRP19 (GLYCINE-RICH PROTEIN 19); lipid binding (GRP19) mRNA, complete cds [NM_120837]	NM_120837	FALSE	AT5G07550	AGCAGAATCGGGGAAATACGATTAGGCGTTTCCTAATTTGGGATGATGTATGAAGGAACT	AT5G07550.1	TC348482	At.72	NM_120837	830648	NA	GRP19 (GLYCINE-RICH PROTEIN 19); lipid binding	2388571	chr5	2388512	-		chr5:2388571-2388512	GO:0019953|GO:0008289|GO:0005576|GO:0016020|GO:0019915
A_84_P245475	NM_128103	-1.05572	7.40218	-4.21009	0.00375943	0.0733925	-1.74062	374	56	1666	TTTTTGGTCAACGAACGAGCGCATGAATCCTCAGTCAATTATTATATTTATAGGCTAAAG	30805	0	A_84_P245475	AT2G25460	NM_128103	ref|Arabidopsis thaliana unknown protein (AT2G25460) mRNA, complete cds [NM_128103]	-6.08012	9.73731	-32.7553	8.00018e-09	2.14368e-05	10.6334	A_84_P245475	AT2G25460	Arabidopsis thaliana unknown protein (AT2G25460) mRNA, complete cds [NM_128103]	NM_128103	FALSE	AT2G25460	TTTTTGGTCAACGAACGAGCGCATGAATCCTCAGTCAATTATTATATTTATAGGCTAAAG	tair|At2g25460.1	TC331727	At.27352	NM_128103	817084	NA	hypothetical protein	10839967	chr2	10839908	-		chr2:10839967-10839908	GO:0008150|GO:0003674|GO:0005575
A_84_P16568	NM_115442	-1.4101	8.95628	-15.4352	9.00925e-07	0.0043848	6.06567	153	3	1206	CGAATGCAAATAGAACGGTGGCGAATCACGAGTCCTATGATTCACTGACTCAGGTGTTTA	12426	0	A_84_P16568	AT3G55840	NM_115442	ref|Arabidopsis thaliana unknown protein (AT3G55840) mRNA, complete cds [NM_115442]	-5.35241	10.2721	-32.2069	8.98146e-09	2.14368e-05	10.553	A_84_P16568	AT3G55840	Arabidopsis thaliana unknown protein (AT3G55840) mRNA, complete cds [NM_115442]	NM_115442	FALSE	AT3G55840	CGAATGCAAATAGAACGGTGGCGAATCACGAGTCCTATGATTCACTGACTCAGGTGTTTA	tair|At3g55840.1	NP207758	At.70251	NM_115442	824750	NA	hypothetical protein	20728639	chr3	20728580	-		chr3:20728639-20728580	GO:0008150|GO:0003674|GO:0005575
A_84_P217688	NM_106310	-1.0982	11.0933	-7.96437	8.15292e-05	0.0151323	2.14894	350	72	681	GTTCGATCGTTTAGACTGAGACTCTCTACTATATACGAAGGCTCTTCGTTTAATTAGAGC	28847	0	A_84_P217688	AT1G76600	NM_106310	ref|Arabidopsis thaliana unknown protein (AT1G76600) mRNA, complete cds [NM_106310]	-4.44439	12.8246	-31.9308	9.52729e-09	2.14368e-05	10.5116	A_84_P217688	AT1G76600	Arabidopsis thaliana unknown protein (AT1G76600) mRNA, complete cds [NM_106310]	NM_106310	FALSE	AT1G76600	GTTCGATCGTTTAGACTGAGACTCTCTACTATATACGAAGGCTCTTCGTTTAATTAGAGC	tair|At1g76600.1		At.19394	NM_106310	843993	NA	hypothetical protein	28752522	chr1	28752463	+		chr1:28752463-28752522	GO:0005634|GO:0003674|GO:0005730
A_84_P156125	NM_115983	-1.76704	7.33	-4.50535	0.00260465	0.0632749	-1.36031	365	39	649	AATTCTTCGTCTTTGTTCCATAGATTTTCCCAATTTGGAATTGAGGAACAAAGATGTGTG	30111	0	A_84_P156125	BAP1	NM_115983	ref|Arabidopsis thaliana BAP1 (BON ASSOCIATION PROTEIN 1); phospholipid binding / protein binding (BAP1) mRNA, complete cds [NM_115983]	-5.14557	11.4665	-30.7749	1.22652e-08	2.30287e-05	10.3313	A_84_P156125	BAP1	Arabidopsis thaliana BAP1 (BON ASSOCIATION PROTEIN 1); phospholipid binding / protein binding (BAP1) mRNA, complete cds [NM_115983]	NM_115983	FALSE	AT3G61190	AATTCTTCGTCTTTGTTCCATAGATTTTCCCAATTTGGAATTGAGGAACAAAGATGTGTG	tair|At3g61190.1	TC336202	At.26443	NM_115983	825291	NA	BAP1 (BON ASSOCIATION PROTEIN 1); phospholipid binding / protein binding	22661775	chr3	22661716	-		chr3:22661775-22661716	GO:0031348|GO:0009611|GO:0005515|GO:0019725|GO:0016020|GO:0009409|GO:0009266|GO:0005543|GO:0009751|GO:0009408
A_84_P820417	NM_117854	-1.61664	10.0369	-5.2389	0.00110567	0.0464926	-0.47483	201	42	881	TGACCGTTGTTTGAATTCTATTTTTCTGTTTGGGTCAGCTTGTTGTATGCTGACGTGGAA	16492	0	A_84_P820417	ATERF6	NM_117854	ref|Arabidopsis thaliana ATERF6 (ETHYLENE RESPONSIVE ELEMENT BINDING FACTOR 6); DNA binding / transcription factor (ATERF6) mRNA, complete cds [NM_117854]	-5.3338	12.5809	-29.2102	1.75317e-08	2.74265e-05	10.068	A_84_P820417	ATERF6	Arabidopsis thaliana ATERF6 (ETHYLENE RESPONSIVE ELEMENT BINDING FACTOR 6); DNA binding / transcription factor (ATERF6) mRNA, complete cds [NM_117854]	NM_117854	FALSE	AT4G17490	TGACCGTTGTTTGAATTCTATTTTTCTGTTTGGGTCAGCTTGTTGTATGCTGACGTGGAA	TA35634_3702	TC343933	At.24407	NM_117854	827463	NA	ATERF6 (ETHYLENE RESPONSIVE ELEMENT BINDING FACTOR 6); DNA binding / transcription factor	9752998	chr4	9752939	-		chr4:9752998-9752939	GO:0005634|GO:0003700|GO:0003677|GO:0010200|GO:0009873|GO:0006355
A_84_P17582	NM_117199	-1.42167	10.6478	-5.47517	0.00085245	0.0427719	-0.207364	86	60	1383	AACTTGAGGAGGAGACTAAACCGATGGCTGCAACAACTATGATGGCTAAAAAGAAGAAGA	6867	0	A_84_P17582	ACS6	NM_117199	ref|Arabidopsis thaliana ACS6 (1-AMINOCYCLOPROPANE-1-CARBOXYLIC ACID (ACC) SYNTHASE 6); 1-aminocyclopropane-1-carboxylate synthase (ACS6) mRNA, complete cds [NM_117199]	-4.77978	12.1915	-28.5399	2.05504e-08	2.79277e-05	9.94785	A_84_P17582	ACS6	Arabidopsis thaliana ACS6 (1-AMINOCYCLOPROPANE-1-CARBOXYLIC ACID (ACC) SYNTHASE 6); 1-aminocyclopropane-1-carboxylate synthase (ACS6) mRNA, complete cds [NM_117199]	NM_117199	FALSE	AT4G11280	AACTTGAGGAGGAGACTAAACCGATGGCTGCAACAACTATGATGGCTAAAAAGAAGAAGA	tair|At4g11280.1	TC343584	At.3654	NM_117199	826730	NA	ACS6 (1-AMINOCYCLOPROPANE-1-CARBOXYLIC ACID (ACC) SYNTHASE 6); 1-aminocyclopropane-1-carboxylate synthase	6865802	chr4	6865743	+		chr4:6865743-6865802	GO:0009611|GO:0009612|GO:0005515|GO:0009693|GO:0009753|GO:0009723|GO:0008631|GO:0009733|GO:0009605|GO:0005575|GO:0016847
A_84_P279580	NM_114940	-2.11485	8.3418	-5.2788	0.00105761	0.0458979	-0.42907	361	84	421	AGTTACAACGATGAAGATGTTGGTGAGTGTAGAGTTAGAAGAGTTAAAAGAAACGGTTGC	29865	0	A_84_P279580	AT3G50800	NM_114940	ref|Arabidopsis thaliana unknown protein (AT3G50800) mRNA, complete cds [NM_114940]	-4.16985	10.8283	-28.2768	2.18946e-08	2.79277e-05	9.8994	A_84_P279580	AT3G50800	Arabidopsis thaliana unknown protein (AT3G50800) mRNA, complete cds [NM_114940]	NM_114940	FALSE	AT3G50800	AGTTACAACGATGAAGATGTTGGTGAGTGTAGAGTTAGAAGAGTTAAAAGAAACGGTTGC	tair|At3g50800.1	NP034695	At.35454	NM_114940	824244	NA	hypothetical protein	18893559	chr3	18893500	-		chr3:18893559-18893500	GO:0003674|GO:0005575
A_84_P102986	NM_128266	-1.55337	9.46312	-5.46011	0.00086651	0.042985	-0.224163	67	49	1017	TTGATGAGAACATATAATGTTGTGAATTTGTGATTGGCCGGAACATTTCCAATTTGAACC	5337	0	A_84_P102986	AT2G27080	NM_128266	ref|Arabidopsis thaliana harpin-induced protein-related / HIN1-related / harpin-responsive protein-related (AT2G27080) mRNA, complete cds [NM_128266]	-5.21529	9.97024	-27.8015	2.45862e-08	2.79277e-05	9.80999	A_84_P102986	AT2G27080	Arabidopsis thaliana harpin-induced protein-related / HIN1-related / harpin-responsive protein-related (AT2G27080) mRNA, complete cds [NM_128266]	NM_128266	FALSE	AT2G27080	TTGATGAGAACATATAATGTTGTGAATTTGTGATTGGCCGGAACATTTCCAATTTGAACC	tair|At2g27080.1	NP10421952	At.68415	NM_128266	817250	NA	harpin-induced protein-related / HIN1-related / harpin-responsive protein-related	11574442	chr2	11574383	+		chr2:11574383-11574442	GO:0008150|GO:0003674|GO:0005575
A_84_P15741	NM_118862	-2.46743	11.9608	-6.78811	0.000227798	0.0238714	1.13311	211	18	284	AGGAGATTTGACTGATGAAGATGTCCGGTGTATGATTAAAGAAGGTGATTTTGACTGCGA	17279	0	A_84_P15741	AT4G27280	NM_118862	ref|Arabidopsis thaliana calcium-binding EF hand family protein (AT4G27280) mRNA, complete cds [NM_118862]	-4.43806	14.1973	-27.7572	2.48561e-08	2.79277e-05	9.80152	A_84_P15741	AT4G27280	Arabidopsis thaliana calcium-binding EF hand family protein (AT4G27280) mRNA, complete cds [NM_118862]	NM_118862	FALSE	AT4G27280	AGGAGATTTGACTGATGAAGATGTCCGGTGTATGATTAAAGAAGGTGATTTTGACTGCGA	tair|At4g27280.1	TC341951	At.20958	NM_118862	828836	NA	calcium-binding EF hand family protein	13663962	chr4	13663903	-		chr4:13663962-13663903	GO:0008150|GO:0005509
A_84_P89769	NM_129152	-1.08126	9.09872	-6.72574	0.000241464	0.0247361	1.07467	15	11	1397	CAAGTCCAATTCTCAGTGAGAGCAATCACATATATGAGAGATGCTGTTGAAAAAACTAAA	989	0	A_84_P89769	PUB23	NM_129152	ref|Arabidopsis thaliana PUB23 (PLANT U-BOX 23); ubiquitin-protein ligase (PUB23) mRNA, complete cds [NM_129152]	-4.3938	11.3697	-26.9227	3.06251e-08	2.79277e-05	9.63797	A_84_P89769	PUB23	Arabidopsis thaliana PUB23 (PLANT U-BOX 23); ubiquitin-protein ligase (PUB23) mRNA, complete cds [NM_129152]	NM_129152	FALSE	AT2G35930	CAAGTCCAATTCTCAGTGAGAGCAATCACATATATGAGAGATGCTGTTGAAAAAACTAAA	tair|At2g35930.1	NP10422380	At.43241	NM_129152	818166	NA	PUB23 (PLANT U-BOX 23); ubiquitin-protein ligase	15090155	chr2	15090096	-		chr2:15090155-15090096	GO:0006952|GO:0016567|GO:0009414|GO:0005829|GO:0004842|GO:0002679|GO:0051865|GO:0010200
A_84_P573393	NM_118903	-1.22977	5.60153	-4.37381	0.00306235	0.0671545	-1.52805	456	66	192	TGGAGACGTCGTTAGAATTGGTGGTTTCTCTTTATATTGTCCTCCTAGATCATCACCGAT	37620	0	A_84_P573393	AT4G27654	NM_118903	ref|Arabidopsis thaliana unknown protein (AT4G27654) mRNA, complete cds [NM_118903]	-7.89224	10.661	-26.8002	3.15942e-08	2.79277e-05	9.61329	A_84_P573393	AT4G27654	Arabidopsis thaliana unknown protein (AT4G27654) mRNA, complete cds [NM_118903]	NM_118903	FALSE	AT4G27654	TGGAGACGTCGTTAGAATTGGTGGTTTCTCTTTATATTGTCCTCCTAGATCATCACCGAT	tair|At4g27654.1	TC344851	At.32081	NM_118903	828878	NA	hypothetical protein	13811902	chr4	13811843	+		chr4:13811843-13811902	GO:0008150|GO:0003674|GO:0012505
A_84_P65864	NM_101732	-1.15009	10.3192	-9.93203	1.87893e-05	0.00848481	3.53765	133	43	1364	TGATCACTTGTAAAAAAGAAACTCAAAGAGTGTAGAAGTGTCATCTTCTCTTTGTGATGC	10841	0	A_84_P65864	AT1G18740	NM_101732	ref|Arabidopsis thaliana unknown protein (AT1G18740) mRNA, complete cds [NM_101732]	-3.64799	12.353	-26.7208	3.22414e-08	2.79277e-05	9.59719	A_84_P65864	AT1G18740	Arabidopsis thaliana unknown protein (AT1G18740) mRNA, complete cds [NM_101732]	NM_101732	FALSE	AT1G18740	TGATCACTTGTAAAAAAGAAACTCAAAGAGTGTAGAAGTGTCATCTTCTCTTTGTGATGC	tair|At1g18740.1	TC317231	At.20679	NM_101732	838456	NA	hypothetical protein	6465408	chr1	6465349	+		chr1:6465349-6465408	GO:0008150|GO:0003674
A_84_P821712	NM_103210	-3.17718	9.67697	-11.2633	7.99095e-06	0.00646023	4.30288	454	84	433	CGACCAAGGATACTCAATGGGAAAATCTTTAACAGAGAAAAACCTCAAAGACTTGGCCGC	37488	0	A_84_P821712	PHI-1	NM_103210	ref|Arabidopsis thaliana PHI-1 (PHOSPHATE-INDUCED 1) (PHI-1) mRNA, complete cds [NM_103210]	-5.84141	8.97354	-26.6119	3.31538e-08	2.79277e-05	9.57499	A_84_P821712	PHI-1	Arabidopsis thaliana PHI-1 (PHOSPHATE-INDUCED 1) (PHI-1) mRNA, complete cds [NM_103210]	NM_103210	FALSE	AT1G35140	CGACCAAGGATACTCAATGGGAAAATCTTTAACAGAGAAAAACCTCAAAGACTTGGCCGC	TA36961_3702	TC317829	At.24168	NM_103210	840399	NA	PHI-1 (PHOSPHATE-INDUCED 1)	12852467	chr1	12852408	+		chr1:12852408-12852467	GO:0009505|GO:0008150|GO:0003674
A_84_P13733	NM_115456	-1.28213	13.9807	-9.29479	2.93414e-05	0.00996312	3.12505	53	51	1824	AGAGAAGCTTTGGAATGAATGAGAGGGTTCGGATAATGTCGTGGGCTGAGCAAATGTACA	4175	0	A_84_P13733	SZF1	NM_115456	ref|Arabidopsis thaliana SZF1 (SALT-INDUCIBLE ZINC FINGER 1); transcription factor (SZF1) mRNA, complete cds [NM_115456]	-4.15225	14.7993	-25.901	3.98919e-08	3.06559e-05	9.42642	A_84_P13733	SZF1	Arabidopsis thaliana SZF1 (SALT-INDUCIBLE ZINC FINGER 1); transcription factor (SZF1) mRNA, complete cds [NM_115456]	NM_115456	FALSE	AT3G55980	AGAGAAGCTTTGGAATGAATGAGAGGGTTCGGATAATGTCGTGGGCTGAGCAAATGTACA	tair|At3g55980.1	NP207772	At.21697	NM_115456	824764	NA	SZF1 (SALT-INDUCIBLE ZINC FINGER 1); transcription factor	20789552	chr3	20789493	+		chr3:20789493-20789552	GO:0003700|GO:0010200|GO:0005575|GO:0045449
A_84_P17859	NM_125137	-2.81775	13.7512	-12.9057	3.13158e-06	0.00508047	5.09602	246	72	815	GTGCAGAGGAACTACATGATCTATAATTATTGTACGGATGCGAAGAGGTTCCCTCAAGGT	20208	0	A_84_P17859	TCH4	NM_125137	ref|Arabidopsis thaliana TCH4 (Touch 4); hydrolase, acting on glycosyl bonds / xyloglucan:xyloglucosyl transferase (TCH4) mRNA, complete cds [NM_125137]	-4.79724	14.1437	-25.5377	4.39328e-08	3.25385e-05	9.34801	A_84_P17859	TCH4	Arabidopsis thaliana TCH4 (Touch 4); hydrolase, acting on glycosyl bonds / xyloglucan:xyloglucosyl transferase (TCH4) mRNA, complete cds [NM_125137]	NM_125137	FALSE	AT5G57560	GTGCAGAGGAACTACATGATCTATAATTATTGTACGGATGCGAAGAGGTTCCCTCAAGGT	tair|At5g57560.1	TC350321	At.24429	NM_125137	835860	NA	TCH4 (Touch 4); hydrolase, acting on glycosyl bonds / xyloglucan:xyloglucosyl transferase	23324608	chr5	23324549	-		chr5:23324608-23324549	GO:0009741|GO:0009612|GO:0016798|GO:0009409|GO:0016762|GO:0009733|GO:0005618|GO:0009664|GO:0009408
A_84_P23402	NM_120837	-2.5321	6.99126	-2.4891	0.0408048	0.208586	-4.18368	274	70	293	CTCTACAAGAAACGTACAGGGAGGGACCTACCAAAAATTCCAGGATTGACGCCACCGGCT	22534	0	A_84_P23402	GRP19	NM_120837	ref|Arabidopsis thaliana GRP19 (GLYCINE-RICH PROTEIN 19); lipid binding (GRP19) mRNA, complete cds [NM_120837]	-5.99105	7.50145	-25.4839	4.45702e-08	3.25385e-05	9.33625	A_84_P23402	GRP19	Arabidopsis thaliana GRP19 (GLYCINE-RICH PROTEIN 19); lipid binding (GRP19) mRNA, complete cds [NM_120837]	NM_120837	FALSE	AT5G07550	CTCTACAAGAAACGTACAGGGAGGGACCTACCAAAAATTCCAGGATTGACGCCACCGGCT	tair|At5g07550.1		At.72	NM_120837	830648	NA	GRP19 (GLYCINE-RICH PROTEIN 19); lipid binding	2388957	chr5	2388608	-		chr5:2388957-2388608	GO:0019953|GO:0008289|GO:0005576|GO:0016020|GO:0019915
A_84_P17256	NM_129572	-1.16275	11.7123	-6.31151	0.000359359	0.0295883	0.673795	230	36	1885	GGAATACGGTGAATGGTGCAGCGAGTAGAGACAAGTTTAAGCTGCCGTCGTGGGCAGAGC	18813	0	A_84_P17256	CZF1	NM_129572	ref|Arabidopsis thaliana CZF1; transcription factor (CZF1) mRNA, complete cds [NM_129572]	-3.40839	13.6419	-23.8184	7.06907e-08	4.24173e-05	8.95243	A_84_P17256	CZF1	Arabidopsis thaliana CZF1; transcription factor (CZF1) mRNA, complete cds [NM_129572]	NM_129572	FALSE	AT2G40140	GGAATACGGTGAATGGTGCAGCGAGTAGAGACAAGTTTAAGCTGCCGTCGTGGGCAGAGC	tair|At2g40140.1	NP1657133	At.27663	NM_129572	818605	NA	CZF1; transcription factor	16781370	chr2	16781311	+		chr2:16781311-16781370	GO:0003700|GO:0009409|GO:0050832|GO:0010200|GO:0005575|GO:0045449
A_84_P757973	NM_001084589	-1.03698	6.16833	-5.55792	0.000779586	0.0413918	-0.115676	309	20	447	CATCCCCGACGCGTAGGCTTTTTAGCTTCTCTTTCGTCATCACAAACATTTAATTCTGTT	25421	0	A_84_P757973	AT2G44578	NM_001084589	ref|Arabidopsis thaliana protein binding / zinc ion binding (AT2G44578) mRNA, complete cds [NM_001084589]	-4.62241	8.94762	-23.2976	8.21917e-08	4.32798e-05	8.82404	A_84_P757973	AT2G44578	Arabidopsis thaliana protein binding / zinc ion binding (AT2G44578) mRNA, complete cds [NM_001084589]	NM_001084589	FALSE	AT2G44578	CATCCCCGACGCGTAGGCTTTTTAGCTTCTCTTTCGTCATCACAAACATTTAATTCTGTT	AT2G44578.1	NP1656369	At.74181	NM_001084589	5007961	NA	protein binding / zinc ion binding	18407955	chr2	18407896	-		chr2:18407955-18407896	GO:0005515|GO:0008150|GO:0008270|GO:0012505
A_84_P811729	NM_128942	-1.34506	9.49346	-2.83472	0.0245554	0.164691	-3.67255	184	75	32	AACCCAAAAAAAGAAAGAAATATGTGGGATGAAACTGTAGCCGGACCTAAACCGGAGCAT	15060	0	A_84_P811729	AT2G33830	NM_128942	ref|Arabidopsis thaliana dormancy/auxin associated family protein (AT2G33830) mRNA, complete cds [NM_128942]	-5.07256	12.442	-23.1412	8.60515e-08	4.32798e-05	8.78467	A_84_P811729	AT2G33830	Arabidopsis thaliana dormancy/auxin associated family protein (AT2G33830) mRNA, complete cds [NM_128942]	NM_128942	FALSE	AT2G33830	AACCCAAAAAAAGAAAGAAATATGTGGGATGAAACTGTAGCCGGACCTAAACCGGAGCAT	TA29184_3702	TC325783	At.25108	NM_128942	817950	NA	dormancy/auxin associated family protein	14317383	chr2	14317324	-		chr2:14317383-14317324	GO:0005575
A_84_P812032	NM_001160906	-1.37617	10.5745	-3.65088	0.00780688	0.0984904	-2.49728	305	76	313	CACTAGAGCCATCGGCTCCAACATCTTTAATAAACCCACCCATCCAAATTTTCCCTCCGT	25199	0	A_84_P812032	DYL1	NM_001160906	ref|Arabidopsis thaliana DYL1 (DORMANCY-ASSOCIATED PROTEIN-LIKE 1) (DYL1) mRNA, complete cds [NM_001160906]	-5.11307	12.3595	-21.6817	1.34104e-07	5.64824e-05	8.3975	A_84_P812032	DYL1	Arabidopsis thaliana DYL1 (DORMANCY-ASSOCIATED PROTEIN-LIKE 1) (DYL1) mRNA, complete cds [NM_001160906]	NM_001160906	FALSE	AT1G28330	CACTAGAGCCATCGGCTCCAACATCTTTAATAAACCCACCCATCCAAATTTTCCCTCCGT	TA29311_3702	TC314773	At.25271	NM_001160906	839729	NA	DYL1 (DORMANCY-ASSOCIATED PROTEIN-LIKE 1)	9934849	chr1	9934790	-		chr1:9934849-9934790	GO:0009750|GO:0003674|GO:0009744|GO:0005575|GO:0009749
A_84_P171073	NM_103219	-2.11832	8.15135	-3.76619	0.00668936	0.0920972	-2.33753	430	71	635	CTTGTGATTGATTCCCTAAGCTTGTAGTTTAGTGTGGTAACATAAAATGTGATAATCCAG	35478	0	A_84_P171073	AT1G35210	NM_103219	ref|Arabidopsis thaliana unknown protein (AT1G35210) mRNA, complete cds [NM_103219]	-4.52636	11.7589	-21.545	1.39999e-07	5.67812e-05	8.35935	A_84_P171073	AT1G35210	Arabidopsis thaliana unknown protein (AT1G35210) mRNA, complete cds [NM_103219]	NM_103219	FALSE	AT1G35210	CTTGTGATTGATTCCCTAAGCTTGTAGTTTAGTGTGGTAACATAAAATGTGATAATCCAG	tair|At1g35210.1	TC319016	At.39615	NM_103219	840410	NA	hypothetical protein	12896745	chr1	12896686	-		chr1:12896745-12896686	GO:0008150|GO:0003674|GO:0009507
A_84_P811724	NM_128942	-1.31684	9.99698	-3.02672	0.0186112	0.145812	-3.39048	160	46	61	TGAAACTTTAGCCGGACCTAAACCGGAGCATGGCCTTGGCCGCCTCCGCAATAAGATCAC	13015	0	A_84_P811724	AT2G33830	NM_128942	ref|Arabidopsis thaliana dormancy/auxin associated family protein (AT2G33830) mRNA, complete cds [NM_128942]	-4.88557	13.1945	-21.396	1.4677e-07	5.79187e-05	8.31733	A_84_P811724	AT2G33830	Arabidopsis thaliana dormancy/auxin associated family protein (AT2G33830) mRNA, complete cds [NM_128942]	NM_128942	FALSE	AT2G33830	TGAAACTTTAGCCGGACCTAAACCGGAGCATGGCCTTGGCCGCCTCCGCAATAAGATCAC	TA29179_3702	TC325783	At.25108	NM_128942	817950	NA	dormancy/auxin associated family protein	14317354	chr2	14317295	-		chr2:14317354-14317295	GO:0005575
A_84_P14864	NM_119889	-1.74026	12.7231	-13.8578	1.9112e-06	0.00476467	5.4927	314	17	984	CGGTTCGTGTATGCCACAAAGTGTAAACAGCCGTCGTGTTGGGTTTAGAGAGTTTATAGT	25747	0	A_84_P14864	MYB73	NM_119889	ref|Arabidopsis thaliana MYB73 (MYB DOMAIN PROTEIN 73); DNA binding / transcription factor (MYB73) mRNA, complete cds [NM_119889]	-3.68075	14.2979	-21.3234	1.50203e-07	5.82241e-05	8.29673	A_84_P14864	MYB73	Arabidopsis thaliana MYB73 (MYB DOMAIN PROTEIN 73); DNA binding / transcription factor (MYB73) mRNA, complete cds [NM_119889]	NM_119889	FALSE	AT4G37260	CGGTTCGTGTATGCCACAAAGTGTAAACAGCCGTCGTGTTGGGTTTAGAGAGTTTATAGT	tair|At4g37260.1	NP458214	At.56989	NM_119889	829880	NA	MYB73 (MYB DOMAIN PROTEIN 73); DNA binding / transcription factor	17541527	chr4	17541468	+		chr4:17541468-17541527	GO:0003700|GO:0009753|GO:0003677|GO:0009737|GO:0009723|GO:0046686|GO:0009751|GO:0010200|GO:0006355
A_84_P567134	NM_118904	-1.27626	9.68917	-16.8755	4.81936e-07	0.00351837	6.51178	422	13	311	AGATTATGACTGCCAAGACTTTTTTCCCGGCGTCTGATCTCTCCGTCTGTAGAATACCTT	34700	0	A_84_P567134	AT4G27657	NM_118904	ref|Arabidopsis thaliana unknown protein (AT4G27657) mRNA, complete cds [NM_118904]	-4.66316	11.6328	-21.1475	1.58905e-07	5.9333e-05	8.24639	A_84_P567134	AT4G27657	Arabidopsis thaliana unknown protein (AT4G27657) mRNA, complete cds [NM_118904]	NM_118904	FALSE	AT4G27657	AGATTATGACTGCCAAGACTTTTTTCCCGGCGTCTGATCTCTCCGTCTGTAGAATACCTT	tair|At4g27657.1	TC344866	At.32080	NM_118904	828879	NA	hypothetical protein	13813420	chr4	13813361	+		chr4:13813361-13813420	GO:0008150|GO:0003674|GO:0012505
A_84_P18072	NM_105911	-1.0423	8.31799	-4.68592	0.00209431	0.0583942	-1.1345	105	76	2555	TTTTTTCTCGTCGATGCCGAGTTTATTGCAAACGACGAAGTTTATGGCGGTGGTTGATAC	8564	0	A_84_P18072	AT1G72520	NM_105911	ref|Arabidopsis thaliana lipoxygenase, putative (AT1G72520) mRNA, complete cds [NM_105911]	-5.26005	10.1252	-20.5497	1.93109e-07	6.12953e-05	8.07081	A_84_P18072	AT1G72520		NM_105911	FALSE	AT1G72520	TTTTTTCTCGTCGATGCCGAGTTTATTGCAAACGACGAAGTTTATGGCGGTGGTTGATAC	tair|At1g72520.1		At.18241	NM_105911	843584	NA	lipoxygenase, putative"	NA	TC317795	GO:0005506(iron ion binding)|GO:0006952(defense response)|GO:0009055(electron carrier activity)|GO:0009507(chloroplast)|GO:0009611(response to wounding)|GO:0009695(jasmonic acid biosynthetic process)|GO:0016165(lipoxygenase activity)|GO:0016702(oxidoreductase activity, acting on single donors with incorporation of molecular oxygen, incorporation of two atoms of oxygen)|GO:0040007(growth)|GO:00468…	Arabidopsis thaliana lipoxygenase, putative (AT1G72520) mRNA, complete cds [NM_105911]	chr1:27315930-27315989
A_84_P16923	NM_125374	-1.4066	9.95513	-8.17034	6.8979e-05	0.0143847	2.31119	393	64	512	GTGGCTTGTTTGGATCTGAGTCTAGGGATGGTGGACAATTTGAATCTCAAGTTGGAGCTT	32474	0	A_84_P16923	RHL41	NM_125374	ref|Arabidopsis thaliana RHL41 (RESPONSIVE TO HIGH LIGHT 41); nucleic acid binding / transcription factor/ zinc ion binding (RHL41) mRNA, complete cds [NM_125374]	-4.36548	14.1072	-20.4497	1.99615e-07	6.20743e-05	8.04076	A_84_P16923	RHL41	Arabidopsis thaliana RHL41 (RESPONSIVE TO HIGH LIGHT 41); nucleic acid binding / transcription factor/ zinc ion binding (RHL41) mRNA, complete cds [NM_125374]	NM_125374	FALSE	AT5G59820	GTGGCTTGTTTGGATCTGAGTCTAGGGATGGTGGACAATTTGAATCTCAAGTTGGAGCTT	tair|At5g59820.1	TC349404	At.24260	NM_125374	836103	NA	RHL41 (RESPONSIVE TO HIGH LIGHT 41); nucleic acid binding / transcription factor/ zinc ion binding	24120769	chr5	24120710	+		chr5:24120710-24120769	GO:0003676|GO:0003700|GO:0009409|GO:0042538|GO:0006979|GO:0009611|GO:0009416|GO:0010224|GO:0009643|GO:0008270|GO:0009408|GO:0010200|GO:0009631|GO:0005622
A_84_P137619	NM_124829	-1.48218	8.80869	-3.97056	0.00511178	0.0823809	-2.05905	146	71	413	CGAGGAAGAGTTTTACCGGCATTGATAGAGAAACCTTCTTATGCGTTAGAGACTTTGACT	11897	0	A_84_P137619	PBP1	NM_124829	ref|Arabidopsis thaliana PBP1 (PINOID-BINDING PROTEIN 1); calcium ion binding / protein binding (PBP1) mRNA, complete cds [NM_124829]	-3.73717	12.7044	-20.4464	1.99831e-07	6.20743e-05	8.03978	A_84_P137619	PBP1	Arabidopsis thaliana PBP1 (PINOID-BINDING PROTEIN 1); calcium ion binding / protein binding (PBP1) mRNA, complete cds [NM_124829]	NM_124829	FALSE	AT5G54490	CGAGGAAGAGTTTTACCGGCATTGATAGAGAAACCTTCTTATGCGTTAGAGACTTTGACT	tair|At5g54490.1	TC353111	At.29493	NM_124829	835537	NA	PBP1 (PINOID-BINDING PROTEIN 1); calcium ion binding / protein binding	22139102	chr5	22139043	+		chr5:22139043-22139102	GO:0005515|GO:0009733|GO:0005575|GO:0005509
A_84_P10877	NM_115018	-4.40682	8.06586	-2.61542	0.033854	0.190507	-3.99674	321	57	319	TTTCAATTCCCTACCCCATCAGTTTTAGCACCAATTGCGACAGTATATCGACTGCCGTGT	26495	0	A_84_P10877	LTP12	NM_115018	ref|Arabidopsis thaliana LTP12 (LIPID TRANSFER PROTEIN 12); lipid binding (LTP12) mRNA, complete cds [NM_115018]	-5.36131	7.05402	-20.1171	2.23129e-07	6.42223e-05	7.93935	A_84_P10877	LTP12	Arabidopsis thaliana LTP12 (LIPID TRANSFER PROTEIN 12); lipid binding (LTP12) mRNA, complete cds [NM_115018]	NM_115018	FALSE	AT3G51590	TTTCAATTCCCTACCCCATCAGTTTTAGCACCAATTGCGACAGTATATCGACTGCCGTGT	tair|At3g51590.1	TC333782	At.27770	NM_115018	824322	NA	LTP12 (LIPID TRANSFER PROTEIN 12); lipid binding	19147335	chr3	19146809	-		chr3:19147335-19146809	GO:0009505|GO:0008289|GO:0006869
A_84_P598642	NM_100587	-1.80237	12.2884	-7.00547	0.000186526	0.0224461	1.33299	206	56	623	GAAAGAGATTCTTAGCAGGATTCTACTGGTAGTATTAAGAGTGAGTTATCTTTAGTATGC	16855	0	A_84_P598642	AT1G07135	NM_100587	ref|Arabidopsis thaliana glycine-rich protein (AT1G07135) mRNA, complete cds [NM_100587]	-4.88379	14.3222	-19.52	2.73771e-07	7.07877e-05	7.75138	A_84_P598642	AT1G07135	Arabidopsis thaliana glycine-rich protein (AT1G07135) mRNA, complete cds [NM_100587]	NM_100587	FALSE	AT1G07135	GAAAGAGATTCTTAGCAGGATTCTACTGGTAGTATTAAGAGTGAGTTATCTTTAGTATGC	tair|At1g07135.1	TC316792	At.45818	NM_100587	837224	NA	glycine-rich protein	2190035	chr1	2189976	-		chr1:2190035-2189976	GO:0008150|GO:0003674|GO:0031225
A_84_P175491	NM_203252	-1.18233	6.44806	-3.3462	0.0118515	0.118388	-2.92782	298	47	1134	CCAAAATGATCAGGACTGGTAGAGTCCCTTTCTATTGTTTTCCCATGATAGTGATGAAAA	24482	0	A_84_P175491	SRO5	NM_203252	ref|Arabidopsis thaliana SRO5 (SIMILAR TO RCD ONE 5); NAD+ ADP-ribosyltransferase (SRO5) mRNA, complete cds [NM_203252]	-6.80308	9.95603	-19.2118	3.04977e-07	7.49883e-05	7.65132	A_84_P175491	SRO5	Arabidopsis thaliana SRO5 (SIMILAR TO RCD ONE 5); NAD+ ADP-ribosyltransferase (SRO5) mRNA, complete cds [NM_203252]	NM_203252	FALSE	AT5G62520	CCAAAATGATCAGGACTGGTAGAGTCCCTTTCTATTGTTTTCCCATGATAGTGATGAAAA	tair|At5g62520.1	TC350181	At.9309	NM_203252	836372	NA	SRO5 (SIMILAR TO RCD ONE 5); NAD+ ADP-ribosyltransferase	25116627	chr5	25116568	+		chr5:25116568-25116627	GO:0009651|GO:0006800|GO:0005739|GO:0003950
A_84_P818437	NM_123603	-1.61392	6.41679	-3.67792	0.00752779	0.0968968	-2.45965	232	83	327	TCAGACGTTGACGGAGACGGGTTTATAGATTTTGAGGAGTTTTTGAAGCTTATGGAAGGG	19072	0	A_84_P818437	CML37	NM_123603	ref|Arabidopsis thaliana CML37 (CALMODULIN LIKE 37); calcium ion binding (CML37) mRNA, complete cds [NM_123603]	-6.77785	10.4047	-19.1758	3.08878e-07	7.49883e-05	7.6395	A_84_P818437	CML37	Arabidopsis thaliana CML37 (CALMODULIN LIKE 37); calcium ion binding (CML37) mRNA, complete cds [NM_123603]	NM_123603	FALSE	AT5G42380	TCAGACGTTGACGGAGACGGGTTTATAGATTTTGAGGAGTTTTTGAAGCTTATGGAAGGG	TA33977_3702	TC351227	At.30178	NM_123603	834244	NA	CML37 (CALMODULIN LIKE 37); calcium ion binding	16960267	chr5	16960208	-		chr5:16960267-16960208	GO:0010193|GO:0009507|GO:0005509
A_84_P512655	NM_106412	-3.70763	8.99736	-12.1659	4.70732e-06	0.00578541	4.75719	141	25	733	AGAGGCAACGATGGATGACTTCTACGACGATGTTGATATTCCGCTATGGAGTTTCAGTTA	11469	0	A_84_P512655	AT1G77640	NM_106412	ref|Arabidopsis thaliana AP2 domain-containing transcription factor, putative (AT1G77640) mRNA, complete cds [NM_106412]	-4.27362	10.2802	-18.9728	3.31991e-07	7.72264e-05	7.57224	A_84_P512655	AT1G77640		NM_106412	FALSE	AT1G77640	AGAGGCAACGATGGATGACTTCTACGACGATGTTGATATTCCGCTATGGAGTTTCAGTTA	tair|At1g77640.1		At.17793	NM_106412	844099	NA	AP2 domain-containing transcription factor, putative"	NA	TC319685	GO:0003677(DNA binding)|GO:0003700(transcription factor activity)|GO:0005634(nucleus)|GO:0006355(regulation of transcription, DNA-dependent)|GO:0009507(chloroplast)	Arabidopsis thaliana AP2 domain-containing transcription factor, putative (AT1G77640) mRNA, complete cds [NM_106412]	chr1:29184364-29184423
A_84_P794288	NR_022056	-1.30708	11.4548	-9.36601	2.78794e-05	0.00996312	3.1728	168	63	75	GGAGGGTGCTATGCTTAAGGTCTTCCCTAGAGGAAGAGCCTACGTCATTATTTGTGGCAG	13713	0	A_84_P794288	AT1G08115	NR_022056	ref|Arabidopsis thaliana (AT1G08115) ncRNA [NR_022056]	-3.38868	11.822	-18.9466	3.35115e-07	7.72264e-05	7.5635	A_84_P794288	AT1G08115	Arabidopsis thaliana (AT1G08115) ncRNA [NR_022056]	NR_022056	FALSE	AT1G08115	GGAGGGTGCTATGCTTAAGGTCTTCCCTAGAGGAAGAGCCTACGTCATTATTTGTGGCAG	At#S17509072		At.67540	NR_022056	3766679	NA	ncRNA	2538161	chr1	2538102	-		chr1:2538161-2538102	GO:0000398|GO:0005685
A_84_P20325	NM_114866	-2.05431	13.1892	-9.0295	3.56022e-05	0.0109878	2.94338	280	16	890	GAGGTTTATACGAATCCGGCGGCAATGGTGGTTTTAGGGATTGTGGAGTAATAACACCTA	22930	0	A_84_P20325	MYB77	NM_114866	ref|Arabidopsis thaliana MYB77; DNA binding / transcription factor (MYB77) mRNA, complete cds [NM_114866]	-3.25047	14.2428	-18.8532	3.4652e-07	7.80115e-05	7.5322	A_84_P20325	MYB77	Arabidopsis thaliana MYB77; DNA binding / transcription factor (MYB77) mRNA, complete cds [NM_114866]	NM_114866	FALSE	AT3G50060	GAGGTTTATACGAATCCGGCGGCAATGGTGGTTTTAGGGATTGTGGAGTAATAACACCTA	tair|At3g50060.1	TC340414	At.22600	NM_114866	824168	NA	MYB77; DNA binding / transcription factor	18569199	chr3	18569140	-		chr3:18569199-18569140	GO:0003700|GO:0003677|GO:0009723|GO:0009751|GO:0010200|GO:0006355|GO:0048527
A_84_P823733	NM_113753	-1.96706	9.37553	-13.5678	2.2138e-06	0.00476467	5.37626	5	12	1064	CCTTGTCCAATTGATTATCTTTGGGCTCCTTATGATCTTCACAAGTCACAGAGGCAGTAT	267	0	A_84_P823733	GATL10	NM_113753	ref|Arabidopsis thaliana GATL10 (Galacturonosyltransferase-like 10); polygalacturonate 4-alpha-galacturonosyltransferase/ transferase, transferring hex_ (GATL10) mRNA, complete cds [NM_113753]	-4.18163	11.7068	-18.8071	3.52322e-07	7.80115e-05	7.51666	A_84_P823733	GATL10		NM_113753	FALSE	AT3G28340	CCTTGTCCAATTGATTATCTTTGGGCTCCTTATGATCTTCACAAGTCACAGAGGCAGTAT	TA39080_3702		At.42818	NM_113753	822462	NA	GATL10 (Galacturonosyltransferase-like 10); polygalacturonate 4-alpha-galacturonosyltransferase/ transferase, transferring hexosyl groups"	NA	NP10434376	GO:0012505(endomembrane system)|GO:0016051(carbohydrate biosynthetic process)|GO:0016758(transferase activity, transferring hexosyl groups)|GO:0047262(polygalacturonate 4-alpha-galacturonosyltransferase activity)	Arabidopsis thaliana GATL10 (Galacturonosyltransferase-like 10); polygalacturonate 4-alpha-galacturonosyltransferase/ transferase, transferring hex_ (GATL10) mRNA, complete cds [NM_113753]	chr3:10590725-10590666
A_84_P13113	NM_124584	-1.53657	8.95381	-4.43054	0.00285495	0.0653714	-1.45538	270	75	1353	TTGGCATTCCGGTTGGAGCAGTTTTGGCGTTTTGGTTTGGGTTTGGATTTAAGGGACTTT	22207	0	A_84_P13113	AT5G52050	NM_124584	ref|Arabidopsis thaliana MATE efflux protein-related (AT5G52050) mRNA, complete cds [NM_124584]	-5.41616	11.5388	-18.8025	3.52903e-07	7.80115e-05	7.51511	A_84_P13113	AT5G52050	Arabidopsis thaliana MATE efflux protein-related (AT5G52050) mRNA, complete cds [NM_124584]	NM_124584	FALSE	AT5G52050	TTGGCATTCCGGTTGGAGCAGTTTTGGCGTTTTGGTTTGGGTTTGGATTTAAGGGACTTT	tair|At5g52050.1	TC354751	At.29643	NM_124584	835280	NA	MATE efflux protein-related	21157500	chr5	21157441	+		chr5:21157441-21157500	GO:0015297|GO:0015238|GO:0006855|GO:0016020
A_84_P13568	NM_179889	-1.28309	12.2973	-3.17706	0.0150256	0.132146	-3.17153	199	46	322	TTCTCACCCAAACTCTCCCACCGTCTACGATTGGCTATACAGCGACGACACTAGGAGCAA	16332	0	A_84_P13568	AT2G33830	NM_179889	ref|Arabidopsis thaliana dormancy/auxin associated family protein (AT2G33830) mRNA, complete cds [NM_179889]	-4.11243	15.2857	-18.7907	3.54411e-07	7.80115e-05	7.51112	A_84_P13568	AT2G33830	Arabidopsis thaliana dormancy/auxin associated family protein (AT2G33830) mRNA, complete cds [NM_179889]	NM_179889	FALSE	AT2G33830	TTCTCACCCAAACTCTCCCACCGTCTACGATTGGCTATACAGCGACGACACTAGGAGCAA	tair|At2g33830.1	TC325783	At.25108	NM_179889	817950	NA	dormancy/auxin associated family protein	14316999	chr2	14316854	-		chr2:14316999-14316854	GO:0005575
A_84_P17165	NM_105469	-3.40178	7.24803	-2.60688	0.0342832	0.191447	-4.0094	397	22	622	TGAGAGCTTATAGAGAGGCACTTTTAGAGTTCAATAAGATATTGGCTCGGGATCCTCGAG	32724	0	A_84_P17165	TSM1	NM_105469	ref|Arabidopsis thaliana TSM1; N1,N5,N10-tris-(5-hydroxyferuloyl)spermidine O-methyltransferase/ caffeoyl CoA:S-adenosyl-L-methionine O-methyltransfera_ (TSM1) mRNA, complete cds [NM_105469]	-4.63496	6.43583	-18.1613	4.46385e-07	8.69023e-05	7.29367	A_84_P17165	TSM1	Arabidopsis thaliana TSM1; N1,N5,N10-tris-(5-hydroxyferuloyl)spermidine O-methyltransferase/ caffeoyl CoA:S-adenosyl-L-methionine O-methyltransfera_ (TSM1) mRNA, complete cds [NM_105469]	NM_105469	FALSE	AT1G67990	TGAGAGCTTATAGAGAGGCACTTTTAGAGTTCAATAAGATATTGGCTCGGGATCCTCGAG	tair|At1g67990.1	TC317605	At.35580	NM_105469	843127	NA	TSM1; N1,N5,N10-tris-(5-hydroxyferuloyl)spermidine O-methyltransferase/ caffeoyl CoA:S-adenosyl-L-methionine O-methyltransferase/ caffeoyl-CoA O-methyltransferase/ tricaffeoyl spermidine:S-adenosyl-L-methionine O-methyltransferase/ trihydroxyferuloyl spermidine:S-adenosyl-L-methionine O-methyltransferase	25494353	chr1	25494294	+		chr1:25494294-25494353	GO:0080088|GO:0080078|GO:0048316|GO:0042409|GO:0005829|GO:0080077|GO:0080012|GO:0080076
A_84_P788437	NM_103219	-1.84891	6.85364	-3.96122	0.00517429	0.0829609	-2.07164	122	7	161	TAACGAGAGGCTCTCTCTTTTTATCAAAGCAGCTTCTTCACGTAGACCAAGATCTCGTCA	9767	0	A_84_P788437	AT1G35210	NM_103219	ref|Arabidopsis thaliana unknown protein (AT1G35210) mRNA, complete cds [NM_103219]	-4.8413	10.51	-18.1193	4.53425e-07	8.74951e-05	7.27883	A_84_P788437	AT1G35210	Arabidopsis thaliana unknown protein (AT1G35210) mRNA, complete cds [NM_103219]	NM_103219	FALSE	AT1G35210	TAACGAGAGGCTCTCTCTTTTTATCAAAGCAGCTTCTTCACGTAGACCAAGATCTCGTCA	At#S11823953	TC319016	At.39615	NM_103219	840410	NA	hypothetical protein	12897219	chr1	12897160	-		chr1:12897219-12897160	GO:0008150|GO:0003674|GO:0009507
A_84_P13077	NM_123603	-1.69463	7.80322	-3.44941	0.0102736	0.112111	-2.78069	70	49	546	GGGTTTGATCAGAATGACGATGGAGTTCTCAGCTTTGACGAGTTTGTTTTGATGATGCGT	5507	0	A_84_P13077	CML37	NM_123603	ref|Arabidopsis thaliana CML37 (CALMODULIN LIKE 37); calcium ion binding (CML37) mRNA, complete cds [NM_123603]	-6.62929	12.0153	-17.4272	5.90055e-07	0.000102159	7.02743	A_84_P13077	CML37	Arabidopsis thaliana CML37 (CALMODULIN LIKE 37); calcium ion binding (CML37) mRNA, complete cds [NM_123603]	NM_123603	FALSE	AT5G42380	GGGTTTGATCAGAATGACGATGGAGTTCTCAGCTTTGACGAGTTTGTTTTGATGATGCGT	tair|At5g42380.1	TC351227	At.30178	NM_123603	834244	NA	CML37 (CALMODULIN LIKE 37); calcium ion binding	16960048	chr5	16959989	-		chr5:16960048-16959989	GO:0010193|GO:0009507|GO:0005509
A_84_P13393	NM_105280	-1.65374	11.2375	-13.1714	2.71938e-06	0.00476467	5.21098	379	47	1301	GGGAAGGAGTTATGGCAGAGTGCAGAGTTTGTGTAATCTAGTGTCTCTGGCTGATTTTGT	31283	0	A_84_P13393	AT1G66090	NM_105280	ref|Arabidopsis thaliana disease resistance protein (TIR-NBS class), putative (AT1G66090) mRNA, complete cds [NM_105280]	-4.47991	13.2123	-17.3065	6.1842e-07	0.000104779	6.98229	A_84_P13393	AT1G66090		NM_105280	FALSE	AT1G66090	GGGAAGGAGTTATGGCAGAGTGCAGAGTTTGTGTAATCTAGTGTCTCTGGCTGATTTTGT	tair|At1g66090.1		At.17581	NM_105280	842923	NA	disease resistance protein (TIR-NBS class), putative"	NA	TC317539	GO:0000166(nucleotide binding)|GO:0004888(transmembrane receptor activity)|GO:0005524(ATP binding)|GO:0006915(apoptosis)|GO:0006952(defense response)|GO:0007165(signal transduction)|GO:0009507(chloroplast)|GO:0017111(nucleoside-triphosphatase activity)|GO:0031224(intrinsic to membrane)|GO:0045087(innate immune response)	Arabidopsis thaliana disease resistance protein (TIR-NBS class), putative (AT1G66090) mRNA, complete cds [NM_105280]	chr1:24608173-24608232
A_84_P296724	NM_124498	-1.42993	10.5504	-4.01248	0.00484113	0.080599	-2.00269	169	38	699	AGTTACTTAAGCTTCAGAGGGTCAAACTGGAAAAAATCAACATTGGATTGTTTTCAAAGC	13831	0	A_84_P296724	AT5G51190	NM_124498	ref|Arabidopsis thaliana AP2 domain-containing transcription factor, putative (AT5G51190) mRNA, complete cds [NM_124498]	-4.07521	12.8408	-17.1649	6.53704e-07	0.000108858	6.92883	A_84_P296724	AT5G51190		NM_124498	FALSE	AT5G51190	AGTTACTTAAGCTTCAGAGGGTCAAACTGGAAAAAATCAACATTGGATTGTTTTCAAAGC	tair|At5g51190.1		At.19728	NM_124498	835193	NA	AP2 domain-containing transcription factor, putative"	NA	NP504669	GO:0003677(DNA binding)|GO:0003700(transcription factor activity)|GO:0005634(nucleus)|GO:0006355(regulation of transcription, DNA-dependent)|GO:0010200(response to chitin)	Arabidopsis thaliana AP2 domain-containing transcription factor, putative (AT5G51190) mRNA, complete cds [NM_124498]	chr5:20817943-20817884
A_84_P730385	NR_022056	-1.32149	11.0992	-9.42448	2.67406e-05	0.00975432	3.21169	337	67	47	GCTAGTGACTTCCATTGCACATACCGGAAGGGTGCTATGCTTAAGGTCTTCCCTTGAGGA	27838	0	A_84_P730385	AT1G08115	NR_022056	ref|Arabidopsis thaliana (AT1G08115) ncRNA [NR_022056]	-3.49309	11.4473	-17.1491	6.57785e-07	0.000108858	6.92282	A_84_P730385	AT1G08115	Arabidopsis thaliana (AT1G08115) ncRNA [NR_022056]	NR_022056	FALSE	AT1G08115	GCTAGTGACTTCCATTGCACATACCGGAAGGGTGCTATGCTTAAGGTCTTCCCTTGAGGA	tc|CK120222		At.67671	NR_022056	3766679	NA	ncRNA	2538187	chr1	2538128	-		chr1:2538187-2538128	GO:0000398|GO:0005685
A_84_P14783	NM_118611	1.10093	13.4694	10.274	1.49446e-05	0.00770025	3.74608	182	1	1257	TAAACCGTCTTCTCTAGTTGGACCATTGACGTCTACTTCTGGTGCACTGAATTGCCGTAA	14753	0	A_84_P14783	AT4G24780	NM_118611	ref|Arabidopsis thaliana pectate lyase family protein (AT4G24780) mRNA, complete cds [NM_118611]	2.00096	12.9504	17.146	6.58573e-07	0.000108858	6.92167	A_84_P14783	AT4G24780	Arabidopsis thaliana pectate lyase family protein (AT4G24780) mRNA, complete cds [NM_118611]	NM_118611	FALSE	AT4G24780	TAAACCGTCTTCTCTAGTTGGACCATTGACGTCTACTTCTGGTGCACTGAATTGCCGTAA	tair|At4g24780.1	TC348206	At.23543	NM_118611	828580	NA	pectate lyase family protein	12770716	chr4	12770657	-		chr4:12770716-12770657	GO:0016829|GO:0016020|GO:0008150|GO:0030570
A_84_P753024	NM_001084313	-1.13608	7.63988	-10.3745	1.399e-05	0.00770025	3.80571	411	52	343	GTGATGTGAGCGGAGTTCGCAAGATAGAGATATAAGGGCTTCCAACCATTCATATCATGT	33942	0	A_84_P753024	RTFL21	NM_001084313	ref|Arabidopsis thaliana RTFL21 (ROTUNDIFOLIA LIKE 21) (RTFL21) mRNA, complete cds [NM_001084313]	-5.83141	10.2786	-17.1188	6.65672e-07	0.000109052	6.91132	A_84_P753024	RTFL21	Arabidopsis thaliana RTFL21 (ROTUNDIFOLIA LIKE 21) (RTFL21) mRNA, complete cds [NM_001084313]	NM_001084313	FALSE	AT1G67265	GTGATGTGAGCGGAGTTCGCAAGATAGAGATATAAGGGCTTCCAACCATTCATATCATGT	AT1G67265.1	NP1656632	At.49512	NM_001084313	5007837	NA	RTFL21 (ROTUNDIFOLIA LIKE 21)	25179522	chr1	25179463	-		chr1:25179522-25179463	GO:0048367
A_84_P13727	NM_115338	-1.74944	10.7292	-6.40212	0.000328892	0.0281926	0.76341	336	16	1170	TGATGGTAGCTACATAACCGAAGAGAATGATCTGCAAGGGCTGATTCCGAACAATGCCTA	27575	0	A_84_P13727	BME3	NM_115338	ref|Arabidopsis thaliana zinc finger (GATA type) family protein (BME3) mRNA, complete cds [NM_115338]	-2.68187	11.9627	-16.7358	7.75522e-07	0.000117952	6.76335	A_84_P13727	BME3	Arabidopsis thaliana zinc finger (GATA type) family protein (BME3) mRNA, complete cds [NM_115338]	NM_115338	FALSE	AT3G54810	TGATGGTAGCTACATAACCGAAGAGAATGATCTGCAAGGGCTGATTCCGAACAATGCCTA	tair|At3g54810.1	TC334813	At.23953	NM_115338	824646	NA	zinc finger (GATA type) family protein	20309198	chr3	20309139	+		chr3:20309139-20309198	GO:0009845|GO:0005634|GO:0003700
A_84_P545592	NM_129521	-1.17189	7.98354	-6.40959	0.000326511	0.0280991	0.770752	367	46	1187	CAAGGTTAGGCTTTATACAAAGAAGATAATATACGAAAGGTACCGCAATTTTTGCCGCTG	30290	0	A_84_P545592	AT2G39650	NM_129521	ref|Arabidopsis thaliana unknown protein (AT2G39650) mRNA, complete cds [NM_129521]	-3.58165	10.1371	-16.6193	8.12946e-07	0.000120447	6.7175	A_84_P545592	AT2G39650	Arabidopsis thaliana unknown protein (AT2G39650) mRNA, complete cds [NM_129521]	NM_129521	FALSE	AT2G39650	CAAGGTTAGGCTTTATACAAAGAAGATAATATACGAAAGGTACCGCAATTTTTGCCGCTG	tair|At2g39650.1	NP1647129	At.24780	NM_129521	818548	NA	hypothetical protein	16534993	chr2	16534934	-		chr2:16534993-16534934	GO:0008150|GO:0003674|GO:0005575
A_84_P813219	NM_115338	-1.68563	8.88711	-6.19632	0.000402743	0.0311685	0.55827	242	85	752	ATAAAGATAGAGTCAAAGACAATGTGTGCGGTGGTGACTCGCGCCTCATCATTAGAATAC	19902	0	A_84_P813219	BME3	NM_115338	ref|Arabidopsis thaliana zinc finger (GATA type) family protein (BME3) mRNA, complete cds [NM_115338]	-2.84006	10.1901	-16.4272	8.79215e-07	0.000124233	6.64106	A_84_P813219	BME3	Arabidopsis thaliana zinc finger (GATA type) family protein (BME3) mRNA, complete cds [NM_115338]	NM_115338	FALSE	AT3G54810	ATAAAGATAGAGTCAAAGACAATGTGTGCGGTGGTGACTCGCGCCTCATCATTAGAATAC	TA30052_3702	TC334813	At.23953	NM_115338	824646	NA	zinc finger (GATA type) family protein	20308780	chr3	20308721	+		chr3:20308721-20308780	GO:0009845|GO:0005634|GO:0003700
A_84_P559517	NM_179390	-1.25308	14.0451	-3.55983	0.00883192	0.103923	-2.62471	189	43	865	GTGTTAGTTTCTGTTTTGGGCTGTGTTTTGCAAGTTTTTGTATTTCAGAGTTGTGTAGTG	15497	0	A_84_P559517	DYL1	NM_179390	ref|Arabidopsis thaliana DYL1 (DORMANCY-ASSOCIATED PROTEIN-LIKE 1) (DYL1) mRNA, complete cds [NM_179390]	-4.44938	15.3914	-16.1758	9.75517e-07	0.000131566	6.5393	A_84_P559517	DYL1	Arabidopsis thaliana DYL1 (DORMANCY-ASSOCIATED PROTEIN-LIKE 1) (DYL1) mRNA, complete cds [NM_179390]	NM_179390	FALSE	AT1G28330	GTGTTAGTTTCTGTTTTGGGCTGTGTTTTGCAAGTTTTTGTATTTCAGAGTTGTGTAGTG	tair|At1g28330.2	TC314768	At.25271	NM_179390	839729	NA	DYL1 (DORMANCY-ASSOCIATED PROTEIN-LIKE 1)	9934068	chr1	9934009	-		chr1:9934068-9934009	GO:0009750|GO:0003674|GO:0009744|GO:0005575|GO:0009749
A_84_P803345	AK222109	1.24109	13.4278	6.92872	0.000200057	0.0230765	1.26308	347	50	1320	TCAAAACAGGGCTCGGATCTGTGACTGTTTGTGATCCGTCTGTTACGATTCTTTCTTTAG	28638	0	A_84_P803345	AT1G18000	AK222109	gb|Arabidopsis thaliana mRNA for hypothetical protein, complete cds, clone: RAFL22-91-A11 [AK222109]	2.41842	11.3549	16.0554	1.02583e-06	0.000133733	6.48992	A_84_P803345	AT1G18000	Arabidopsis thaliana mRNA for hypothetical protein, complete cds, clone: RAFL22-91-A11 [AK222109]	AK222109	FALSE	AT1G18000	TCAAAACAGGGCTCGGATCTGTGACTGTTTGTGATCCGTCTGTTACGATTCTTTCTTTAG	At#S24442054	NP10428080	At.72620		838380	NA	hypothetical protein	6196150	chr1	6196091	+		chr1:6196091-6196150	GO:0008150|GO:0003674|GO:0005575
A_84_P812024	NM_001160906	-1.38467	10.976	-3.47556	0.00991065	0.110248	-2.7436	180	52	143	ATTAATATCCGAGATATAGGAGAAGGGAGCAGCAGTAAGGTGGTGATGCATAGGTCGTTG	14687	0	A_84_P812024	DYL1	NM_001160906	ref|Arabidopsis thaliana DYL1 (DORMANCY-ASSOCIATED PROTEIN-LIKE 1) (DYL1) mRNA, complete cds [NM_001160906]	-5.19431	12.6973	-15.8942	1.09798e-06	0.000138509	6.42301	A_84_P812024	DYL1	Arabidopsis thaliana DYL1 (DORMANCY-ASSOCIATED PROTEIN-LIKE 1) (DYL1) mRNA, complete cds [NM_001160906]	NM_001160906	FALSE	AT1G28330	ATTAATATCCGAGATATAGGAGAAGGGAGCAGCAGTAAGGTGGTGATGCATAGGTCGTTG	TA29309_3702		At.25271	NM_001160906	839729	NA	DYL1 (DORMANCY-ASSOCIATED PROTEIN-LIKE 1)	9935110	chr1	9934960	-		chr1:9935110-9934960	GO:0009750|GO:0003674|GO:0009744|GO:0005575|GO:0009749
A_84_P584547	NM_105561	-3.56147	7.12929	-2.6723	0.0311357	0.182782	-3.91255	128	33	485	CTAGCTAGCTAATGAAGTTGAGTCTTTATTGTATAGTATGTATCAATAAACGTAACGGCC	10315	0	A_84_P584547	AT1G68875	NM_105561	ref|Arabidopsis thaliana unknown protein (AT1G68875) mRNA, complete cds [NM_105561]	-5.54741	6.13006	-15.6612	1.21268e-06	0.000144739	6.32489	A_84_P584547	AT1G68875	Arabidopsis thaliana unknown protein (AT1G68875) mRNA, complete cds [NM_105561]	NM_105561	FALSE	AT1G68875	CTAGCTAGCTAATGAAGTTGAGTCTTTATTGTATAGTATGTATCAATAAACGTAACGGCC	tair|At1g68875.1	TC316278	At.35474	NM_105561	843220	NA	hypothetical protein	25896293	chr1	25896234	+		chr1:25896234-25896293	GO:0008150|GO:0003674|GO:0012505
A_84_P280220	NM_128780	-1.3726	8.02951	-6.84855	0.000215377	0.0234811	1.18927	307	47	396	TAATTCATTTCTATATCACTCTTTCTTTTGCATTGTGTAATTTTATAAATTCTTAATATA	25308	0	A_84_P280220	AT2G32210	NM_128780	ref|Arabidopsis thaliana unknown protein (AT2G32210) mRNA, complete cds [NM_128780]	-3.80385	9.84634	-15.6458	1.22069e-06	0.000145299	6.31837	A_84_P280220	AT2G32210	Arabidopsis thaliana unknown protein (AT2G32210) mRNA, complete cds [NM_128780]	NM_128780	FALSE	AT2G32210	TAATTCATTTCTATATCACTCTTTCTTTTGCATTGTGTAATTTTATAAATTCTTAATATA	tair|At2g32210.1	NP488075	At.65748	NM_128780	817780	NA	hypothetical protein	13685780	chr2	13685721	+		chr2:13685721-13685780	GO:0008150|GO:0003674
A_84_P811894	NM_116964	-2.81093	10.7111	-8.49212	5.34916e-05	0.0133867	2.55615	23	49	389	CAGCAAAAACTCATCACCTCTGTCTCTAACTCTCGGGAAACAAATCATCGACGAGTCTTG	1688	0	A_84_P811894	EXO	NM_116964	ref|Arabidopsis thaliana EXO (EXORDIUM) (EXO) mRNA, complete cds [NM_116964]	-4.93722	10.6986	-15.4421	1.33318e-06	0.000150897	6.23099	A_84_P811894	EXO	Arabidopsis thaliana EXO (EXORDIUM) (EXO) mRNA, complete cds [NM_116964]	NM_116964	FALSE	AT4G08950	CAGCAAAAACTCATCACCTCTGTCTCTAACTCTCGGGAAACAAATCATCGACGAGTCTTG	TA29247_3702	TC341394	At.22399	NM_116964	826473	NA	EXO (EXORDIUM)	5740742	chr4	5740683	+		chr4:5740683-5740742	GO:0009505|GO:0009741|GO:0003674|GO:0005618
A_84_P16919	NM_125303	1.28945	7.35045	10.6387	1.17936e-05	0.0073806	3.95902	454	57	2138	TAATGTGAGAAGCCCCATTGTTGTTTATACTGGTGACTTCTCACAACCATCTTCATCATA	37435	0	A_84_P16919	AT5G59130	NM_125303	ref|Arabidopsis thaliana subtilase family protein (AT5G59130) mRNA, complete cds [NM_125303]	3.58558	8.26886	15.3876	1.36518e-06	0.000152528	6.20743	A_84_P16919	AT5G59130	Arabidopsis thaliana subtilase family protein (AT5G59130) mRNA, complete cds [NM_125303]	NM_125303	FALSE	AT5G59130	TAATGTGAGAAGCCCCATTGTTGTTTATACTGGTGACTTCTCACAACCATCTTCATCATA	tair|At5g59130.1	TC354957	At.29243	NM_125303	836031	NA	subtilase family protein	23887478	chr5	23887419	-		chr5:23887478-23887419	GO:0006508|GO:0004252|GO:0043086|GO:0042802|GO:0012505
A_84_P21931	NM_102603	-2.2019	8.76949	-11.137	8.63164e-06	0.00647995	4.23537	425	20	526	ATATGAAGGACGACGTGTGGTTTTGGACTTGGATCTTAATTTCCCTCCTCCACCTGAGAA	35044	0	A_84_P21931	ERF11	NM_102603	ref|Arabidopsis thaliana ERF11 (ERF DOMAIN PROTEIN 11); DNA binding / transcription factor/ transcription repressor (ERF11) mRNA, complete cds [NM_102603]	-5.37195	12.4953	-15.3054	1.41523e-06	0.000154308	6.17162	A_84_P21931	ERF11	Arabidopsis thaliana ERF11 (ERF DOMAIN PROTEIN 11); DNA binding / transcription factor/ transcription repressor (ERF11) mRNA, complete cds [NM_102603]	NM_102603	FALSE	AT1G28370	ATATGAAGGACGACGTGTGGTTTTGGACTTGGATCTTAATTTCCCTCCTCCACCTGAGAA	tair|At1g28370.1	TC320560	At.11834	NM_102603	839733	NA	ERF11 (ERF DOMAIN PROTEIN 11); DNA binding / transcription factor/ transcription repressor	9956400	chr1	9956341	-		chr1:009956400-009956341	GO:0005634|GO:0003700|GO:0003677|GO:0009873|GO:0006355|GO:0016564
A_84_P785348	NM_124498	-1.2327	8.44249	-3.51574	0.00937958	0.107077	-2.6868	380	69	468	GAAGACTATTTCTTTAAAAGCAAAGAGGAAGAGACAGGTGACGGAGGATGAAAGCCAGCT	31328	0	A_84_P785348	AT5G51190	NM_124498	ref|Arabidopsis thaliana AP2 domain-containing transcription factor, putative (AT5G51190) mRNA, complete cds [NM_124498]	-4.36943	11.006	-15.2793	1.43153e-06	0.000154308	6.16023	A_84_P785348	AT5G51190		NM_124498	FALSE	AT5G51190	GAAGACTATTTCTTTAAAAGCAAAGAGGAAGAGACAGGTGACGGAGGATGAAAGCCAGCT	At#S26110381		At.19728	NM_124498	835193	NA	AP2 domain-containing transcription factor, putative"	NA	NP504669	GO:0003677(DNA binding)|GO:0003700(transcription factor activity)|GO:0005634(nucleus)|GO:0006355(regulation of transcription, DNA-dependent)|GO:0010200(response to chitin)	Arabidopsis thaliana AP2 domain-containing transcription factor, putative (AT5G51190) mRNA, complete cds [NM_124498]	chr5:20818174-20818115
A_84_P22715	NM_104792	-2.29779	6.38123	-2.45118	0.0431666	0.214426	-4.23974	525	20	1038	TAGCTGATCATGGGGTTTTAAGACAGGCGTTTCAGCTTCCTAACATGAACTGGCACTCAT	43155	0	A_84_P22715	anac025	NM_104792	ref|Arabidopsis thaliana anac025 (Arabidopsis NAC domain containing protein 25); transcription factor (anac025) mRNA, complete cds [NM_104792]	-3.11576	5.02652	-15.1733	1.50006e-06	0.000158331	6.11364	A_84_P22715	anac025	Arabidopsis thaliana anac025 (Arabidopsis NAC domain containing protein 25); transcription factor (anac025) mRNA, complete cds [NM_104792]	NM_104792	FALSE	AT1G61110	TAGCTGATCATGGGGTTTTAAGACAGGCGTTTCAGCTTCCTAACATGAACTGGCACTCAT	tair|At1g61110.1	TC317803	At.10430	NM_104792	842404	NA	anac025 (Arabidopsis NAC domain containing protein 25); transcription factor	22521718	chr1	22521659	+		chr1:22521659-22521718	GO:0003700|GO:0007275|GO:0005575|GO:0045449
A_84_P594418	NM_127320	-2.21387	7.36202	-5.81341	0.000594911	0.0371209	0.161054	361	23	334	GCTTTGAGCCTTATGAGCCCTTTGACAACTTTTGTGTTAGAACATTTCATTTCGTTTTTA	29745	0	A_84_P594418	AT2G17660	NM_127320	ref|Arabidopsis thaliana nitrate-responsive NOI protein, putative (AT2G17660) mRNA, complete cds [NM_127320]	-5.56067	9.86595	-14.9958	1.6234e-06	0.000165758	6.03474	A_84_P594418	AT2G17660		NM_127320	FALSE	AT2G17660	GCTTTGAGCCTTATGAGCCCTTTGACAACTTTTGTGTTAGAACATTTCATTTCGTTTTTA	tair|At2g17660.1		At.14675	NM_127320	816273	NA	nitrate-responsive NOI protein, putative"	NA	TC331713	GO:0003674(molecular_function)|GO:0005575(cellular_component)|GO:0010167(response to nitrate)	Arabidopsis thaliana nitrate-responsive NOI protein, putative (AT2G17660) mRNA, complete cds [NM_127320]	chr2:7680698-7680757
A_84_P301260	NM_106105	-1.26593	9.00245	-8.7978	4.23237e-05	0.0117468	2.77966	42	81	1548	ACGAGAGAACATTTTGGTTAAAGGTTGTTAATATAAAAGACAGGAGATACAAACCACTCC	3229	0	A_84_P301260	AT1G74450	NM_106105	ref|Arabidopsis thaliana unknown protein (AT1G74450) mRNA, complete cds [NM_106105]	-3.74527	10.7095	-14.9759	1.6379e-06	0.000166076	6.02585	A_84_P301260	AT1G74450	Arabidopsis thaliana unknown protein (AT1G74450) mRNA, complete cds [NM_106105]	NM_106105	FALSE	AT1G74450	ACGAGAGAACATTTTGGTTAAAGGTTGTTAATATAAAAGACAGGAGATACAAACCACTCC	tair|At1g74450.1	TC320143	At.66915	NM_106105	843786	NA	hypothetical protein	27987777	chr1	27987718	+		chr1:27987718-27987777	GO:0008150|GO:0003674
A_84_P12315	NM_105141	-1.40349	10.9392	-3.46197	0.0100975	0.111118	-2.76286	461	80	1323	GGTATGTGGGTACATTGGAGCAGAAGTGGACACAATTCGAGAAAGCATTCCTCAGAATGT	38146	0	A_84_P12315	ATMGL	NM_105141	ref|Arabidopsis thaliana ATMGL (ARABIDOPSIS THALIANA METHIONINE GAMMA-LYASE); catalytic/ methionine gamma-lyase (ATMGL) mRNA, complete cds [NM_105141]	-5.41388	12.1717	-14.9062	1.69002e-06	0.000168245	5.9945	A_84_P12315	ATMGL	Arabidopsis thaliana ATMGL (ARABIDOPSIS THALIANA METHIONINE GAMMA-LYASE); catalytic/ methionine gamma-lyase (ATMGL) mRNA, complete cds [NM_105141]	NM_105141	FALSE	AT1G64660	GGTATGTGGGTACATTGGAGCAGAAGTGGACACAATTCGAGAAAGCATTCCTCAGAATGT	tair|At1g64660.1	TC315184	At.16566	NM_105141	842774	NA	ATMGL (ARABIDOPSIS THALIANA METHIONINE GAMMA-LYASE); catalytic/ methionine gamma-lyase	24034198	chr1	24034139	+		chr1:24034139-24034198	GO:0018826|GO:0005829|GO:0019458|GO:0006520|GO:0003824
A_84_P15767	NM_119476	1.08379	12.4997	8.15251	6.99747e-05	0.0143847	2.29731	121	29	1554	GGCTAACAACTTCACCGTTTCTCAGTTCATTAAAGGAAATCTTTGGCTGCCTTCTACGGG	9807	0	A_84_P15767	PME44	NM_119476	ref|Arabidopsis thaliana enzyme inhibitor/ pectinesterase (PME44) mRNA, complete cds [NM_119476]	1.87288	13.14	14.8927	1.70033e-06	0.000168888	5.98841	A_84_P15767	PME44	Arabidopsis thaliana enzyme inhibitor/ pectinesterase (PME44) mRNA, complete cds [NM_119476]	NM_119476	FALSE	AT4G33220	GGCTAACAACTTCACCGTTTCTCAGTTCATTAAAGGAAATCTTTGGCTGCCTTCTACGGG	tair|At4g33220.1	NP038023	At.2679	NM_119476	829458	NA	enzyme inhibitor/ pectinesterase	16026103	chr4	16026044	+		chr4:16026044-16026103	GO:0009505|GO:0004857|GO:0042545|GO:0005618|GO:0030599|GO:0012505
A_84_P554567	NM_113753	-1.70842	6.29075	-9.22112	3.09455e-05	0.0103103	3.07521	217	35	1283	TTGATTATTGATCTTCATTCGGCTTAAGTATTCTTTGCCTCATGAATCATGAGTTGTGTG	17810	0	A_84_P554567	GATL10	NM_113753	ref|Arabidopsis thaliana GATL10 (Galacturonosyltransferase-like 10); polygalacturonate 4-alpha-galacturonosyltransferase/ transferase, transferring hex_ (GATL10) mRNA, complete cds [NM_113753]	-4.04366	8.87638	-14.5477	1.98965e-06	0.000182597	5.83062	A_84_P554567	GATL10		NM_113753	FALSE	AT3G28340	TTGATTATTGATCTTCATTCGGCTTAAGTATTCTTTGCCTCATGAATCATGAGTTGTGTG	tair|At3g28340.1		At.42818	NM_113753	822462	NA	GATL10 (Galacturonosyltransferase-like 10); polygalacturonate 4-alpha-galacturonosyltransferase/ transferase, transferring hexosyl groups"	NA	NP1652229	GO:0012505(endomembrane system)|GO:0016051(carbohydrate biosynthetic process)|GO:0016758(transferase activity, transferring hexosyl groups)|GO:0047262(polygalacturonate 4-alpha-galacturonosyltransferase activity)	Arabidopsis thaliana GATL10 (Galacturonosyltransferase-like 10); polygalacturonate 4-alpha-galacturonosyltransferase/ transferase, transferring hex_ (GATL10) mRNA, complete cds [NM_113753]	chr3:10590506-10590447
A_84_P258350	NM_121602	1.11995	13.0905	4.37405	0.00306142	0.0671545	-1.52774	35	80	326	TGGGAGTCATAATTGATTCTCGTACTCATCGTACTTGTTGTTGTTTTTAGTGTTGTAATG	2724	0	A_84_P258350	KIN2	NM_121602	ref|Arabidopsis thaliana KIN2 (KIN2) mRNA, complete cds [NM_121602]	-4.34981	14.9735	-14.5445	1.99259e-06	0.000182597	5.82913	A_84_P258350	KIN2	Arabidopsis thaliana KIN2 (KIN2) mRNA, complete cds [NM_121602]	NM_121602	FALSE	AT5G15970	TGGGAGTCATAATTGATTCTCGTACTCATCGTACTTGTTGTTGTTTTTAGTGTTGTAATG	tair|At5g15970.1	TC348508	At.22305	NM_121602	831454	NA	KIN2	5212574	chr5	5212515	+		chr5:5212515-5212574	GO:0005634|GO:0009414|GO:0006970|GO:0003674|GO:0009409|GO:0005886|GO:0009737|GO:0005737|GO:0009507
A_84_P21194	NM_113225	-1.35878	6.76179	-2.71468	0.0292584	0.177729	-3.84985	103	61	656	ATTTGGGAGAACAGTACCTTGAGGAGCTTTTGGGGTCTTCTGAAAATAGTGGGACTTGGT	8368	0	A_84_P21194	ERF1	NM_113225	ref|Arabidopsis thaliana ERF1 (ETHYLENE RESPONSE FACTOR 1); DNA binding / transcription activator/ transcription factor (ERF1) mRNA, complete cds [NM_113225]	-3.12368	9.98077	-14.5213	2.01399e-06	0.000183407	5.81838	A_84_P21194	ERF1	Arabidopsis thaliana ERF1 (ETHYLENE RESPONSE FACTOR 1); DNA binding / transcription activator/ transcription factor (ERF1) mRNA, complete cds [NM_113225]	NM_113225	FALSE	AT3G23240	ATTTGGGAGAACAGTACCTTGAGGAGCTTTTGGGGTCTTCTGAAAATAGTGGGACTTGGT	tair|At3g23240.1	TC336955	At.6341	NM_113225	821902	NA	ERF1 (ETHYLENE RESPONSE FACTOR 1); DNA binding / transcription activator/ transcription factor	8296366	chr3	8296307	+		chr3:8296307-8296366	GO:0006952|GO:0005634|GO:0016563|GO:0003700|GO:0003677|GO:0009873|GO:0009867|GO:0006355
A_84_P18566	NM_118590	-1.391	12.953	-5.22086	0.0011282	0.0469139	-0.495599	150	70	944	TCCTACAGTTTGTAGGCAAGGTCCTTTCACTGTTGTTCTCTTCGTTACGTTGGAGCAAGT	12226	0	A_84_P18566	AT4G24570	NM_118590	ref|Arabidopsis thaliana mitochondrial substrate carrier family protein (AT4G24570) mRNA, complete cds [NM_118590]	-5.57429	14.3656	-14.4517	2.07987e-06	0.000185928	5.78594	A_84_P18566	AT4G24570	Arabidopsis thaliana mitochondrial substrate carrier family protein (AT4G24570) mRNA, complete cds [NM_118590]	NM_118590	FALSE	AT4G24570	TCCTACAGTTTGTAGGCAAGGTCCTTTCACTGTTGTTCTCTTCGTTACGTTGGAGCAAGT	tair|At4g24570.1	NP167281	At.20057	NM_118590	828559	NA	mitochondrial substrate carrier family protein	12687472	chr4	12687413	+		chr4:12687413-12687472	GO:0016020|GO:0006839|GO:0005310|GO:0005488|GO:0006810|GO:0005743
A_84_P810688	NM_121601	1.06415	12.1284	4.05045	0.00460943	0.0789007	-1.95188	222	75	275	AGACCGGCCTGAACAAGTAGAGATTCGGGTCAAATTTGGGAGTTATAATTTCCCTTTTCT	18222	0	A_84_P810688	KIN1	NM_121601	ref|Arabidopsis thaliana KIN1 (KIN1) mRNA, complete cds [NM_121601]	-3.53439	14.4234	-14.4301	2.10075e-06	0.000186495	5.77586	A_84_P810688	KIN1	Arabidopsis thaliana KIN1 (KIN1) mRNA, complete cds [NM_121601]	NM_121601	FALSE	AT5G15960	AGACCGGCCTGAACAAGTAGAGATTCGGGTCAAATTTGGGAGTTATAATTTCCCTTTTCT	TA28667_3702	TC348504	At.27428	NM_121601	831453	NA	KIN1	5210516	chr5	5210457	+		chr5:005210457-005210516	GO:0009414|GO:0006970|GO:0003674|GO:0009409|GO:0009737|GO:0010017|GO:0009631|GO:0005575
A_84_P17111	NM_100163	1.45413	9.96055	5.50353	0.000826655	0.0425026	-0.175821	261	18	300	GAGATGAAGAAGAGAGCTGGGGAAGCTTCAAGCGAGAAGGCACCATGGGTTCCAGATCCT	21432	0	A_84_P17111	AT1G02820	NM_100163	ref|Arabidopsis thaliana late embryogenesis abundant 3 family protein / LEA3 family protein (AT1G02820) mRNA, complete cds [NM_100163]	3.53292	9.11799	14.2934	2.23904e-06	0.000190245	5.7115	A_84_P17111	AT1G02820	Arabidopsis thaliana late embryogenesis abundant 3 family protein / LEA3 family protein (AT1G02820) mRNA, complete cds [NM_100163]	NM_100163	FALSE	AT1G02820	GAGATGAAGAAGAGAGCTGGGGAAGCTTCAAGCGAGAAGGCACCATGGGTTCCAGATCCT	tair|At1g02820.1	TC322161	At.42577	NM_100163	839304	NA	late embryogenesis abundant 3 family protein / LEA3 family protein	624079	chr1	624020	-		chr1:624079-624020	GO:0003674|GO:0006950|GO:0009790
A_84_P835781	NM_127320	-2.0447	7.40414	-5.46798	0.000859126	0.0428803	-0.215374	132	62	227	AGGAAACAAGATGGTGATAAACCAGCGGTCAAGAAATGGCTCTGTTTCACTTTTGCTTAA	10710	0	A_84_P835781	AT2G17660	NM_127320	ref|Arabidopsis thaliana nitrate-responsive NOI protein, putative (AT2G17660) mRNA, complete cds [NM_127320]	-5.30271	9.65069	-14.2599	2.27449e-06	0.000191227	5.69562	A_84_P835781	AT2G17660		NM_127320	FALSE	AT2G17660	AGGAAACAAGATGGTGATAAACCAGCGGTCAAGAAATGGCTCTGTTTCACTTTTGCTTAA	TA52180_3702		At.14675	NM_127320	816273	NA	nitrate-responsive NOI protein, putative"	NA	TC331713	GO:0003674(molecular_function)|GO:0005575(cellular_component)|GO:0010167(response to nitrate)	Arabidopsis thaliana nitrate-responsive NOI protein, putative (AT2G17660) mRNA, complete cds [NM_127320]	chr2:7680591-7680650
A_84_P811737	NM_179889	-1.24063	14.0707	-3.12088	0.0162711	0.136776	-3.25311	81	12	499	TGCTTCATGTCGTTTGTGTTTGTTAGTGACCGTTGATTTCCACCATCTGGGTTAGTTTTT	6438	0	A_84_P811737	AT2G33830	NM_179889	ref|Arabidopsis thaliana dormancy/auxin associated family protein (AT2G33830) mRNA, complete cds [NM_179889]	-3.6629	16.5911	-14.0709	2.48678e-06	0.000199517	5.60526	A_84_P811737	AT2G33830	Arabidopsis thaliana dormancy/auxin associated family protein (AT2G33830) mRNA, complete cds [NM_179889]	NM_179889	FALSE	AT2G33830	TGCTTCATGTCGTTTGTGTTTGTTAGTGACCGTTGATTTCCACCATCTGGGTTAGTTTTT	TA29187_3702	TC325783	At.25108	NM_179889	817950	NA	dormancy/auxin associated family protein	14316736	chr2	14316677	-		chr2:14316736-14316677	GO:0005575
A_84_P860303	NM_113218	-1.78177	7.6664	-10.3215	1.44841e-05	0.00770025	3.77438	335	21	303	TTAGCTCTTTCTCCCGAATCATCACCGGTAGTACCAACCACCGGTTGAGAAAAATCAGTC	27584	0	A_84_P860303	AT3G23170	NM_113218	ref|Arabidopsis thaliana unknown protein (AT3G23170) mRNA, complete cds [NM_113218]	-2.96789	11.3064	-14.0708	2.48696e-06	0.000199517	5.60519	A_84_P860303	AT3G23170	Arabidopsis thaliana unknown protein (AT3G23170) mRNA, complete cds [NM_113218]	NM_113218	FALSE	AT3G23170	TTAGCTCTTTCTCCCGAATCATCACCGGTAGTACCAACCACCGGTTGAGAAAAATCAGTC	TC312677	TC335548	At.37753	NM_113218	821893	NA	hypothetical protein	8267976	chr3	8267949	-		chr3:8267976-8267949	GO:0008150
A_84_P218328	NM_113218	-1.81227	9.32882	-10.5036	1.28637e-05	0.00761442	3.88124	462	58	502	ACAGTTTGTTTGTTTTTTGATTCTATGTAGATCTAACGGCCCAGAAAACGCGTTTTGTGC	38106	0	A_84_P218328	AT3G23170	NM_113218	ref|Arabidopsis thaliana unknown protein (AT3G23170) mRNA, complete cds [NM_113218]	-2.81895	12.5721	-14.0148	2.55417e-06	0.000201261	5.57814	A_84_P218328	AT3G23170	Arabidopsis thaliana unknown protein (AT3G23170) mRNA, complete cds [NM_113218]	NM_113218	FALSE	AT3G23170	ACAGTTTGTTTGTTTTTTGATTCTATGTAGATCTAACGGCCCAGAAAACGCGTTTTGTGC	tair|At3g23170.1	TC335548	At.37753	NM_113218	821893	NA	hypothetical protein	8268240	chr3	8268181	-		chr3:8268240-8268181	GO:0008150
A_84_P12450	NM_106244	-3.51734	6.97489	-2.45433	0.0429649	0.214127	-4.23508	373	9	1574	TTTCCTCCACGATGGATCAAAAGAGTTCGAAATCGAGCACGAGTTCGAACACGATGAGTT	30715	0	A_84_P12450	ATA27	NM_106244	ref|Arabidopsis thaliana ATA27; catalytic/ cation binding / hydrolase, hydrolyzing O-glycosyl compounds (ATA27) mRNA, complete cds [NM_106244]	-3.76351	6.537	-13.9693	2.61031e-06	0.000203218	5.55607	A_84_P12450	ATA27	Arabidopsis thaliana ATA27; catalytic/ cation binding / hydrolase, hydrolyzing O-glycosyl compounds (ATA27) mRNA, complete cds [NM_106244]	NM_106244	FALSE	AT1G75940	TTTCCTCCACGATGGATCAAAAGAGTTCGAAATCGAGCACGAGTTCGAACACGATGAGTT	tair|At1g75940.1	NP221243	At.10790	NM_106244	843927	NA	ATA27; catalytic/ cation binding / hydrolase, hydrolyzing O-glycosyl compounds	28517701	chr1	28517642	+		chr1:28517642-28517701	GO:0005788|GO:0016020|GO:0004553|GO:0043169|GO:0005975|GO:0003824
A_84_P18998	NM_105948	-1.66936	9.59236	-5.92981	0.000527399	0.0353236	0.283984	362	26	1029	AAATTTTGTCGTAGCTTCCGATCATTGGCCTTTAAAAAGAGAGACGACATTTCTGCTGCG	29752	0	A_84_P18998	AT1G72900	NM_105948	ref|Arabidopsis thaliana disease resistance protein (TIR-NBS class), putative (AT1G72900) mRNA, complete cds [NM_105948]	-3.39311	12.0912	-13.9607	2.6211e-06	0.000203218	5.55188	A_84_P18998	AT1G72900		NM_105948	FALSE	AT1G72900	AAATTTTGTCGTAGCTTCCGATCATTGGCCTTTAAAAAGAGAGACGACATTTCTGCTGCG	tair|At1g72900.1		At.71105	NM_105948	843621	NA	disease resistance protein (TIR-NBS class), putative"	NA	TC315243	GO:0004888(transmembrane receptor activity)|GO:0006952(defense response)|GO:0007165(signal transduction)|GO:0031224(intrinsic to membrane)|GO:0045087(innate immune response)	Arabidopsis thaliana disease resistance protein (TIR-NBS class), putative (AT1G72900) mRNA, complete cds [NM_105948]	chr1:27437110-27437169
A_84_P504929	NM_113821	-1.16272	7.38511	-2.64038	0.0326323	0.1871	-3.9598	45	64	474	GGGTTTAAACAAGGATCTTACTTAGACAATTGTTTGGTAATGATTAGGTCATTAGATGGG	3530	0	A_84_P504929	AT3G29000	NM_113821	ref|Arabidopsis thaliana calcium-binding EF hand family protein (AT3G29000) mRNA, complete cds [NM_113821]	-4.55109	11.2399	-13.7712	2.87164e-06	0.00021336	5.45903	A_84_P504929	AT3G29000	Arabidopsis thaliana calcium-binding EF hand family protein (AT3G29000) mRNA, complete cds [NM_113821]	NM_113821	FALSE	AT3G29000	GGGTTTAAACAAGGATCTTACTTAGACAATTGTTTGGTAATGATTAGGTCATTAGATGGG	tair|At3g29000.1	TC339501	At.50235	NM_113821	822540	NA	calcium-binding EF hand family protein	11007549	chr3	11007490	+		chr3:11007490-11007549	GO:0008150|GO:0012505|GO:0005509
A_84_P14954	NM_001124125	1.32111	11.9129	3.92224	0.00544433	0.0843156	-2.12434	235	60	1539	GGAGAAGGAAGAATTCATCAGTGACTTCTCGAAAGAGGATTACGAGGATATTATAGGCGG	19359	0	A_84_P14954	CPuORF32	NM_001124125	ref|Arabidopsis thaliana CPuORF32 (Conserved peptide upstream open reading frame 32) (CPuORF32) mRNA, complete cds [NM_001124125]	4.85083	12.5801	13.7296	2.93018e-06	0.000215038	5.43847	A_84_P14954	CPuORF32	Arabidopsis thaliana CPuORF32 (Conserved peptide upstream open reading frame 32) (CPuORF32) mRNA, complete cds [NM_001124125]	NM_001124125	FALSE	AT1G73602	GGAGAAGGAAGAATTCATCAGTGACTTCTCGAAAGAGGATTACGAGGATATTATAGGCGG	tair|At1g73600.1	NP305570	At.43548	NM_001124125	6241275	NA	CPuORF32 (Conserved peptide upstream open reading frame 32)	27676988	chr1	27676929	+		chr1:27676929-27676988
A_84_P22834	NM_106114	-2.20481	6.67915	-2.36114	0.0493501	0.227275	-4.37259	492	75	1429	TGGAGAGAGGATTGACATGAGCGAGAATCCTGGATTGCTTTGTAACATGAGGACTCCATT	40627	0	A_84_P22834	CYP98A8	NM_106114	ref|Arabidopsis thaliana CYP98A8; electron carrier/ heme binding / iron ion binding / monooxygenase/ oxygen binding (CYP98A8) mRNA, complete cds [NM_106114]	-3.95064	5.33901	-13.7231	2.93947e-06	0.000215038	5.43525	A_84_P22834	CYP98A8	Arabidopsis thaliana CYP98A8; electron carrier/ heme binding / iron ion binding / monooxygenase/ oxygen binding (CYP98A8) mRNA, complete cds [NM_106114]	NM_106114	FALSE	AT1G74540	TGGAGAGAGGATTGACATGAGCGAGAATCCTGGATTGCTTTGTAACATGAGGACTCCATT	tair|At1g74540.1	NP1663193	At.34871	NM_106114	843795	NA	CYP98A8; electron carrier/ heme binding / iron ion binding / monooxygenase/ oxygen binding	28018458	chr1	28018399	+		chr1:28018399-28018458	GO:0005506|GO:0009055|GO:0019825|GO:0020037|GO:0004497
A_84_P16437	NM_111822	-1.4751	7.10568	-3.72741	0.00704458	0.0942493	-2.39105	286	79	165	TAATGCTGCATCAATGATTCCAAGTGATGTGAAGGAAGGGCATGTAGCAGTGATTGCGGT	23549	0	A_84_P16437	AT3G09870	NM_111822	ref|Arabidopsis thaliana auxin-responsive family protein (AT3G09870) mRNA, complete cds [NM_111822]	-4.94171	10.1993	-13.6289	3.0778e-06	0.00022065	5.38835	A_84_P16437	AT3G09870	Arabidopsis thaliana auxin-responsive family protein (AT3G09870) mRNA, complete cds [NM_111822]	NM_111822	FALSE	AT3G09870	TAATGCTGCATCAATGATTCCAAGTGATGTGAAGGAAGGGCATGTAGCAGTGATTGCGGT	tair|At3g09870.1	NP502677	At.64110	NM_111822	820145	NA	auxin-responsive family protein	3027797	chr3	3027738	-		chr3:3027797-3027738	GO:0003674|GO:0009733|GO:0012505
A_84_P834641	NM_113821	-1.08789	6.99558	-2.85577	0.0238155	0.162705	-3.64151	435	76	334	ACAGTGCAAAAGAAGTCTCGAGTTTGTTCGAAGAGAAAGAAGCGAGTTTGGAAGAAGTCA	35979	0	A_84_P834641	AT3G29000	NM_113821	ref|Arabidopsis thaliana calcium-binding EF hand family protein (AT3G29000) mRNA, complete cds [NM_113821]	-4.51684	11.3397	-13.2828	3.65383e-06	0.000242359	5.21284	A_84_P834641	AT3G29000	Arabidopsis thaliana calcium-binding EF hand family protein (AT3G29000) mRNA, complete cds [NM_113821]	NM_113821	FALSE	AT3G29000	ACAGTGCAAAAGAAGTCTCGAGTTTGTTCGAAGAGAAAGAAGCGAGTTTGGAAGAAGTCA	TA51546_3702	TC339501	At.50235	NM_113821	822540	NA	calcium-binding EF hand family protein	11007409	chr3	11007350	+		chr3:11007350-11007409	GO:0008150|GO:0012505|GO:0005509
A_84_P721670	BU917423	-1.27115	4.42354	-2.56633	0.0363975	0.197023	-4.06941	1	74	210	GATGAGATCGATGTTGAGTGATTTATTATTCTTTTGCATCTTGGTCGTTACAATGATTCC	127	0	A_84_P721670	BU917423	BU917423	Unknown	-3.58128	6.51541	-13.2238	3.76368e-06	0.000244557	5.18245	A_84_P721670				FALSE		GATGAGATCGATGTTGAGTGATTTATTATTCTTTTGCATCTTGGTCGTTACAATGATTCC	tc|TC267183		At.39045		NA	NA		5211950	chr3	5211891	-		chr3:5211950-5211891	GO:0008150|GO:0003674|GO:0005575
A_84_P209868	NM_128772	-1.32636	6.18888	-4.00503	0.00488807	0.080717	-2.01269	302	79	254	CAAGCGGCGGATACGGTGGTAGTTAATGAACTAAAAACTTTATCGGAGCTTAAACGGAGT	24877	0	A_84_P209868	AT2G32130	NM_128772	ref|Arabidopsis thaliana unknown protein (AT2G32130) mRNA, complete cds [NM_128772]	-3.81233	9.87611	-13.1351	3.93621e-06	0.000249742	5.13642	A_84_P209868	AT2G32130	Arabidopsis thaliana unknown protein (AT2G32130) mRNA, complete cds [NM_128772]	NM_128772	FALSE	AT2G32130	CAAGCGGCGGATACGGTGGTAGTTAATGAACTAAAAACTTTATCGGAGCTTAAACGGAGT	tair|At2g32130.1	TC331493	At.38117	NM_128772	817772	NA	hypothetical protein	13662348	chr2	13662289	-		chr2:13662348-13662289	GO:0008150|GO:0003674|GO:0005575
A_84_P17326	NM_129404	-1.07704	11.0247	-3.45447	0.0102023	0.111779	-2.7735	15	78	1585	ACGCAACAAAACTTTGTTGGTGGTGGATTCTCTAGAGCAAAGGAAGAACCAAACGAGGAG	1123	0	A_84_P17326	WRKY33	NM_129404	ref|Arabidopsis thaliana WRKY33; transcription factor (WRKY33) mRNA, complete cds [NM_129404]	-2.40933	12.7938	-12.8884	4.46548e-06	0.000261596	5.00656	A_84_P17326	WRKY33	Arabidopsis thaliana WRKY33; transcription factor (WRKY33) mRNA, complete cds [NM_129404]	NM_129404	FALSE	AT2G38470	ACGCAACAAAACTTTGTTGGTGGTGGATTCTCTAGAGCAAAGGAAGAACCAAACGAGGAG	tair|At2g38470.1	TC327285	At.13123	NM_129404	818429	NA	WRKY33; transcription factor	16117587	chr2	16117528	+		chr2:16117528-16117587	GO:0009651|GO:0005634|GO:0009414|GO:0006970|GO:0003700|GO:0009409|GO:0042742|GO:0050832|GO:0010200|GO:0009408|GO:0006355|GO:0010120
A_84_P714440	AJ505688	-1.2704	8.56952	-5.58465	0.000757546	0.0409664	-0.0862701	412	72	66	TTAACTCTATTTTTTAAGGGAGGAAGCCCATTAAGGTAGCTTGCTACCTGGGTTTCCGCG	33980	0	A_84_P714440	AJ505688	AJ505688	gb|Arabidopsis thaliana partial putative U2 small nuclear RNA (U2 snRNA gene), clone Ath-191a, 5' end incomplete [AJ505688]	-2.20241	10.1466	-12.8725	4.50235e-06	0.000261596	4.99808	A_84_P714440		Arabidopsis thaliana partial putative U2 small nuclear RNA (U2 snRNA gene), clone Ath-191a, 5' end incomplete [AJ505688]	AJ505688	FALSE		TTAACTCTATTTTTTAAGGGAGGAAGCCCATTAAGGTAGCTTGCTACCTGGGTTTCCGCG	CHR2:008809260-008809319		At.67538		NA	NA		8809319	chr2	8809260	+		chr2:8809260-8809319
A_84_P15812	NM_120216	-1.26055	7.56032	-8.26282	6.40639e-05	0.0140872	2.38263	526	71	1030	CTAGGGCTCAGAAGAGAGATTCTCTCATCGATGCTTTGCTTAATAGGCTTAATAGAGATC	43257	0	A_84_P15812	AT5G01380	NM_120216	ref|Arabidopsis thaliana transcription factor (AT5G01380) mRNA, complete cds [NM_120216]	-4.92307	8.62042	-12.847	4.56207e-06	0.000263284	4.98449	A_84_P15812	AT5G01380	Arabidopsis thaliana transcription factor (AT5G01380) mRNA, complete cds [NM_120216]	NM_120216	FALSE	AT5G01380	CTAGGGCTCAGAAGAGAGATTCTCTCATCGATGCTTTGCTTAATAGGCTTAATAGAGATC	tair|At5g01380.1	TC355522	At.33561	NM_120216	831895	NA	transcription factor	155874	chr5	155815	-		chr5:155874-155815	GO:0003700|GO:0045449
A_84_P785505	NM_179714	-1.04477	13.6926	-10.3117	1.45783e-05	0.00770025	3.76853	397	81	944	ATCATTGTCTACTCTGTTGGTTGCTGTGCTTTCAGGAACAACAAGAGGGATGACAGTTAT	32838	0	A_84_P785505	TET8	NM_179714	ref|Arabidopsis thaliana TET8 (TETRASPANIN8) (TET8) mRNA, complete cds [NM_179714]	-2.3034	15.32	-12.8401	4.57854e-06	0.000263685	4.98077	A_84_P785505	TET8	Arabidopsis thaliana TET8 (TETRASPANIN8) (TET8) mRNA, complete cds [NM_179714]	NM_179714	FALSE	AT2G23810	ATCATTGTCTACTCTGTTGGTTGCTGTGCTTTCAGGAACAACAAGAGGGATGACAGTTAT	At#S18901092	TC326296	At.20664	NM_179714	816913	NA	TET8 (TETRASPANIN8)	10143025	chr2	10142966	-		chr2:10143025-10142966	GO:0007568|GO:0016020|GO:0003674|GO:0005886
A_84_P816277	NM_123136	-1.19281	11.5079	-6.81266	0.000222659	0.0236153	1.15598	517	8	305	GGAGGAGGAGGTAACAATCGAAACGACGTAAGCGATTTGAAAGAAGCGTTGGAGTAATAT	42559	0	A_84_P816277	TCH2	NM_123136	ref|Arabidopsis thaliana TCH2 (TOUCH 2); calcium ion binding (TCH2) mRNA, complete cds [NM_123136]	-4.08371	12.0656	-12.7463	4.8071e-06	0.000270998	4.93048	A_84_P816277	TCH2	Arabidopsis thaliana TCH2 (TOUCH 2); calcium ion binding (TCH2) mRNA, complete cds [NM_123136]	NM_123136	FALSE	AT5G37770	GGAGGAGGAGGTAACAATCGAAACGACGTAAGCGATTTGAAAGAAGCGTTGGAGTAATAT	TA32220_3702	TC349411	At.30466	NM_123136	833755	NA	TCH2 (TOUCH 2); calcium ion binding	15016544	chr5	15016485	-		chr5:15016544-15016485	GO:0009739|GO:0010038|GO:0005886|GO:0009409|GO:0009737|GO:0009909|GO:0009733|GO:0048574|GO:0042542|GO:0005509|GO:0009612|GO:0009961|GO:0009408|GO:0045087|GO:0009646|GO:0019722
A_84_P18416	NM_114477	-1.82377	8.15971	-4.72218	0.00200574	0.057851	-1.08978	220	41	309	ATGAGGAGACATAGGAGTGAGAAAGCCTCACCAGGCACGTTGGTTACACGTTCTTTTTTA	17989	0	A_84_P18416	AT3G46080	NM_114477	ref|Arabidopsis thaliana zinc finger (C2H2 type) family protein (AT3G46080) mRNA, complete cds [NM_114477]	-3.10041	11.2945	-12.7171	4.88087e-06	0.000272443	4.91475	A_84_P18416	AT3G46080	Arabidopsis thaliana zinc finger (C2H2 type) family protein (AT3G46080) mRNA, complete cds [NM_114477]	NM_114477	FALSE	AT3G46080	ATGAGGAGACATAGGAGTGAGAAAGCCTCACCAGGCACGTTGGTTACACGTTCTTTTTTA	tair|At3g46080.1		At.49395	NM_114477	823751	NA	zinc finger (C2H2 type) family protein	16933923	chr3	16933864	-		chr3:16933923-16933864	GO:0003676|GO:0003700|GO:0008270|GO:0010200|GO:0045449|GO:0005622
A_84_P751526	NM_105950	-1.52922	6.7984	-3.48417	0.0097942	0.10961	-2.73142	449	82	961	AGCCAACCAAACCAATAACCCAAATTGGAAAATGTGAGTCAAGCCGAATAAACTTGATGT	37156	0	A_84_P751526	AT1G72920	NM_105950	ref|Arabidopsis thaliana disease resistance protein (TIR-NBS class), putative (AT1G72920) mRNA, complete cds [NM_105950]	-3.68876	9.84931	-12.6231	5.12723e-06	0.000278043	4.86383	A_84_P751526	AT1G72920		NM_105950	FALSE	AT1G72920	AGCCAACCAAACCAATAACCCAAATTGGAAAATGTGAGTCAAGCCGAATAAACTTGATGT	AT1G72920.1		At.66922	NM_105950	843623	NA	disease resistance protein (TIR-NBS class), putative"	NA		GO:0004888(transmembrane receptor activity)|GO:0006952(defense response)|GO:0009611(response to wounding)|GO:0031224(intrinsic to membrane)	Arabidopsis thaliana disease resistance protein (TIR-NBS class), putative (AT1G72920) mRNA, complete cds [NM_105950]	chr1:27442644-27442703
A_84_P811890	NM_116964	-2.87527	12.1237	-9.1248	3.31942e-05	0.010674	3.00934	178	83	518	CATCAACGTCGTTTTGACTTCAGCTGACGTTACGGTTACAGGATTTGGTATGAGTCGTTG	14582	0	A_84_P811890	EXO	NM_116964	ref|Arabidopsis thaliana EXO (EXORDIUM) (EXO) mRNA, complete cds [NM_116964]	-4.95102	11.6874	-12.4942	5.48878e-06	0.000289854	4.79326	A_84_P811890	EXO	Arabidopsis thaliana EXO (EXORDIUM) (EXO) mRNA, complete cds [NM_116964]	NM_116964	FALSE	AT4G08950	CATCAACGTCGTTTTGACTTCAGCTGACGTTACGGTTACAGGATTTGGTATGAGTCGTTG	TA29245_3702	TC341394	At.22399	NM_116964	826473	NA	EXO (EXORDIUM)	5740871	chr4	5740812	+		chr4:5740812-5740871	GO:0009505|GO:0009741|GO:0003674|GO:0005618
A_84_P51580	NM_105864	-1.34584	12.3175	-2.55784	0.036857	0.198311	-4.08198	263	74	290	TGATATATATCTAGTAAGAAATACCTGATGGTATCCCTCCTTCGAATCCCATCCATTCCT	21708	0	A_84_P51580	AT1G72060	NM_105864	ref|Arabidopsis thaliana serine-type endopeptidase inhibitor (AT1G72060) mRNA, complete cds [NM_105864]	-2.92946	13.0703	-12.493	5.4923e-06	0.000289854	4.7926	A_84_P51580	AT1G72060	Arabidopsis thaliana serine-type endopeptidase inhibitor (AT1G72060) mRNA, complete cds [NM_105864]	NM_105864	FALSE	AT1G72060	TGATATATATCTAGTAAGAAATACCTGATGGTATCCCTCCTTCGAATCCCATCCATTCCT	tair|At1g72060.1	TC319901	At.35142	NM_105864	843537	NA	serine-type endopeptidase inhibitor	27122562	chr1	27122503	+		chr1:27122503-27122562	GO:0006979|GO:0012505|GO:0004867
A_84_P20890	NM_105950	-1.96767	8.44659	-4.01299	0.0048379	0.0805759	-2.002	429	72	753	TATCAAGACAGCTTCCAAACTTTATGTTTTAACTCGTTGGTTGAAGGTTGCACATTTGCT	35479	0	A_84_P20890	AT1G72920	NM_105950	ref|Arabidopsis thaliana disease resistance protein (TIR-NBS class), putative (AT1G72920) mRNA, complete cds [NM_105950]	-3.52183	11.0119	-12.4637	5.57838e-06	0.000291935	4.77648	A_84_P20890	AT1G72920		NM_105950	FALSE	AT1G72920	TATCAAGACAGCTTCCAAACTTTATGTTTTAACTCGTTGGTTGAAGGTTGCACATTTGCT	tair|At1g72920.1		At.66922	NM_105950	843623	NA	disease resistance protein (TIR-NBS class), putative"	NA		GO:0004888(transmembrane receptor activity)|GO:0006952(defense response)|GO:0009611(response to wounding)|GO:0031224(intrinsic to membrane)	Arabidopsis thaliana disease resistance protein (TIR-NBS class), putative (AT1G72920) mRNA, complete cds [NM_105950]	chr1:27442436-27442495
A_84_P524680	NM_203046	-1.01661	8.58808	-2.40175	0.0464559	0.221509	-4.31272	152	42	1286	TTCGTCGTTGCTAAATCGTATACTATTCACGACAAACGTTTTTAGGAGATTACGTTACCT	12337	0	A_84_P524680	JAZ10	NM_203046	ref|Arabidopsis thaliana JAZ10 (JASMONATE-ZIM-DOMAIN PROTEIN 10) (JAZ10) mRNA, complete cds [NM_203046]	-4.1247	10.6735	-12.4451	5.63411e-06	0.000292753	4.76617	A_84_P524680	JAZ10	Arabidopsis thaliana JAZ10 (JASMONATE-ZIM-DOMAIN PROTEIN 10) (JAZ10) mRNA, complete cds [NM_203046]	NM_203046	FALSE	AT5G13220	TTCGTCGTTGCTAAATCGTATACTATTCACGACAAACGTTTTTAGGAGATTACGTTACCT	tair|At5g13220.2	NP1645427	At.26324	NM_203046	831162	NA	JAZ10 (JASMONATE-ZIM-DOMAIN PROTEIN 10)	4220674	chr5	4220615	+		chr5:4220615-4220674	GO:0009611|GO:0005634|GO:0003674|GO:0009753|GO:0009733|GO:0009751
A_84_P22607	NM_125553	-1.14248	10.4906	-2.49408	0.0405046	0.207703	-4.17632	3	58	714	CAGGAGATGGTATTTTCAGTATTCCTCCGTTATCTCCGACGTCTCCCAACTTTTCCGTTA	224	0	A_84_P22607	AT5G61600	NM_125553	ref|Arabidopsis thaliana ethylene-responsive element-binding family protein (AT5G61600) mRNA, complete cds [NM_125553]	-3.8358	12.0188	-12.3651	5.88027e-06	0.000299504	4.72179	A_84_P22607	AT5G61600	Arabidopsis thaliana ethylene-responsive element-binding family protein (AT5G61600) mRNA, complete cds [NM_125553]	NM_125553	FALSE	AT5G61600	CAGGAGATGGTATTTTCAGTATTCCTCCGTTATCTCCGACGTCTCCCAACTTTTCCGTTA	tair|At5g61600.1	TC350049	At.47568	NM_125553	836281	NA	ethylene-responsive element-binding family protein	24783942	chr5	24783883	-		chr5:24783942-24783883	GO:0005634|GO:0016563|GO:0003700|GO:0003677|GO:0050832|GO:0006355
A_84_P767369	NM_147989	-1.30737	7.8163	-3.43984	0.01041	0.112785	-2.79428	400	55	59	TAAAGAGATGGCAAAGAACCTCAACTCCGTTAGCTTCATCGTTCTCTTGCTGGTTCTTTT	32954	0	A_84_P767369	AT5G33355	NM_147989	ref|Arabidopsis thaliana unknown protein (AT5G33355) mRNA, complete cds [NM_147989]	-4.37285	9.51638	-12.345	5.944e-06	0.000300794	4.7106	A_84_P767369	AT5G33355	Arabidopsis thaliana unknown protein (AT5G33355) mRNA, complete cds [NM_147989]	NM_147989	FALSE	AT5G33355	TAAAGAGATGGCAAAGAACCTCAACTCCGTTAGCTTCATCGTTCTCTTGCTGGTTCTTTT	AT5G33355.1	TC356979	At.49082	NM_147989	833312	NA	hypothetical protein	12616601	chr5	12616542	+		chr5:12616542-12616601	GO:0012505
A_84_P23274	NM_102669	-1.41828	5.2068	-5.78711	0.000611466	0.0376181	0.133008	487	29	250	CAAAACTAGTACGTTAAGTGCTCTACCAAAGGGGAAAATTCCCAACTCGACACCGAGCAA	40203	0	A_84_P23274	AT1G29290	NM_102669	ref|Arabidopsis thaliana unknown protein (AT1G29290) mRNA, complete cds [NM_102669]	-3.91359	8.58911	-12.1671	6.54377e-06	0.000315986	4.61065	A_84_P23274	AT1G29290	Arabidopsis thaliana unknown protein (AT1G29290) mRNA, complete cds [NM_102669]	NM_102669	FALSE	AT1G29290	CAAAACTAGTACGTTAAGTGCTCTACCAAAGGGGAAAATTCCCAACTCGACACCGAGCAA	tair|At1g29290.1	TC321163	At.40770	NM_102669	839803	NA	hypothetical protein	10245261	chr1	10245202	+		chr1:10245202-10245261	GO:0008150|GO:0003674|GO:0012505
A_84_P817991	NM_179714	-1.10502	12.9517	-13.8491	1.91955e-06	0.00476467	5.48926	259	42	809	GACTGCTAAACCTGGGACAACGCAAAAGAAAAGCTCTGCTTCGATTGTCAATCTTGTAAA	21312	0	A_84_P817991	TET8	NM_179714	ref|Arabidopsis thaliana TET8 (TETRASPANIN8) (TET8) mRNA, complete cds [NM_179714]	-2.18143	14.4715	-12.0841	6.84723e-06	0.000321735	4.56345	A_84_P817991	TET8	Arabidopsis thaliana TET8 (TETRASPANIN8) (TET8) mRNA, complete cds [NM_179714]	NM_179714	FALSE	AT2G23810	GACTGCTAAACCTGGGACAACGCAAAAGAAAAGCTCTGCTTCGATTGTCAATCTTGTAAA	TA33587_3702	TC326296	At.20664	NM_179714	816913	NA	TET8 (TETRASPANIN8)	10143160	chr2	10143101	-		chr2:10143160-10143101	GO:0007568|GO:0016020|GO:0003674|GO:0005886
A_84_P843906	NM_105864	-1.37683	13.3712	-2.53003	0.0384045	0.202459	-4.12314	442	30	207	TTCCTCCAAGATGCAACTGTTGTCTTGCTCCCAAAAATTGTACTCTCCATCTCTCTGATT	36393	0	A_84_P843906	AT1G72060	NM_105864	ref|Arabidopsis thaliana serine-type endopeptidase inhibitor (AT1G72060) mRNA, complete cds [NM_105864]	-2.9674	14.0052	-11.9968	7.18364e-06	0.000328947	4.51344	A_84_P843906	AT1G72060	Arabidopsis thaliana serine-type endopeptidase inhibitor (AT1G72060) mRNA, complete cds [NM_105864]	NM_105864	FALSE	AT1G72060	TTCCTCCAAGATGCAACTGTTGTCTTGCTCCCAAAAATTGTACTCTCCATCTCTCTGATT	NP858951	TC319901	At.35142	NM_105864	843537	NA	serine-type endopeptidase inhibitor	27122479	chr1	27122420	+		chr1:27122420-27122479	GO:0006979|GO:0012505|GO:0004867
A_84_P158475	NM_129727	-2.02199	9.65384	-7.97585	8.07653e-05	0.0150861	2.1581	397	35	1583	TCAGAGAAACGTTAACTCGTTCGTATGATTTCTCCATTAGAAGGAGATTTAGAGAAGATT	32750	0	A_84_P158475	AT2G41640	NM_129727	ref|Arabidopsis thaliana transferase, transferring glycosyl groups (AT2G41640) mRNA, complete cds [NM_129727]	-4.29558	11.259	-11.9334	7.43966e-06	0.00033321	4.4769	A_84_P158475	AT2G41640	Arabidopsis thaliana transferase, transferring glycosyl groups (AT2G41640) mRNA, complete cds [NM_129727]	NM_129727	FALSE	AT2G41640	TCAGAGAAACGTTAACTCGTTCGTATGATTTCTCCATTAGAAGGAGATTTAGAGAAGATT	tair|At2g41640.1	TC328937	At.21091	NM_129727	818762	NA	transferase, transferring glycosyl groups	17369446	chr2	17369387	+		chr2:17369387-17369446	GO:0016757|GO:0008150
A_84_P860334	NM_179889	-1.18075	14.558	-3.07494	0.0173713	0.140957	-3.32004	234	37	539	CACCATCTGGGTTAGTTTTTAGCTTTTAACGGTGGCGATGCGTCTTCAGTGTCTTTTAAT	19149	0	A_84_P860334	AT2G33830	NM_179889	ref|Arabidopsis thaliana dormancy/auxin associated family protein (AT2G33830) mRNA, complete cds [NM_179889]	-2.99152	16.6782	-11.9057	7.55509e-06	0.000336378	4.46083	A_84_P860334	AT2G33830	Arabidopsis thaliana dormancy/auxin associated family protein (AT2G33830) mRNA, complete cds [NM_179889]	NM_179889	FALSE	AT2G33830	CACCATCTGGGTTAGTTTTTAGCTTTTAACGGTGGCGATGCGTCTTCAGTGTCTTTTAAT	TC312714	TC325783	At.25108	NM_179889	817950	NA	dormancy/auxin associated family protein	14316696	chr2	14316637	-		chr2:14316696-14316637	GO:0005575
A_84_P13171	NM_126075	1.25541	9.80343	4.75886	0.00192032	0.0569488	-1.04475	300	56	1789	ATTTGTATTCAATTGTTGAATCTAAGCCTGGCTTCATCTCTTTGGCCTGGAACGATTTAC	24666	0	A_84_P13171	AT5G66770	NM_126075	ref|Arabidopsis thaliana scarecrow transcription factor family protein (AT5G66770) mRNA, complete cds [NM_126075]	2.17644	8.36039	11.7263	8.3517e-06	0.000354486	4.35603	A_84_P13171	AT5G66770	Arabidopsis thaliana scarecrow transcription factor family protein (AT5G66770) mRNA, complete cds [NM_126075]	NM_126075	FALSE	AT5G66770	ATTTGTATTCAATTGTTGAATCTAAGCCTGGCTTCATCTCTTTGGCCTGGAACGATTTAC	tair|At5g66770.1	TC351331	At.27307	NM_126075	836810	NA	scarecrow transcription factor family protein	26679674	chr5	26679615	+		chr5:26679615-26679674	GO:0003700|GO:0005575|GO:0045449
A_84_P760632	NM_115856	-1.41571	10.0971	-5.61737	0.000731512	0.0406687	-0.0504288	97	39	563	AGGGCAAAGCTTCACTGCTTCCCCTAATAAATGTAAGCTCATGTTGTGTTCACTTTTGTT	7822	0	A_84_P760632	AT3G59930	NM_115856	ref|Arabidopsis thaliana unknown protein (AT3G59930) mRNA, complete cds [NM_115856]	-4.28162	10.932	-11.6821	8.56261e-06	0.000358596	4.32992	A_84_P760632	AT3G59930	Arabidopsis thaliana unknown protein (AT3G59930) mRNA, complete cds [NM_115856]	NM_115856	FALSE	AT3G59930	AGGGCAAAGCTTCACTGCTTCCCCTAATAAATGTAAGCTCATGTTGTGTTCACTTTTGTT	AT3G59930.1	TC337315	At.27376	NM_115856	825163	NA	hypothetical protein	22150621	chr3	22150562	-		chr3:22150621-22150562	GO:0008150|GO:0003674|GO:0012505
A_84_P10224	NM_123136	-1.19782	12.2519	-6.3483	0.000346623	0.0288653	0.710313	271	47	426	GTGAGAAGTGCTCTGTGCAAGATTGTAAGAAGATGATTAGTAAAGTTGATATTGATGGTG	22320	0	A_84_P10224	TCH2	NM_123136	ref|Arabidopsis thaliana TCH2 (TOUCH 2); calcium ion binding (TCH2) mRNA, complete cds [NM_123136]	-3.53397	13.0635	-11.5865	9.03942e-06	0.00036854	4.27314	A_84_P10224	TCH2	Arabidopsis thaliana TCH2 (TOUCH 2); calcium ion binding (TCH2) mRNA, complete cds [NM_123136]	NM_123136	FALSE	AT5G37770	GTGAGAAGTGCTCTGTGCAAGATTGTAAGAAGATGATTAGTAAAGTTGATATTGATGGTG	tair|At5g37770.1	TC349411	At.30466	NM_123136	833755	NA	TCH2 (TOUCH 2); calcium ion binding	15016423	chr5	15016364	-		chr5:15016423-15016364	GO:0009739|GO:0010038|GO:0005886|GO:0009409|GO:0009737|GO:0009909|GO:0009733|GO:0048574|GO:0042542|GO:0005509|GO:0009612|GO:0009961|GO:0009408|GO:0045087|GO:0009646|GO:0019722
A_84_P857301	NM_129572	-1.1211	7.45759	-4.82523	0.00177576	0.0552272	-0.963808	186	42	656	TAAAGATTCTCGGTTTGTTCCTAACCAGAGTAGAAAGGCGGTTGAGGTTTTACTGACCGG	15161	0	A_84_P857301	CZF1	NM_129572	ref|Arabidopsis thaliana CZF1; transcription factor (CZF1) mRNA, complete cds [NM_129572]	-4.75099	9.31451	-11.4821	9.59536e-06	0.000377294	4.21053	A_84_P857301	CZF1	Arabidopsis thaliana CZF1; transcription factor (CZF1) mRNA, complete cds [NM_129572]	NM_129572	FALSE	AT2G40140	TAAAGATTCTCGGTTTGTTCCTAACCAGAGTAGAAAGGCGGTTGAGGTTTTACTGACCGG	TC310942	NP1657133	At.27663	NM_129572	818605	NA	CZF1; transcription factor	16780141	chr2	16780082	+		chr2:16780082-16780141	GO:0003700|GO:0009409|GO:0050832|GO:0010200|GO:0005575|GO:0045449
A_84_P14226	NM_001035939	-1.69553	11.1728	-2.81334	0.0253311	0.166564	-3.70408	163	40	1273	TGTCTGCCAGAAACTGCGTTCAGTCCTCGTAGGTATCCAGACAGGATTGATTGAAGATAA	13336	0	A_84_P14226	ATBCAT-2	NM_001035939	ref|Arabidopsis thaliana ATBCAT-2 (ARABIDOPSIS THALIANA BRANCHED-CHAIN AMINO ACID TRANSAMINASE 2); branched-chain-amino-acid transaminase/ catalytic (ATBCAT-2) mRNA, complete cds [NM_001035939]	-1.7181	12.6902	-11.3609	1.02897e-05	0.000393982	4.13714	A_84_P14226	ATBCAT-2	Arabidopsis thaliana ATBCAT-2 (ARABIDOPSIS THALIANA BRANCHED-CHAIN AMINO ACID TRANSAMINASE 2); branched-chain-amino-acid transaminase/ catalytic (ATBCAT-2) mRNA, complete cds [NM_001035939]	NM_001035939	FALSE	AT1G10070	TGTCTGCCAGAAACTGCGTTCAGTCCTCGTAGGTATCCAGACAGGATTGATTGAAGATAA	tair|At1g10070.1	TC316079	At.18974	NM_001035939	837543	NA	ATBCAT-2 (ARABIDOPSIS THALIANA BRANCHED-CHAIN AMINO ACID TRANSAMINASE 2); branched-chain-amino-acid transaminase/ catalytic	3290138	chr1	3290079	+		chr1:3290079-3290138	GO:0008152|GO:0004084|GO:0009507|GO:0003824|GO:0009081
A_84_P16097	NM_102260	-1.19526	10.1368	-3.09765	0.0168179	0.138759	-3.28693	202	26	1153	ATTCTGGTGCTCCTGGTAGAAGCGACGGTTCTAGATCGGTTTTGACTAATCTACTTCAGT	16462	0	A_84_P16097	AT1G24140	NM_102260	ref|Arabidopsis thaliana matrixin family protein (AT1G24140) mRNA, complete cds [NM_102260]	-2.18898	13.0184	-11.3443	1.0389e-05	0.00039488	4.12704	A_84_P16097	AT1G24140	Arabidopsis thaliana matrixin family protein (AT1G24140) mRNA, complete cds [NM_102260]	NM_102260	FALSE	AT1G24140	ATTCTGGTGCTCCTGGTAGAAGCGACGGTTCTAGATCGGTTTTGACTAATCTACTTCAGT	tair|At1g24140.1	NP042673	At.41476	NM_102260	839026	NA	matrixin family protein	8536223	chr1	8536164	-		chr1:8536223-8536164	GO:0006508|GO:0008152|GO:0004222|GO:0008237|GO:0031225
A_84_P839865	NM_147989	-1.50833	9.74484	-4.67714	0.00211641	0.0587225	-1.14536	174	33	200	TTCAAATGCTGATTGCTTAGCGTGTTGTGTAGCTCTCTACAAGAGTCCACCAGTTTGTGC	14154	0	A_84_P839865	AT5G33355	NM_147989	ref|Arabidopsis thaliana unknown protein (AT5G33355) mRNA, complete cds [NM_147989]	-4.69237	11.0372	-11.3288	1.04833e-05	0.000396672	4.11754	A_84_P839865	AT5G33355	Arabidopsis thaliana unknown protein (AT5G33355) mRNA, complete cds [NM_147989]	NM_147989	FALSE	AT5G33355	TTCAAATGCTGATTGCTTAGCGTGTTGTGTAGCTCTCTACAAGAGTCCACCAGTTTGTGC	NP180300	NP180300	At.49082	NM_147989	833312	NA	hypothetical protein	12616852	chr5	12616793	+		chr5:12616793-12616852	GO:0012505
A_84_P801093	NM_123136	-1.16152	9.25888	-6.54567	0.000286361	0.0264631	0.903151	243	5	56	ACAATGTCATCGAAGAACGGAGTTGTTCGTAGCTGTTTAGGATCAATGGACGACATCAAA	19911	0	A_84_P801093	TCH2	NM_123136	ref|Arabidopsis thaliana TCH2 (TOUCH 2); calcium ion binding (TCH2) mRNA, complete cds [NM_123136]	-4.48901	9.81671	-11.1816	1.14247e-05	0.00041703	4.02704	A_84_P801093	TCH2	Arabidopsis thaliana TCH2 (TOUCH 2); calcium ion binding (TCH2) mRNA, complete cds [NM_123136]	NM_123136	FALSE	AT5G37770	ACAATGTCATCGAAGAACGGAGTTGTTCGTAGCTGTTTAGGATCAATGGACGACATCAAA	At#S11609413	TC349411	At.30466	NM_123136	833755	NA	TCH2 (TOUCH 2); calcium ion binding	15016793	chr5	15016734	-		chr5:15016793-15016734	GO:0009739|GO:0010038|GO:0005886|GO:0009409|GO:0009737|GO:0009909|GO:0009733|GO:0048574|GO:0042542|GO:0005509|GO:0009612|GO:0009961|GO:0009408|GO:0045087|GO:0009646|GO:0019722
A_84_P501178	NM_179714	-1.12553	13.6917	-9.46518	2.59788e-05	0.0095626	3.23859	39	4	1011	CCTACGGATATAAGCCTTGAACATAGTTTATCGGGTTTTAGGACAGAGATTCGTTGATAC	2908	0	A_84_P501178	TET8	NM_179714	ref|Arabidopsis thaliana TET8 (TETRASPANIN8) (TET8) mRNA, complete cds [NM_179714]	-2.07884	15.1969	-11.1369	1.17297e-05	0.000423926	3.99928	A_84_P501178	TET8	Arabidopsis thaliana TET8 (TETRASPANIN8) (TET8) mRNA, complete cds [NM_179714]	NM_179714	FALSE	AT2G23810	CCTACGGATATAAGCCTTGAACATAGTTTATCGGGTTTTAGGACAGAGATTCGTTGATAC	tair|At2g23810.1		At.20664	NM_179714	816913	NA	TET8 (TETRASPANIN8)	10142958	chr2	10142899	-		chr2:10142958-10142899	GO:0007568|GO:0016020|GO:0003674|GO:0005886
A_84_P812266	NM_101148	-1.06654	10.5836	-5.50042	0.000829443	0.0425026	-0.179278	157	36	497	GTGAGAGTGTTGAAAACCCTCGCCGCTACTTTGACAATAACTTGGTTGGAACAATCAATC	12826	0	A_84_P812266	UGE1	NM_101148	ref|Arabidopsis thaliana UGE1 (UDP-D-glucose/UDP-D-galactose 4-epimerase 1); UDP-glucose 4-epimerase/ protein dimerization (UGE1) mRNA, complete cds [NM_101148]	-2.57553	10.2803	-11.1177	1.18632e-05	0.000426636	3.98736	A_84_P812266	UGE1	Arabidopsis thaliana UGE1 (UDP-D-glucose/UDP-D-galactose 4-epimerase 1); UDP-glucose 4-epimerase/ protein dimerization (UGE1) mRNA, complete cds [NM_101148]	NM_101148	FALSE	AT1G12780	GTGAGAGTGTTGAAAACCCTCGCCGCTACTTTGACAATAACTTGGTTGGAACAATCAATC	TA29455_3702	TC324053	At.20506	NM_101148	837834	NA	UGE1 (UDP-D-glucose/UDP-D-galactose 4-epimerase 1); UDP-glucose 4-epimerase/ protein dimerization	4357504	chr1	4357445	-		chr1:4357504-4357445	GO:0046369|GO:0005886|GO:0005829|GO:0006950|GO:0003978|GO:0046983
A_84_P739698	NR_022701	-1.02549	9.88566	-5.7458	0.000638521	0.038021	0.0887477	422	35	368	AACCCCCTCCTGGGCCTAAGCTTGTCTTGGGCCTTCGAGAATTTCTGGAAGGGCTCCCTT	34742	0	A_84_P739698	U4.2	NR_022701	ref|Arabidopsis thaliana (U4.2) ncRNA [NR_022701]	-2.21761	10.6116	-11.0604	1.22729e-05	0.000437419	3.95155	A_84_P739698	U4.2	Arabidopsis thaliana (U4.2) ncRNA [NR_022701]	NR_022701	FALSE	AT3G06900	AACCCCCTCCTGGGCCTAAGCTTGTCTTGGGCCTTCGAGAATTTCTGGAAGGGCTCCCTT	tc|TC278246		At.67536	NR_022701	3768786	NA	ncRNA	2178264	chr3	2178205	-		chr3:2178264-2178205	GO:0000398|GO:0005687
A_84_P23478	NM_123540	-1.40452	10.9955	-7.5014	0.000120298	0.0177422	1.7679	157	8	3279	TTTAGGAGTTGGCTTCGGGAGCTTGGTCTTAAAGTGAAGAAGATGAATTCTCATGGAGTC	12772	0	A_84_P23478	AT5G41750	NM_123540	ref|Arabidopsis thaliana disease resistance protein (TIR-NBS-LRR class), putative (AT5G41750) mRNA, complete cds [NM_123540]	-2.66798	12.6642	-11.0498	1.23503e-05	0.000439045	3.94492	A_84_P23478	AT5G41750		NM_123540	FALSE	AT5G41750	TTTAGGAGTTGGCTTCGGGAGCTTGGTCTTAAAGTGAAGAAGATGAATTCTCATGGAGTC	tair|At5g41750.1		At.7150	NM_123540	834178	NA	disease resistance protein (TIR-NBS-LRR class), putative"	NA	TC351804	GO:0000166(nucleotide binding)|GO:0004888(transmembrane receptor activity)|GO:0005524(ATP binding)|GO:0006915(apoptosis)|GO:0006952(defense response)|GO:0007165(signal transduction)|GO:0017111(nucleoside-triphosphatase activity)|GO:0031224(intrinsic to membrane)|GO:0045087(innate immune response)	Arabidopsis thaliana disease resistance protein (TIR-NBS-LRR class), putative (AT5G41750) mRNA, complete cds [NM_123540]	chr5:016714690-016714749
A_84_P219668	NM_111336	-1.49566	12.3285	-8.66261	4.69016e-05	0.0124511	2.68189	499	10	640	ACCGGTTTAGGTTAAATGTTTGATGCCGGTTTTGCTTTCCACTGGTTTGCTCTCTGGATT	41161	0	A_84_P219668	AT3G04640	NM_111336	ref|Arabidopsis thaliana glycine-rich protein (AT3G04640) mRNA, complete cds [NM_111336]	-4.61182	14.6031	-11.0237	1.25437e-05	0.000443106	3.92852	A_84_P219668	AT3G04640	Arabidopsis thaliana glycine-rich protein (AT3G04640) mRNA, complete cds [NM_111336]	NM_111336	FALSE	AT3G04640	ACCGGTTTAGGTTAAATGTTTGATGCCGGTTTTGCTTTCCACTGGTTTGCTCTCTGGATT	tair|At3g04640.1	NP1656321	At.72881	NM_111336	819622	NA	glycine-rich protein	1261049	chr3	1260990	-		chr3:1261049-1260990	GO:0008150|GO:0003674|GO:0031225
A_84_P815800	TA31857_3702	-1.85237	9.37006	-12.3133	4.33224e-06	0.00558132	4.82703	51	21	478	ATTGTGGTGGTAATGGAGGGTATGATGGTAATTTAGGAGAAGAGCAACGTCGAAACGTAC	3949	0	A_84_P815800	TA31857_3702	TA31857_3702	Unknown	-4.00547	10.6782	-10.921	1.33384e-05	0.000458603	3.86366	A_84_P815800				FALSE		ATTGTGGTGGTAATGGAGGGTATGATGGTAATTTAGGAGAAGAGCAACGTCGAAACGTAC	TA31857_3702				NA	NA		17541020	chr4	17540960	+		chr4:17540960-17541020
A_84_P19988	NM_101148	-1.02169	13.233	-5.97695	0.000502521	0.0350901	0.333227	27	11	1066	TTTGAAAAAGCTTCCGGCAAGAAAATCCCGATTAAGCTCTGTCCGAGAAGGTCAGGAGAT	1933	0	A_84_P19988	UGE1	NM_101148	ref|Arabidopsis thaliana UGE1 (UDP-D-glucose/UDP-D-galactose 4-epimerase 1); UDP-glucose 4-epimerase/ protein dimerization (UGE1) mRNA, complete cds [NM_101148]	-1.66889	13.3587	-10.8471	1.39452e-05	0.00046669	3.81664	A_84_P19988	UGE1	Arabidopsis thaliana UGE1 (UDP-D-glucose/UDP-D-galactose 4-epimerase 1); UDP-glucose 4-epimerase/ protein dimerization (UGE1) mRNA, complete cds [NM_101148]	NM_101148	FALSE	AT1G12780	TTTGAAAAAGCTTCCGGCAAGAAAATCCCGATTAAGCTCTGTCCGAGAAGGTCAGGAGAT	tair|At1g12780.1		At.20506	NM_101148	837834	NA	UGE1 (UDP-D-glucose/UDP-D-galactose 4-epimerase 1); UDP-glucose 4-epimerase/ protein dimerization	4356484	chr1	4356343	-		chr1:4356484-4356343	GO:0046369|GO:0005886|GO:0005829|GO:0006950|GO:0003978|GO:0046983
A_84_P10863	NM_114710	-2.38371	5.27373	-5.43837	0.000887256	0.0433546	-0.248464	174	6	1401	GGCATTTATGCAGATGAAATACGTCGTTGGTTCTGTTTTGAGTCGGTTTGAGATTGTGCC	14101	0	A_84_P10863	CYP94B3	NM_114710	ref|Arabidopsis thaliana CYP94B3; electron carrier/ heme binding / iron ion binding / monooxygenase/ oxygen binding (CYP94B3) mRNA, complete cds [NM_114710]	-7.07156	10.283	-10.8392	1.40123e-05	0.000467463	3.81157	A_84_P10863	CYP94B3	Arabidopsis thaliana CYP94B3; electron carrier/ heme binding / iron ion binding / monooxygenase/ oxygen binding (CYP94B3) mRNA, complete cds [NM_114710]	NM_114710	FALSE	AT3G48520	GGCATTTATGCAGATGAAATACGTCGTTGGTTCTGTTTTGAGTCGGTTTGAGATTGTGCC	tair|At3g48520.1	TC337042	At.43897	NM_114710	824011	NA	CYP94B3; electron carrier/ heme binding / iron ion binding / monooxygenase/ oxygen binding	17986254	chr3	17986195	-		chr3:17986254-17986195	GO:0005506|GO:0009055|GO:0019825|GO:0020037|GO:0004497|GO:0012505
A_84_P21605	NM_124054	1.26929	5.67799	5.52134	0.000810903	0.0421611	-0.156078	185	31	1463	GAACGTGAAGATGGGGTTGAGAATCTACAAGCAGGAAGAGCTTAGGGATTTGTTGATGTC	15139	0	A_84_P21605	AT5G46830	NM_124054	ref|Arabidopsis thaliana basic helix-loop-helix (bHLH) family protein (AT5G46830) mRNA, complete cds [NM_124054]	2.74384	6.15072	10.7343	1.49335e-05	0.000487756	3.7442	A_84_P21605	AT5G46830	Arabidopsis thaliana basic helix-loop-helix (bHLH) family protein (AT5G46830) mRNA, complete cds [NM_124054]	NM_124054	FALSE	AT5G46830	GAACGTGAAGATGGGGTTGAGAATCTACAAGCAGGAAGAGCTTAGGGATTTGTTGATGTC	tair|At5g46830.1	TC357151	At.28311	NM_124054	834727	NA	basic helix-loop-helix (bHLH) family protein	19021468	chr5	19021409	+		chr5:19021409-19021468	GO:0005634|GO:0003700|GO:0003677|GO:0045449
A_84_P819483	NM_105950	-1.68649	9.27264	-3.98816	0.00499618	0.0815378	-2.03536	115	31	539	TGACTGTTACAACAATAAGCAATGGGAGGGACCTAGTTGGGATTGATACACACATGAAGG	9314	0	A_84_P819483	AT1G72920	NM_105950	ref|Arabidopsis thaliana disease resistance protein (TIR-NBS class), putative (AT1G72920) mRNA, complete cds [NM_105950]	-3.38252	11.6287	-10.6928	1.53178e-05	0.000494448	3.71729	A_84_P819483	AT1G72920		NM_105950	FALSE	AT1G72920	TGACTGTTACAACAATAAGCAATGGGAGGGACCTAGTTGGGATTGATACACACATGAAGG	TA34850_3702		At.66922	NM_105950	843623	NA	disease resistance protein (TIR-NBS class), putative"	NA	TC319378	GO:0004888(transmembrane receptor activity)|GO:0006952(defense response)|GO:0009611(response to wounding)|GO:0031224(intrinsic to membrane)	Arabidopsis thaliana disease resistance protein (TIR-NBS class), putative (AT1G72920) mRNA, complete cds [NM_105950]	chr1:27442222-27442281
A_84_P11470	NM_105311	-1.60583	7.83604	-11.1424	8.60278e-06	0.00647995	4.23831	236	40	452	TGGTGATGGTTGTGTTGATTTTGAAGAGTTTAAGAAGATGATGATGATTAATGGTAGTGC	19320	0	A_84_P11470	AT1G66400	NM_105311	ref|Arabidopsis thaliana calmodulin-related protein, putative (AT1G66400) mRNA, complete cds [NM_105311]	-3.37132	10.0511	-10.6477	1.57468e-05	0.000502006	3.68803	A_84_P11470	AT1G66400	Arabidopsis thaliana calmodulin-related protein, putative (AT1G66400) mRNA, complete cds [NM_105311]	NM_105311	FALSE	AT1G66400	TGGTGATGGTTGTGTTGATTTTGAAGAGTTTAAGAAGATGATGATGATTAATGGTAGTGC	tair|At1g66400.1	TC319423	At.27176	NM_105311	842958	NA	calmodulin-related protein, putative	24774582	chr1	24774523	-		chr1:24774582-24774523	GO:0009909|GO:0005575|GO:0005509
A_84_P11230	NM_124799	-1.12137	8.85127	-4.84166	0.00174187	0.0545773	-0.94388	43	78	1162	CTTCATTTGAGAATCAGCTGTCTCAAGAAGCTAGCGATGTCGAGAAGGCTCGTAGAGTTT	3390	0	A_84_P11230	PORA	NM_124799	ref|Arabidopsis thaliana PORA; oxidoreductase/ protochlorophyllide reductase (PORA) mRNA, complete cds [NM_124799]	2.45934	10.4184	10.5414	1.68148e-05	0.000517233	3.61845	A_84_P11230	PORA	Arabidopsis thaliana PORA; oxidoreductase/ protochlorophyllide reductase (PORA) mRNA, complete cds [NM_124799]	NM_124799	FALSE	AT5G54190	CTTCATTTGAGAATCAGCTGTCTCAAGAAGCTAGCGATGTCGAGAAGGCTCGTAGAGTTT	tair|At5g54190.1	TC351378	At.23877	NM_124799	835507	NA	PORA; oxidoreductase/ protochlorophyllide reductase	22008503	chr5	22008444	-		chr5:22008503-22008444	GO:0016491|GO:0009507|GO:0016630|GO:0015995
A_84_P14281	NM_101424	1.04927	10.3614	3.63922	0.00793063	0.0993381	-2.51353	211	38	1082	TGACATGGAAAGAGTATCTTCGAACAAAAGCAACTCACTTCAACAAAGCTCTTTCAATGA	17318	0	A_84_P14281	GA3OX1	NM_101424	ref|Arabidopsis thaliana GA3OX1 (GIBBERELLIN 3-OXIDASE 1); gibberellin 3-beta-dioxygenase/ transcription factor binding (GA3OX1) mRNA, complete cds [NM_101424]	2.85657	8.68975	10.4699	1.75796e-05	0.000530763	3.57124	A_84_P14281	GA3OX1	Arabidopsis thaliana GA3OX1 (GIBBERELLIN 3-OXIDASE 1); gibberellin 3-beta-dioxygenase/ transcription factor binding (GA3OX1) mRNA, complete cds [NM_101424]	NM_101424	FALSE	AT1G15550	TGACATGGAAAGAGTATCTTCGAACAAAAGCAACTCACTTCAACAAAGCTCTTTCAATGA	tair|At1g15550.1	TC321681	At.10782	NM_101424	838125	NA	GA3OX1 (GIBBERELLIN 3-OXIDASE 1); gibberellin 3-beta-dioxygenase/ transcription factor binding	5344646	chr1	5344587	-		chr1:5344646-5344587	GO:0009639|GO:0008134|GO:0009739|GO:0009740|GO:0009686|GO:0016707|GO:0005737|GO:0010114
A_84_P812267	NM_101148	-1.12209	10.5758	-5.74439	0.00063947	0.038021	0.0872289	291	58	374	CTGATCTCTCCAAGAAGCTCGACTTCAATCTGGGTGATCTAAGAAACAAAGGGGCCATTG	24008	0	A_84_P812267	UGE1	NM_101148	ref|Arabidopsis thaliana UGE1 (UDP-D-glucose/UDP-D-galactose 4-epimerase 1); UDP-glucose 4-epimerase/ protein dimerization (UGE1) mRNA, complete cds [NM_101148]	-2.60348	10.4692	-10.4681	1.75992e-05	0.000530898	3.57006	A_84_P812267	UGE1	Arabidopsis thaliana UGE1 (UDP-D-glucose/UDP-D-galactose 4-epimerase 1); UDP-glucose 4-epimerase/ protein dimerization (UGE1) mRNA, complete cds [NM_101148]	NM_101148	FALSE	AT1G12780	CTGATCTCTCCAAGAAGCTCGACTTCAATCTGGGTGATCTAAGAAACAAAGGGGCCATTG	TA29457_3702	TC315867	At.20506	NM_101148	837834	NA	UGE1 (UDP-D-glucose/UDP-D-galactose 4-epimerase 1); UDP-glucose 4-epimerase/ protein dimerization	4357952	chr1	4357660	-		chr1:4357952-4357660	GO:0046369|GO:0005886|GO:0005829|GO:0006950|GO:0003978|GO:0046983
A_84_P19944	NM_105949	-2.04172	10.5857	-4.5045	0.00260737	0.0632749	-1.3614	261	2	1059	CGTTCCAGCGGGCTTTGTGTAGAGCAAAGAGTTTTGCCACGGAATGTTTTTGTTGTCAAA	21402	0	A_84_P19944	AT1G72910	NM_105949	ref|Arabidopsis thaliana disease resistance protein (TIR-NBS class), putative (AT1G72910) mRNA, complete cds [NM_105949]	-2.07596	12.6523	-10.4378	1.79356e-05	0.000538106	3.54995	A_84_P19944	AT1G72910		NM_105949	FALSE	AT1G72910	CGTTCCAGCGGGCTTTGTGTAGAGCAAAGAGTTTTGCCACGGAATGTTTTTGTTGTCAAA	tair|At1g72910.1		At.24622	NM_105949	843622	NA	disease resistance protein (TIR-NBS class), putative"	NA	NP168041	GO:0004888(transmembrane receptor activity)|GO:0006952(defense response)|GO:0007165(signal transduction)|GO:0031224(intrinsic to membrane)|GO:0045087(innate immune response)	Arabidopsis thaliana disease resistance protein (TIR-NBS class), putative (AT1G72910) mRNA, complete cds [NM_105949]	chr1:27440445-27440504
A_84_P93089	NM_179324	1.57783	11.3498	12.3153	4.3274e-06	0.00558132	4.82797	485	3	1079	CCTTTTTAGGCTTTGCATTCAATATACAAAGACCGTTCGAATAAGAACAGAAAATAGTGG	39984	0	A_84_P93089	AT1G13650	NM_179324	ref|Arabidopsis thaliana unknown protein (AT1G13650) mRNA, complete cds [NM_179324]	4.84019	9.62431	10.423	1.81026e-05	0.000539619	3.54011	A_84_P93089	AT1G13650	Arabidopsis thaliana unknown protein (AT1G13650) mRNA, complete cds [NM_179324]	NM_179324	FALSE	AT1G13650	CCTTTTTAGGCTTTGCATTCAATATACAAAGACCGTTCGAATAAGAACAGAAAATAGTGG	tair|At1g13650.1	NP13349701	At.23396	NM_179324	837926	NA	hypothetical protein	4680543	chr1	4680484	-		chr1:4680543-4680484	GO:0008150|GO:0003674|GO:0005575
A_84_P14505	NM_128773	-1.45179	6.93136	-5.39382	0.000931531	0.0439388	-0.298502	232	61	729	TAGAGAAGAAATTGACGACTGTTTCGTGGTTTCTGAAAGGAAACTCACTACCGATATGTA	19028	0	A_84_P14505	AT2G32140	NM_128773	ref|Arabidopsis thaliana transmembrane receptor (AT2G32140) mRNA, complete cds [NM_128773]	-3.47906	10.1093	-10.3671	1.87486e-05	0.000547541	3.50285	A_84_P14505	AT2G32140	Arabidopsis thaliana transmembrane receptor (AT2G32140) mRNA, complete cds [NM_128773]	NM_128773	FALSE	AT2G32140	TAGAGAAGAAATTGACGACTGTTTCGTGGTTTCTGAAAGGAAACTCACTACCGATATGTA	tair|At2g32140.1	NP454576	At.38115	NM_128773	817773	NA	transmembrane receptor	13663411	chr2	13663352	-		chr2:13663411-13663352	GO:0006952|GO:0004888|GO:0031224|GO:0009507|GO:0045087|GO:0007165
A_84_P21657	NM_125473	-1.12493	9.46411	-4.95757	0.00152205	0.052471	-0.804476	476	48	606	GATGTTAAAAAGCTCGTTGAGATTTTGAGTGAGAAGCTCAAACGTGCGGTGGAGATTGTG	39246	0	A_84_P21657	AT5G60800	NM_125473	ref|Arabidopsis thaliana heavy-metal-associated domain-containing protein (AT5G60800) mRNA, complete cds [NM_125473]	-1.67616	10.5219	-10.2787	1.98252e-05	0.000563771	3.44348	A_84_P21657	AT5G60800	Arabidopsis thaliana heavy-metal-associated domain-containing protein (AT5G60800) mRNA, complete cds [NM_125473]	NM_125473	FALSE	AT5G60800	GATGTTAAAAAGCTCGTTGAGATTTTGAGTGAGAAGCTCAAACGTGCGGTGGAGATTGTG	tair|At5g60800.1	NP237182	At.43544	NM_125473	836201	NA	heavy-metal-associated domain-containing protein	24478659	chr5	24478600	-		chr5:24478659-24478600	GO:0030001|GO:0046872
A_84_P282640	NM_127881	-1.57224	10.4969	-5.50333	0.000826834	0.0425026	-0.176043	330	40	1891	TTCGGTGTACGGATGTTTACCCCATCAATGTTTTTTCCACTCTGTCCCTCCTTTGTCTGA	27127	0	A_84_P282640	GH3.3	NM_127881	ref|Arabidopsis thaliana GH3.3; indole-3-acetic acid amido synthetase (GH3.3) mRNA, complete cds [NM_127881]	-3.61198	12.1485	-10.1828	2.10741e-05	0.000582036	3.37846	A_84_P282640	GH3.3	Arabidopsis thaliana GH3.3; indole-3-acetic acid amido synthetase (GH3.3) mRNA, complete cds [NM_127881]	NM_127881	FALSE	AT2G23170	TTCGGTGTACGGATGTTTACCCCATCAATGTTTTTTCCACTCTGTCCCTCCTTTGTCTGA	tair|At2g23170.1	TC329336	At.23258	NM_127881	816849	NA	GH3.3; indole-3-acetic acid amido synthetase	9871161	chr2	9871102	-		chr2:9871161-9871102	GO:0010252|GO:0009733|GO:0010279
A_84_P20180	NM_128763	-1.13759	6.48154	-4.09549	0.00435014	0.0772392	-1.89188	500	24	280	ATCGCGTACTTAAACGACGCTCTTTTGCCACACCCTTGGCTTAGAGCTATATGCTTAGAT	41189	0	A_84_P20180	AT2G32030	NM_128763	ref|Arabidopsis thaliana GCN5-related N-acetyltransferase (GNAT) family protein (AT2G32030) mRNA, complete cds [NM_128763]	-3.751	8.6287	-10.1171	2.1981e-05	0.000594642	3.33358	A_84_P20180	AT2G32030	Arabidopsis thaliana GCN5-related N-acetyltransferase (GNAT) family protein (AT2G32030) mRNA, complete cds [NM_128763]	NM_128763	FALSE	AT2G32030	ATCGCGTACTTAAACGACGCTCTTTTGCCACACCCTTGGCTTAGAGCTATATGCTTAGAT	tair|At2g32030.1	TC330261	At.67569	NM_128763	817763	NA	GCN5-related N-acetyltransferase (GNAT) family protein	13640132	chr2	13640073	-		chr2:13640132-13640073	GO:0008152|GO:0005575|GO:0008080
A_84_P548213	NM_128753	-1.33073	7.91746	-3.17139	0.0151466	0.132402	-3.17975	359	39	188	TTGAAATCGTCGAGGGTTTTTGCTAGATCGAATTCGTTGAAAAGGGCTTACAGTTTCCGA	29609	0	A_84_P548213	AT2G31945	NM_128753	ref|Arabidopsis thaliana unknown protein (AT2G31945) mRNA, complete cds [NM_128753]	-3.71174	8.94308	-10.1163	2.19921e-05	0.000594642	3.33304	A_84_P548213	AT2G31945	Arabidopsis thaliana unknown protein (AT2G31945) mRNA, complete cds [NM_128753]	NM_128753	FALSE	AT2G31945	TTGAAATCGTCGAGGGTTTTTGCTAGATCGAATTCGTTGAAAAGGGCTTACAGTTTCCGA	tair|At2g31945.1	TC330100	At.38142	NM_128753	817753	NA	hypothetical protein	13588905	chr2	13588846	+		chr2:13588846-13588905	GO:0008150|GO:0003674|GO:0012505
A_84_P816193	NM_100736	-1.23751	8.55451	-3.78367	0.00653563	0.0914089	-2.31348	446	56	1252	TATCCGGGGAAACTCATCCCGGATCAGAATAGTTATACACCACCAGATAACAACAAGTGA	36776	0	A_84_P816193	THA1	NM_100736	ref|Arabidopsis thaliana THA1 (Threonine Aldolase 1); aldehyde-lyase/ threonine aldolase (THA1) mRNA, complete cds [NM_100736]	-3.90345	7.7995	-10.0839	2.24554e-05	0.000601788	3.31082	A_84_P816193	THA1	Arabidopsis thaliana THA1 (Threonine Aldolase 1); aldehyde-lyase/ threonine aldolase (THA1) mRNA, complete cds [NM_100736]	NM_100736	FALSE	AT1G08630	TATCCGGGGAAACTCATCCCGGATCAGAATAGTTATACACCACCAGATAACAACAAGTGA	TA32169_3702	NP232479	At.57057	NM_100736	837385	NA	THA1 (Threonine Aldolase 1); aldehyde-lyase/ threonine aldolase	2744260	chr1	2744103	-		chr1:2744260-2744103	GO:0016832|GO:0004793|GO:0006567|GO:0005575
A_84_P19210	NM_130204	-1.40304	9.39934	-3.4487	0.0102836	0.112137	-2.78169	336	13	863	TGCACCTGCTGCTGTTGAGAATTCCGAAACTGCAGATTCGTATTTCTCGTCTTTGGACAA	27569	0	A_84_P19210	WRKY46	NM_130204	ref|Arabidopsis thaliana WRKY46; transcription factor (WRKY46) mRNA, complete cds [NM_130204]	-3.61442	12.2698	-10.0718	2.26315e-05	0.000603545	3.30249	A_84_P19210	WRKY46	Arabidopsis thaliana WRKY46; transcription factor (WRKY46) mRNA, complete cds [NM_130204]	NM_130204	FALSE	AT2G46400	TGCACCTGCTGCTGTTGAGAATTCCGAAACTGCAGATTCGTATTTCTCGTCTTTGGACAA	tair|At2g46400.1	TC328905	At.26510	NM_130204	819248	NA	WRKY46; transcription factor	19050845	chr2	19050786	-		chr2:19050845-19050786	GO:0003700|GO:0010200|GO:0006355|GO:0005730
A_84_P22967	NM_127816	-1.40751	11.1733	-8.22703	6.59179e-05	0.0142941	2.35508	483	65	1133	GACGGTTTCGAGACAAGCACCGTTCACGGTGGTTTTGTTTGTTACGCTTGAACAAGTTAA	39940	0	A_84_P22967	UCP5	NM_127816	ref|Arabidopsis thaliana UCP5 (UNCOUPLING PROTEIN 5); binding (UCP5) mRNA, complete cds [NM_127816]	-4.21458	13.7305	-10.0037	2.36527e-05	0.000617437	3.25542	A_84_P22967	UCP5	Arabidopsis thaliana UCP5 (UNCOUPLING PROTEIN 5); binding (UCP5) mRNA, complete cds [NM_127816]	NM_127816	FALSE	AT2G22500	GACGGTTTCGAGACAAGCACCGTTCACGGTGGTTTTGTTTGTTACGCTTGAACAAGTTAA	tair|At2g22500.1	NP339468	At.20524	NM_127816	816783	NA	UCP5 (UNCOUPLING PROTEIN 5); binding	9570698	chr2	9570639	-		chr2:9570698-9570639	GO:0016020|GO:0006839|GO:0005310|GO:0005739|GO:0005488|GO:0006810|GO:0005743
A_84_P16963	NM_121702	-2.27684	6.74002	-2.41621	0.0454684	0.219248	-4.29139	363	4	872	GAAGGGTTCAACTGTTTCGATTACTTCCACAAATACTCGGAGTTCTTGGAGTTTGTGGTT	29875	0	A_84_P16963	AT5G16960	NM_121702	ref|Arabidopsis thaliana NADP-dependent oxidoreductase, putative (AT5G16960) mRNA, complete cds [NM_121702]	-3.03792	6.09783	-9.99413	2.37998e-05	0.000620169	3.24881	A_84_P16963	AT5G16960		NM_121702	FALSE	AT5G16960	GAAGGGTTCAACTGTTTCGATTACTTCCACAAATACTCGGAGTTCTTGGAGTTTGTGGTT	tair|At5g16960.1		At.31614	NM_121702	831559	NA	NADP-dependent oxidoreductase, putative"	NA	TC349615	GO:0003824(catalytic activity)|GO:0005488(binding)|GO:0006979(response to oxidative stress)|GO:0008270(zinc ion binding)|GO:0016491(oxidoreductase activity)	Arabidopsis thaliana NADP-dependent oxidoreductase, putative (AT5G16960) mRNA, complete cds [NM_121702]	chr5:5574734-5574675
A_84_P546443	NM_128368	-1.08751	5.61585	-6.90695	0.000204093	0.0231533	1.24311	188	5	287	TTGTTGTCCCATTGATGTTTCTAGAACACCCTATGTTCCGTAAGCTTCTAGAACAAGCAG	15255	0	A_84_P546443	AT2G28085	NM_128368	ref|Arabidopsis thaliana auxin-responsive family protein (AT2G28085) mRNA, complete cds [NM_128368]	-2.72925	7.09014	-9.84015	2.6324e-05	0.000654223	3.14118	A_84_P546443	AT2G28085	Arabidopsis thaliana auxin-responsive family protein (AT2G28085) mRNA, complete cds [NM_128368]	NM_128368	FALSE	AT2G28085	TTGTTGTCCCATTGATGTTTCTAGAACACCCTATGTTCCGTAAGCTTCTAGAACAAGCAG	tair|At2g28085.1	TC328761	At.38669	NM_128368	817353	NA	auxin-responsive family protein	11975410	chr2	11975351	-		chr2:11975410-11975351	GO:0003674|GO:0009733|GO:0005575
A_84_P21836	NM_105952	-1.10821	10.5013	-4.24651	0.00359053	0.0719798	-1.69297	406	60	1082	TTTCTGCTGCGGTCAAGTTGGTTTACTATAGGGCAACAAATTGGTTAGGTTGTCTAAGTG	33461	0	A_84_P21836	AT1G72940	NM_105952	ref|Arabidopsis thaliana disease resistance protein (TIR-NBS class), putative (AT1G72940) mRNA, complete cds [NM_105952]	-3.13456	11.7634	-9.81113	2.6833e-05	0.000660018	3.12071	A_84_P21836	AT1G72940		NM_105952	FALSE	AT1G72940	TTTCTGCTGCGGTCAAGTTGGTTTACTATAGGGCAACAAATTGGTTAGGTTGTCTAAGTG	tair|At1g72940.1		At.28289	NM_105952	843625	NA	disease resistance protein (TIR-NBS class), putative"	NA	TC315242	GO:0004888(transmembrane receptor activity)|GO:0006952(defense response)|GO:0007165(signal transduction)|GO:0031224(intrinsic to membrane)|GO:0045087(innate immune response)	Arabidopsis thaliana disease resistance protein (TIR-NBS class), putative (AT1G72940) mRNA, complete cds [NM_105952]	chr1:27447075-27447134
A_84_P18219	NM_100355	1.15388	10.3811	7.88521	8.70211e-05	0.0153711	2.08542	335	67	924	GCCTTATAGGACAAGAAGACTTCCGATTTTCGAAGAGATCTTACCACTGAGAGATCAATT	27670	0	A_84_P18219	AT1G04770	NM_100355	ref|Arabidopsis thaliana male sterility MS5 family protein (AT1G04770) mRNA, complete cds [NM_100355]	1.60346	11.2263	9.79139	2.71857e-05	0.000662325	3.10675	A_84_P18219	AT1G04770	Arabidopsis thaliana male sterility MS5 family protein (AT1G04770) mRNA, complete cds [NM_100355]	NM_100355	FALSE	AT1G04770	GCCTTATAGGACAAGAAGACTTCCGATTTTCGAAGAGATCTTACCACTGAGAGATCAATT	tair|At1g04770.1	NP183529	At.42432	NM_100355	839418	NA	male sterility MS5 family protein	1336632	chr1	1336573	-		chr1:1336632-1336573	GO:0008150|GO:0005488
A_84_P11694	NM_111049	-2.01741	8.56244	-2.86833	0.0233856	0.161813	-3.62301	325	12	420	TGCGAGGTTATGATTTCCCAATTCGATATTAATAGGGATGGAATTATCAACTTTGATGAG	26740	0	A_84_P11694	AT3G01830	NM_111049	ref|Arabidopsis thaliana calmodulin-related protein, putative (AT3G01830) mRNA, complete cds [NM_111049]	-5.04013	12.2155	-9.79049	2.72019e-05	0.000662325	3.10612	A_84_P11694	AT3G01830		NM_111049	FALSE	AT3G01830	TGCGAGGTTATGATTTCCCAATTCGATATTAATAGGGATGGAATTATCAACTTTGATGAG	tair|At3g01830.1		At.41224	NM_111049	820033	NA	calmodulin-related protein, putative"	NA	NP332365	GO:0005509(calcium ion binding)|GO:0005575(cellular_component)|GO:0008150(biological_process)	Arabidopsis thaliana calmodulin-related protein, putative (AT3G01830) mRNA, complete cds [NM_111049]	chr3:296481-296540
A_84_P797932	EG476183	-1.03718	6.54556	-5.27709	0.00105962	0.0458979	-0.431022	112	72	782	AGTCCAAATCTTGCGTAAAAGCGTTTAGCTGGCTGACAAAGATTGGCCAACTTATAGTTT	9061	0	A_84_P797932	EG476183	EG476183	gb|AYAPP73TR pooled cDNA populations Arabidopsis thaliana cDNA, mRNA sequence [EG476183]	2.64513	5.2451	9.77837	2.7421e-05	0.000665307	3.09754	A_84_P797932		AYAPP73TR pooled cDNA populations Arabidopsis thaliana cDNA, mRNA sequence [EG476183]	EG476183	FALSE		AGTCCAAATCTTGCGTAAAAGCGTTTAGCTGGCTGACAAAGATTGGCCAACTTATAGTTT	At#S35267705		At.69163		NA	NA		1993122	chr5	1993063	-		chr5:1993122-1993063
A_84_P12564	NM_201959	-1.14124	10.8041	-5.36591	0.000960512	0.0439637	-0.329998	429	41	1888	CAAAACATCCTGTTCCAGAGTGTATGTGCTCGGATAGACAACAACAAGAACAACAGTCCG	35417	0	A_84_P12564	AT2G44500	NM_201959	ref|Arabidopsis thaliana unknown protein (AT2G44500) mRNA, complete cds [NM_201959]	-2.17175	11.677	-9.77036	2.75672e-05	0.000666503	3.09186	A_84_P12564	AT2G44500	Arabidopsis thaliana unknown protein (AT2G44500) mRNA, complete cds [NM_201959]	NM_201959	FALSE	AT2G44500	CAAAACATCCTGTTCCAGAGTGTATGTGCTCGGATAGACAACAACAAGAACAACAGTCCG	tair|At2g44500.1	TC327096	At.21825	NM_201959	819057	NA	hypothetical protein	18383503	chr2	18383444	+		chr2:18383444-18383503	GO:0008150|GO:0003674
A_84_P784866	NM_101424	1.12972	10.9392	3.86805	0.00584554	0.0868858	-2.19797	277	12	1020	TATCAAGATATCACCTGTACCGAAGCTGGTTAGTCCCGTTGAATCGCCTCTATACCAATC	22755	0	A_84_P784866	GA3OX1	NM_101424	ref|Arabidopsis thaliana GA3OX1 (GIBBERELLIN 3-OXIDASE 1); gibberellin 3-beta-dioxygenase/ transcription factor binding (GA3OX1) mRNA, complete cds [NM_101424]	2.67481	9.24346	9.73434	2.82347e-05	0.00067509	3.06627	A_84_P784866	GA3OX1	Arabidopsis thaliana GA3OX1 (GIBBERELLIN 3-OXIDASE 1); gibberellin 3-beta-dioxygenase/ transcription factor binding (GA3OX1) mRNA, complete cds [NM_101424]	NM_101424	FALSE	AT1G15550	TATCAAGATATCACCTGTACCGAAGCTGGTTAGTCCCGTTGAATCGCCTCTATACCAATC	At#S18894065	TC321681	At.10782	NM_101424	838125	NA	GA3OX1 (GIBBERELLIN 3-OXIDASE 1); gibberellin 3-beta-dioxygenase/ transcription factor binding	5344708	chr1	5344649	-		chr1:5344708-5344649	GO:0009639|GO:0008134|GO:0009739|GO:0009740|GO:0009686|GO:0016707|GO:0005737|GO:0010114
A_84_P133525	NM_114838	-1.03577	11.0078	-4.97905	0.00148478	0.0519887	-0.778875	41	59	265	TGTTCTTCACACCGATTACATTTATACTCAGAATCACAAGCCCTAAGTTTCTGTATTAGA	3185	0	A_84_P133525	ATPSK4	NM_114838	ref|Arabidopsis thaliana ATPSK4 (PHYTOSULFOKINE 4 PRECURSOR); growth factor (ATPSK4) mRNA, complete cds [NM_114838]	-1.90008	11.4865	-9.57879	3.13369e-05	0.00071829	2.95468	A_84_P133525	ATPSK4	Arabidopsis thaliana ATPSK4 (PHYTOSULFOKINE 4 PRECURSOR); growth factor (ATPSK4) mRNA, complete cds [NM_114838]	NM_114838	FALSE	AT3G49780	TGTTCTTCACACCGATTACATTTATACTCAGAATCACAAGCCCTAAGTTTCTGTATTAGA	tair|At3g49780.1	TC334316	At.20119	NM_114838	824140	NA	ATPSK4 (PHYTOSULFOKINE 4 PRECURSOR); growth factor	18477253	chr3	18477194	+		chr3:18477194-18477253	GO:0009887|GO:0008283|GO:0030154|GO:0031012|GO:0008083
A_84_P814230	NM_127816	-1.46055	7.90499	-11.9686	5.26804e-06	0.00578541	4.6619	176	42	109	TGGTCTCCATTCTCATCTCTTAATCTCCAGTGAGATCAGCTCCAATTCTAACTGGTCTCT	14338	0	A_84_P814230	UCP5	NM_127816	ref|Arabidopsis thaliana UCP5 (UNCOUPLING PROTEIN 5); binding (UCP5) mRNA, complete cds [NM_127816]	-3.2394	11.3383	-9.50579	3.2925e-05	0.000738377	2.90171	A_84_P814230	UCP5	Arabidopsis thaliana UCP5 (UNCOUPLING PROTEIN 5); binding (UCP5) mRNA, complete cds [NM_127816]	NM_127816	FALSE	AT2G22500	TGGTCTCCATTCTCATCTCTTAATCTCCAGTGAGATCAGCTCCAATTCTAACTGGTCTCT	TA30744_3702	NP486637	At.20524	NM_127816	816783	NA	UCP5 (UNCOUPLING PROTEIN 5); binding	9571722	chr2	9571663	-		chr2:9571722-9571663	GO:0016020|GO:0006839|GO:0005310|GO:0005739|GO:0005488|GO:0006810|GO:0005743
A_84_P786490	NM_130204	-1.35224	9.31389	-3.33669	0.0120096	0.118963	-2.94145	81	11	791	TTTCTTGGGAAATTTCGTGGAAGATCTTTCTCCTGCAACATCAGGGTCTGCAATTACCAG	6436	0	A_84_P786490	WRKY46	NM_130204	ref|Arabidopsis thaliana WRKY46; transcription factor (WRKY46) mRNA, complete cds [NM_130204]	-3.74459	12.3472	-9.41054	3.51364e-05	0.000766092	2.832	A_84_P786490	WRKY46	Arabidopsis thaliana WRKY46; transcription factor (WRKY46) mRNA, complete cds [NM_130204]	NM_130204	FALSE	AT2G46400	TTTCTTGGGAAATTTCGTGGAAGATCTTTCTCCTGCAACATCAGGGTCTGCAATTACCAG	At#S11744334	TC328905	At.26510	NM_130204	819248	NA	WRKY46; transcription factor	19050917	chr2	19050858	-		chr2:19050917-19050858	GO:0003700|GO:0010200|GO:0006355|GO:0005730
A_84_P15691	NM_117217	1.51196	7.13369	4.417	0.002903	0.0657839	-1.47268	164	15	2037	TCTGCACTCTGTTGTATTACCTCAACTCTATTTTCAAAGTCAATGTATAGAAACACTGAG	13287	0	A_84_P15691	AT4G11460	NM_117217	ref|Arabidopsis thaliana protein kinase family protein (AT4G11460) mRNA, complete cds [NM_117217]	3.32721	5.91961	9.34797	3.66809e-05	0.000784154	2.78584	A_84_P15691	AT4G11460	Arabidopsis thaliana protein kinase family protein (AT4G11460) mRNA, complete cds [NM_117217]	NM_117217	FALSE	AT4G11460	TCTGCACTCTGTTGTATTACCTCAACTCTATTTTCAAAGTCAATGTATAGAAACACTGAG	tair|At4g11460.1	NP189876	At.54274	NM_117217	826751	NA	protein kinase family protein	6967082	chr4	6967023	+		chr4:6967023-6967082	GO:0016301|GO:0006468|GO:0012505
A_84_P14863	NM_001125657	-1.08034	10.0932	-3.70923	0.00721806	0.095144	-2.41621	475	15	1278	GAAATAAAGAACGTGGACTTTCACGCGCCGTTGTGGAAAAGCAGCAAAGTCTGCAACTAA	39179	0	A_84_P14863	CPuORF49	NM_001125657	ref|Arabidopsis thaliana CPuORF49 (Conserved peptide upstream open reading frame 49) (CPuORF49) mRNA, complete cds [NM_001125657]	-1.62793	11.9866	-9.22576	3.99249e-05	0.000823797	2.69482	A_84_P14863	CPuORF49	Arabidopsis thaliana CPuORF49 (Conserved peptide upstream open reading frame 49) (CPuORF49) mRNA, complete cds [NM_001125657]	NM_001125657	FALSE	AT4G36988	GAAATAAAGAACGTGGACTTTCACGCGCCGTTGTGGAAAAGCAGCAAAGTCTGCAACTAA	tair|At4g36990.1	TC341920	At.5365	NM_001125657	6240789	NA	CPuORF49 (Conserved peptide upstream open reading frame 49)	17441700	chr4	17441641	+		chr4:17441641-17441700	GO:0012505
A_84_P17045	NM_100736	-1.24449	8.25485	-3.91156	0.00552097	0.0846168	-2.13882	171	78	1303	AACAAGTGATGTGCATTACACATTGTCTTGCTTTCAGCAAGCAATGCTAACGATGCAGGA	14074	0	A_84_P17045	THA1	NM_100736	ref|Arabidopsis thaliana THA1 (Threonine Aldolase 1); aldehyde-lyase/ threonine aldolase (THA1) mRNA, complete cds [NM_100736]	-3.33269	7.9052	-9.21445	4.02411e-05	0.000826452	2.68634	A_84_P17045	THA1	Arabidopsis thaliana THA1 (Threonine Aldolase 1); aldehyde-lyase/ threonine aldolase (THA1) mRNA, complete cds [NM_100736]	NM_100736	FALSE	AT1G08630	AACAAGTGATGTGCATTACACATTGTCTTGCTTTCAGCAAGCAATGCTAACGATGCAGGA	tair|At1g08630.1	NP232479	At.57057	NM_100736	837385	NA	THA1 (Threonine Aldolase 1); aldehyde-lyase/ threonine aldolase	2744111	chr1	2743967	-		chr1:2744111-2743967	GO:0016832|GO:0004793|GO:0006567|GO:0005575
A_84_P121222	NM_113028	-1.30818	4.52837	-5.3082	0.00102366	0.0451556	-0.395497	387	4	1405	ATTATTCCACCCATCTTTTCTTCCATTGCAAAATCCTAATCAAATCCATCATCCAGAGTG	31861	0	A_84_P121222	AT3G21330	NM_113028	ref|Arabidopsis thaliana basic helix-loop-helix (bHLH) family protein (AT3G21330) mRNA, complete cds [NM_113028]	-4.17295	7.68269	-9.14322	4.23001e-05	0.000848772	2.6327	A_84_P121222	AT3G21330	Arabidopsis thaliana basic helix-loop-helix (bHLH) family protein (AT3G21330) mRNA, complete cds [NM_113028]	NM_113028	FALSE	AT3G21330	ATTATTCCACCCATCTTTTCTTCCATTGCAAAATCCTAATCAAATCCATCATCCAGAGTG	tair|At3g21330.1	NP226899	At.38078	NM_113028	821687	NA	basic helix-loop-helix (bHLH) family protein	7508843	chr3	7508784	+		chr3:7508784-7508843	GO:0005634|GO:0003700|GO:0003677|GO:0045449
A_84_P22769	NM_101042	1.13076	12.4815	7.8341	9.07875e-05	0.0158437	2.04406	32	48	598	CGACGGAGCAGAAAATCTGGCGGCGGTGGCTCGGTGTTTGAAGGAGTTGGAAGAACTCTT	2330	0	A_84_P22769	AT1G11700	NM_101042	ref|Arabidopsis thaliana unknown protein (AT1G11700) mRNA, complete cds [NM_101042]	1.94582	11.467	9.05108	4.51428e-05	0.000876246	2.56273	A_84_P22769	AT1G11700	Arabidopsis thaliana unknown protein (AT1G11700) mRNA, complete cds [NM_101042]	NM_101042	FALSE	AT1G11700	CGACGGAGCAGAAAATCTGGCGGCGGTGGCTCGGTGTTTGAAGGAGTTGGAAGAACTCTT	tair|At1g11700.1	TC319296	At.24842	NM_101042	837714	NA	hypothetical protein	3946394	chr1	3946335	+		chr1:3946335-3946394	GO:0008150|GO:0003674|GO:0009507
A_84_P754822	NM_001123791	1.14431	8.78765	9.77994	2.08498e-05	0.00901031	3.44211	156	61	249	CTTACATTCGCATGGTTCAACATATGATAGAGAGATGCATTCTACTCCGTATGACGCGGG	12710	0	A_84_P754822	AT1G10657	NM_001123791	ref|Arabidopsis thaliana unknown protein (AT1G10657) mRNA, complete cds [NM_001123791]	1.81157	8.79452	8.93193	4.91461e-05	0.000915688	2.47124	A_84_P754822	AT1G10657	Arabidopsis thaliana unknown protein (AT1G10657) mRNA, complete cds [NM_001123791]	NM_001123791	FALSE	AT1G10657	CTTACATTCGCATGGTTCAACATATGATAGAGAGATGCATTCTACTCCGTATGACGCGGG	AT1G10657.3	NP13348935	At.46562	NM_001123791	5007676	NA	hypothetical protein	3530868	chr1	3530717	+		chr1:3530717-3530868	GO:0008150|GO:0003674|GO:0005575
A_84_P168383	NM_124290	1.11129	5.01337	3.36557	0.0115368	0.117331	-2.90012	434	48	1473	TGGGCAAGAACGTCATTTCACCTAATGTCGATCAAATTATTGTCAAATGCGAAGAAGGCC	35761	0	A_84_P168383	AT5G49130	NM_124290	ref|Arabidopsis thaliana MATE efflux family protein (AT5G49130) mRNA, complete cds [NM_124290]	-1.89705	5.00047	-8.88966	5.06617e-05	0.000932409	2.43851	A_84_P168383	AT5G49130	Arabidopsis thaliana MATE efflux family protein (AT5G49130) mRNA, complete cds [NM_124290]	NM_124290	FALSE	AT5G49130	TGGGCAAGAACGTCATTTCACCTAATGTCGATCAAATTATTGTCAAATGCGAAGAAGGCC	tair|At5g49130.1	TC354960	At.29803	NM_124290	834972	NA	MATE efflux family protein	19934743	chr5	19934684	+		chr5:19934684-19934743	GO:0015297|GO:0015238|GO:0006855|GO:0005215|GO:0016020
A_84_P787999	NM_113862	-1.31059	9.88142	-11.6338	6.40174e-06	0.00596629	4.49515	392	25	266	GGCGGAGTATATCGTGAAGCTTAGAACACAAGTCGTGGTGTTGAAGAAACTGATTGAGAT	32234	0	A_84_P787999	AT3G29370	NM_113862	ref|Arabidopsis thaliana unknown protein (AT3G29370) mRNA, complete cds [NM_113862]	-4.77615	10.2092	-8.83479	5.27092e-05	0.00095327	2.39581	A_84_P787999	AT3G29370	Arabidopsis thaliana unknown protein (AT3G29370) mRNA, complete cds [NM_113862]	NM_113862	FALSE	AT3G29370	GGCGGAGTATATCGTGAAGCTTAGAACACAAGTCGTGGTGTTGAAGAAACTGATTGAGAT	At#S30649137	TC337504	At.36929	NM_113862	822596	NA	hypothetical protein	11280151	chr3	11280092	+		chr3:11280092-11280151	GO:0008150|GO:0003674|GO:0005575
A_84_P761881	NM_001084637	-1.45692	8.75982	-8.26524	6.39406e-05	0.0140872	2.38449	87	50	302	CAGACGGTGACGTAATCGAAGCCAATTTACCGAAATTAACAGTCGTTGTTAAGAAAGGCG	7012	0	A_84_P761881	AT3G04640	NM_001084637	ref|Arabidopsis thaliana glycine-rich protein (AT3G04640) mRNA, complete cds [NM_001084637]	-5.04804	10.7103	-8.71554	5.74905e-05	0.00100369	2.30215	A_84_P761881	AT3G04640	Arabidopsis thaliana glycine-rich protein (AT3G04640) mRNA, complete cds [NM_001084637]	NM_001084637	FALSE	AT3G04640	CAGACGGTGACGTAATCGAAGCCAATTTACCGAAATTAACAGTCGTTGTTAAGAAAGGCG	AT3G04640.2	NP1656321	At.72881	NM_001084637	819622	NA	glycine-rich protein	1261387	chr3	1261328	-		chr3:1261387-1261328	GO:0008150|GO:0003674|GO:0031225
A_84_P15883	NM_122574	-1.55377	10.6321	-5.09818	0.00129556	0.0494439	-0.638179	127	72	1675	TTTTGCAAACGTTAATTTGGGATCTCCAAGAGCCAGGTGGTGTAAGGTTAAGGCAGCTTT	10392	0	A_84_P15883	CBP60G	NM_122574	ref|Arabidopsis thaliana CBP60G (CAM-BINDING PROTEIN 60-LIKE.G); calmodulin binding (CBP60G) mRNA, complete cds [NM_122574]	-2.1317	12.3562	-8.56481	6.42538e-05	0.00107145	2.18205	A_84_P15883	CBP60G	Arabidopsis thaliana CBP60G (CAM-BINDING PROTEIN 60-LIKE.G); calmodulin binding (CBP60G) mRNA, complete cds [NM_122574]	NM_122574	FALSE	AT5G26920	TTTTGCAAACGTTAATTTGGGATCTCCAAGAGCCAGGTGGTGTAAGGTTAAGGCAGCTTT	tair|At5g26920.1	NP043834	At.30838	NM_122574	832750	NA	CBP60G (CAM-BINDING PROTEIN 60-LIKE.G); calmodulin binding	9478381	chr5	9478322	+		chr5:9478322-9478381	GO:0009697|GO:0009816|GO:0005516|GO:0002237|GO:0009617
A_84_P144819	NM_113862	-1.31802	9.02856	-6.29466	0.000365366	0.0298029	0.657006	19	25	458	AATGGTTTTAGGTTGTCCATGTCTTTAATGTATTGGTTTAAAGGAAAAAGTATTGATGAT	1325	0	A_84_P144819	AT3G29370	NM_113862	ref|Arabidopsis thaliana unknown protein (AT3G29370) mRNA, complete cds [NM_113862]	-4.85178	9.58162	-8.56176	6.43993e-05	0.00107145	2.17961	A_84_P144819	AT3G29370	Arabidopsis thaliana unknown protein (AT3G29370) mRNA, complete cds [NM_113862]	NM_113862	FALSE	AT3G29370	AATGGTTTTAGGTTGTCCATGTCTTTAATGTATTGGTTTAAAGGAAAAAGTATTGATGAT	tair|At3g29370.1	TC337504	At.36929	NM_113862	822596	NA	hypothetical protein	11280343	chr3	11280284	+		chr3:11280284-11280343	GO:0008150|GO:0003674|GO:0005575
A_84_P789698	NM_001036191	2.50172	10.2181	4.78227	0.0018679	0.0561176	-1.01612	336	24	439	CATAAATGAGATGGTGACGCTTATGGCTCAAACTCAATCTACGGGGGACGAAAGTTTAGA	27591	0	A_84_P789698	AT1G72416	NM_001036191	ref|Arabidopsis thaliana heat shock protein binding (AT1G72416) mRNA, complete cds [NM_001036191]	-1.40442	10.1094	-8.55038	6.49473e-05	0.00107395	2.17045	A_84_P789698	AT1G72416	Arabidopsis thaliana heat shock protein binding (AT1G72416) mRNA, complete cds [NM_001036191]	NM_001036191	FALSE	AT1G72416	CATAAATGAGATGGTGACGCTTATGGCTCAAACTCAATCTACGGGGGACGAAAGTTTAGA	At#S37211312	NP13347964	At.47738	NM_001036191	3767688	NA	heat shock protein binding	15851724	chr1	15851576	-		chr1:015851724-015851576	GO:0008150|GO:0005575|GO:0031072
A_84_P13104	NM_124329	-1.20599	7.32247	-8.41426	5.68437e-05	0.0133867	2.4978	42	40	1230	CATGGATTGCTTCAAGATATTCTTCCTTCGCAGATCAGATCCGATACTATTAACACTCAA	3148	0	A_84_P13104	WRKY48	NM_124329	ref|Arabidopsis thaliana WRKY48; transcription factor (WRKY48) mRNA, complete cds [NM_124329]	-2.94248	9.31928	-8.53683	6.56061e-05	0.00107752	2.15954	A_84_P13104	WRKY48	Arabidopsis thaliana WRKY48; transcription factor (WRKY48) mRNA, complete cds [NM_124329]	NM_124329	FALSE	AT5G49520	CATGGATTGCTTCAAGATATTCTTCCTTCGCAGATCAGATCCGATACTATTAACACTCAA	tair|At5g49520.1	TC352377	At.27170	NM_124329	835012	NA	WRKY48; transcription factor	20110069	chr5	20110010	+		chr5:20110010-20110069	GO:0005634|GO:0003700|GO:0010200|GO:0006355
A_84_P849144	NM_123540	-1.7281	8.06299	-8.0467	7.62274e-05	0.0148734	2.21432	440	72	476	TAAGAAACAGAGTGGAGTGTTCGGGGAAGCTTTTGAGAAGACTTGTCAAGGGAAAAATGA	36310	0	A_84_P849144	AT5G41750	NM_123540	ref|Arabidopsis thaliana disease resistance protein (TIR-NBS-LRR class), putative (AT5G41750) mRNA, complete cds [NM_123540]	-2.21247	10.5912	-8.49684	6.75951e-05	0.00109826	2.12727	A_84_P849144	AT5G41750		NM_123540	FALSE	AT5G41750	TAAGAAACAGAGTGGAGTGTTCGGGGAAGCTTTTGAGAAGACTTGTCAAGGGAAAAATGA	TC302568		At.7150	NM_123540	834178	NA	disease resistance protein (TIR-NBS-LRR class), putative"	NA	NP225315	GO:0000166(nucleotide binding)|GO:0004888(transmembrane receptor activity)|GO:0005524(ATP binding)|GO:0006915(apoptosis)|GO:0006952(defense response)|GO:0007165(signal transduction)|GO:0017111(nucleoside-triphosphatase activity)|GO:0031224(intrinsic to membrane)|GO:0045087(innate immune response)	Arabidopsis thaliana disease resistance protein (TIR-NBS-LRR class), putative (AT5G41750) mRNA, complete cds [NM_123540]
A_84_P722311	NM_001085064	-1.02872	8.02945	-4.11491	0.00424324	0.0764569	-1.86609	498	63	269	AGGAAAGCTGCTGTTAAATGGGACCAAGACAATCAAACCCTCTTTACCAACTAGAGTCTT	41102	0	A_84_P722311	AT5G05365	NM_001085064	ref|Arabidopsis thaliana metal ion binding (AT5G05365) mRNA, complete cds [NM_001085064]	-2.74452	8.76727	-8.45099	6.99604e-05	0.00111924	2.09008	A_84_P722311	AT5G05365	Arabidopsis thaliana metal ion binding (AT5G05365) mRNA, complete cds [NM_001085064]	NM_001085064	FALSE	AT5G05365	AGGAAAGCTGCTGTTAAATGGGACCAAGACAATCAAACCCTCTTTACCAACTAGAGTCTT	CHR5:001590620-001590679		At.67825	NM_001085064	5008200	NA	metal ion binding	1590679	chr5	1590620	+		chr5:1590620-1590679	GO:0030001|GO:0046872|GO:0005575
A_84_P796587	AK228504	-1.37282	6.46312	-2.96167	0.0204339	0.152381	-3.48577	449	8	526	GCGGCAGATTTCCAAGCGATGGTGTCCGAATTGAATATTCTTTAGTGTTGTTCATCTTCA	37013	0	A_84_P796587	AK228504	AK228504	gb|Arabidopsis thaliana mRNA for hypothetical protein, complete cds, clone: RAFL15-15-H09 [AK228504]	-4.00282	8.87839	-8.44638	7.02033e-05	0.00112071	2.08633	A_84_P796587		Arabidopsis thaliana mRNA for hypothetical protein, complete cds, clone: RAFL15-15-H09 [AK228504]	AK228504	FALSE		GCGGCAGATTTCCAAGCGATGGTGTCCGAATTGAATATTCTTTAGTGTTGTTCATCTTCA	At#S34117804		At.68734		NA	NA		11727965	chr2	11727906	+		chr2:11727906-11727965
A_84_P524320	NM_129609	1.5087	8.86032	14.9842	1.1085e-06	0.00476467	5.9116	137	14	864	TCTTAGCCATGGATCTAGTCGTAAAGATCTTAGATTGATGTAATGGTTTTTCCATGGTGT	11117	0	A_84_P524320	AT2G40475	NM_129609	ref|Arabidopsis thaliana unknown protein (AT2G40475) mRNA, complete cds [NM_129609]	2.11015	9.37606	8.41029	7.21386e-05	0.0011411	2.05692	A_84_P524320	AT2G40475	Arabidopsis thaliana unknown protein (AT2G40475) mRNA, complete cds [NM_129609]	NM_129609	FALSE	AT2G40475	TCTTAGCCATGGATCTAGTCGTAAAGATCTTAGATTGATGTAATGGTTTTTCCATGGTGT	tair|At2g40475.1	NP1660443	At.22331	NM_129609	818642	NA	hypothetical protein	16914342	chr2	16914283	-		chr2:16914342-16914283	GO:0008150|GO:0003674|GO:0005575
A_84_P300030	NM_147856	-1.01108	12.6036	-3.48582	0.00977208	0.109503	-2.72909	133	4	1087	AGCTTTTAGCATCAATGTCTCATTAGCAGGCACATTCTTGTTCTTTCATGAGAAGTTTAT	10763	0	A_84_P300030	ATAF2	NM_147856	ref|Arabidopsis thaliana ATAF2; transcription activator (ATAF2) mRNA, complete cds [NM_147856]	-1.45833	14.4547	-8.3484	7.55998e-05	0.00117221	2.00622	A_84_P300030	ATAF2	Arabidopsis thaliana ATAF2; transcription activator (ATAF2) mRNA, complete cds [NM_147856]	NM_147856	FALSE	AT5G08790	AGCTTTTAGCATCAATGTCTCATTAGCAGGCACATTCTTGTTCTTTCATGAGAAGTTTAT	tair|At5g08790.1	TC349027	At.27826	NM_147856	830779	NA	ATAF2; transcription activator	2858996	chr5	2858937	-		chr5:2858996-2858937	GO:0009611|GO:0009620|GO:0008361|GO:0005634|GO:0016563|GO:0009416|GO:0009753|GO:0007275|GO:0009751|GO:0009744
A_84_P723766	NM_202716	-1.48406	10.5109	-5.09658	0.00129792	0.0494439	-0.640056	466	84	11	CAAAGCGAACTATTCTTTCGCCTTTTACTAAAGAATACCGTGTGCTCTCCACGCTAAGTG	38486	0	A_84_P723766	LAF3	NM_202716	ref|Arabidopsis thaliana LAF3 (LONG AFTER FAR-RED 3); hydrolase/ hydrolase, acting on carbon-nitrogen (but not peptide) bonds (LAF3) mRNA, complete cds [NM_202716]	-2.13087	10.0913	-8.32998	7.66659e-05	0.00118158	1.99106	A_84_P723766	LAF3	Arabidopsis thaliana LAF3 (LONG AFTER FAR-RED 3); hydrolase/ hydrolase, acting on carbon-nitrogen (but not peptide) bonds (LAF3) mRNA, complete cds [NM_202716]	NM_202716	FALSE	AT3G55850	CAAAGCGAACTATTCTTTCGCCTTTTACTAAAGAATACCGTGTGCTCTCCACGCTAAGTG	tair|At3g55850.2	NP814681	At.26273	NM_202716	824751	NA	LAF3 (LONG AFTER FAR-RED 3); hydrolase/ hydrolase, acting on carbon-nitrogen (but not peptide) bonds	20736861	chr3	20736802	-		chr3:20736861-20736802	GO:0016787|GO:0008150|GO:0016810|GO:0048471
A_84_P19516	NM_118679	-3.09806	6.10648	-18.7193	2.32198e-07	0.00254275	6.99549	312	21	530	TTGAATTTTCAAGATGAGATGTGTCATATGACGACGGATGCTCATGGTCTTGACATGGAG	25592	0	A_84_P19516	CBF2	NM_118679	ref|Arabidopsis thaliana CBF2 (C-REPEAT/DRE BINDING FACTOR 2); DNA binding / transcription activator/ transcription factor (CBF2) mRNA, complete cds [NM_118679]	-5.02058	10.3628	-8.25652	8.10907e-05	0.00122104	1.93032	A_84_P19516	CBF2	Arabidopsis thaliana CBF2 (C-REPEAT/DRE BINDING FACTOR 2); DNA binding / transcription activator/ transcription factor (CBF2) mRNA, complete cds [NM_118679]	NM_118679	FALSE	AT4G25470	TTGAATTTTCAAGATGAGATGTGTCATATGACGACGGATGCTCATGGTCTTGACATGGAG	tair|At4g25470.1	NP13163010	At.233	NM_118679	828651	NA	CBF2 (C-REPEAT/DRE BINDING FACTOR 2); DNA binding / transcription activator/ transcription factor	13015700	chr4	13015641	-		chr4:13015700-13015641	GO:0005634|GO:0016563|GO:0003700|GO:0009409|GO:0003677|GO:0009631|GO:0006355
A_84_P13790	NM_116964	-2.90429	14.6076	-8.78796	4.26394e-05	0.0117468	2.7726	419	19	966	AAGTTTTTGCTTCCTGCTTTGTATGATCCTACGACGTCGGCTTGCTCTACTATGGTCTGA	34543	0	A_84_P13790	EXO	NM_116964	ref|Arabidopsis thaliana EXO (EXORDIUM) (EXO) mRNA, complete cds [NM_116964]	-5.08333	13.8574	-8.24582	8.17596e-05	0.00122545	1.92142	A_84_P13790	EXO	Arabidopsis thaliana EXO (EXORDIUM) (EXO) mRNA, complete cds [NM_116964]	NM_116964	FALSE	AT4G08950	AAGTTTTTGCTTCCTGCTTTGTATGATCCTACGACGTCGGCTTGCTCTACTATGGTCTGA	tair|At4g08950.1	TC341394	At.22399	NM_116964	826473	NA	EXO (EXORDIUM)	5741319	chr4	5741260	+		chr4:5741260-5741319	GO:0009505|GO:0009741|GO:0003674|GO:0005618
A_84_P12525	NM_130355	-1.35943	10.7117	-5.28332	0.00105231	0.0458651	-0.423903	271	38	319	ATGAAGTCATGTCCCTTCACCTTAGTGGCTCTCTTGTCCCATTGATCAAACCCTATCAGT	22302	0	A_84_P12525	AT2G47880	NM_130355	ref|Arabidopsis thaliana glutaredoxin family protein (AT2G47880) mRNA, complete cds [NM_130355]	-2.23397	11.4269	-8.24382	8.18851e-05	0.00122545	1.91976	A_84_P12525	AT2G47880	Arabidopsis thaliana glutaredoxin family protein (AT2G47880) mRNA, complete cds [NM_130355]	NM_130355	FALSE	AT2G47880	ATGAAGTCATGTCCCTTCACCTTAGTGGCTCTCTTGTCCCATTGATCAAACCCTATCAGT	tair|At2g47880.1	TC328189	At.27618	NM_130355	819400	NA	glutaredoxin family protein	19612488	chr2	19612429	+		chr2:19612429-19612488	GO:0008794|GO:0009055|GO:0015035|GO:0045454|GO:0012505
A_84_P206058	NM_119892	-1.42312	5.70373	-3.99416	0.00495742	0.0811215	-2.02729	497	49	346	CAAACCGGGCCGGTTAAAGTGCCCATACCCATCTAGGTCGAGAAAATTATTTCATTTTTT	41073	0	A_84_P206058	AT4G37290	NM_119892	ref|Arabidopsis thaliana unknown protein (AT4G37290) mRNA, complete cds [NM_119892]	-3.12913	8.05468	-8.23536	8.24185e-05	0.00123004	1.91273	A_84_P206058	AT4G37290	Arabidopsis thaliana unknown protein (AT4G37290) mRNA, complete cds [NM_119892]	NM_119892	FALSE	AT4G37290	CAAACCGGGCCGGTTAAAGTGCCCATACCCATCTAGGTCGAGAAAATTATTTCATTTTTT	tair|At4g37290.1	NP2705755	At.31259	NM_119892	829883	NA	hypothetical protein	17549905	chr4	17549846	-		chr4:17549905-17549846	GO:0008150|GO:0003674|GO:0012505
A_84_P18908	NM_103095	-3.68745	7.76246	-13.2686	2.58425e-06	0.00476467	5.25218	96	31	518	TGCTGACTACGAAGAATTATACGGACAATTTTTTGGTCAGCACGATAGGGATGAGTTTTT	7642	0	A_84_P18908	AT1G33760	NM_103095	ref|Arabidopsis thaliana AP2 domain-containing transcription factor, putative (AT1G33760) mRNA, complete cds [NM_103095]	-5.3023	9.90598	-8.16975	8.66949e-05	0.00127219	1.85793	A_84_P18908	AT1G33760		NM_103095	FALSE	AT1G33760	TGCTGACTACGAAGAATTATACGGACAATTTTTTGGTCAGCACGATAGGGATGAGTTTTT	tair|At1g33760.1		At.39878	NM_103095	840267	NA	AP2 domain-containing transcription factor, putative"	NA	TC321489	GO:0003677(DNA binding)|GO:0003700(transcription factor activity)|GO:0005634(nucleus)|GO:0006355(regulation of transcription, DNA-dependent)	Arabidopsis thaliana AP2 domain-containing transcription factor, putative (AT1G33760) mRNA, complete cds [NM_103095]	chr1:12238376-12238435
A_84_P11129	NM_121422	-1.50906	7.24706	-4.1734	0.0039384	0.0746446	-1.78882	133	51	1244	GTGTTACTGCCAAAGACGTTGTTTATAACCAAGTTGCTACCTTTTTCAAACGACAAGCTT	10856	0	A_84_P11129	MPL1	NM_121422	ref|Arabidopsis thaliana MPL1 (MYZUS PERSICAE-INDUCED LIPASE 1); catalytic (MPL1) mRNA, complete cds [NM_121422]	-3.15961	8.51689	-8.13237	8.92426e-05	0.00129434	1.82655	A_84_P11129	MPL1	Arabidopsis thaliana MPL1 (MYZUS PERSICAE-INDUCED LIPASE 1); catalytic (MPL1) mRNA, complete cds [NM_121422]	NM_121422	FALSE	AT5G14180	GTGTTACTGCCAAAGACGTTGTTTATAACCAAGTTGCTACCTTTTTCAAACGACAAGCTT	tair|At5g14180.1	NP231510	At.6513	NM_121422	831268	NA	MPL1 (MYZUS PERSICAE-INDUCED LIPASE 1); catalytic	4571505	chr5	4571446	-		chr5:4571505-4571446	GO:0006629|GO:0012505|GO:0003824
A_84_P10801	NM_102435	-2.0003	5.86695	-2.39593	0.0468599	0.222297	-4.3213	157	48	444	AAGACTAATGAGTTTGGTCTTTCCCTTGGAAATGACGGTGCAGAGCTCGGATACAACTAC	12849	0	A_84_P10801	AT1G26720	NM_102435	ref|Arabidopsis thaliana unknown protein (AT1G26720) mRNA, complete cds [NM_102435]	-2.05135	5.37914	-8.08992	9.22399e-05	0.00132168	1.79074	A_84_P10801	AT1G26720	Arabidopsis thaliana unknown protein (AT1G26720) mRNA, complete cds [NM_102435]	NM_102435	FALSE	AT1G26720	AAGACTAATGAGTTTGGTCTTTCCCTTGGAAATGACGGTGCAGAGCTCGGATACAACTAC	tair|At1g26720.1	TC317086	At.65931	NM_102435	839213	NA	hypothetical protein	9234355	chr1	9234296	-		chr1:9234355-9234296	GO:0008150|GO:0003674|GO:0012505
A_84_P243495	NM_117657	-1.31114	9.58876	-8.12977	7.12684e-05	0.0144526	2.27957	506	22	232	CCCGACAATCTATGAGCTAGACGAGATCAACAGAGGAAAAGAGATAGAGTATGCATTGGC	41671	0	A_84_P243495	AT4G15660	NM_117657	ref|Arabidopsis thaliana glutaredoxin family protein (AT4G15660) mRNA, complete cds [NM_117657]	-1.8599	9.30348	-8.03506	9.62836e-05	0.00134659	1.74422	A_84_P243495	AT4G15660	Arabidopsis thaliana glutaredoxin family protein (AT4G15660) mRNA, complete cds [NM_117657]	NM_117657	FALSE	AT4G15660	CCCGACAATCTATGAGCTAGACGAGATCAACAGAGGAAAAGAGATAGAGTATGCATTGGC	tair|At4g15660.1	TC346315	At.33156	NM_117657	827243	NA	glutaredoxin family protein	8926095	chr4	8926036	+		chr4:8926036-8926095	GO:0008794|GO:0009055|GO:0015035|GO:0045454|GO:0012505
A_84_P19362	NM_114478	-1.68427	8.09082	-9.06214	3.47558e-05	0.0108744	2.96606	456	69	348	TCACATGAGGAGACATAGGAACGAGAAAGTCTCAGGCTCGTTGGTTACACGTTCTTTTCT	37626	0	A_84_P19362	ZAT7	NM_114478	ref|Arabidopsis thaliana ZAT7; nucleic acid binding / transcription factor/ zinc ion binding (ZAT7) mRNA, complete cds [NM_114478]	-2.63126	11.5261	-7.99898	9.90519e-05	0.00136837	1.71348	A_84_P19362	ZAT7	Arabidopsis thaliana ZAT7; nucleic acid binding / transcription factor/ zinc ion binding (ZAT7) mRNA, complete cds [NM_114478]	NM_114478	FALSE	AT3G46090	TCACATGAGGAGACATAGGAACGAGAAAGTCTCAGGCTCGTTGGTTACACGTTCTTTTCT	tair|At3g46090.1	TC337057	At.19763	NM_114478	823752	NA	ZAT7; nucleic acid binding / transcription factor/ zinc ion binding	16937487	chr3	16937428	-		chr3:16937487-16937428	GO:0003676|GO:0003700|GO:0008270|GO:0010200|GO:0045449|GO:0005622
A_84_P523896	NM_124414	-1.29233	9.24987	-8.72946	4.45717e-05	0.0121265	2.73045	507	30	357	GTTGTAACAGTATGTCAGCATCCTCTGTTAATTACTCTTCAAACTACGTTTAAGTTAGTC	41844	0	A_84_P523896	AT5G50335	NM_124414	ref|Arabidopsis thaliana unknown protein (AT5G50335) mRNA, complete cds [NM_124414]	-3.33486	10.7023	-7.94419	0.000103431	0.00140396	1.66655	A_84_P523896	AT5G50335	Arabidopsis thaliana unknown protein (AT5G50335) mRNA, complete cds [NM_124414]	NM_124414	FALSE	AT5G50335	GTTGTAACAGTATGTCAGCATCCTCTGTTAATTACTCTTCAAACTACGTTTAAGTTAGTC	tair|At5g50335.1	TC353347	At.29737	NM_124414	835100	NA	hypothetical protein	20506596	chr5	20506537	-		chr5:20506596-20506537	GO:0008150|GO:0003674|GO:0005575
A_84_P15734	NM_118713	-1.74504	11.2009	-7.93171	8.37464e-05	0.0152848	2.12281	124	16	825	GTACAGAATAACTACATGATTTACAATTACTGTACGGACGCTAAAAGGTTCCCTCAAGGT	9950	0	A_84_P15734	XTR6	NM_118713	ref|Arabidopsis thaliana XTR6 (XYLOGLUCAN ENDOTRANSGLYCOSYLASE 6); hydrolase, acting on glycosyl bonds / hydrolase, hydrolyzing O-glycosyl compounds / _ (XTR6) mRNA, complete cds [NM_118713]	-3.93901	10.628	-7.9419	0.000103619	0.00140477	1.66457	A_84_P15734	XTR6	Arabidopsis thaliana XTR6 (XYLOGLUCAN ENDOTRANSGLYCOSYLASE 6); hydrolase, acting on glycosyl bonds / hydrolase, hydrolyzing O-glycosyl compounds / _ (XTR6) mRNA, complete cds [NM_118713]	NM_118713	FALSE	AT4G25810	GTACAGAATAACTACATGATTTACAATTACTGTACGGACGCTAAAAGGTTCCCTCAAGGT	tair|At4g25810.1	TC343099	At.2901	NM_118713	828686	NA	XTR6 (XYLOGLUCAN ENDOTRANSGLYCOSYLASE 6); hydrolase, acting on glycosyl bonds / hydrolase, hydrolyzing O-glycosyl compounds / xyloglucan:xyloglucosyl transferase	13129697	chr4	13129638	+		chr4:13129638-13129697	GO:0016798|GO:0004553|GO:0016762|GO:0005975|GO:0005618|GO:0006073
A_84_P17290	NM_126421	-1.83024	5.90925	-2.49817	0.0402599	0.207005	-4.17027	521	29	525	AAGCCGGTGACGTAAAAGATACGGCTATGGATATGAGAAACAAAACGTCTAAGTACGTCG	42894	0	A_84_P17290	AT2G03740	NM_126421	ref|Arabidopsis thaliana late embryogenesis abundant domain-containing protein / LEA domain-containing protein (AT2G03740) mRNA, complete cds [NM_126421]	-3.51501	5.30192	-7.81422	0.00011472	0.00149929	1.55409	A_84_P17290	AT2G03740	Arabidopsis thaliana late embryogenesis abundant domain-containing protein / LEA domain-containing protein (AT2G03740) mRNA, complete cds [NM_126421]	NM_126421	FALSE	AT2G03740	AAGCCGGTGACGTAAAAGATACGGCTATGGATATGAGAAACAAAACGTCTAAGTACGTCG	tair|At2g03740.1	TC327410	At.41376	NM_126421	814901	NA	late embryogenesis abundant domain-containing protein / LEA domain-containing protein	1143053	chr2	1142994	-		chr2:1143053-1142994	GO:0003674|GO:0009793
A_84_P118462	NM_128400	-1.03179	7.76618	-2.39287	0.0470735	0.2227	-4.32582	20	38	329	ACGACAGAGGAAGATTTCGAATGAGGAAGAAGTTGACGGAGATGAAATTTTATGCGGCGA	1352	0	A_84_P118462	AT2G28400	NM_128400	ref|Arabidopsis thaliana unknown protein (AT2G28400) mRNA, complete cds [NM_128400]	-3.40674	9.50173	-7.79328	0.000116667	0.00151329	1.53581	A_84_P118462	AT2G28400	Arabidopsis thaliana unknown protein (AT2G28400) mRNA, complete cds [NM_128400]	NM_128400	FALSE	AT2G28400	ACGACAGAGGAAGATTTCGAATGAGGAAGAAGTTGACGGAGATGAAATTTTATGCGGCGA	tair|At2g28400.1	TC327414	At.28147	NM_128400	817388	NA	hypothetical protein	12155800	chr2	12155741	-		chr2:12155800-12155741	GO:0008150|GO:0003674
A_84_P15635	NM_115770	-1.04885	10.325	-9.83928	2.0017e-05	0.00885659	3.4796	422	25	1725	CTCCCAAATCAGCATTTTCAATCATTGGAAACTACCAGCAGCAGAATTTTCATATACTCT	34722	0	A_84_P15635	AT3G59080	NM_115770	ref|Arabidopsis thaliana aspartyl protease family protein (AT3G59080) mRNA, complete cds [NM_115770]	-1.55128	10.2907	-7.68674	0.000127166	0.00159532	1.44219	A_84_P15635	AT3G59080	Arabidopsis thaliana aspartyl protease family protein (AT3G59080) mRNA, complete cds [NM_115770]	NM_115770	FALSE	AT3G59080	CTCCCAAATCAGCATTTTCAATCATTGGAAACTACCAGCAGCAGAATTTTCATATACTCT	tair|At3g59080.1	NP208394	At.26307	NM_115770	825077	NA	aspartyl protease family protein	21849340	chr3	21849281	+		chr3:21849281-21849340	GO:0006508|GO:0003677|GO:0004190|GO:0012505
A_84_P11184	NM_105883	-1.98363	8.08809	-9.26444	2.99905e-05	0.0101052	3.10458	437	76	335	AAGGATGGGAAGAAACAAAGCTTCTTGTTCAGATTATTGCTCGGATCCATCGTAGACTAG	36149	0	A_84_P11184	AT1G72240	NM_105883	ref|Arabidopsis thaliana unknown protein (AT1G72240) mRNA, complete cds [NM_105883]	-1.60418	10.3966	-7.67905	0.000127965	0.00159967	1.43539	A_84_P11184	AT1G72240	Arabidopsis thaliana unknown protein (AT1G72240) mRNA, complete cds [NM_105883]	NM_105883	FALSE	AT1G72240	AAGGATGGGAAGAAACAAAGCTTCTTGTTCAGATTATTGCTCGGATCCATCGTAGACTAG	tair|At1g72240.1	NP305583	At.35126	NM_105883	843556	NA	hypothetical protein	27194235	chr1	27194176	+		chr1:27194176-27194235	GO:0008150|GO:0003674|GO:0005575
A_84_P19082	NM_102069	-1.4376	11.5505	-12.7598	3.38775e-06	0.00529977	5.03144	295	78	962	AGACGACGCAGAAACAGGTGAGATCAACGAAGAAGTCTTCTTCTCGGAAACGTTCATCAA	24375	0	A_84_P19082	AT1G22190	NM_102069	ref|Arabidopsis thaliana AP2 domain-containing transcription factor, putative (AT1G22190) mRNA, complete cds [NM_102069]	-2.30497	11.994	-7.57043	0.000139868	0.00168251	1.33869	A_84_P19082	AT1G22190		NM_102069	FALSE	AT1G22190	AGACGACGCAGAAACAGGTGAGATCAACGAAGAAGTCTTCTTCTCGGAAACGTTCATCAA	tair|At1g22190.1		At.26676	NM_102069	838824	NA	AP2 domain-containing transcription factor, putative"	NA	TC315700	GO:0003677(DNA binding)|GO:0003700(transcription factor activity)|GO:0005634(nucleus)|GO:0006355(regulation of transcription, DNA-dependent)	Arabidopsis thaliana AP2 domain-containing transcription factor, putative (AT1G22190) mRNA, complete cds [NM_102069]	chr1:7836733-7836792
A_84_P765568	NR_022956	1.53413	8.87503	14.3911	1.4694e-06	0.00476467	5.69737	397	70	40	CCTGTCAGCTAAGATCCGGACTACAACAAAGCACGTCTACTCTACTATATTCTTTTGCGA	32817	0	A_84_P765568	MIR850A	NR_022956	ref|Arabidopsis thaliana (MIR850A) otherRNA [NR_022956]	3.20298	8.33431	7.56144	0.000140907	0.00168957	1.33064	A_84_P765568	MIR850A	Arabidopsis thaliana (MIR850A) otherRNA [NR_022956]	NR_022956	FALSE	AT4G13493	CCTGTCAGCTAAGATCCGGACTACAACAAAGCACGTCTACTCTACTATATTCTTTTGCGA	AT4G13493.1			NR_022956	6240929	NA	misc_RNA	7845802	chr4	7845743	+		chr4:7845743-7845802	GO:0008150|GO:0003674|GO:0005575
A_84_P14878	NM_120577	1.08616	9.62176	3.57666	0.008632	0.103055	-2.60107	355	12	940	TGCTCCAAGATTCACGCGATCATGAACAACCGTGGTAAGAAGAATATGATCGAGGAGTTT	29227	0	A_84_P14878	NAS1	NM_120577	ref|Arabidopsis thaliana NAS1 (NICOTIANAMINE SYNTHASE 1); nicotianamine synthase (NAS1) mRNA, complete cds [NM_120577]	3.35586	9.52294	7.55189	0.000142022	0.00169648	1.32206	A_84_P14878	NAS1	Arabidopsis thaliana NAS1 (NICOTIANAMINE SYNTHASE 1); nicotianamine synthase (NAS1) mRNA, complete cds [NM_120577]	NM_120577	FALSE	AT5G04950	TGCTCCAAGATTCACGCGATCATGAACAACCGTGGTAAGAAGAATATGATCGAGGAGTTT	tair|At5g04950.1	TC353732	At.21765	NM_120577	830377	NA	NAS1 (NICOTIANAMINE SYNTHASE 1); nicotianamine synthase	1457951	chr5	1457892	-		chr5:1457951-1457892	GO:0030418|GO:0030410
A_84_P10665	NM_179831	1.37469	9.18996	5.31021	0.0010214	0.0451556	-0.393215	324	32	713	GTTGTGAAGCAAGAAAGTGGTACACTTGTGGTTTTTGAAGATTTAGGTGCTGAGTATTTA	26614	0	A_84_P10665	ATERF15	NM_179831	ref|Arabidopsis thaliana ATERF15 (Ethylene-responsive element binding factor 15); DNA binding / transcription activator/ transcription factor (ATERF15) mRNA, complete cds [NM_179831]	2.71996	9.68047	7.48822	0.00014971	0.00175341	1.26472	A_84_P10665	ATERF15	Arabidopsis thaliana ATERF15 (Ethylene-responsive element binding factor 15); DNA binding / transcription activator/ transcription factor (ATERF15) mRNA, complete cds [NM_179831]	NM_179831	FALSE	AT2G31230	GTTGTGAAGCAAGAAAGTGGTACACTTGTGGTTTTTGAAGATTTAGGTGCTGAGTATTTA	tair|At2g31230.1		At.28356	NM_179831	817680	NA	ATERF15 (Ethylene-responsive element binding factor 15); DNA binding / transcription activator/ transcription factor	13313839	chr2	13313780	-		chr2:13313839-13313780	GO:0016563|GO:0003700|GO:0003677|GO:0010200|GO:0009507|GO:0009873|GO:0006355
A_84_P12579	NM_127760	-1.03853	4.28472	-2.95927	0.0205049	0.152599	-3.4893	193	7	1458	CCAGCTTCTTCCATAATCCTTCACATGAAACATGGCCTTAAAGTCACAGTTTCTAAGAGA	15754	0	A_84_P12579	CYP96A5	NM_127760	ref|Arabidopsis thaliana CYP96A5; electron carrier/ heme binding / iron ion binding / monooxygenase/ oxygen binding (CYP96A5) mRNA, complete cds [NM_127760]	-2.59599	6.46856	-7.48028	0.000150701	0.00175984	1.25754	A_84_P12579	CYP96A5	Arabidopsis thaliana CYP96A5; electron carrier/ heme binding / iron ion binding / monooxygenase/ oxygen binding (CYP96A5) mRNA, complete cds [NM_127760]	NM_127760	FALSE	AT2G21910	CCAGCTTCTTCCATAATCCTTCACATGAAACATGGCCTTAAAGTCACAGTTTCTAAGAGA	tair|At2g21910.1	TC332619	At.52861	NM_127760	816727	NA	CYP96A5; electron carrier/ heme binding / iron ion binding / monooxygenase/ oxygen binding	9350095	chr2	9350036	+		chr2:9350036-9350095	GO:0005506|GO:0009055|GO:0019825|GO:0020037|GO:0004497|GO:0012505
A_84_P92059	NM_203278	-1.10165	11.2961	-8.04513	7.63248e-05	0.0148734	2.21308	231	84	1392	AATCTCAAGAAGGGCGAGTTTTAAGCGTTTCTTGTGATCCTATCTTTAAAACAAGTGTAA	19073	0	A_84_P92059	BT4	NM_203278	ref|Arabidopsis thaliana BT4 (BTB AND TAZ DOMAIN PROTEIN 4); protein binding / transcription regulator (BT4) mRNA, complete cds [NM_203278]	-2.34125	13.2321	-7.40116	0.000160996	0.00182603	1.18562	A_84_P92059	BT4	Arabidopsis thaliana BT4 (BTB AND TAZ DOMAIN PROTEIN 4); protein binding / transcription regulator (BT4) mRNA, complete cds [NM_203278]	NM_203278	FALSE	AT5G67480	AATCTCAAGAAGGGCGAGTTTTAAGCGTTTCTTGTGATCCTATCTTTAAAACAAGTGTAA	tair|At5g67480.1	TC350194	At.20666	NM_203278	836884	NA	BT4 (BTB AND TAZ DOMAIN PROTEIN 4); protein binding / transcription regulator	26948267	chr5	26948208	-		chr5:26948267-26948208	GO:0030528|GO:0005515|GO:0009739|GO:0005886|GO:0005737|GO:0009733
A_84_P788959	NM_125176	-1.00698	11.8905	-4.53439	0.00251407	0.0626647	-1.32365	194	41	736	ATTTCATGGCAAGATCCTGTCGCAGCTCTCAGAGTCTAAAATAAGAAGACGGAACCTTTT	15822	0	A_84_P788959	AT5G57910	NM_125176	ref|Arabidopsis thaliana unknown protein (AT5G57910) mRNA, complete cds [NM_125176]	-1.25146	12.7055	-7.39276	0.000162134	0.00183371	1.17796	A_84_P788959	AT5G57910	Arabidopsis thaliana unknown protein (AT5G57910) mRNA, complete cds [NM_125176]	NM_125176	FALSE	AT5G57910	ATTTCATGGCAAGATCCTGTCGCAGCTCTCAGAGTCTAAAATAAGAAGACGGAACCTTTT	At#S18910058		At.43058	NM_125176	835902	NA	hypothetical protein	23468523	chr5	23468464	-		chr5:23468523-23468464	GO:0008150|GO:0003674|GO:0005575
A_84_P814856	NM_122030	-1.47668	12.1692	-2.48739	0.0409084	0.208969	-4.18621	177	66	379	ACATGACCGTTCCTCCGGTCAAAATTATGCTAAACACCACTGGACCACAATACTTTATCT	14549	0	A_84_P814856	ATBCB	NM_122030	ref|Arabidopsis thaliana ATBCB (ARABIDOPSIS BLUE-COPPER-BINDING PROTEIN); copper ion binding / electron carrier (ATBCB) mRNA, complete cds [NM_122030]	-2.7029	14.0326	-7.37721	0.000164267	0.00185019	1.16373	A_84_P814856	ATBCB	Arabidopsis thaliana ATBCB (ARABIDOPSIS BLUE-COPPER-BINDING PROTEIN); copper ion binding / electron carrier (ATBCB) mRNA, complete cds [NM_122030]	NM_122030	FALSE	AT5G20230	ACATGACCGTTCCTCCGGTCAAAATTATGCTAAACACCACTGGACCACAATACTTTATCT	TA31210_3702	TC348889	At.20630	NM_122030	832145	NA	ATBCB (ARABIDOPSIS BLUE-COPPER-BINDING PROTEIN); copper ion binding / electron carrier	6827138	chr5	6827079	+		chr5:6827079-6827138	GO:0009611|GO:0006979|GO:0009055|GO:0005886|GO:0015690|GO:0005773|GO:0046658|GO:0009646|GO:0031225|GO:0005507
A_84_P106882	NM_106467	1.4403	9.50005	12.0272	5.09388e-06	0.00578541	4.69045	290	16	802	CGGCAGATAATAAGCCAAGAGACTAGATATGGACAAAGTTATGTATATACTAAAAGTACC	23757	0	A_84_P106882	AT1G78170	NM_106467	ref|Arabidopsis thaliana unknown protein (AT1G78170) mRNA, complete cds [NM_106467]	1.62286	8.97099	7.34365	0.000168978	0.00188056	1.13295	A_84_P106882	AT1G78170	Arabidopsis thaliana unknown protein (AT1G78170) mRNA, complete cds [NM_106467]	NM_106467	FALSE	AT1G78170	CGGCAGATAATAAGCCAAGAGACTAGATATGGACAAAGTTATGTATATACTAAAAGTACC	tair|At1g78170.1	TC320095	At.34328	NM_106467	844153	NA	hypothetical protein	29419929	chr1	29419870	+		chr1:29419870-29419929	GO:0008150|GO:0003674|GO:0005575
A_84_P13685	NM_114399	-1.18861	12.6459	-3.21682	0.0142055	0.128634	-3.11397	478	28	1317	ACGAATATGCAACAGGACGCCTTCTAAGAGATGCAAAGCTATATGAAATCGGTGCAGGGA	39371	0	A_84_P13685	IVD	NM_114399	ref|Arabidopsis thaliana IVD (ISOVALERYL-COA-DEHYDROGENASE); ATP binding / isovaleryl-CoA dehydrogenase (IVD) mRNA, complete cds [NM_114399]	-1.81579	12.4959	-7.33883	0.000169666	0.00188531	1.12852	A_84_P13685	IVD	Arabidopsis thaliana IVD (ISOVALERYL-COA-DEHYDROGENASE); ATP binding / isovaleryl-CoA dehydrogenase (IVD) mRNA, complete cds [NM_114399]	NM_114399	FALSE	AT3G45300	ACGAATATGCAACAGGACGCCTTCTAAGAGATGCAAAGCTATATGAAATCGGTGCAGGGA	tair|At3g45300.1	NP175581	At.428	NM_114399	823668	NA	IVD (ISOVALERYL-COA-DEHYDROGENASE); ATP binding / isovaleryl-CoA dehydrogenase	16632756	chr3	16632697	-		chr3:16632756-16632697	GO:0005524|GO:0005759|GO:0005739|GO:0008470
A_84_P307510	NM_116873	-2.2019	8.10537	-25.6448	2.49313e-08	0.000546033	8.21635	207	38	1299	ACCATGTGGGATACAAGGAGAAGATCTCTTATCAACAAATGGGTCTCCAAGCTTTCCTCT	16983	0	A_84_P307510	ACS11	NM_116873	ref|Arabidopsis thaliana ACS11; 1-aminocyclopropane-1-carboxylate synthase (ACS11) mRNA, complete cds [NM_116873]	-3.1434	8.85208	-7.30072	0.000175227	0.00192657	1.0934	A_84_P307510	ACS11	Arabidopsis thaliana ACS11; 1-aminocyclopropane-1-carboxylate synthase (ACS11) mRNA, complete cds [NM_116873]	NM_116873	FALSE	AT4G08040	ACCATGTGGGATACAAGGAGAAGATCTCTTATCAACAAATGGGTCTCCAAGCTTTCCTCT	tair|At4g08040.1	TC347426	At.4151	NM_116873	826317	NA	ACS11; 1-aminocyclopropane-1-carboxylate synthase	4888912	chr4	4888853	+		chr4:4888853-4888912	GO:0009693|GO:0009058|GO:0005575|GO:0016847
A_84_P16006	NM_126057	-1.02884	10.8868	-8.81036	4.19248e-05	0.0117468	2.78866	291	74	541	TGCTCAAGCCACGTGTACGAAAGAGTCAACGGTGTTGACCATTTGTTTTTACAATCCTCC	24040	0	A_84_P16006	AT5G66590	NM_126057	ref|Arabidopsis thaliana allergen V5/Tpx-1-related family protein (AT5G66590) mRNA, complete cds [NM_126057]	-2.49109	12.8334	-7.29678	0.000175814	0.00192988	1.08976	A_84_P16006	AT5G66590	Arabidopsis thaliana allergen V5/Tpx-1-related family protein (AT5G66590) mRNA, complete cds [NM_126057]	NM_126057	FALSE	AT5G66590	TGCTCAAGCCACGTGTACGAAAGAGTCAACGGTGTTGACCATTTGTTTTTACAATCCTCC	tair|At5g66590.1	TC350540	At.19935	NM_126057	836791	NA	allergen V5/Tpx-1-related family protein	26592007	chr5	26591948	+		chr5:26591948-26592007	GO:0005576|GO:0008150|GO:0003674|GO:0012505
A_84_P762584	A_84_P762584	2.60655	1.98468	2.45125	0.0431617	0.214426	-4.23963	349	41	0	AGTAACTCATGTGTTTTTTCACGACCCCGTCGGGTTCATGATAGAGATTTGTAGCTCAAG	28786	0	A_84_P762584	A_84_P762584	A_84_P762584	Unknown	1.45712	3.30778	7.29633	0.000175881	0.00192988	1.08935	A_84_P762584				FALSE		AGTAACTCATGTGTTTTTTCACGACCCCGTCGGGTTCATGATAGAGATTTGTAGCTCAAG	AT3G42646.1				NA	NA		14745744	chr3	14745685	-		chr3:014745744-014745685
A_84_P174151	NM_129593	1.94611	9.99078	4.59432	0.00233792	0.0609236	-1.24842	241	68	984	TCAACGATACTTTGGTTTTACCCTTAAAACCATTTCTTCTTGTACAGCTCTCGTAGCTTT	19867	0	A_84_P174151	AT2G40330	NM_129593	ref|Arabidopsis thaliana Bet v I allergen family protein (AT2G40330) mRNA, complete cds [NM_129593]	2.40987	7.73002	7.28654	0.000177349	0.00193775	1.08029	A_84_P174151	AT2G40330	Arabidopsis thaliana Bet v I allergen family protein (AT2G40330) mRNA, complete cds [NM_129593]	NM_129593	FALSE	AT2G40330	TCAACGATACTTTGGTTTTACCCTTAAAACCATTTCTTCTTGTACAGCTCTCGTAGCTTT	tair|At2g40330.1		At.43706	NM_129593	818626	NA	Bet v I allergen family protein	16852028	chr2	16851969	-		chr2:16852028-16851969	GO:0008150|GO:0003674
A_84_P823347	NM_179182	-1.16258	8.83874	-9.95572	1.84896e-05	0.00848481	3.55237	393	42	726	AAGAAAGAGCAGAGAAGGAGATGGTCACAGGAACTTCACCGTAAATTTGTTGATGCTCTT	32431	0	A_84_P823347	AT4G37180	NM_179182	ref|Arabidopsis thaliana myb family transcription factor (AT4G37180) mRNA, complete cds [NM_179182]	-1.61235	9.85194	-7.27211	0.000179537	0.00195191	1.06694	A_84_P823347	AT4G37180	Arabidopsis thaliana myb family transcription factor (AT4G37180) mRNA, complete cds [NM_179182]	NM_179182	FALSE	AT4G37180	AAGAAAGAGCAGAGAAGGAGATGGTCACAGGAACTTCACCGTAAATTTGTTGATGCTCTT	TA38702_3702	TC343656	At.4657	NM_179182	829872	NA	myb family transcription factor	17505504	chr4	17505445	+		chr4:17505445-17505504	GO:0003700|GO:0003677|GO:0045449
A_84_P18111	NM_202375	-1.63098	6.90531	-2.64275	0.0325187	0.186737	-3.9563	475	31	617	TTCAATAAGAAATTGGCTTTGGATCCCCGAGTCGAGGTCTCTCAGATTTCCATTGGAGAT	39211	0	A_84_P18111	CCoAMT	NM_202375	ref|Arabidopsis thaliana CCoAMT; caffeoyl-CoA O-methyltransferase (CCoAMT) mRNA, complete cds [NM_202375]	-2.56543	9.40159	-7.22834	0.000186364	0.00199738	1.02629	A_84_P18111	CCoAMT	Arabidopsis thaliana CCoAMT; caffeoyl-CoA O-methyltransferase (CCoAMT) mRNA, complete cds [NM_202375]	NM_202375	FALSE	AT1G67980	TTCAATAAGAAATTGGCTTTGGATCCCCGAGTCGAGGTCTCTCAGATTTCCATTGGAGAT	tair|At1g67980.1		At.20579	NM_202375	843126	NA	CCoAMT; caffeoyl-CoA O-methyltransferase	25492567	chr1	25492508	+		chr1:25492508-25492567	GO:0009809|GO:0042409|GO:0005829
A_84_P22852	NM_100034	1.04828	9.98856	7.45441	0.000125278	0.0181209	1.7279	353	57	789	AATTTATCTGTAAACCTGACGAGTCCCGAGTTTGATGAACAACGGAAGTTGATATCATCT	29149	0	A_84_P22852	AT1G01520	NM_100034	ref|Arabidopsis thaliana myb family transcription factor (AT1G01520) mRNA, complete cds [NM_100034]	2.06687	6.09013	7.11642	0.000205195	0.00211017	0.921396	A_84_P22852	AT1G01520	Arabidopsis thaliana myb family transcription factor (AT1G01520) mRNA, complete cds [NM_100034]	NM_100034	FALSE	AT1G01520	AATTTATCTGTAAACCTGACGAGTCCCGAGTTTGATGAACAACGGAAGTTGATATCATCT	tair|At1g01520.1	NP222404	At.49839	NM_100034	839337	NA	myb family transcription factor	192124	chr1	191985	+		chr1:191985-192124	GO:0009651|GO:0003700|GO:0003677|GO:0006355
A_84_P798631	EG503573	1.06576	3.53736	3.10272	0.0166969	0.138256	-3.27954	31	72	443	GTTTGTTTCCGCTGTTTCTACTCTCATCGGAGATGATCTATTCACCGCATATCTCTTCGC	2377	0	A_84_P798631	EG503573	EG503573	gb|AYBHD94TF pooled cDNA populations Arabidopsis thaliana cDNA, mRNA sequence [EG503573]	1.67688	4.85476	7.11115	0.000206132	0.00211556	0.916431	A_84_P798631		AYBHD94TF pooled cDNA populations Arabidopsis thaliana cDNA, mRNA sequence [EG503573]	EG503573	FALSE		GTTTGTTTCCGCTGTTTCTACTCTCATCGGAGATGATCTATTCACCGCATATCTCTTCGC	At#S35295095		At.69409		NA	NA		2080286	chr4	2080227	-		chr4:2080286-2080227
A_84_P767638	NM_124671	1.19872	6.33486	8.40108	5.74342e-05	0.0134534	2.48787	364	15	1049	GATGAATCCGCCACTTTCGGACTGGATGAGTCCTCCCTCTTTAGTTCTAGTCATACATAC	29898	0	A_84_P767638	AT5G52930	NM_124671	ref|Arabidopsis thaliana unknown protein (AT5G52930) mRNA, complete cds [NM_124671]	1.72465	6.99189	7.09246	0.000209499	0.00214008	0.898772	A_84_P767638	AT5G52930	Arabidopsis thaliana unknown protein (AT5G52930) mRNA, complete cds [NM_124671]	NM_124671	FALSE	AT5G52930	GATGAATCCGCCACTTTCGGACTGGATGAGTCCTCCCTCTTTAGTTCTAGTCATACATAC	AT5G52930.1	TC350448	At.55515	NM_124671	835370	NA	hypothetical protein	21488633	chr5	21488574	+		chr5:21488574-21488633	GO:0008150|GO:0003674|GO:0005575
A_84_P510106	NM_129144	1.0438	8.15598	4.6742	0.00212386	0.0587225	-1.149	155	40	177	TCAGGGAACAACGAAGAGTATCGCCGGAGTTTTCGCAAATCATCAAAGTTGGAGGATGAA	12668	0	A_84_P510106	AT2G35850	NM_129144	ref|Arabidopsis thaliana unknown protein (AT2G35850) mRNA, complete cds [NM_129144]	2.44908	7.1371	7.06877	0.000213856	0.00216541	0.87633	A_84_P510106	AT2G35850	Arabidopsis thaliana unknown protein (AT2G35850) mRNA, complete cds [NM_129144]	NM_129144	FALSE	AT2G35850	TCAGGGAACAACGAAGAGTATCGCCGGAGTTTTCGCAAATCATCAAAGTTGGAGGATGAA	tair|At2g35850.1	TC326416	At.14226	NM_129144	818158	NA	hypothetical protein	15064068	chr2	15064009	+		chr2:15064009-15064068	GO:0008150|GO:0003674|GO:0012505
A_84_P16678	NM_118674	1.03182	7.79348	3.8071	0.00633553	0.0902782	-2.2813	359	15	1118	AACATTATAGAGCAGACATGAACACTCTCCAAGCCTTTTCAGATTGGCTCACCAAACCCA	29563	0	A_84_P16678	GA20OX1	NM_118674	ref|Arabidopsis thaliana GA20OX1; gibberellin 20-oxidase (GA20OX1) mRNA, complete cds [NM_118674]	1.87393	7.81398	7.02555	0.00022207	0.00221882	0.835241	A_84_P16678	GA20OX1	Arabidopsis thaliana GA20OX1; gibberellin 20-oxidase (GA20OX1) mRNA, complete cds [NM_118674]	NM_118674	FALSE	AT4G25420	AACATTATAGAGCAGACATGAACACTCTCCAAGCCTTTTCAGATTGGCTCACCAAACCCA	tair|At4g25420.1	TC345920	At.32258	NM_118674	828645	NA	GA20OX1; gibberellin 20-oxidase	12991056	chr4	12990997	-		chr4:12991056-12990997	GO:0045544|GO:0048575|GO:0009908|GO:0009739|GO:0009740|GO:0009686|GO:0009826|GO:0005737
A_84_P66984	NM_105111	-1.0019	10.5094	-4.89609	0.00163456	0.0532064	-0.878154	155	33	430	AAGGATGGATGATGACGCATGAACATATCAATGATTATAGTCTCATTGTGCTTTCATGCA	12654	0	A_84_P66984	AT1G64360	NM_105111	ref|Arabidopsis thaliana unknown protein (AT1G64360) mRNA, complete cds [NM_105111]	-2.55486	11.4352	-6.99729	0.000227633	0.00225554	0.80826	A_84_P66984	AT1G64360	Arabidopsis thaliana unknown protein (AT1G64360) mRNA, complete cds [NM_105111]	NM_105111	FALSE	AT1G64360	AAGGATGGATGATGACGCATGAACATATCAATGATTATAGTCTCATTGTGCTTTCATGCA	tair|At1g64360.1	TC318807	At.43114	NM_105111	842743	NA	hypothetical protein	23892123	chr1	23892064	+		chr1:23892064-23892123	GO:0006979|GO:0003674|GO:0005575
A_84_P166103	NM_120907	-1.65815	9.04934	-3.90939	0.00553671	0.0847653	-2.14176	221	11	765	ATTCGGAGTCGTATAAAAGAAAAGTCGTTTTGGACGGGTTTCTTGGACGGCAAAATCGCG	18094	0	A_84_P166103	AT5G08240	NM_120907	ref|Arabidopsis thaliana unknown protein (AT5G08240) mRNA, complete cds [NM_120907]	-2.10903	11.6898	-6.9813	0.000230851	0.00227388	0.792954	A_84_P166103	AT5G08240	Arabidopsis thaliana unknown protein (AT5G08240) mRNA, complete cds [NM_120907]	NM_120907	FALSE	AT5G08240	ATTCGGAGTCGTATAAAAGAAAAGTCGTTTTGGACGGGTTTCTTGGACGGCAAAATCGCG	tair|At5g08240.1	NP568673	At.32606	NM_120907	830720	NA	hypothetical protein	2651456	chr5	2651397	-		chr5:2651456-2651397	GO:0008150|GO:0003674|GO:0005575
A_84_P199304	NM_101817	-2.79295	9.34193	-6.14998	0.000421818	0.0315787	0.511295	468	20	331	TGTCAAAACCGTTATCTTTAGCTTGGGTTTCAGTAATAAAAATTCCCCTTTGGTTTTTGG	38528	0	A_84_P199304	PDF1.4	NM_101817	ref|Arabidopsis thaliana PDF1.4 (PDF1.4) mRNA, complete cds [NM_101817]	-3.49819	9.8168	-6.89711	0.000248659	0.00239742	0.7119	A_84_P199304	PDF1.4	Arabidopsis thaliana PDF1.4 (PDF1.4) mRNA, complete cds [NM_101817]	NM_101817	FALSE	AT1G19610	TGTCAAAACCGTTATCTTTAGCTTGGGTTTCAGTAATAAAAATTCCCCTTTGGTTTTTGG	tair|At1g19610.1	TC320861	At.27139	NM_101817	838548	NA	PDF1.4	6781585	chr1	6781526	-		chr1:6781585-6781526	GO:0006952|GO:0003674|GO:0012505
A_84_P11975	NM_119192	-1.09036	8.01924	-3.02621	0.0186248	0.145812	-3.39123	235	20	103	AATAACTTTGATTTTGGCCACATCAGTTCTAGTCTCCGAGAGCCGGGTCGCAAGAAAAGA	19280	0	A_84_P11975	AT4G30460	NM_119192	ref|Arabidopsis thaliana glycine-rich protein (AT4G30460) mRNA, complete cds [NM_119192]	-1.80057	7.07015	-6.89328	0.000249505	0.00239883	0.708196	A_84_P11975	AT4G30460	Arabidopsis thaliana glycine-rich protein (AT4G30460) mRNA, complete cds [NM_119192]	NM_119192	FALSE	AT4G30460	AATAACTTTGATTTTGGCCACATCAGTTCTAGTCTCCGAGAGCCGGGTCGCAAGAAAAGA	tair|At4g30460.1	NP187822	At.31833	NM_119192	829169	NA	glycine-rich protein	14889705	chr4	14889646	-		chr4:14889705-14889646	GO:0008150|GO:0003674|GO:0012505
A_84_P21275	NM_114953	-1.6566	9.24849	-7.10217	0.000170918	0.0211634	1.42006	490	72	1945	TGGTCGAGTTGTTAAAAGCCAAGAAGATCGAGGACGACCAAGATAAAGCCAAACATGAGG	40453	0	A_84_P21275	BCS1	NM_114953	ref|Arabidopsis thaliana BCS1 (CYTOCHROME BC1 SYNTHESIS); ATP binding / ATPase/ nucleoside-triphosphatase/ nucleotide binding (BCS1) mRNA, complete cds [NM_114953]	-3.18414	12.7877	-6.86832	0.000255099	0.00243523	0.684004	A_84_P21275	BCS1	Arabidopsis thaliana BCS1 (CYTOCHROME BC1 SYNTHESIS); ATP binding / ATPase/ nucleoside-triphosphatase/ nucleotide binding (BCS1) mRNA, complete cds [NM_114953]	NM_114953	FALSE	AT3G50930	TGGTCGAGTTGTTAAAAGCCAAGAAGATCGAGGACGACCAAGATAAAGCCAAACATGAGG	tair|At3g50930.1	TC334219	At.23776	NM_114953	824257	NA	BCS1 (CYTOCHROME BC1 SYNTHESIS); ATP binding / ATPase/ nucleoside-triphosphatase/ nucleotide binding	18942511	chr3	18942452	+		chr3:18942452-18942511	GO:0005524|GO:0017111|GO:0016887|GO:0005739|GO:0000166
A_84_P14899	NM_121131	1.10814	10.7295	8.68261	4.61905e-05	0.0124128	2.69646	209	21	1480	GCGTTAAACGACATCGTCTGGTCATGGCACGGTGATAATAATAACACTTCTTCCGAGGAT	17117	0	A_84_P14899	CIPK5	NM_121131	ref|Arabidopsis thaliana CIPK5 (CBL-INTERACTING PROTEIN KINASE 5); ATP binding / kinase/ protein kinase/ protein serine/threonine kinase (CIPK5) mRNA, complete cds [NM_121131]	2.71266	9.68436	6.74545	0.000284787	0.00260726	0.56387	A_84_P14899	CIPK5	Arabidopsis thaliana CIPK5 (CBL-INTERACTING PROTEIN KINASE 5); ATP binding / kinase/ protein kinase/ protein serine/threonine kinase (CIPK5) mRNA, complete cds [NM_121131]	NM_121131	FALSE	AT5G10930	GCGTTAAACGACATCGTCTGGTCATGGCACGGTGATAATAATAACACTTCTTCCGAGGAT	tair|At5g10930.1	TC353493	At.6016	NM_121131	830960	NA	CIPK5 (CBL-INTERACTING PROTEIN KINASE 5); ATP binding / kinase/ protein kinase/ protein serine/threonine kinase	3445635	chr5	3445576	-		chr5:3445635-3445576	GO:0004672|GO:0004674|GO:0005524|GO:0016301|GO:0006468|GO:0007165|GO:0005575
A_84_P22972	NM_129859	-1.05866	9.62705	-10.3025	1.46662e-05	0.00770025	3.76309	340	61	1510	AGAATTTCCATATACTCTATGATACAAAGAGGTCTAGGCTAGGGTTCACACCCACAAAGT	27993	0	A_84_P22972	AT2G42980	NM_129859	ref|Arabidopsis thaliana aspartyl protease family protein (AT2G42980) mRNA, complete cds [NM_129859]	-1.15285	9.62054	-6.70534	0.000295304	0.00266672	0.524287	A_84_P22972	AT2G42980	Arabidopsis thaliana aspartyl protease family protein (AT2G42980) mRNA, complete cds [NM_129859]	NM_129859	FALSE	AT2G42980	AGAATTTCCATATACTCTATGATACAAAGAGGTCTAGGCTAGGGTTCACACCCACAAAGT	tair|At2g42980.1	TC332000	At.66340	NM_129859	818900	NA	aspartyl protease family protein	17882155	chr2	17882096	-		chr2:17882155-17882096	GO:0006508|GO:0004190
A_84_P13173	NM_126130	-2.43715	13.2009	-13.5214	2.26709e-06	0.00476467	5.35729	257	6	921	AACAATGGTGGCGGATTCGTCGGAGGATTCATTGATAATGGCATGATTCCGATGAGTCAA	21075	0	A_84_P13173	MYBR1	NM_126130	ref|Arabidopsis thaliana MYBR1 (MYB DOMAIN PROTEIN R1); DNA binding / transcription factor (MYBR1) mRNA, complete cds [NM_126130]	-1.90158	14.8163	-6.65693	0.000308588	0.00274524	0.47625	A_84_P13173	MYBR1	Arabidopsis thaliana MYBR1 (MYB DOMAIN PROTEIN R1); DNA binding / transcription factor (MYBR1) mRNA, complete cds [NM_126130]	NM_126130	FALSE	AT5G67300	AACAATGGTGGCGGATTCGTCGGAGGATTCATTGATAATGGCATGATTCCGATGAGTCAA	tair|At5g67300.1	NP1648013	At.28816	NM_126130	836865	NA	MYBR1 (MYB DOMAIN PROTEIN R1); DNA binding / transcription factor	26872228	chr5	26872169	+		chr5:26872169-26872228	GO:0009651|GO:0003700|GO:0009414|GO:0009739|GO:0009753|GO:0006950|GO:0009737|GO:0009723|GO:0009733|GO:0006355|GO:0005634|GO:0003677|GO:0046686|GO:0009751|GO:0010200
A_84_P859968	NM_121422	-1.49732	6.26865	-4.42417	0.00287743	0.0656459	-1.46351	227	10	1251	TGCCAAAGACGTTGTTTATACCCAAGTTGCTACCTTTTTCCAAACGACCAAGCTTGATAA	18595	0	A_84_P859968	MPL1	NM_121422	ref|Arabidopsis thaliana MPL1 (MYZUS PERSICAE-INDUCED LIPASE 1); catalytic (MPL1) mRNA, complete cds [NM_121422]	-2.53293	7.78585	-6.63756	0.000314092	0.00277943	0.456949	A_84_P859968	MPL1	Arabidopsis thaliana MPL1 (MYZUS PERSICAE-INDUCED LIPASE 1); catalytic (MPL1) mRNA, complete cds [NM_121422]	NM_121422	FALSE	AT5G14180	TGCCAAAGACGTTGTTTATACCCAAGTTGCTACCTTTTTCCAAACGACCAAGCTTGATAA	TC312496	TC352943	At.6513	NM_121422	831268	NA	MPL1 (MYZUS PERSICAE-INDUCED LIPASE 1); catalytic	4571350	chr5	4571339	-		chr5:4571350-4571339	GO:0006629|GO:0012505|GO:0003824
A_84_P784826	NM_104807	-1.03984	8.47601	-4.36387	0.00310036	0.0674976	-1.54084	441	57	793	GAATACGTGGAAGATGATAACGGAAGGGAAATCAACGCCGTTGACTAGACAGTTATACCG	36445	0	A_84_P784826	AT1G61260	NM_104807	ref|Arabidopsis thaliana unknown protein (AT1G61260) mRNA, complete cds [NM_104807]	-1.83128	9.50771	-6.59025	0.000328001	0.00284955	0.409636	A_84_P784826	AT1G61260	Arabidopsis thaliana unknown protein (AT1G61260) mRNA, complete cds [NM_104807]	NM_104807	FALSE	AT1G61260	GAATACGTGGAAGATGATAACGGAAGGGAAATCAACGCCGTTGACTAGACAGTTATACCG	At#S34114505	TC320796	At.10420	NM_104807	842420	NA	hypothetical protein	22597745	chr1	22597686	-		chr1:22597745-22597686	GO:0008150|GO:0003674|GO:0012505
A_84_P20876	NM_105152	1.04616	10.1809	12.4557	4.00199e-06	0.0054781	4.89334	500	48	1475	ATGACACGTCATGGAGGATTTGCTTACGCATACAATGACGAAGACGACGTGTCGACTAAA	41235	0	A_84_P20876	ATAMT1;2	NM_105152	ref|Arabidopsis thaliana ATAMT1;2 (AMMONIUM TRANSPORTER 1;2); ammonium transmembrane transporter (ATAMT1;2) mRNA, complete cds [NM_105152]	2.38307	7.85241	6.57686	0.000332062	0.00287514	0.396198	A_84_P20876	ATAMT1;2	Arabidopsis thaliana ATAMT1;2 (AMMONIUM TRANSPORTER 1;2); ammonium transmembrane transporter (ATAMT1;2) mRNA, complete cds [NM_105152]	NM_105152	FALSE	AT1G64780	ATGACACGTCATGGAGGATTTGCTTACGCATACAATGACGAAGACGACGTGTCGACTAAA	tair|At1g64780.1	NP034741	At.14824	NM_105152	842786	NA	ATAMT1;2 (AMMONIUM TRANSPORTER 1;2); ammonium transmembrane transporter	24064818	chr1	24064759	-		chr1:24064818-24064759	GO:0015843|GO:0016020|GO:0005886|GO:0015696|GO:0009624|GO:0006810|GO:0008519
A_84_P22100	NM_111439	1.56117	6.06263	4.59634	0.00233221	0.0609236	-1.24589	416	33	2558	TTGGTTCTTCAAGGTGTTGTACATCAACAACAGTCGTAGACGCAGACGAACTCGTTCTGA	34238	0	A_84_P22100	AtRLP33	NM_111439	ref|Arabidopsis thaliana AtRLP33 (Receptor Like Protein 33); kinase/ protein binding (AtRLP33) mRNA, complete cds [NM_111439]	1.83922	6.16285	6.57319	0.000333184	0.00287889	0.392514	A_84_P22100	AtRLP33	Arabidopsis thaliana AtRLP33 (Receptor Like Protein 33); kinase/ protein binding (AtRLP33) mRNA, complete cds [NM_111439]	NM_111439	FALSE	AT3G05660	TTGGTTCTTCAAGGTGTTGTACATCAACAACAGTCGTAGACGCAGACGAACTCGTTCTGA	tair|At3g05660.1	NP502526	At.49590	NM_111439	819733	NA	AtRLP33 (Receptor Like Protein 33); kinase/ protein binding	1649449	chr3	1649390	-		chr3:1649449-1649390	GO:0006952|GO:0005515|GO:0016301|GO:0009507|GO:0007165
A_84_P528334	NM_180832	-1.07684	12.029	-5.62144	0.000728345	0.0406687	-0.0459833	353	24	929	TTACATGTCGACACAAACACAAAAGCCTGCTTTCGTTGATTTAATCTCCTCCCATTTGCA	29085	0	A_84_P528334	AT5G50915	NM_180832	ref|Arabidopsis thaliana basic helix-loop-helix (bHLH) family protein (AT5G50915) mRNA, complete cds [NM_180832]	1.273	10.8953	6.5326	0.000345894	0.00294484	0.351628	A_84_P528334	AT5G50915	Arabidopsis thaliana basic helix-loop-helix (bHLH) family protein (AT5G50915) mRNA, complete cds [NM_180832]	NM_180832	FALSE	AT5G50915	TTACATGTCGACACAAACACAAAAGCCTGCTTTCGTTGATTTAATCTCCTCCCATTTGCA	tair|At5g50915.1	TC354739	At.23601	NM_180832	835164	NA	basic helix-loop-helix (bHLH) family protein	20727984	chr5	20727791	-		chr5:20727984-20727791	GO:0005634|GO:0009739|GO:0003700|GO:0003677
A_84_P11368	NM_104807	-1.04479	10.0653	-3.67695	0.00753764	0.0969097	-2.46101	297	34	1049	GAGGAGATGAAGTTGCAGAGAATGGAGTCTCTCAGACAGTACAAAGAGATAACTAGCCGT	24455	0	A_84_P11368	AT1G61260	NM_104807	ref|Arabidopsis thaliana unknown protein (AT1G61260) mRNA, complete cds [NM_104807]	-1.56243	11.0802	-6.4767	0.000364303	0.00304824	0.294994	A_84_P11368	AT1G61260	Arabidopsis thaliana unknown protein (AT1G61260) mRNA, complete cds [NM_104807]	NM_104807	FALSE	AT1G61260	GAGGAGATGAAGTTGCAGAGAATGGAGTCTCTCAGACAGTACAAAGAGATAACTAGCCGT	tair|At1g61260.1	TC320796	At.10420	NM_104807	842420	NA	hypothetical protein	22597489	chr1	22597430	-		chr1:22597489-22597430	GO:0008150|GO:0003674|GO:0012505
A_84_P18859	NM_122746	1.06633	11.1321	6.93673	0.000198594	0.0230765	1.27041	251	49	247	TGCAGCAATGGTTGGTCTTGGAGCCACTTTTATGAAGAAGAAGCACAAAGGTGGTGGAAA	20662	0	A_84_P18859	AT5G28630	NM_122746	ref|Arabidopsis thaliana glycine-rich protein (AT5G28630) mRNA, complete cds [NM_122746]	-2.72459	10.9994	-6.42013	0.000384062	0.00316069	0.237298	A_84_P18859	AT5G28630	Arabidopsis thaliana glycine-rich protein (AT5G28630) mRNA, complete cds [NM_122746]	NM_122746	FALSE	AT5G28630	TGCAGCAATGGTTGGTCTTGGAGCCACTTTTATGAAGAAGAAGCACAAAGGTGGTGGAAA	tair|At5g28630.1	TC353569	At.47220	NM_122746	832966	NA	glycine-rich protein	10636941	chr5	10636882	+		chr5:10636882-10636941	GO:0008150|GO:0003674|GO:0005575
A_84_P20470	NM_102039	-2.53737	10.5458	-8.1564	6.97562e-05	0.0143847	2.30034	149	73	736	TCAACTAAACTCGACGACGATGCTCGATGAATACTTCTACGAAGATGCTGACATTCCGCT	12231	0	A_84_P20470	AT1G21910	NM_102039	ref|Arabidopsis thaliana AP2 domain-containing transcription factor family protein (AT1G21910) mRNA, complete cds [NM_102039]	-2.06432	11.1837	-6.31434	0.000424329	0.0033643	0.128366	A_84_P20470	AT1G21910	Arabidopsis thaliana AP2 domain-containing transcription factor family protein (AT1G21910) mRNA, complete cds [NM_102039]	NM_102039	FALSE	AT1G21910	TCAACTAAACTCGACGACGATGCTCGATGAATACTTCTACGAAGATGCTGACATTCCGCT	tair|At1g21910.1	TC319555	At.41636	NM_102039	838793	NA	AP2 domain-containing transcription factor family protein	7697320	chr1	7697261	+		chr1:7697261-7697320	GO:0005634|GO:0003700|GO:0003677|GO:0009507|GO:0006355
A_84_P574794	AF361584	-1.00908	4.84514	-4.58787	0.00235621	0.0611429	-1.25649	29	4	499	AGTTACCGTCGTAAGTGAGCTACAAGATGTTTTAATCTCTGGGATTAATATTATGATCAC	2079	0	A_84_P574794	AT2G20142	AF361584	gb|Arabidopsis thaliana At2g20141 mRNA, complete cds [AF361584]	-1.55808	7.15349	-6.25771	0.000447822	0.00349785	0.0694828	A_84_P574794	AT2G20142	Arabidopsis thaliana At2g20141 mRNA, complete cds [AF361584]	AF361584	FALSE	AT2G20142	AGTTACCGTCGTAAGTGAGCTACAAGATGTTTTAATCTCTGGGATTAATATTATGATCAC	tair|At2g20145.1	NP454779	At.28697		2745551	NA	transmembrane receptor	8703009	chr2	8702950	+		chr2:8702950-8703009	GO:0004888|GO:0031224|GO:0045087|GO:0007165
A_84_P10559	NM_001123738	-1.49413	8.25714	-2.60287	0.0344865	0.19197	-4.01533	462	51	1180	TTACTTAGCACCGCTACACGAATATAACGAGGAACCTGTGTGTGTGAGACCGTTCCATTT	38092	0	A_84_P10559	ATMPK11	NM_001123738	ref|Arabidopsis thaliana ATMPK11; MAP kinase/ kinase (ATMPK11) mRNA, complete cds [NM_001123738]	-2.76865	11.1602	-6.2313	0.000459275	0.00355373	0.0418845	A_84_P10559	ATMPK11	Arabidopsis thaliana ATMPK11; MAP kinase/ kinase (ATMPK11) mRNA, complete cds [NM_001123738]	NM_001123738	FALSE	AT1G01560	TTACTTAGCACCGCTACACGAATATAACGAGGAACCTGTGTGTGTGAGACCGTTCCATTT	tair|At1g01560.1	TC323503	At.49840	NM_001123738	839523	NA	ATMPK11; MAP kinase/ kinase	204110	chr1	204051	+		chr1:204051-204110	GO:0004707|GO:0016301|GO:0009737|GO:0007165|GO:0005575
A_84_P814850	NM_122030	-1.42989	12.4045	-2.45771	0.04275	0.213536	-4.23009	273	30	427	AATACTTTATCTGCACCGTCGGTGACCATTGTCGTTTTGGTCAAAAACTTTCCATCACTG	22454	0	A_84_P814850	ATBCB	NM_122030	ref|Arabidopsis thaliana ATBCB (ARABIDOPSIS BLUE-COPPER-BINDING PROTEIN); copper ion binding / electron carrier (ATBCB) mRNA, complete cds [NM_122030]	-2.31065	14.6092	-6.22145	0.000463631	0.00357417	0.0315687	A_84_P814850	ATBCB	Arabidopsis thaliana ATBCB (ARABIDOPSIS BLUE-COPPER-BINDING PROTEIN); copper ion binding / electron carrier (ATBCB) mRNA, complete cds [NM_122030]	NM_122030	FALSE	AT5G20230	AATACTTTATCTGCACCGTCGGTGACCATTGTCGTTTTGGTCAAAAACTTTCCATCACTG	TA31209_3702	TC348889	At.20630	NM_122030	832145	NA	ATBCB (ARABIDOPSIS BLUE-COPPER-BINDING PROTEIN); copper ion binding / electron carrier	6827186	chr5	6827127	+		chr5:6827127-6827186	GO:0009611|GO:0006979|GO:0009055|GO:0005886|GO:0015690|GO:0005773|GO:0046658|GO:0009646|GO:0031225|GO:0005507
A_84_P852482	NM_111439	1.37177	6.29632	3.76379	0.0067107	0.0920972	-2.34083	342	4	2715	TAAAATGGGCTTGCTTACATAATTTAGGCCCATTAATGAAAGACGTCGGCGAAGAAAGCA	28049	0	A_84_P852482	AtRLP33	NM_111439	ref|Arabidopsis thaliana AtRLP33 (Receptor Like Protein 33); kinase/ protein binding (AtRLP33) mRNA, complete cds [NM_111439]	1.64892	6.54314	6.213	0.000467401	0.00359186	0.0227185	A_84_P852482	AtRLP33	Arabidopsis thaliana AtRLP33 (Receptor Like Protein 33); kinase/ protein binding (AtRLP33) mRNA, complete cds [NM_111439]	NM_111439	FALSE	AT3G05660	TAAAATGGGCTTGCTTACATAATTTAGGCCCATTAATGAAAGACGTCGGCGAAGAAAGCA	TC307573	TC339493	At.49590	NM_111439	819733	NA	AtRLP33 (Receptor Like Protein 33); kinase/ protein binding	1649176	chr3	1649117	-		chr3:1649176-1649117	GO:0006952|GO:0005515|GO:0016301|GO:0009507|GO:0007165
A_84_P728892	NM_114399	-1.41396	9.99285	-3.37687	0.0113572	0.11656	-2.88397	269	30	2635	TGCGTGTCGTTTGACTCAACGAGAGGGGTTCCTCTAATTACACTGTTATTCTCCTTAATT	22121	0	A_84_P728892	IVD	NM_114399	ref|Arabidopsis thaliana IVD (ISOVALERYL-COA-DEHYDROGENASE); ATP binding / isovaleryl-CoA dehydrogenase (IVD) mRNA, complete cds [NM_114399]	-2.55607	9.36687	-6.20986	0.000468816	0.00359579	0.0194152	A_84_P728892	IVD	Arabidopsis thaliana IVD (ISOVALERYL-COA-DEHYDROGENASE); ATP binding / isovaleryl-CoA dehydrogenase (IVD) mRNA, complete cds [NM_114399]	NM_114399	FALSE	AT3G45300	TGCGTGTCGTTTGACTCAACGAGAGGGGTTCCTCTAATTACACTGTTATTCTCCTTAATT	CHR3:016631438-016631379	NP1652127	At.428	NM_114399	823668	NA	IVD (ISOVALERYL-COA-DEHYDROGENASE); ATP binding / isovaleryl-CoA dehydrogenase	16631438	chr3	16631379	-		chr3:16631438-16631379	GO:0005524|GO:0005759|GO:0005739|GO:0008470
A_84_P21958	NM_129912	-1.41547	9.13763	-3.76464	0.00670311	0.0920972	-2.33966	189	5	185	ATTTCCGACGATTTGTTACACAAGATGCCGTGAGAACAAGGGAGCTAAAGGTGGAAGATG	15423	0	A_84_P21958	ATTI1	NM_129912	ref|Arabidopsis thaliana ATTI1; serine-type endopeptidase inhibitor (ATTI1) mRNA, complete cds [NM_129912]	-2.56938	11.7799	-6.10955	0.000516506	0.00384052	-0.0864609	A_84_P21958	ATTI1	Arabidopsis thaliana ATTI1; serine-type endopeptidase inhibitor (ATTI1) mRNA, complete cds [NM_129912]	NM_129912	FALSE	AT2G43510	ATTTCCGACGATTTGTTACACAAGATGCCGTGAGAACAAGGGAGCTAAAGGTGGAAGATG	tair|At2g43510.1	TC326728	At.10318	NM_129912	818952	NA	ATTI1; serine-type endopeptidase inhibitor	18074633	chr2	18074574	+		chr2:18074574-18074633	GO:0006952|GO:0005576|GO:0050832|GO:0012505|GO:0004867
A_84_P12788	NM_115455	-1.77904	7.09626	-2.44031	0.043869	0.215944	-4.2558	133	55	1067	CACATACGATCGTTACCGTCAATTCATTCGTACGCAAGGCCCACGTAGCAAATGTCATAT	10864	0	A_84_P12788	AT3G55970	NM_115455	ref|Arabidopsis thaliana oxidoreductase, 2OG-Fe(II) oxygenase family protein (AT3G55970) mRNA, complete cds [NM_115455]	-3.44954	10.0436	-6.10167	0.000520481	0.00386286	-0.0948392	A_84_P12788	AT3G55970		NM_115455	FALSE	AT3G55970	CACATACGATCGTTACCGTCAATTCATTCGTACGCAAGGCCCACGTAGCAAATGTCATAT	tair|At3g55970.1		At.5208	NM_115455	824763	NA	oxidoreductase, 2OG-Fe(II) oxygenase family protein"	NA	TC336807	GO:0005506(iron ion binding)|GO:0005575(cellular_component)|GO:0016491(oxidoreductase activity)	Arabidopsis thaliana oxidoreductase, 2OG-Fe(II) oxygenase family protein (AT3G55970) mRNA, complete cds [NM_115455]	chr3:20778033-20777974
A_84_P21421	NM_118964	1.10394	13.1443	7.97588	8.07638e-05	0.0150861	2.15812	39	85	303	TCTTCTTCCACTCCCGATGAGTCTCTCCGACAAGTCATGTACCTCAACTGCTGGGCTCAA	3067	0	A_84_P21421	AT4G28240	NM_118964	ref|Arabidopsis thaliana wound-responsive protein-related (AT4G28240) mRNA, complete cds [NM_118964]	1.74625	12.5415	6.09477	0.000523986	0.0038822	-0.102176	A_84_P21421	AT4G28240	Arabidopsis thaliana wound-responsive protein-related (AT4G28240) mRNA, complete cds [NM_118964]	NM_118964	FALSE	AT4G28240	TCTTCTTCCACTCCCGATGAGTCTCTCCGACAAGTCATGTACCTCAACTGCTGGGCTCAA	tair|At4g28240.1	TC341640	At.4519	NM_118964	828939	NA	wound-responsive protein-related	13998050	chr4	13997991	-		chr4:13998050-13997991	GO:0008150|GO:0003674
A_84_P135955	NM_119144	1.06933	8.63187	7.17812	0.000159682	0.020452	1.48767	130	24	518	TCTCTCGTTACGGTGGTGGCGATATATAGTTATTTACTTTTGATTCGCTTCTCCACTTTG	10467	0	A_84_P135955	AT4G29980	NM_119144	ref|Arabidopsis thaliana unknown protein (AT4G29980) mRNA, complete cds [NM_119144]	-1.92921	5.77588	-6.08854	0.000527173	0.00389289	-0.108802	A_84_P135955	AT4G29980	Arabidopsis thaliana unknown protein (AT4G29980) mRNA, complete cds [NM_119144]	NM_119144	FALSE	AT4G29980	TCTCTCGTTACGGTGGTGGCGATATATAGTTATTTACTTTTGATTCGCTTCTCCACTTTG	tair|At4g29980.1	TC344381	At.31870	NM_119144	829121	NA	hypothetical protein	14665071	chr4	14665012	-		chr4:14665071-14665012	GO:0008150|GO:0003674|GO:0012505
A_84_P757095	NM_001036271	1.06317	8.79488	6.79339	0.000226683	0.0238714	1.13802	336	19	635	TAGATGGAAACTTAAACGAACGATTGAGATTATCAGGGCCGTTGAAAGGAAGACCACCAA	27581	0	A_84_P757095	AT2G12462	NM_001036271	ref|Arabidopsis thaliana unknown protein (AT2G12462) mRNA, complete cds [NM_001036271]	1.65112	8.0858	6.05745	0.000543412	0.00396718	-0.141963	A_84_P757095	AT2G12462	Arabidopsis thaliana unknown protein (AT2G12462) mRNA, complete cds [NM_001036271]	NM_001036271	FALSE	AT2G12462	TAGATGGAAACTTAAACGAACGATTGAGATTATCAGGGCCGTTGAAAGGAAGACCACCAA	AT2G12462.1	TC327040	At.47797	NM_001036271	3768692	NA	hypothetical protein	5057807	chr2	5057748	-		chr2:5057807-5057748	GO:0008150|GO:0003674|GO:0005575
A_84_P584092	NM_202900	-1.26701	3.88901	-2.79728	0.025931	0.168168	-3.7278	239	40	147	TACGCACTCTATGCAATCGTGTACGTGGATCGTGATCAATTTTTCGATGAGTACCGTCGT	19644	0	A_84_P584092	AT4G28088	NM_202900	ref|Arabidopsis thaliana hydrophobic protein, putative / low temperature and salt responsive protein, putative (AT4G28088) mRNA, complete cds [NM_202900]	-2.15711	5.45025	-6.05483	0.000544805	0.00397404	-0.144762	A_84_P584092	AT4G28088		NM_202900	FALSE	AT4G28088	TACGCACTCTATGCAATCGTGTACGTGGATCGTGATCAATTTTTCGATGAGTACCGTCGT	tair|At4g28088.1		At.51400	NM_202900	2745729	NA	hydrophobic protein, putative / low temperature and salt responsive protein, putative"	NA	NP1659388	GO:0008150(biological_process)|GO:0012505(endomembrane system)|GO:0016021(integral to membrane)	Arabidopsis thaliana hydrophobic protein, putative / low temperature and salt responsive protein, putative (AT4G28088) mRNA, complete cds [NM_202900]	chr4:13961336-13961277
A_84_P13826	NM_118296	1.1535	9.86881	2.86921	0.0233557	0.161742	-3.62172	76	78	1496	CCCGAGACTGTCAGCTTCTTGGTACAAAAACTTCATCTTCCAGCACAGAGCTCTATCAAA	6069	0	A_84_P13826	BGLU47	NM_118296	ref|Arabidopsis thaliana BGLU47 (Beta-glucosidase 47); catalytic/ cation binding / hydrolase, hydrolyzing O-glycosyl compounds (BGLU47) mRNA, complete cds [NM_118296]	2.58269	6.78958	6.04314	0.000551076	0.00400244	-0.157271	A_84_P13826	BGLU47	Arabidopsis thaliana BGLU47 (Beta-glucosidase 47); catalytic/ cation binding / hydrolase, hydrolyzing O-glycosyl compounds (BGLU47) mRNA, complete cds [NM_118296]	NM_118296	FALSE	AT4G21760	CCCGAGACTGTCAGCTTCTTGGTACAAAAACTTCATCTTCCAGCACAGAGCTCTATCAAA	tair|At4g21760.1	NP2701217	At.32601	NM_118296	828264	NA	BGLU47 (Beta-glucosidase 47); catalytic/ cation binding / hydrolase, hydrolyzing O-glycosyl compounds	11563831	chr4	11563772	+		chr4:11563772-11563831	GO:0004553|GO:0043169|GO:0005975|GO:0012505|GO:0003824
A_84_P849739	NM_179182	-1.06986	7.37553	-9.13988	3.28303e-05	0.0106524	3.0197	394	51	389	GAAATTCGATGATGTTGAAAGGGCAAAACCGGAAACTGATAAGAAGAGCTGGATGAGCTC	32450	0	A_84_P849739	AT4G37180	NM_179182	ref|Arabidopsis thaliana myb family transcription factor (AT4G37180) mRNA, complete cds [NM_179182]	-1.44869	8.35399	-5.94599	0.000606417	0.00425278	-0.261871	A_84_P849739	AT4G37180	Arabidopsis thaliana myb family transcription factor (AT4G37180) mRNA, complete cds [NM_179182]	NM_179182	FALSE	AT4G37180	GAAATTCGATGATGTTGAAAGGGCAAAACCGGAAACTGATAAGAAGAGCTGGATGAGCTC	TC303726	TC343656	At.4657	NM_179182	829872	NA	myb family transcription factor	17505077	chr4	17505018	+		chr4:17505018-17505077	GO:0003700|GO:0003677|GO:0045449
A_84_P787715	NM_106467	1.44669	10.2252	9.50167	2.53166e-05	0.00939781	3.26259	281	57	690	GCAAGTTCATGCACCCACACGATCACAGCTCTACAAAACTGTTTAAACCATCAAATTTGC	23172	0	A_84_P787715	AT1G78170	NM_106467	ref|Arabidopsis thaliana unknown protein (AT1G78170) mRNA, complete cds [NM_106467]	1.18953	9.9084	5.92888	0.000616795	0.00428848	-0.280418	A_84_P787715	AT1G78170	Arabidopsis thaliana unknown protein (AT1G78170) mRNA, complete cds [NM_106467]	NM_106467	FALSE	AT1G78170	GCAAGTTCATGCACCCACACGATCACAGCTCTACAAAACTGTTTAAACCATCAAATTTGC	At#S14274000	NP305293	At.34328	NM_106467	844153	NA	hypothetical protein	29419817	chr1	29419758	+		chr1:29419758-29419817	GO:0008150|GO:0003674|GO:0005575
A_84_P23377	NM_179182	-1.0878	9.73124	-7.99952	7.92165e-05	0.0150861	2.17694	194	81	1105	CTGATGGACGTAGTAGCTGTAGAAATGATGAAACAAAGAAGAAGAGACAAGTGTTGGATC	15899	0	A_84_P23377	AT4G37180	NM_179182	ref|Arabidopsis thaliana myb family transcription factor (AT4G37180) mRNA, complete cds [NM_179182]	-1.19818	11.0084	-5.91811	0.000623428	0.00431952	-0.292111	A_84_P23377	AT4G37180	Arabidopsis thaliana myb family transcription factor (AT4G37180) mRNA, complete cds [NM_179182]	NM_179182	FALSE	AT4G37180	CTGATGGACGTAGTAGCTGTAGAAATGATGAAACAAAGAAGAAGAGACAAGTGTTGGATC	tair|At4g37180.1	TC343654	At.4657	NM_179182	829872	NA	myb family transcription factor	17506090	chr4	17506031	+		chr4:17506031-17506090	GO:0003700|GO:0003677|GO:0045449
A_84_P22612	NM_125668	1.30663	8.91455	4.33214	0.00322521	0.0687798	-1.58175	234	26	1691	GTGTGTGCTTAGTGGGATTAATTTCTTGCATTATCTCTTTTGGGCTAGTCGTTATGTGTA	19127	0	A_84_P22612	AT5G62730	NM_125668	ref|Arabidopsis thaliana proton-dependent oligopeptide transport (POT) family protein (AT5G62730) mRNA, complete cds [NM_125668]	1.44792	7.3243	5.90027	0.000634599	0.00437116	-0.311525	A_84_P22612	AT5G62730	Arabidopsis thaliana proton-dependent oligopeptide transport (POT) family protein (AT5G62730) mRNA, complete cds [NM_125668]	NM_125668	FALSE	AT5G62730	GTGTGTGCTTAGTGGGATTAATTTCTTGCATTATCTCTTTTGGGCTAGTCGTTATGTGTA	tair|At5g62730.1	NP2704661	At.29036	NM_125668	836394	NA	proton-dependent oligopeptide transport (POT) family protein	25217240	chr5	25217181	+		chr5:25217181-25217240	GO:0005215|GO:0016020|GO:0006857
A_84_P20170	NM_126250	1.14892	9.45202	13.2076	2.6681e-06	0.00476467	5.22639	89	82	982	GATGGTCTTGGTCACGTTTTGCATCGATGGAGCACTCTTAAGAATGGGGTTTATTCCGAT	7240	0	A_84_P20170	PAP8	NM_126250	ref|Arabidopsis thaliana PAP8 (PURPLE ACID PHOSPHATASE 8); acid phosphatase/ protein serine/threonine phosphatase (PAP8) mRNA, complete cds [NM_126250]	1.67797	8.38962	5.82484	0.00068436	0.00459207	-0.394042	A_84_P20170	PAP8	Arabidopsis thaliana PAP8 (PURPLE ACID PHOSPHATASE 8); acid phosphatase/ protein serine/threonine phosphatase (PAP8) mRNA, complete cds [NM_126250]	NM_126250	FALSE	AT2G01890	GATGGTCTTGGTCACGTTTTGCATCGATGGAGCACTCTTAAGAATGGGGTTTATTCCGAT	tair|At2g01890.1	NP453373	At.16914	NM_126250	814720	NA	PAP8 (PURPLE ACID PHOSPHATASE 8); acid phosphatase/ protein serine/threonine phosphatase	397049	chr2	396990	-		chr2:397049-396990	GO:0016311|GO:0004722|GO:0012505|GO:0003993
A_84_P15038	NM_125528	1.44387	6.82791	11.3735	7.47586e-06	0.00646023	4.36093	348	26	2453	TAAGACTACAATGAATATTGAAATGGACCTTATTCCCGGCGAGGAAATGCAATCTCCGTC	28591	0	A_84_P15038	AT5G61350	NM_125528	ref|Arabidopsis thaliana protein kinase family protein (AT5G61350) mRNA, complete cds [NM_125528]	1.97615	5.95991	5.76304	0.000728395	0.00478493	-0.462204	A_84_P15038	AT5G61350	Arabidopsis thaliana protein kinase family protein (AT5G61350) mRNA, complete cds [NM_125528]	NM_125528	FALSE	AT5G61350	TAAGACTACAATGAATATTGAAATGGACCTTATTCCCGGCGAGGAAATGCAATCTCCGTC	tair|At5g61350.1	TC357064	At.55660	NM_125528	836256	NA	protein kinase family protein	24687711	chr5	24687652	+		chr5:24687652-24687711	GO:0016301|GO:0006468|GO:0012505
A_84_P17609	NM_118308	1.53195	13.9559	4.98419	0.00147601	0.0518475	-0.772759	161	37	382	ATGACAAGGAGGCTCATTGATCCTTCTGATGTTCCTGAAAGTCTTCAACTTCTTGCTAGA	13161	0	A_84_P17609	AT4G21870	NM_118308	ref|Arabidopsis thaliana 26.5 kDa class P-related heat shock protein (HSP26.5-P) (AT4G21870) mRNA, complete cds [NM_118308]	2.17241	11.0507	5.71561	0.000764347	0.00493524	-0.514863	A_84_P17609	AT4G21870	Arabidopsis thaliana 26.5 kDa class P-related heat shock protein (HSP26.5-P) (AT4G21870) mRNA, complete cds [NM_118308]	NM_118308	FALSE	AT4G21870	ATGACAAGGAGGCTCATTGATCCTTCTGATGTTCCTGAAAGTCTTCAACTTCTTGCTAGA	tair|At4g21870.1	TC343120	At.32592	NM_118308	828276	NA	26.5 kDa class P-related heat shock protein (HSP26.5-P)	11603836	chr4	11603777	-		chr4:11603836-11603777	GO:0009408|GO:0005575
A_84_P843444	NM_001124976	1.24186	3.78067	2.43559	0.0441772	0.2165	-4.26276	249	78	1054	TTCTACGATTCACTATTGACGTTTATAGATAAGGCAGTGGACGAAGGCTTCGTCTCCTCC	20553	0	A_84_P843444	AT2G35990	NM_001124976	ref|Arabidopsis thaliana unknown protein (AT2G35990) mRNA, complete cds [NM_001124976]	1.20686	3.6983	5.69452	0.000780971	0.00501302	-0.538381	A_84_P843444	AT2G35990	Arabidopsis thaliana unknown protein (AT2G35990) mRNA, complete cds [NM_001124976]	NM_001124976	FALSE	AT2G35990	TTCTACGATTCACTATTGACGTTTATAGATAAGGCAGTGGACGAAGGCTTCGTCTCCTCC	NP453517	NP453517	At.50820	NM_001124976	818172	NA	hypothetical protein	15123472	chr2	15123413	+		chr2:15123413-15123472	GO:0008150|GO:0003674|GO:0005575
A_84_P15863	NM_121832	-1.69583	8.51685	-8.56311	5.06285e-05	0.0130452	2.60884	189	34	1143	AATGGTAGCAAGTCGTATGAAGATCTATGTGACTTGAGGGGGGACTTGTGGGACTTCTAA	15479	0	A_84_P15863	ANAC087	NM_121832	ref|Arabidopsis thaliana ANAC087; transcription factor (ANAC087) mRNA, complete cds [NM_121832]	-2.20458	8.89946	-5.66724	0.000803072	0.00510403	-0.568882	A_84_P15863	ANAC087	Arabidopsis thaliana ANAC087; transcription factor (ANAC087) mRNA, complete cds [NM_121832]	NM_121832	FALSE	AT5G18270	AATGGTAGCAAGTCGTATGAAGATCTATGTGACTTGAGGGGGGACTTGTGGGACTTCTAA	tair|At5g18270.1	TC352523	At.23511	NM_121832	831945	NA	ANAC087; transcription factor	6041302	chr5	6041243	-		chr5:6041302-6041243	GO:0003700|GO:0007275|GO:0005575|GO:0045449
A_84_P249535	NM_101205	-1.49004	9.50572	-3.45388	0.0102106	0.111813	-2.77434	16	39	1196	TACAAGACATGTGGACCACATGGTTCGTTCAATTGAAGATCCTATTATGCGTAAAGCAGG	1046	0	A_84_P249535	AT1G13340	NM_101205	ref|Arabidopsis thaliana unknown protein (AT1G13340) mRNA, complete cds [NM_101205]	-1.89139	11.1813	-5.65307	0.000814828	0.00516003	-0.584765	A_84_P249535	AT1G13340	Arabidopsis thaliana unknown protein (AT1G13340) mRNA, complete cds [NM_101205]	NM_101205	FALSE	AT1G13340	TACAAGACATGTGGACCACATGGTTCGTTCAATTGAAGATCCTATTATGCGTAAAGCAGG	tair|At1g13340.1	TC317692	At.43764	NM_101205	837894	NA	hypothetical protein	4569727	chr1	4569668	-		chr1:4569727-4569668	GO:0006979
A_84_P11918	NM_117415	1.0401	7.0955	7.45376	0.000125349	0.0181209	1.72735	327	67	1372	AAGGAGGAAGAGTCAATGAATGGGTTGTCACAGAGAAATTAGGAGATACTCTTAACACTA	27014	0	A_84_P11918	ATCSLA15	NM_117415	ref|Arabidopsis thaliana ATCSLA15; cellulose synthase/ transferase, transferring glycosyl groups (ATCSLA15) mRNA, complete cds [NM_117415]	1.99224	7.10485	5.63754	0.000827936	0.00521214	-0.602207	A_84_P11918	ATCSLA15	Arabidopsis thaliana ATCSLA15; cellulose synthase/ transferase, transferring glycosyl groups (ATCSLA15) mRNA, complete cds [NM_117415]	NM_117415	FALSE	AT4G13410	AAGGAGGAAGAGTCAATGAATGGGTTGTCACAGAGAAATTAGGAGATACTCTTAACACTA	tair|At4g13410.1	NP1661649	At.54304	NM_117415	826972	NA	ATCSLA15; cellulose synthase/ transferase, transferring glycosyl groups	7792858	chr4	7792799	-		chr4:7792858-7792799	GO:0016757|GO:0008150|GO:0012505|GO:0016759
A_84_P10978	NM_117969	-1.34932	6.4115	-3.22597	0.0140236	0.127974	-3.10075	130	51	1190	CCAACAAGACGATGGATCTTGGGAGTTAGTGGACCATGAGATTGATGATAATGAAGATTT	10521	0	A_84_P10978	AT4G18550	NM_117969	ref|Arabidopsis thaliana lipase class 3 family protein (AT4G18550) mRNA, complete cds [NM_117969]	-3.16726	7.48517	-5.61838	0.000844436	0.00527658	-0.623773	A_84_P10978	AT4G18550	Arabidopsis thaliana lipase class 3 family protein (AT4G18550) mRNA, complete cds [NM_117969]	NM_117969	FALSE	AT4G18550	CCAACAAGACGATGGATCTTGGGAGTTAGTGGACCATGAGATTGATGATAATGAAGATTT	tair|At4g18550.1	TC346265	At.32892	NM_117969	827587	NA	lipase class 3 family protein	10225086	chr4	10225027	-		chr4:10225086-10225027	GO:0004806|GO:0006629|GO:0005575
A_84_P604229	NM_201802	1.46197	2.13507	2.88804	0.0227271	0.159768	-3.594	23	38	186	GGTGTTTGCATTCTATTCCGAGGACTTCCTCCAAGAACTTCTACATTACGTTGTTGTTGT	1666	0	A_84_P604229	AT2G25305	NM_201802	ref|Arabidopsis thaliana unknown protein (AT2G25305) mRNA, complete cds [NM_201802]	1.71544	3.55705	5.61759	0.000845126	0.00527863	-0.624666	A_84_P604229	AT2G25305	Arabidopsis thaliana unknown protein (AT2G25305) mRNA, complete cds [NM_201802]	NM_201802	FALSE	AT2G25305	GGTGTTTGCATTCTATTCCGAGGACTTCCTCCAAGAACTTCTACATTACGTTGTTGTTGT	tair|At2g25305.1	NP1660017	At.51331	NM_201802	2745560	NA	hypothetical protein	10781765	chr2	10781706	-		chr2:10781765-10781706	GO:0008150|GO:0003674|GO:0012505
A_84_P836671	TA52555_3702	1.44212	10.0238	11.1088	8.78244e-06	0.00647995	4.22017	483	18	435	CCTGAAGAAAACATGGTCCATCATAACCCACATCTGGAGATAACAGAGGAATCAGAGCAG	39850	0	A_84_P836671	TA52555_3702	TA52555_3702	Unknown	3.01108	8.1384	5.6084	0.000853172	0.00531072	-0.635022	A_84_P836671				FALSE		CCTGAAGAAAACATGGTCCATCATAACCCACATCTGGAGATAACAGAGGAATCAGAGCAG	TA52555_3702				NA	NA		4681249	chr1	4681189	-		chr1:4681249-4681189
A_84_P12553	NM_102742	-1.08606	5.21404	-2.55448	0.0370407	0.198791	-4.08696	109	39	404	GTTTCAGCATTTCAATGTGAGGGTTGATAAATTAAAAGAAAAGAGGAGTAACCAGACTTC	8827	0	A_84_P12553	AT1G30020	NM_102742	ref|Arabidopsis thaliana unknown protein (AT1G30020) mRNA, complete cds [NM_102742]	-1.44005	4.7956	-5.59346	0.000866446	0.0053712	-0.651894	A_84_P12553	AT1G30020	Arabidopsis thaliana unknown protein (AT1G30020) mRNA, complete cds [NM_102742]	NM_102742	FALSE	AT1G30020	GTTTCAGCATTTCAATGTGAGGGTTGATAAATTAAAAGAAAAGAGGAGTAACCAGACTTC	tair|At1g30020.1	NP2709969	At.73038	NM_102742	839881	NA	hypothetical protein	10515927	chr1	10515868	-		chr1:10515927-10515868	GO:0008150|GO:0005575
A_84_P12642	NM_001125137	-1.19268	10.5257	-4.56138	0.00243299	0.0619208	-1.2897	99	25	168	AATCTGTTGATAAGTTCGAAGTGAAGACACGTAATCCGGAGACGATCAAGAGCGTTGAGC	7959	0	A_84_P12642	AT3G10020	NM_001125137	ref|Arabidopsis thaliana unknown protein (AT3G10020) mRNA, complete cds [NM_001125137]	-2.55376	12.7172	-5.54158	0.000914353	0.0055677	-0.710706	A_84_P12642	AT3G10020	Arabidopsis thaliana unknown protein (AT3G10020) mRNA, complete cds [NM_001125137]	NM_001125137	FALSE	AT3G10020	AATCTGTTGATAAGTTCGAAGTGAAGACACGTAATCCGGAGACGATCAAGAGCGTTGAGC	tair|At3g10020.1	NP13349340	At.23159	NM_001125137	820163	NA	hypothetical protein	3091603	chr3	3091544	-		chr3:3091603-3091544	GO:0006979|GO:0003674|GO:0005575
A_84_P22181	NM_113740	-1.6967	7.89021	-3.14633	0.0156938	0.134712	-3.21612	330	7	541	AGGTTTATGGAAGCTTTGAGTTTAAGAAACCAGAAAGGGTGTGGAAGAGGGAGCTCTGTT	27064	0	A_84_P22181	PMZ	NM_113740	ref|Arabidopsis thaliana PMZ; zinc ion binding (PMZ) mRNA, complete cds [NM_113740]	-2.34662	9.19858	-5.5321	0.000923417	0.00560771	-0.721485	A_84_P22181	PMZ	Arabidopsis thaliana PMZ; zinc ion binding (PMZ) mRNA, complete cds [NM_113740]	NM_113740	FALSE	AT3G28210	AGGTTTATGGAAGCTTTGAGTTTAAGAAACCAGAAAGGGTGTGGAAGAGGGAGCTCTGTT	tair|At3g28210.1	NP10434445	At.5800	NM_113740	822447	NA	PMZ; zinc ion binding	10522424	chr3	10522365	+		chr3:10522365-10522424	GO:0009737|GO:0008270|GO:0010200|GO:0005575
A_84_P22124	NM_113163	-1.5495	6.82103	-4.2966	0.00337164	0.0700111	-1.62778	142	16	1404	GAGTCGTAGCCAACAACAAATTCCAGAGAAACACAAGCCATCGTTTCAATCAATCTTAGA	11452	0	A_84_P22124	PAP85	NM_113163	ref|Arabidopsis thaliana PAP85; nutrient reservoir (PAP85) mRNA, complete cds [NM_113163]	-1.82729	6.08143	-5.49093	0.000963999	0.00577885	-0.768482	A_84_P22124	PAP85	Arabidopsis thaliana PAP85; nutrient reservoir (PAP85) mRNA, complete cds [NM_113163]	NM_113163	FALSE	AT3G22640	GAGTCGTAGCCAACAACAAATTCCAGAGAAACACAAGCCATCGTTTCAATCAATCTTAGA	tair|At3g22640.1	TC334129	At.21535	NM_113163	821835	NA	PAP85; nutrient reservoir	8011984	chr3	8011925	-		chr3:8011984-8011925	GO:0009505|GO:0045735|GO:0008150
A_84_P130356	NM_122086	1.71445	7.61747	7.31446	0.000141534	0.0190757	1.60732	491	11	591	ACGGCGGCATGTGTCTAAATTAGAGAAGTTTCATATTTCGGAAAGTTTTTAAATCTTGAG	40499	0	A_84_P130356	AT5G20790	NM_122086	ref|Arabidopsis thaliana unknown protein (AT5G20790) mRNA, complete cds [NM_122086]	2.44245	7.32354	5.40931	0.00105046	0.00613104	-0.862327	A_84_P130356	AT5G20790	Arabidopsis thaliana unknown protein (AT5G20790) mRNA, complete cds [NM_122086]	NM_122086	FALSE	AT5G20790	ACGGCGGCATGTGTCTAAATTAGAGAAGTTTCATATTTCGGAAAGTTTTTAAATCTTGAG	tair|At5g20790.1		At.31146	NM_122086	832202	NA	hypothetical protein	7040065	chr5	7040006	-		chr5:7040065-7040006	GO:0008150|GO:0003674|GO:0012505
A_84_P823859	NM_126250	1.1477	8.10384	12.6942	3.51055e-06	0.0053025	5.00207	80	38	865	AAGGCGTGGAAAGGAGATGTGAATGATTGGAACCCACAAGAGATGAGGTTTTACTATGAT	6322	0	A_84_P823859	PAP8	NM_126250	ref|Arabidopsis thaliana PAP8 (PURPLE ACID PHOSPHATASE 8); acid phosphatase/ protein serine/threonine phosphatase (PAP8) mRNA, complete cds [NM_126250]	1.6135	7.57518	5.39201	0.00106988	0.00620139	-0.882336	A_84_P823859	PAP8	Arabidopsis thaliana PAP8 (PURPLE ACID PHOSPHATASE 8); acid phosphatase/ protein serine/threonine phosphatase (PAP8) mRNA, complete cds [NM_126250]	NM_126250	FALSE	AT2G01890	AAGGCGTGGAAAGGAGATGTGAATGATTGGAACCCACAAGAGATGAGGTTTTACTATGAT	TA39218_3702	NP453373	At.16914	NM_126250	814720	NA	PAP8 (PURPLE ACID PHOSPHATASE 8); acid phosphatase/ protein serine/threonine phosphatase	397166	chr2	397107	-		chr2:397166-397107	GO:0016311|GO:0004722|GO:0012505|GO:0003993
A_84_P23499	NM_124104	1.07872	5.8961	3.35283	0.0117428	0.118156	-2.91834	329	16	700	TTTACATAACTTGGTTCTTATCAAGTTTCAGGGCGACAAGGTTATAGTTCCAAAAGATTC	27078	0	A_84_P23499	AT5G47330	NM_124104	ref|Arabidopsis thaliana palmitoyl protein thioesterase family protein (AT5G47330) mRNA, complete cds [NM_124104]	-3.224	9.24578	-5.38553	0.00107726	0.00622524	-0.889849	A_84_P23499	AT5G47330	Arabidopsis thaliana palmitoyl protein thioesterase family protein (AT5G47330) mRNA, complete cds [NM_124104]	NM_124104	FALSE	AT5G47330	TTTACATAACTTGGTTCTTATCAAGTTTCAGGGCGACAAGGTTATAGTTCCAAAAGATTC	tair|At5g47330.1		At.29899	NM_124104	834780	NA	palmitoyl protein thioesterase family protein	19225682	chr5	19225540	+		chr5:19225540-19225682	GO:0008474|GO:0012505
A_84_P12241	NM_122030	-1.48568	14.5891	-2.5488	0.0373527	0.199702	-4.09536	364	74	638	AAATGCCGCTTCCTCATTAGGTGGTGCTACTTTTCTGGTCGCTTTTGTTTCTGCTGTTGT	30015	0	A_84_P12241	ATBCB	NM_122030	ref|Arabidopsis thaliana ATBCB (ARABIDOPSIS BLUE-COPPER-BINDING PROTEIN); copper ion binding / electron carrier (ATBCB) mRNA, complete cds [NM_122030]	-2.18651	16.3346	-5.37801	0.00108589	0.00625526	-0.898559	A_84_P12241	ATBCB	Arabidopsis thaliana ATBCB (ARABIDOPSIS BLUE-COPPER-BINDING PROTEIN); copper ion binding / electron carrier (ATBCB) mRNA, complete cds [NM_122030]	NM_122030	FALSE	AT5G20230	AAATGCCGCTTCCTCATTAGGTGGTGCTACTTTTCTGGTCGCTTTTGTTTCTGCTGTTGT	tair|At5g20230.1	TC348889	At.20630	NM_122030	832145	NA	ATBCB (ARABIDOPSIS BLUE-COPPER-BINDING PROTEIN); copper ion binding / electron carrier	6827397	chr5	6827338	+		chr5:6827338-6827397	GO:0009611|GO:0006979|GO:0009055|GO:0005886|GO:0015690|GO:0005773|GO:0046658|GO:0009646|GO:0031225|GO:0005507
A_84_P15304	NM_202365	1.45644	12.923	7.38014	0.000133627	0.018681	1.66419	430	2	1244	TGCCAACTGTGGAAGTCAGGCCTCTTCGTCAAAGGTGTTACAATTCGTCCCAAATACTAA	35342	0	A_84_P15304	ATPP2-A5	NM_202365	ref|Arabidopsis thaliana ATPP2-A5 (ARABIDOPSIS THALIANA PHLOEM PROTEIN 2 A5); carbohydrate binding (ATPP2-A5) mRNA, complete cds [NM_202365]	-2.06841	11.7249	-5.32944	0.00114353	0.00646891	-0.955061	A_84_P15304	ATPP2-A5	Arabidopsis thaliana ATPP2-A5 (ARABIDOPSIS THALIANA PHLOEM PROTEIN 2 A5); carbohydrate binding (ATPP2-A5) mRNA, complete cds [NM_202365]	NM_202365	FALSE	AT1G65390	TGCCAACTGTGGAAGTCAGGCCTCTTCGTCAAAGGTGTTACAATTCGTCCCAAATACTAA	tair|At1g65390.1	NP302771	At.18976	NM_202365	842851	NA	ATPP2-A5 (ARABIDOPSIS THALIANA PHLOEM PROTEIN 2 A5); carbohydrate binding	24298229	chr1	24298170	+		chr1:24298170-24298229	GO:0006952|GO:0030246|GO:0031224|GO:0009507|GO:0045087|GO:0007165
A_84_P784157	NM_124470	-1.15527	11.0478	-6.44368	0.000315894	0.0277297	0.804142	363	11	1110	CCTCCCATTTGCACGGAGGGAATAAAATCTACGTAAACCAGGTTTTGTAAAAGTGGATGT	29889	0	A_84_P784157	AT5G50915	NM_124470	ref|Arabidopsis thaliana basic helix-loop-helix (bHLH) family protein (AT5G50915) mRNA, complete cds [NM_124470]	1.1833	9.86481	5.32322	0.00115116	0.0064988	-0.96232	A_84_P784157	AT5G50915	Arabidopsis thaliana basic helix-loop-helix (bHLH) family protein (AT5G50915) mRNA, complete cds [NM_124470]	NM_124470	FALSE	AT5G50915	CCTCCCATTTGCACGGAGGGAATAAAATCTACGTAAACCAGGTTTTGTAAAAGTGGATGT	AT5G50915.2	TC354740	At.23601	NM_124470	835164	NA	basic helix-loop-helix (bHLH) family protein	20727803	chr5	20727744	-		chr5:20727803-20727744	GO:0005634|GO:0009739|GO:0003700|GO:0003677
A_84_P563624	NM_120094	3.39184	6.12671	22.3869	6.5463e-08	0.000955825	7.73604	235	75	281	TTCTCTCGGATTTACGCCTGAGGAAGCTAATGTCCTTCGTGGCTTTTGTCAGAATCCAAA	19389	0	A_84_P563624	AT4G39340	NM_120094	ref|Arabidopsis thaliana unknown protein (AT4G39340) mRNA, complete cds [NM_120094]	1.20568	5.53336	5.29219	0.00119006	0.00663884	-0.998618	A_84_P563624	AT4G39340	Arabidopsis thaliana unknown protein (AT4G39340) mRNA, complete cds [NM_120094]	NM_120094	FALSE	AT4G39340	TTCTCTCGGATTTACGCCTGAGGAAGCTAATGTCCTTCGTGGCTTTTGTCAGAATCCAAA	tair|At4g39340.1		At.65473	NM_120094	830089	NA	hypothetical protein	18293225	chr4	18293166	-		chr4:18293225-18293166	GO:0008150|GO:0003674|GO:0012505
A_84_P807259	NM_126130	-2.43869	8.16094	-16.3179	6.10172e-07	0.00381819	6.34691	388	75	166	GAAACTGGACAGTGATTAGCAAATCTATTCCCGGTAGATCGGGGAAATCGTGTCGTTTAC	32003	0	A_84_P807259	MYBR1	NM_126130	ref|Arabidopsis thaliana MYBR1 (MYB DOMAIN PROTEIN R1); DNA binding / transcription factor (MYBR1) mRNA, complete cds [NM_126130]	-2.715	9.80311	-5.26672	0.00122309	0.00676626	-1.02852	A_84_P807259	MYBR1	Arabidopsis thaliana MYBR1 (MYB DOMAIN PROTEIN R1); DNA binding / transcription factor (MYBR1) mRNA, complete cds [NM_126130]	NM_126130	FALSE	AT5G67300	GAAACTGGACAGTGATTAGCAAATCTATTCCCGGTAGATCGGGGAAATCGTGTCGTTTAC	TA26857_3702	NP1648013	At.28816	NM_126130	836865	NA	MYBR1 (MYB DOMAIN PROTEIN R1); DNA binding / transcription factor	26871473	chr5	26871414	+		chr5:26871414-26871473	GO:0009651|GO:0003700|GO:0009414|GO:0009739|GO:0009753|GO:0006950|GO:0009737|GO:0009723|GO:0009733|GO:0006355|GO:0005634|GO:0003677|GO:0046686|GO:0009751|GO:0010200
A_84_P57250	NM_001084382	-1.83047	9.17334	-2.37712	0.0481895	0.224994	-4.34903	208	56	805	TGGTAAGTTGATGTGATTCCTCAACCGGGAAAATGACCATTTGCTTCACACTCTAGTCTC	17019	0	A_84_P57250	AT1G80160	NM_001084382	ref|Arabidopsis thaliana lactoylglutathione lyase family protein / glyoxalase I family protein (AT1G80160) mRNA, complete cds [NM_001084382]	-2.90332	9.22216	-5.26123	0.00123035	0.00679524	-1.03498	A_84_P57250	AT1G80160	Arabidopsis thaliana lactoylglutathione lyase family protein / glyoxalase I family protein (AT1G80160) mRNA, complete cds [NM_001084382]	NM_001084382	FALSE	AT1G80160	TGGTAAGTTGATGTGATTCCTCAACCGGGAAAATGACCATTTGCTTCACACTCTAGTCTC	tair|At1g80160.1	TC315937	At.27932	NM_001084382	844356	NA	lactoylglutathione lyase family protein / glyoxalase I family protein	30156987	chr1	30156928	+		chr1:30156928-30156987	GO:0005975|GO:0004462|GO:0012505
A_84_P14930	NM_122391	1.42456	8.01804	9.9627	1.84023e-05	0.00848481	3.5567	113	10	1132	TTGTTGATCATGCAGTTGGGTATGACACTTCACAGAGGATGCTTGCCTTTCAACAAAGGG	9104	0	A_84_P14930	AT5G24820	NM_122391	ref|Arabidopsis thaliana aspartyl protease family protein (AT5G24820) mRNA, complete cds [NM_122391]	-1.67918	4.5538	-5.22107	0.00128488	0.00698198	-1.08233	A_84_P14930	AT5G24820	Arabidopsis thaliana aspartyl protease family protein (AT5G24820) mRNA, complete cds [NM_122391]	NM_122391	FALSE	AT5G24820	TTGTTGATCATGCAGTTGGGTATGACACTTCACAGAGGATGCTTGCCTTTCAACAAAGGG	tair|At5g24820.1	TC356433	At.54982	NM_122391	832551	NA	aspartyl protease family protein	8525268	chr5	8525209	+		chr5:8525209-8525268	GO:0006508|GO:0004190|GO:0012505
A_84_P797066	EG438208	-1.14353	5.31199	-8.30226	6.20889e-05	0.013996	2.41284	175	45	71	CCATTTGGCACTGTTAGTCGGAGAACACATTGGCTTACTAGATGAGTGCGTAAGATTTCT	14343	0	A_84_P797066	EG438208	EG438208	gb|AYAFD87TR pooled cDNA populations Arabidopsis thaliana cDNA, mRNA sequence [EG438208]	-2.05701	8.01277	-5.18852	0.00133106	0.00715302	-1.12088	A_84_P797066		AYAFD87TR pooled cDNA populations Arabidopsis thaliana cDNA, mRNA sequence [EG438208]	EG438208	FALSE		CCATTTGGCACTGTTAGTCGGAGAACACATTGGCTTACTAGATGAGTGCGTAAGATTTCT	At#S35229730	NP600610	At.68875		NA	NA		8704709	chr2	8704650	+		chr2:8704650-8704709
A_84_P860645	NM_117515	-1.13061	7.03352	-5.40215	0.000923066	0.043921	-0.289119	417	64	2826	GGTGTTGGAACTTATGGAGAAGAAATCGAACAAATCAGCGATTGGAGCAATGCATCTGAA	34465	0	A_84_P860645	AT4G14370	NM_117515	ref|Arabidopsis thaliana phosphoinositide binding (AT4G14370) mRNA, complete cds [NM_117515]	-1.31052	8.39562	-5.16001	0.00137303	0.00730246	-1.15478	A_84_P860645	AT4G14370	Arabidopsis thaliana phosphoinositide binding (AT4G14370) mRNA, complete cds [NM_117515]	NM_117515	FALSE	AT4G14370	GGTGTTGGAACTTATGGAGAAGAAATCGAACAAATCAGCGATTGGAGCAATGCATCTGAA	TC312918	TC346138	At.46853	NM_117515	827081	NA	phosphoinositide binding	8280142	chr4	8280083	-		chr4:8280142-8280083	GO:0006952|GO:0031224|GO:0035091|GO:0007165
A_84_P812308	NM_001084382	-1.64043	6.49041	-2.36426	0.0491214	0.226691	-4.368	314	83	419	CAGAGATTAATCCCAAGGATAATCACATTTCTTTCCAGTGCGAAAGCATGGAAGCAGTGG	25879	0	A_84_P812308	AT1G80160	NM_001084382	ref|Arabidopsis thaliana lactoylglutathione lyase family protein / glyoxalase I family protein (AT1G80160) mRNA, complete cds [NM_001084382]	-2.73911	7.23144	-5.13049	0.00141805	0.00747469	-1.18999	A_84_P812308	AT1G80160	Arabidopsis thaliana lactoylglutathione lyase family protein / glyoxalase I family protein (AT1G80160) mRNA, complete cds [NM_001084382]	NM_001084382	FALSE	AT1G80160	CAGAGATTAATCCCAAGGATAATCACATTTCTTTCCAGTGCGAAAGCATGGAAGCAGTGG	TA29479_3702	TC315937	At.27932	NM_001084382	844356	NA	lactoylglutathione lyase family protein / glyoxalase I family protein	30156601	chr1	30156317	+		chr1:30156317-30156601	GO:0005975|GO:0004462|GO:0012505
A_84_P14274	NM_202280	-1.37625	4.93185	-9.64414	2.29075e-05	0.00937772	3.35528	231	50	539	AAGAACATGTTTCTTCAGCTCCAAGTACTACTACTACGACCACTACTCGTGAGACACAGA	19005	0	A_84_P14274	AT1G52690	NM_202280	ref|Arabidopsis thaliana late embryogenesis abundant protein, putative / LEA protein, putative (AT1G52690) mRNA, complete cds [NM_202280]	-4.54297	7.41919	-5.11154	0.00144782	0.00757239	-1.21266	A_84_P14274	AT1G52690		NM_202280	FALSE	AT1G52690	AAGAACATGTTTCTTCAGCTCCAAGTACTACTACTACGACCACTACTCGTGAGACACAGA	tair|At1g52690.1		At.21275	NM_202280	841701	NA	late embryogenesis abundant protein, putative / LEA protein, putative"	NA	TC316639	GO:0003674(molecular_function)|GO:0005575(cellular_component)|GO:0009793(embryonic development ending in seed dormancy)	Arabidopsis thaliana late embryogenesis abundant protein, putative / LEA protein, putative (AT1G52690) mRNA, complete cds [NM_202280]	chr1:19624190-19624249
A_84_P604788	NM_125343	-1.69228	7.45444	-8.84531	4.08363e-05	0.0117468	2.81363	165	48	355	GTAATATGGCCAAGGAACACAAGTCTCGGTTTTACATCATGAAACGTTGCGTTCTGATGC	13517	0	A_84_P604788	RTFL5	NM_125343	ref|Arabidopsis thaliana RTFL5 (ROTUNDIFOLIA LIKE 5) (RTFL5) mRNA, complete cds [NM_125343]	-1.80265	7.68127	-5.03528	0.00157482	0.00804266	-1.30441	A_84_P604788	RTFL5	Arabidopsis thaliana RTFL5 (ROTUNDIFOLIA LIKE 5) (RTFL5) mRNA, complete cds [NM_125343]	NM_125343	FALSE	AT5G59510	GTAATATGGCCAAGGAACACAAGTCTCGGTTTTACATCATGAAACGTTGCGTTCTGATGC	tair|At5g59510.1	TC356316	At.29221	NM_125343	836070	NA	RTFL5 (ROTUNDIFOLIA LIKE 5)	24007714	chr5	24007655	+		chr5:24007655-24007714	GO:0048367|GO:0003674|GO:0005575
A_84_P601919	NM_119620	1.21517	6.09957	10.2626	1.50577e-05	0.00770025	3.73926	45	60	618	GTTAACCCATGGATTCAGAGATGGTGTAAGAGAAAAGCTGCAGACGTTCATGAACCAAGA	3522	0	A_84_P601919	AT4G34550	NM_119620	ref|Arabidopsis thaliana unknown protein (AT4G34550) mRNA, complete cds [NM_119620]	2.24813	5.30741	4.86422	0.00190733	0.00920928	-1.51331	A_84_P601919	AT4G34550	Arabidopsis thaliana unknown protein (AT4G34550) mRNA, complete cds [NM_119620]	NM_119620	FALSE	AT4G34550	GTTAACCCATGGATTCAGAGATGGTGTAAGAGAAAAGCTGCAGACGTTCATGAACCAAGA	tair|At4g34550.1	TC347223	At.31494	NM_119620	829606	NA	hypothetical protein	16503883	chr4	16503824	+		chr4:16503824-16503883	GO:0008150|GO:0003674|GO:0005575
A_84_P756272	DQ459184	1.8498	10.194	13.5305	2.2565e-06	0.00476467	5.36103	265	23	96	GGGATATTCAACGGAGAATGTGAGACGGATTTTGCATCATGCGGTTACAATTGTTGGTTA	21776	0	A_84_P756272	DQ459184	DQ459184	tc|Rep: Cysteine protease-related - Arabidopsis thaliana (Mouse-ear cress), complete [TC332270]	2.99271	5.91956	4.79376	0.00206637	0.00974291	-1.60059	A_84_P756272		Rep: Cysteine protease-related - Arabidopsis thaliana (Mouse-ear cress), complete [TC332270]		FALSE		GGGATATTCAACGGAGAATGTGAGACGGATTTTGCATCATGCGGTTACAATTGTTGGTTA	AT2G27395.1	TC332270	At.68734		NA	NA		11728306	chr2	11728247	-		chr2:11728306-11728247
A_84_P785492	NM_122030	-1.40932	13.9297	-2.48037	0.0413366	0.209911	-4.19659	119	34	649	CCTCATTAGGTGGTGCTAGTTTTCTGGTGGATTTTGTTTCTGCTGTTGTTGCTCTCTTTT	9656	0	A_84_P785492	ATBCB	NM_122030	ref|Arabidopsis thaliana ATBCB (ARABIDOPSIS BLUE-COPPER-BINDING PROTEIN); copper ion binding / electron carrier (ATBCB) mRNA, complete cds [NM_122030]	-1.98247	15.5837	-4.79159	0.0020715	0.00975572	-1.60329	A_84_P785492	ATBCB	Arabidopsis thaliana ATBCB (ARABIDOPSIS BLUE-COPPER-BINDING PROTEIN); copper ion binding / electron carrier (ATBCB) mRNA, complete cds [NM_122030]	NM_122030	FALSE	AT5G20230	CCTCATTAGGTGGTGCTAGTTTTCTGGTGGATTTTGTTTCTGCTGTTGTTGCTCTCTTTT	At#S18912253	TC348889	At.20630	NM_122030	832145	NA	ATBCB (ARABIDOPSIS BLUE-COPPER-BINDING PROTEIN); copper ion binding / electron carrier	6827408	chr5	6827349	+		chr5:6827349-6827408	GO:0009611|GO:0006979|GO:0009055|GO:0005886|GO:0015690|GO:0005773|GO:0046658|GO:0009646|GO:0031225|GO:0005507
A_84_P24070	NM_113631	1.24897	10.6048	9.11699	3.33845e-05	0.010674	3.00396	528	17	2387	TCTTAACCAGACAGGACCTAAGGGCATACAACATTCTACAAGCCTTTCCTCTCTTGGAAA	43286	0	A_84_P24070	CLC-B	NM_113631	ref|Arabidopsis thaliana CLC-B (CHLORIDE CHANNEL B); anion channel/ voltage-gated chloride channel (CLC-B) mRNA, complete cds [NM_113631]	1.57855	8.53579	4.7628	0.00214087	0.00997153	-1.63917	A_84_P24070	CLC-B	Arabidopsis thaliana CLC-B (CHLORIDE CHANNEL B); anion channel/ voltage-gated chloride channel (CLC-B) mRNA, complete cds [NM_113631]	NM_113631	FALSE	AT3G27170	TCTTAACCAGACAGGACCTAAGGGCATACAACATTCTACAAGCCTTTCCTCTCTTGGAAA	tair|At3g27170.1	TC337375	At.15	NM_113631	822336	NA	CLC-B (CHLORIDE CHANNEL B); anion channel/ voltage-gated chloride channel	10028132	chr3	10028073	+		chr3:10028073-10028132	GO:0005253|GO:0006821|GO:0005247|GO:0005622
A_84_P20996	NM_104066	-1.15135	7.54346	-2.52924	0.0384493	0.2025	-4.1243	60	55	2594	TAGTGAAGAGATGTACTCAATGGGTTCTGTTGACTATAGTCTCTCTTCTACTTCTGACTT	4679	0	A_84_P20996	AT1G51860	NM_104066	ref|Arabidopsis thaliana leucine-rich repeat protein kinase, putative (AT1G51860) mRNA, complete cds [NM_104066]	2.49718	7.70122	4.72423	0.0022379	0.0102893	-1.68744	A_84_P20996	AT1G51860		NM_104066	FALSE	AT1G51860	TAGTGAAGAGATGTACTCAATGGGTTCTGTTGACTATAGTCTCTCTTCTACTTCTGACTT	tair|At1g51860.1		At.52143	NM_104066	841613	NA	leucine-rich repeat protein kinase, putative"	NA	NP2708694	GO:0006468(protein amino acid phosphorylation)|GO:0012505(endomembrane system)|GO:0016301(kinase activity)	Arabidopsis thaliana leucine-rich repeat protein kinase, putative (AT1G51860) mRNA, complete cds [NM_104066]	chr1:19261381-19261322
A_84_P11031	NM_119207	1.14863	11.3062	4.97486	0.00149197	0.0520326	-0.783864	255	36	1396	CAGGCCACGAGGTGCCTTTATTTGAACCAAAGCGTGCTCTCATTCTTTTCAGATCATTCT	20968	0	A_84_P11031	BRS1	NM_119207	ref|Arabidopsis thaliana BRS1 (BRI1 SUPPRESSOR 1); serine-type carboxypeptidase (BRS1) mRNA, complete cds [NM_119207]	1.00131	9.15252	4.68565	0.00233982	0.0106154	-1.73594	A_84_P11031	BRS1	Arabidopsis thaliana BRS1 (BRI1 SUPPRESSOR 1); serine-type carboxypeptidase (BRS1) mRNA, complete cds [NM_119207]	NM_119207	FALSE	AT4G30610	CAGGCCACGAGGTGCCTTTATTTGAACCAAAGCGTGCTCTCATTCTTTTCAGATCATTCT	tair|At4g30610.1	TC344552	At.4582	NM_119207	829184	NA	BRS1 (BRI1 SUPPRESSOR 1); serine-type carboxypeptidase	14948365	chr4	14948306	+		chr4:14948306-14948365	GO:0006508|GO:0009742|GO:0005615|GO:0004185
A_84_P53340	NM_117658	-1.1042	8.58378	-6.91944	0.000201766	0.0230765	1.25457	148	29	78	GACCTCGGAGAAGTCGTTAGTGATATTTAGCAAAAACTCATGCTGCATGTCGCACACAAT	11982	0	A_84_P53340	AT4G15670	NM_117658	ref|Arabidopsis thaliana glutaredoxin family protein (AT4G15670) mRNA, complete cds [NM_117658]	-1.51474	8.01991	-4.64485	0.00245324	0.0109787	-1.78746	A_84_P53340	AT4G15670	Arabidopsis thaliana glutaredoxin family protein (AT4G15670) mRNA, complete cds [NM_117658]	NM_117658	FALSE	AT4G15670	GACCTCGGAGAAGTCGTTAGTGATATTTAGCAAAAACTCATGCTGCATGTCGCACACAAT	tair|At4g15670.1	TC346382	At.33155	NM_117658	827244	NA	glutaredoxin family protein	8929314	chr4	8929255	+		chr4:8929255-8929314	GO:0008794|GO:0009055|GO:0015035|GO:0045454|GO:0005575
A_84_P172281	NM_124262	1.80988	7.97931	6.81623	0.000221922	0.0236153	1.15929	216	71	884	TCTTGGGCTTGAAGAGATGACATCCACTAGTTTTAAATCTAAGAGACTCCCAATCTTCGA	17715	0	A_84_P172281	ATSDI1	NM_124262	ref|Arabidopsis thaliana ATSDI1 (SULPHUR DEFICIENCY-INDUCED 1); binding (ATSDI1) mRNA, complete cds [NM_124262]	1.178	8.50813	4.64428	0.00245488	0.0109804	-1.78818	A_84_P172281	ATSDI1	Arabidopsis thaliana ATSDI1 (SULPHUR DEFICIENCY-INDUCED 1); binding (ATSDI1) mRNA, complete cds [NM_124262]	NM_124262	FALSE	AT5G48850	TCTTGGGCTTGAAGAGATGACATCCACTAGTTTTAAATCTAAGAGACTCCCAATCTTCGA	tair|At5g48850.1	NP230960	At.29820	NM_124262	834943	NA	ATSDI1 (SULPHUR DEFICIENCY-INDUCED 1); binding	19822898	chr5	19822839	-		chr5:19822898-19822839	GO:0010438|GO:0005488|GO:0006792|GO:0005575
A_84_P756427	NM_128302	1.85042	10.7632	15.6556	8.15799e-07	0.0043848	6.13834	69	42	1120	TGCTTTCTATCCACTTGCTTGAATACATGAAGATTGATTGGGTGGGCTTGAAGTAGTTGA	5492	0	A_84_P756427	AT2G27420	NM_128302	ref|Arabidopsis thaliana cysteine proteinase, putative (AT2G27420) mRNA, complete cds [NM_128302]	3.56169	6.13068	4.62507	0.00251041	0.0111513	-1.81253	A_84_P756427	AT2G27420		NM_128302	FALSE	AT2G27420	TGCTTTCTATCCACTTGCTTGAATACATGAAGATTGATTGGGTGGGCTTGAAGTAGTTGA	AT2G27420.1		At.27094	NM_128302	817287	NA	cysteine proteinase, putative"	NA	TC330675	GO:0004197(cysteine-type endopeptidase activity)|GO:0006508(proteolysis)|GO:0008234(cysteine-type peptidase activity)|GO:0012505(endomembrane system)	Arabidopsis thaliana cysteine proteinase, putative (AT2G27420) mRNA, complete cds [NM_128302]	chr2:11733410-11733351
A_84_P16226	NM_101321	1.57011	7.95967	5.43102	0.000894399	0.043477	-0.2567	146	40	955	CGTCTGATTTCTCAGCTGCAATGATCAAAATGGGAGATATTCAGACACTCACTGGTTCAG	11836	0	A_84_P16226	AT1G14540	NM_101321	ref|Arabidopsis thaliana anionic peroxidase, putative (AT1G14540) mRNA, complete cds [NM_101321]	-2.76904	7.80826	-4.61061	0.00255315	0.0112694	-1.8309	A_84_P16226	AT1G14540		NM_101321	FALSE	AT1G14540	CGTCTGATTTCTCAGCTGCAATGATCAAAATGGGAGATATTCAGACACTCACTGGTTCAG	tair|At1g14540.1		At.41966	NM_101321	838016	NA	anionic peroxidase, putative"	NA	TC319406	GO:0004601(peroxidase activity)|GO:0006979(response to oxidative stress)|GO:0009055(electron carrier activity)|GO:0012505(endomembrane system)|GO:0020037(heme binding)	Arabidopsis thaliana anionic peroxidase, putative (AT1G14540) mRNA, complete cds [NM_101321]	chr1:4974325-4974266
A_84_P14853	NM_117638	1.02377	9.03263	4.72708	0.00199409	0.0577693	-1.08375	393	25	1442	TCGGATAAGAATTTTAGGGAGTTTGTGGAGAAGTTAGGTGCGGGAGTAACGAAGACTAAA	32399	0	A_84_P14853	UGT84A1	NM_117638	ref|Arabidopsis thaliana UGT84A1; UDP-glycosyltransferase/ sinapate 1-glucosyltransferase/ transferase, transferring glycosyl groups (UGT84A1) mRNA, complete cds [NM_117638]	1.48078	6.39482	4.57733	0.00265459	0.0115804	-1.87328	A_84_P14853	UGT84A1		NM_117638	FALSE	AT4G15480	TCGGATAAGAATTTTAGGGAGTTTGTGGAGAAGTTAGGTGCGGGAGTAACGAAGACTAAA	tair|At4g15480.1		At.66613	NM_117638	827220	NA	UGT84A1; UDP-glycosyltransferase/ sinapate 1-glucosyltransferase/ transferase, transferring glycosyl groups"	NA	NP629044	GO:0005575(cellular_component)|GO:0008194(UDP-glycosyltransferase activity)|GO:0010224(response to UV-B)|GO:0016757(transferase activity, transferring glycosyl groups)|GO:0035251(UDP-glucosyltransferase activity)|GO:0050284(sinapate 1-glucosyltransferase activity)	Arabidopsis thaliana UGT84A1; UDP-glycosyltransferase/ sinapate 1-glucosyltransferase/ transferase, transferring glycosyl groups (UGT84A1) mRNA, complete cds [NM_117638]	chr4:8849072-8849013
A_84_P20466	NM_118759	-1.44881	6.3455	-3.18895	0.0147752	0.131083	-3.1543	487	38	1068	GTGGCTACACGTTTTCAACAAGTACGACTTGTACAGTAAGAGCAAAGTTCACGTTGATGT	40221	0	A_84_P20466	MIOX4	NM_118759	ref|Arabidopsis thaliana MIOX4; inositol oxygenase (MIOX4) mRNA, complete cds [NM_118759]	-3.25283	6.5	-4.57401	0.00266493	0.0116085	-1.87751	A_84_P20466	MIOX4	Arabidopsis thaliana MIOX4; inositol oxygenase (MIOX4) mRNA, complete cds [NM_118759]	NM_118759	FALSE	AT4G26260	GTGGCTACACGTTTTCAACAAGTACGACTTGTACAGTAAGAGCAAAGTTCACGTTGATGT	tair|At4g26260.1		At.32196	NM_118759	828732	NA	MIOX4; inositol oxygenase	13299964	chr4	13299812	+		chr4:13299812-13299964	GO:0006949|GO:0005737|GO:0050113|GO:0019853
A_84_P20728	NM_125871	1.07924	7.75208	3.02719	0.0185986	0.145812	-3.38979	84	49	1257	CAGAATCAGCTAGCGAAACCGGTTATCTCCAGGATATACAATGGCCATCAGACAAGACTA	6680	0	A_84_P20728	ABR1	NM_125871	ref|Arabidopsis thaliana ABR1 (ABA REPRESSOR1); DNA binding / transcription factor (ABR1) mRNA, complete cds [NM_125871]	-2.41243	8.5846	-4.57399	0.002665	0.0116085	-1.87754	A_84_P20728	ABR1	Arabidopsis thaliana ABR1 (ABA REPRESSOR1); DNA binding / transcription factor (ABR1) mRNA, complete cds [NM_125871]	NM_125871	FALSE	AT5G64750	CAGAATCAGCTAGCGAAACCGGTTATCTCCAGGATATACAATGGCCATCAGACAAGACTA	tair|At5g64750.1	TC354542	At.71233	NM_125871	836596	NA	ABR1 (ABA REPRESSOR1); DNA binding / transcription factor	25910850	chr5	25910791	+		chr5:25910791-25910850	GO:0005634|GO:0006970|GO:0003700|GO:0003677|GO:0009788|GO:0009737|GO:0050832|GO:0006355|GO:0009749
A_84_P16384	NM_128081	1.60165	5.38694	6.48307	0.000304101	0.027134	0.842548	416	41	1030	TAAGTTGCACTTCTTTTAGGCGGAATCCCGATTTCGTAGCTGACCGTCCATTTCTGTTCA	34254	0	A_84_P16384	AT2G25240	NM_128081	ref|Arabidopsis thaliana serine-type endopeptidase inhibitor (AT2G25240) mRNA, complete cds [NM_128081]	-1.81046	6.19006	-4.56902	0.00268059	0.0116531	-1.88388	A_84_P16384	AT2G25240	Arabidopsis thaliana serine-type endopeptidase inhibitor (AT2G25240) mRNA, complete cds [NM_128081]	NM_128081	FALSE	AT2G25240	TAAGTTGCACTTCTTTTAGGCGGAATCCCGATTTCGTAGCTGACCGTCCATTTCTGTTCA	tair|At2g25240.1	TC331322	At.50097	NM_128081	817062	NA	serine-type endopeptidase inhibitor	10759078	chr2	10759019	-		chr2:10759078-10759019	GO:0008150|GO:0004867|GO:0005575
A_84_P825374	NM_124470	-1.102	11.1252	-6.7054	0.000246119	0.0248404	1.0555	6	13	740	GGGTTCTCCAGAAGTAGGAACGTCTTTTACCAATGCAATGCCAACAACTACTCCTATCTT	270	0	A_84_P825374	AT5G50915	NM_124470	ref|Arabidopsis thaliana basic helix-loop-helix (bHLH) family protein (AT5G50915) mRNA, complete cds [NM_124470]	1.18178	10.1835	4.55823	0.00271479	0.0117599	-1.89767	A_84_P825374	AT5G50915	Arabidopsis thaliana basic helix-loop-helix (bHLH) family protein (AT5G50915) mRNA, complete cds [NM_124470]	NM_124470	FALSE	AT5G50915	GGGTTCTCCAGAAGTAGGAACGTCTTTTACCAATGCAATGCCAACAACTACTCCTATCTT	TA41127_3702	TC354740	At.23601	NM_124470	835164	NA	basic helix-loop-helix (bHLH) family protein	20728291	chr5	20728232	-		chr5:20728291-20728232	GO:0005634|GO:0009739|GO:0003700|GO:0003677
A_84_P249495	NM_124654	-1.37491	8.94426	-2.37018	0.0486902	0.225921	-4.35927	398	45	419	CATCAACCATACGGAAATTGTAGAGTGGTAGACGAACCAAATTGTGTGATTATGTGATTG	32771	0	A_84_P249495	AT5G52760	NM_124654	ref|Arabidopsis thaliana heavy-metal-associated domain-containing protein (AT5G52760) mRNA, complete cds [NM_124654]	-2.28951	12.2362	-4.54836	0.00274651	0.0118539	-1.9103	A_84_P249495	AT5G52760	Arabidopsis thaliana heavy-metal-associated domain-containing protein (AT5G52760) mRNA, complete cds [NM_124654]	NM_124654	FALSE	AT5G52760	CATCAACCATACGGAAATTGTAGAGTGGTAGACGAACCAAATTGTGTGATTATGTGATTG	tair|At5g52760.1	TC352373	At.29597	NM_124654	835353	NA	heavy-metal-associated domain-containing protein	21404769	chr5	21404710	+		chr5:021404710-021404769	GO:0030001|GO:0046872|GO:0005575
A_84_P21308	NM_102004	-1.71789	8.67475	-10.806	1.06044e-05	0.00703796	4.05369	253	20	452	GAGGAGGCAAAGGCTTGGGATTGTGGGAGAATGATTCGAGTTCATGACAAGAATCTTGAT	20772	0	A_84_P21308	AT1G21550	NM_102004	ref|Arabidopsis thaliana calcium-binding protein, putative (AT1G21550) mRNA, complete cds [NM_102004]	-2.2023	12.8762	-4.54814	0.00274723	0.0118547	-1.91058	A_84_P21308	AT1G21550		NM_102004	FALSE	AT1G21550	GAGGAGGCAAAGGCTTGGGATTGTGGGAGAATGATTCGAGTTCATGACAAGAATCTTGAT	tair|At1g21550.1		At.43961	NM_102004	838756	NA	calcium-binding protein, putative"	NA	NP281240	GO:0005509(calcium ion binding)|GO:0005575(cellular_component)|GO:0008150(biological_process)	Arabidopsis thaliana calcium-binding protein, putative (AT1G21550) mRNA, complete cds [NM_102004]	chr1:7553413-7553354
A_84_P100576	NM_117223	1.01944	3.28247	2.7602	0.0273728	0.172775	-3.78256	338	52	1039	TACACAATGACCGGCTTACTTTAGTTACATGCGTGGCCAACTTCTTCTCGTGTACAGCTT	27809	0	A_84_P100576	AT4G11540	NM_117223	ref|Arabidopsis thaliana DC1 domain-containing protein (AT4G11540) mRNA, complete cds [NM_117223]	1.00061	3.6364	4.48978	0.00294335	0.0124345	-1.98555	A_84_P100576	AT4G11540	Arabidopsis thaliana DC1 domain-containing protein (AT4G11540) mRNA, complete cds [NM_117223]	NM_117223	FALSE	AT4G11540	TACACAATGACCGGCTTACTTTAGTTACATGCGTGGCCAACTTCTTCTCGTGTACAGCTT	tair|At4g11540.1	TC347783	At.65358	NM_117223	826758	NA	DC1 domain-containing protein	6991510	chr4	6991451	-		chr4:6991510-6991451	GO:0012505|GO:0007242
A_84_P19758	NM_125322	-2.1969	7.19152	-2.91188	0.0219562	0.157457	-3.55891	94	38	107	TGCTTTGTTTTGACAGTGTTCATCGTTGCATCAGTGGATGCAGCAATAACATGTGGCACA	7488	0	A_84_P19758	LTP4	NM_125322	ref|Arabidopsis thaliana LTP4 (LIPID TRANSFER PROTEIN 4); lipid binding (LTP4) mRNA, complete cds [NM_125322]	-6.05473	10.4243	-4.48524	0.00295925	0.0124799	-1.9914	A_84_P19758	LTP4	Arabidopsis thaliana LTP4 (LIPID TRANSFER PROTEIN 4); lipid binding (LTP4) mRNA, complete cds [NM_125322]	NM_125322	FALSE	AT5G59310	TGCTTTGTTTTGACAGTGTTCATCGTTGCATCAGTGGATGCAGCAATAACATGTGGCACA	tair|At5g59310.1	TC348899	At.25116	NM_125322	836050	NA	LTP4 (LIPID TRANSFER PROTEIN 4); lipid binding	23942971	chr5	23942912	-		chr5:23942971-23942912	GO:0008289|GO:0009414|GO:0006869|GO:0009737|GO:0012505
A_84_P16913	NM_125136	-1.16126	10.5436	-3.61559	0.00818808	0.10086	-2.54654	41	25	827	TCTATAACTATTGTACGGACACCAAAAGGTTTCCTCAAGGATTTCCAAAGGAGTGTAGAC	3117	0	A_84_P16913	XTR3	NM_125136	ref|Arabidopsis thaliana XTR3 (XYLOGLUCAN ENDOTRANSGLYCOSYLASE 3); hydrolase, acting on glycosyl bonds / xyloglucan:xyloglucosyl transferase (XTR3) mRNA, complete cds [NM_125136]	-1.90438	10.7693	-4.47499	0.00299548	0.0125761	-2.00462	A_84_P16913	XTR3	Arabidopsis thaliana XTR3 (XYLOGLUCAN ENDOTRANSGLYCOSYLASE 3); hydrolase, acting on glycosyl bonds / xyloglucan:xyloglucosyl transferase (XTR3) mRNA, complete cds [NM_125136]	NM_125136	FALSE	AT5G57550	TCTATAACTATTGTACGGACACCAAAAGGTTTCCTCAAGGATTTCCAAAGGAGTGTAGAC	tair|At5g57550.1	TC352342	At.7483	NM_125136	835859	NA	XTR3 (XYLOGLUCAN ENDOTRANSGLYCOSYLASE 3); hydrolase, acting on glycosyl bonds / xyloglucan:xyloglucosyl transferase	23322345	chr5	23322286	-		chr5:23322345-23322286	GO:0016798|GO:0009832|GO:0016762|GO:0048046|GO:0005618|GO:0012505
A_84_P822179	NM_120280	-2.03068	10.472	-7.51286	0.000119118	0.0177227	1.77761	224	63	451	GAGAATCATGGTTCAGGTTATCAGCAGGATCAGAGAGTACAACCCTGTCATCTGAGTTCT	18364	0	A_84_P822179	AT5G02020	NM_120280	ref|Arabidopsis thaliana unknown protein (AT5G02020) mRNA, complete cds [NM_120280]	-1.78582	11.6901	-4.45768	0.00305779	0.012766	-2.02699	A_84_P822179	AT5G02020	Arabidopsis thaliana unknown protein (AT5G02020) mRNA, complete cds [NM_120280]	NM_120280	FALSE	AT5G02020	GAGAATCATGGTTCAGGTTATCAGCAGGATCAGAGAGTACAACCCTGTCATCTGAGTTCT	TA37374_3702	TC351027	At.23336	NM_120280	831782	NA	hypothetical protein	387160	chr5	387101	-		chr5:387160-387101	GO:0008150|GO:0003674|GO:0009507
A_84_P55550	NM_119380	1.9232	8.67091	6.82858	0.000219395	0.0234968	1.17076	462	54	801	CAATAATTAGAGATCGACCGTGTGCATATACAAGATGTTTGTTTTAAGGATAGGCGTTCA	38098	0	A_84_P55550	IAA29	NM_119380	ref|Arabidopsis thaliana IAA29 (INDOLE-3-ACETIC ACID INDUCIBLE 29); transcription factor (IAA29) mRNA, complete cds [NM_119380]	-2.59638	12.0294	-4.43368	0.00314654	0.013026	-2.05807	A_84_P55550	IAA29	Arabidopsis thaliana IAA29 (INDOLE-3-ACETIC ACID INDUCIBLE 29); transcription factor (IAA29) mRNA, complete cds [NM_119380]	NM_119380	FALSE	AT4G32280	CAATAATTAGAGATCGACCGTGTGCATATACAAGATGTTTGTTTTAAGGATAGGCGTTCA	tair|At4g32280.1	TC342758	At.19102	NM_119380	829361	NA	IAA29 (INDOLE-3-ACETIC ACID INDUCIBLE 29); transcription factor	15584647	chr4	15584588	+		chr4:15584588-15584647	GO:0005634|GO:0003700|GO:0010218|GO:0009733|GO:0010114
A_84_P828333	NM_128528	1.17671	6.28392	5.99492	0.000493384	0.0346341	0.351918	86	52	1450	GATGGGCTTTGATCGGTGATGGGTTTTAAAGTTTTTACACCATGCAAACGTTGTCGTTTT	6852	0	A_84_P828333	UGT71C2	NM_128528	ref|Arabidopsis thaliana UGT71C2 (UDP-GLUCOSYL TRANSFERASE 71C2); UDP-glycosyltransferase/ quercetin 3'-O-glucosyltransferase/ quercetin 3-O-glucosyltr_ (UGT71C2) mRNA, complete cds [NM_128528]	1.51237	6.8383	4.42994	0.00316064	0.0130658	-2.06293	A_84_P828333	UGT71C2	Arabidopsis thaliana UGT71C2 (UDP-GLUCOSYL TRANSFERASE 71C2); UDP-glycosyltransferase/ quercetin 3'-O-glucosyltransferase/ quercetin 3-O-glucosyltr_ (UGT71C2) mRNA, complete cds [NM_128528]	NM_128528	FALSE	AT2G29740	GATGGGCTTTGATCGGTGATGGGTTTTAAAGTTTTTACACCATGCAAACGTTGTCGTTTT	TA44829_3702	TC329672	At.43055	NM_128528	817524	NA	UGT71C2 (UDP-GLUCOSYL TRANSFERASE 71C2); UDP-glycosyltransferase/ quercetin 3'-O-glucosyltransferase/ quercetin 3-O-glucosyltransferase/ quercetin 7-O-glucosyltransferase/ transferase, transferring glycosyl groups	12715296	chr2	12715237	+		chr2:12715237-12715296	GO:0016757|GO:0080045|GO:0080043|GO:0008152|GO:0080044|GO:0005575|GO:0008194
A_84_P574554	NM_202044	-1.05065	9.31751	-4.54171	0.00249181	0.0625195	-1.31444	364	59	429	CCAATTCATACTTCCTCTCTTATGGGGTTTAGTGTTAGTCTCAGTTTTATACAAATAAGC	29985	0	A_84_P574554	AT1G06475	NM_202044	ref|Arabidopsis thaliana unknown protein (AT1G06475) mRNA, complete cds [NM_202044]	-1.83054	8.39389	-4.39456	0.00329741	0.0134547	-2.10893	A_84_P574554	AT1G06475	Arabidopsis thaliana unknown protein (AT1G06475) mRNA, complete cds [NM_202044]	NM_202044	FALSE	AT1G06475	CCAATTCATACTTCCTCTCTTATGGGGTTTAGTGTTAGTCTCAGTTTTATACAAATAAGC	tair|At1g06475.1	TC319053	At.49439	NM_202044	2745744	NA	hypothetical protein	1973956	chr1	1973897	-		chr1:1973956-1973897	GO:0016020|GO:0008150|GO:0003674
A_84_P854328	NM_120280	-2.09439	8.42809	-8.00107	7.91162e-05	0.0150861	2.17817	371	30	240	TTGTTCTTCTTCCTCGTTAACCTCTGAGCTTTTTGGTTCCAGAGAAAACCCTTCTTCTCC	30592	0	A_84_P854328	AT5G02020	NM_120280	ref|Arabidopsis thaliana unknown protein (AT5G02020) mRNA, complete cds [NM_120280]	-1.84778	9.67551	-4.30671	0.00366608	0.0144658	-2.22395	A_84_P854328	AT5G02020	Arabidopsis thaliana unknown protein (AT5G02020) mRNA, complete cds [NM_120280]	NM_120280	FALSE	AT5G02020	TTGTTCTTCTTCCTCGTTAACCTCTGAGCTTTTTGGTTCCAGAGAAAACCCTTCTTCTCC	TC309051	TC351027	At.23336	NM_120280	831782	NA	hypothetical protein	387880	chr5	387821	-		chr5:387880-387821	GO:0008150|GO:0003674|GO:0009507
A_84_P292864	NM_113353	1.38243	6.68341	4.02093	0.0047885	0.0802413	-1.99137	304	71	1628	ACTTGATAGGTAAAGAGAGATTGGGAAACGACAAAGAACTTTGTCGTTTTGGATCTCTTT	25027	0	A_84_P292864	AT3G24460	NM_113353	ref|Arabidopsis thaliana TMS membrane family protein / tumour differentially expressed (TDE) family protein (AT3G24460) mRNA, complete cds [NM_113353]	2.05541	5.86423	4.29255	0.00372966	0.0146408	-2.2426	A_84_P292864	AT3G24460	Arabidopsis thaliana TMS membrane family protein / tumour differentially expressed (TDE) family protein (AT3G24460) mRNA, complete cds [NM_113353]	NM_113353	FALSE	AT3G24460	ACTTGATAGGTAAAGAGAGATTGGGAAACGACAAAGAACTTTGTCGTTTTGGATCTCTTT	tair|At3g24460.1	NP1662064	At.45826	NM_113353	822036	NA	TMS membrane family protein / tumour differentially expressed (TDE) family protein	8886172	chr3	8886113	-		chr3:8886172-8886113	GO:0016020
A_84_P10660	NM_128503	-1.01444	7.54476	-3.85605	0.00593864	0.087527	-2.21433	285	45	727	TCCAAGAGAGAAACAAATTGAGCGCATGACCAAAATTGCAGAGACAATTAAGTCTGCCTA	23482	0	A_84_P10660	ATGSTU1	NM_128503	ref|Arabidopsis thaliana ATGSTU1 (GLUTATHIONE S-TRANSFERASE TAU 1); glutathione transferase (ATGSTU1) mRNA, complete cds [NM_128503]	-2.27738	8.0536	-4.29	0.00374122	0.0146793	-2.24596	A_84_P10660	ATGSTU1	Arabidopsis thaliana ATGSTU1 (GLUTATHIONE S-TRANSFERASE TAU 1); glutathione transferase (ATGSTU1) mRNA, complete cds [NM_128503]	NM_128503	FALSE	AT2G29490	TCCAAGAGAGAAACAAATTGAGCGCATGACCAAAATTGCAGAGACAATTAAGTCTGCCTA	tair|At2g29490.1		At.20874	NM_128503	817498	NA	ATGSTU1 (GLUTATHIONE S-TRANSFERASE TAU 1); glutathione transferase	12638730	chr2	12638671	-		chr2:12638730-12638671	GO:0004364|GO:0005737|GO:0009407
A_84_P572262	NM_202545	-1.54589	7.99747	-5.458	0.000868497	0.0429862	-0.226515	327	81	630	CACCTTTCCATTGAGATGCTAGCTTTTGAATCAATCCATGTGCATGTACGTAGTATATGA	27042	0	A_84_P572262	AT3G10815	NM_202545	ref|Arabidopsis thaliana zinc finger (C3HC4-type RING finger) family protein (AT3G10815) mRNA, complete cds [NM_202545]	-1.93549	8.81762	-4.27061	0.00383055	0.0149239	-2.27155	A_84_P572262	AT3G10815	Arabidopsis thaliana zinc finger (C3HC4-type RING finger) family protein (AT3G10815) mRNA, complete cds [NM_202545]	NM_202545	FALSE	AT3G10815	CACCTTTCCATTGAGATGCTAGCTTTTGAATCAATCCATGTGCATGTACGTAGTATATGA	tair|At3g10815.1	TC337618	At.63149	NM_202545	2745878	NA	zinc finger (C3HC4-type RING finger) family protein	3385027	chr3	3384968	-		chr3:3385027-3384968	GO:0005515|GO:0008150|GO:0008270|GO:0005575
A_84_P732491	NM_001125693	1.07998	9.42201	3.87942	0.00575877	0.086358	-2.18249	313	26	194	GAGAAATCTGCAGAAGCTTTCTTCGTTTTCTTTCCAAAGGTTCATGAAGATGACCAACAG	25764	0	A_84_P732491	AT5G03995	NM_001125693	ref|Arabidopsis thaliana unknown protein (AT5G03995) mRNA, complete cds [NM_001125693]	1.36844	8.35736	4.24003	0.00397626	0.0153341	-2.31202	A_84_P732491	AT5G03995	Arabidopsis thaliana unknown protein (AT5G03995) mRNA, complete cds [NM_001125693]	NM_001125693	FALSE	AT5G03995	GAGAAATCTGCAGAAGCTTTCTTCGTTTTCTTTCCAAAGGTTCATGAAGATGACCAACAG	gb|AU236247	TC357209	At.48006	NM_001125693	6240402	NA	hypothetical protein	1077742	chr5	1077683	-		chr5:1077742-1077683	GO:0008150|GO:0003674|GO:0005575
A_84_P24128	NM_115275	-1.37157	7.61294	-2.97862	0.0199415	0.150681	-3.46091	173	58	969	GAAACAAAATACAAGTGAAGATGACGCATGCAAAGATAAACCATCGTCAGTTTTTAGTAC	14201	0	A_84_P24128	AT3G54150	NM_115275	ref|Arabidopsis thaliana embryo-abundant protein-related (AT3G54150) mRNA, complete cds [NM_115275]	-1.94823	9.67458	-4.2337	0.00400716	0.0154166	-2.32041	A_84_P24128	AT3G54150	Arabidopsis thaliana embryo-abundant protein-related (AT3G54150) mRNA, complete cds [NM_115275]	NM_115275	FALSE	AT3G54150	GAAACAAAATACAAGTGAAGATGACGCATGCAAAGATAAACCATCGTCAGTTTTTAGTAC	tair|At3g54150.1		At.27081	NM_115275	824582	NA	embryo-abundant protein-related	20061855	chr3	20061796	-		chr3:20061855-20061796	GO:0008152|GO:0008168|GO:0005575
A_84_P11318	NM_103228	1.13426	6.62581	8.38463	5.81809e-05	0.0135558	2.47545	427	44	448	ACCTAGAGAGGCTCCTTCAGTTCTTCGTCGAATGTGTTAACGAGATTGACCAATACCTAT	35256	0	A_84_P11318	MLP168	NM_103228	ref|Arabidopsis thaliana MLP168 (MLP-LIKE PROTEIN 168) (MLP168) mRNA, complete cds [NM_103228]	-3.25231	8.01208	-4.16656	0.00435187	0.0163993	-2.4098	A_84_P11318	MLP168	Arabidopsis thaliana MLP168 (MLP-LIKE PROTEIN 168) (MLP168) mRNA, complete cds [NM_103228]	NM_103228	FALSE	AT1G35310	ACCTAGAGAGGCTCCTTCAGTTCTTCGTCGAATGTGTTAACGAGATTGACCAATACCTAT	tair|At1g35310.1	TC316041	At.39599	NM_103228	840420	NA	MLP168 (MLP-LIKE PROTEIN 168)	12956479	chr1	12956420	-		chr1:12956479-12956420	GO:0006952|GO:0003674|GO:0009607|GO:0005575
A_84_P18793	NM_180856	-1.11899	12.8807	-3.92575	0.00541941	0.0842953	-2.11959	519	32	1338	TACCAGTGTTGGATTGGCCTCAAGTCTCATTTCTCGCGCATAAGCTTGGACAAGACAAAT	42754	0	A_84_P18793	HGO	NM_180856	ref|Arabidopsis thaliana HGO (HOMOGENTISATE 1,2-DIOXYGENASE); homogentisate 1,2-dioxygenase (HGO) mRNA, complete cds [NM_180856]	-1.22341	12.6745	-4.14842	0.0044505	0.0166705	-2.43406	A_84_P18793	HGO		NM_180856	FALSE	AT5G54080	TACCAGTGTTGGATTGGCCTCAAGTCTCATTTCTCGCGCATAAGCTTGGACAAGACAAAT	tair|At5g54080.1		At.23160	NM_180856	835494	NA	HGO (HOMOGENTISATE 1,2-DIOXYGENASE); homogentisate 1,2-dioxygenase"	NA	TC350444	GO:0004411(homogentisate 1,2-dioxygenase activity)|GO:0005575(cellular_component)|GO:0006559(L-phenylalanine catabolic process)|GO:0006570(tyrosine metabolic process)|GO:0006572(tyrosine catabolic process)	Arabidopsis thaliana HGO (HOMOGENTISATE 1,2-DIOXYGENASE); homogentisate 1,2-dioxygenase (HGO) mRNA, complete cds [NM_180856]	chr5:21965198-21965257
A_84_P10799	NM_113843	-1.10775	4.97192	-3.95984	0.0051836	0.083041	-2.07351	523	27	1740	ACCCATCCCGAAGGAAAAATCAAGGAGAAGATGACTACACTGTTCGTTGATCAGATCCCT	43029	0	A_84_P10799	AT3G29190	NM_113843	ref|Arabidopsis thaliana lyase/ magnesium ion binding (AT3G29190) mRNA, complete cds [NM_113843]	-1.13454	4.5586	-4.02225	0.00520831	0.0186425	-2.60413	A_84_P10799	AT3G29190	Arabidopsis thaliana lyase/ magnesium ion binding (AT3G29190) mRNA, complete cds [NM_113843]	NM_113843	FALSE	AT3G29190	ACCCATCCCGAAGGAAAAATCAAGGAGAAGATGACTACACTGTTCGTTGATCAGATCCCT	tair|At3g29190.1	NP227244	At.53561	NM_113843	822572	NA	lyase/ magnesium ion binding	11160675	chr3	11160616	-		chr3:11160675-11160616	GO:0016829|GO:0000287|GO:0008152
A_84_P860141	NM_180856	-1.15189	7.43487	-3.42334	0.0106496	0.113488	-2.81773	351	68	291	CGTGTACCAGCTCATAAGAAGGTTGGTGAGTGAGTTTGATGCATCAAATAGTCGTACGAA	29004	0	A_84_P860141	HGO	NM_180856	ref|Arabidopsis thaliana HGO (HOMOGENTISATE 1,2-DIOXYGENASE); homogentisate 1,2-dioxygenase (HGO) mRNA, complete cds [NM_180856]	-1.14103	7.77847	-4.01142	0.00527973	0.0188314	-2.61884	A_84_P860141	HGO		NM_180856	FALSE	AT5G54080	CGTGTACCAGCTCATAAGAAGGTTGGTGAGTGAGTTTGATGCATCAAATAGTCGTACGAA	TC312586		At.23160	NM_180856	835494	NA	HGO (HOMOGENTISATE 1,2-DIOXYGENASE); homogentisate 1,2-dioxygenase"	NA	TC350444	GO:0004411(homogentisate 1,2-dioxygenase activity)|GO:0005575(cellular_component)|GO:0006559(L-phenylalanine catabolic process)|GO:0006570(tyrosine metabolic process)|GO:0006572(tyrosine catabolic process)	Arabidopsis thaliana HGO (HOMOGENTISATE 1,2-DIOXYGENASE); homogentisate 1,2-dioxygenase (HGO) mRNA, complete cds [NM_180856]	chr5:21963462-21963520
A_84_P752737	NM_001036061	-1.08098	5.85911	-2.66981	0.0312501	0.183096	-3.91625	326	82	88	CTCAACACTGTCAGCTTTACCGTTCTCTTGCTTGTCCTCTTGATGGCTTCCACTGGAATC	26878	0	A_84_P752737	AT1G34047	NM_001036061	ref|Arabidopsis thaliana unknown protein (AT1G34047) mRNA, complete cds [NM_001036061]	-1.41575	8.05698	-4.00821	0.00530108	0.0188863	-2.6232	A_84_P752737	AT1G34047	Arabidopsis thaliana unknown protein (AT1G34047) mRNA, complete cds [NM_001036061]	NM_001036061	FALSE	AT1G34047	CTCAACACTGTCAGCTTTACCGTTCTCTTGCTTGTCCTCTTGATGGCTTCCACTGGAATC	AT1G34047.1		At.63178	NM_001036061	3766907	NA	hypothetical protein	12390806	chr1	12390650	-		chr1:12390806-12390650	GO:0012505
A_84_P21046	NM_129417	-1.17464	7.04032	-9.41378	2.6945e-05	0.00975432	3.20459	302	23	694	AAGGAGAATATTCAGGGGATCGTACCTTCAAGATTCCTAATCCTATGTACTTCGTTCCCT	24769	0	A_84_P21046	AT2G38600	NM_129417	ref|Arabidopsis thaliana acid phosphatase class B family protein (AT2G38600) mRNA, complete cds [NM_129417]	-3.73245	7.70484	-3.9767	0.00551581	0.0194501	-2.66609	A_84_P21046	AT2G38600	Arabidopsis thaliana acid phosphatase class B family protein (AT2G38600) mRNA, complete cds [NM_129417]	NM_129417	FALSE	AT2G38600	AAGGAGAATATTCAGGGGATCGTACCTTCAAGATTCCTAATCCTATGTACTTCGTTCCCT	tair|At2g38600.1	TC332821	At.53068	NM_129417	818442	NA	acid phosphatase class B family protein	16153933	chr2	16153874	+		chr2:16153874-16153933	GO:0008150|GO:0012505|GO:0003993
A_84_P19239	NM_103564	-1.47975	8.5389	-7.59626	0.00011091	0.0175385	1.84787	307	19	555	GTCTCCGCGCCGTATTTGACAACATCACTTTCTGATGATTTCTTTGAGGAAGGAGATATC	25254	0	A_84_P19239	AT1G44830	NM_103564	ref|Arabidopsis thaliana AP2 domain-containing transcription factor TINY, putative (AT1G44830) mRNA, complete cds [NM_103564]	-2.83153	10.1954	-3.9454	0.0057386	0.0200343	-2.70884	A_84_P19239	AT1G44830		NM_103564	FALSE	AT1G44830	GTCTCCGCGCCGTATTTGACAACATCACTTTCTGATGATTTCTTTGAGGAAGGAGATATC	tair|At1g44830.1		At.50652	NM_103564	841047	NA	AP2 domain-containing transcription factor TINY, putative"	NA	TC322665	GO:0003677(DNA binding)|GO:0003700(transcription factor activity)|GO:0005634(nucleus)|GO:0006355(regulation of transcription, DNA-dependent)|GO:0009507(chloroplast)	Arabidopsis thaliana AP2 domain-containing transcription factor TINY, putative (AT1G44830) mRNA, complete cds [NM_103564]	chr1:16936787-16936846
A_84_P767554	NM_125324	-1.31365	5.03047	-3.35029	0.0117844	0.118293	-2.92198	400	52	102	TTGGCTCTCAGGTTCTTCATATGCTTCGTTTTGACGGTGTGCATAGTTTCATCAGTAGAT	32948	0	A_84_P767554	AT5G59330	NM_125324	ref|Arabidopsis thaliana lipid binding (AT5G59330) mRNA, complete cds [NM_125324]	-1.6731	6.91639	-3.93733	0.00579764	0.0201775	-2.71988	A_84_P767554	AT5G59330	Arabidopsis thaliana lipid binding (AT5G59330) mRNA, complete cds [NM_125324]	NM_125324	FALSE	AT5G59330	TTGGCTCTCAGGTTCTTCATATGCTTCGTTTTGACGGTGTGCATAGTTTCATCAGTAGAT	AT5G59330.1	TC352371		NM_125324	836052	NA	lipid binding	23948705	chr5	23948646	+		chr5:23948646-23948705	GO:0008289|GO:0006869|GO:0012505
A_84_P15868	NM_122143	-2.21432	8.18996	-5.44174	0.000884002	0.0432673	-0.244689	66	33	693	TGATGTCTCTATGAACACAGAGTTTGTTGATGGACTATCAGAACCGATGTGGGACTGGGA	5139	0	A_84_P15868	anac090	NM_122143	ref|Arabidopsis thaliana anac090 (Arabidopsis NAC domain containing protein 90); transcription factor (anac090) mRNA, complete cds [NM_122143]	-1.72676	10.7901	-3.93492	0.00581541	0.0202171	-2.72318	A_84_P15868	anac090	Arabidopsis thaliana anac090 (Arabidopsis NAC domain containing protein 90); transcription factor (anac090) mRNA, complete cds [NM_122143]	NM_122143	FALSE	AT5G22380	TGATGTCTCTATGAACACAGAGTTTGTTGATGGACTATCAGAACCGATGTGGGACTGGGA	tair|At5g22380.1	TC353831	At.43843	NM_122143	832299	NA	anac090 (Arabidopsis NAC domain containing protein 90); transcription factor	7409005	chr5	7408946	-		chr5:7409005-7408946	GO:0003700|GO:0007275|GO:0005575|GO:0045449
A_84_P539238	NM_105225	-1.01919	7.38464	-3.46542	0.0100498	0.110856	-2.75798	430	52	183	AAGAATAATGGACCTTGTAAACGTCCTCCGAGAACAGCTCCTGCTTCTTACAACTCTCCT	35440	0	A_84_P539238	AT1G65510	NM_105225	ref|Arabidopsis thaliana unknown protein (AT1G65510) mRNA, complete cds [NM_105225]	-1.52052	9.14723	-3.83279	0.00662533	0.0222515	-2.86376	A_84_P539238	AT1G65510	Arabidopsis thaliana unknown protein (AT1G65510) mRNA, complete cds [NM_105225]	NM_105225	FALSE	AT1G65510	AAGAATAATGGACCTTGTAAACGTCCTCCGAGAACAGCTCCTGCTTCTTACAACTCTCCT	tair|At1g65510.1	TC320722	At.47723	NM_105225	842863	NA	hypothetical protein	24363507	chr1	24363448	+		chr1:024363448-024363507	GO:0003674|GO:0012505
A_84_P517322	NM_112807	-1.01983	7.8856	-6.25041	0.000381683	0.0303821	0.61274	213	4	433	TTCCAACAACTTCCATCTTCCACACAAATCTCAGAATTGTCTTGCAAGTATACTGGAATC	17417	0	A_84_P517322	AT3G19200	NM_112807	ref|Arabidopsis thaliana unknown protein (AT3G19200) mRNA, complete cds [NM_112807]	-3.85481	7.69348	-3.83084	0.0066419	0.0222871	-2.86645	A_84_P517322	AT3G19200	Arabidopsis thaliana unknown protein (AT3G19200) mRNA, complete cds [NM_112807]	NM_112807	FALSE	AT3G19200	TTCCAACAACTTCCATCTTCCACACAAATCTCAGAATTGTCTTGCAAGTATACTGGAATC	tair|At3g19200.1		At.53385	NM_112807	821454	NA	hypothetical protein	6649650	chr3	6649494	-		chr3:6649650-6649494	GO:0008150|GO:0003674|GO:0005575
A_84_P787853	NM_114818	1.19676	8.22119	5.89527	0.000546493	0.0356221	0.247713	230	9	268	TATCACGATCGCATGCTCTTCCTCATGGATCAAATCTCTCGTCTCTCTTCTTCTTCTGTC	18759	0	A_84_P787853	LSU1	NM_114818	ref|Arabidopsis thaliana LSU1 (RESPONSE TO LOW SULFUR 1) (LSU1) mRNA, complete cds [NM_114818]	1.1822	9.38512	3.76484	0.00723199	0.0237629	-2.95807	A_84_P787853	LSU1	Arabidopsis thaliana LSU1 (RESPONSE TO LOW SULFUR 1) (LSU1) mRNA, complete cds [NM_114818]	NM_114818	FALSE	AT3G49580	TATCACGATCGCATGCTCTTCCTCATGGATCAAATCTCTCGTCTCTCTTCTTCTTCTGTC	At#S35287428	NP168960	At.35588	NM_114818	824120	NA	LSU1 (RESPONSE TO LOW SULFUR 1)	18386494	chr3	18386435	-		chr3:18386494-18386435	GO:0008150|GO:0003674|GO:0005575
A_84_P713168	NR_022088	-1.34998	13.5468	-2.93033	0.0213788	0.155624	-3.5318	438	55	223	ATCACAGCTCGACGCCACTCAGATTCACCATGGCCTGCTGGCTCGTTCCCAGCTGGACCA	36108	0	A_84_P713168	AT1G15405	NR_022088	ref|Arabidopsis thaliana (AT1G15405) otherRNA [NR_022088]	-1.36532	14.2018	-3.70022	0.00786553	0.0253092	-3.04834	A_84_P713168	AT1G15405	Arabidopsis thaliana (AT1G15405) otherRNA [NR_022088]	NR_022088	FALSE	AT1G15405	ATCACAGCTCGACGCCACTCAGATTCACCATGGCCTGCTGGCTCGTTCCCAGCTGGACCA	tc|CK121013		At.50572	NR_022088	5007697	NA	misc_RNA	5297938	chr1	5297879	-		chr1:5297938-5297879
A_84_P229729	NM_201758	-1.28458	9.68756	-4.27444	0.00346663	0.0709574	-1.65657	193	59	866	GAGATGATACTCCCATCAAATTCTCGGTTTGGCCAATCATGTTTGCGCTAGGTTTACTTT	15856	0	A_84_P229729	AT2G20142	NM_201758	ref|Arabidopsis thaliana transmembrane receptor (AT2G20142) mRNA, complete cds [NM_201758]	-1.35851	11.9654	-3.67936	0.00808278	0.0257797	-3.07761	A_84_P229729	AT2G20142	Arabidopsis thaliana transmembrane receptor (AT2G20142) mRNA, complete cds [NM_201758]	NM_201758	FALSE	AT2G20142	GAGATGATACTCCCATCAAATTCTCGGTTTGGCCAATCATGTTTGCGCTAGGTTTACTTT	tair|At2g20142.1	NP13348433	At.28697	NM_201758	2745551	NA	transmembrane receptor	8703618	chr2	8703559	+		chr2:8703559-8703618	GO:0004888|GO:0031224|GO:0045087|GO:0007165
A_84_P825225	NM_001085330	-1.02993	7.65759	-2.94455	0.0209444	0.153879	-3.5109	326	15	373	CCATGGAAGAGCAGCTCAAGAGTGCTCTGTCTGTAATTAGAGCTAGGAAGACAGAGTTAT	26747	0	A_84_P825225	MAF5	NM_001085330	ref|Arabidopsis thaliana MAF5 (MADS AFFECTING FLOWERING 5); transcription factor (MAF5) mRNA, complete cds [NM_001085330]	-1.05391	9.11071	-3.65897	0.00830142	0.026304	-3.10626	A_84_P825225	MAF5	Arabidopsis thaliana MAF5 (MADS AFFECTING FLOWERING 5); transcription factor (MAF5) mRNA, complete cds [NM_001085330]	NM_001085330	FALSE	AT5G65080	CCATGGAAGAGCAGCTCAAGAGTGCTCTGTCTGTAATTAGAGCTAGGAAGACAGAGTTAT	TA40940_3702	NP1655629	At.28687	NM_001085330	836632	NA	MAF5 (MADS AFFECTING FLOWERING 5); transcription factor	26018479	chr5	26018298	+		chr5:26018298-26018479	GO:0005634|GO:0003700|GO:0010048|GO:0009910
A_84_P532027	NM_101988	-1.20717	5.27636	-3.69777	0.00732981	0.0957839	-2.4321	236	20	689	GACATTGATACCTTGAGCTCATTGTTGACACCTATTCTCAAAGAAATCTACTTTGTTCTG	19281	0	A_84_P532027	GLTP2	NM_101988	ref|Arabidopsis thaliana GLTP2 (glycolipid transfer protein 2); glycolipid binding / glycolipid transporter (GLTP2) mRNA, complete cds [NM_101988]	-2.16063	6.70567	-3.64484	0.00845666	0.0266514	-3.12615	A_84_P532027	GLTP2	Arabidopsis thaliana GLTP2 (glycolipid transfer protein 2); glycolipid binding / glycolipid transporter (GLTP2) mRNA, complete cds [NM_101988]	NM_101988	FALSE	AT1G21360	GACATTGATACCTTGAGCTCATTGTTGACACCTATTCTCAAAGAAATCTACTTTGTTCTG	tair|At1g21360.1	NP2710454	At.41660	NM_101988	838735	NA	GLTP2 (glycolipid transfer protein 2); glycolipid binding / glycolipid transporter	7483044	chr1	7482985	+		chr1:7482985-7483044	GO:0051861|GO:0046836|GO:0017089|GO:0005737
A_84_P788311	NM_179782	-1.0294	5.96033	-3.74184	0.00691002	0.0933045	-2.37111	210	59	1053	AAACATCAGTGGACGCTTTTATAGGAAGTGTGTAAGGACGAATATATGGCGGAGTTACGG	17193	0	A_84_P788311	FRA8	NM_179782	ref|Arabidopsis thaliana FRA8 (FRAGILE FIBER 8); glucuronosyltransferase/ transferase (FRA8) mRNA, complete cds [NM_179782]	1.10671	6.63383	3.59471	0.00903346	0.0279701	-3.19691	A_84_P788311	FRA8	Arabidopsis thaliana FRA8 (FRAGILE FIBER 8); glucuronosyltransferase/ transferase (FRA8) mRNA, complete cds [NM_179782]	NM_179782	FALSE	AT2G28110	AAACATCAGTGGACGCTTTTATAGGAAGTGTGTAAGGACGAATATATGGCGGAGTTACGG	At#S18898896		At.38661	NM_179782	817357	NA	FRA8 (FRAGILE FIBER 8); glucuronosyltransferase/ transferase	11985687	chr2	11985531	-		chr2:11985687-11985531	GO:0009834|GO:0015020|GO:0010417|GO:0016740|GO:0005794
A_84_P216308	NM_130295	-1.74029	7.23641	-4.81279	0.00180192	0.0554593	-0.97893	331	66	359	GAAAGTTATGCAGACAATGGTTCAGGTTTTGACCGAAACTAACTGTGTTTAAAAGCCTTC	27339	0	A_84_P216308	AT2G47270	NM_130295	ref|Arabidopsis thaliana transcription factor/ transcription regulator (AT2G47270) mRNA, complete cds [NM_130295]	-1.29691	9.43843	-3.55294	0.00954678	0.0290733	-3.25612	A_84_P216308	AT2G47270	Arabidopsis thaliana transcription factor/ transcription regulator (AT2G47270) mRNA, complete cds [NM_130295]	NM_130295	FALSE	AT2G47270	GAAAGTTATGCAGACAATGGTTCAGGTTTTGACCGAAACTAACTGTGTTTAAAAGCCTTC	tair|At2g47270.1	TC328643	At.36386	NM_130295	819340	NA	transcription factor/ transcription regulator	19418862	chr2	19418803	-		chr2:19418862-19418803	GO:0030528|GO:0005634|GO:0003700|GO:0045449
A_84_P869470	NM_105558	1.0563	10.5838	4.31296	0.00330336	0.0693748	-1.60657	146	11	648	CAAAGTTTTAAAGACGCGTGAAGTTCTTTTCGAGAAGGCTGTTACACCTAGCGACGTTTG	11778	0	A_84_P869470	RAV2	NM_105558	ref|Arabidopsis thaliana RAV2 (REGULATOR OF THE ATPASE OF THE VACUOLAR MEMBRANE); DNA binding / transcription factor/ transcription repressor (RAV2) mRNA, complete cds [NM_105558]	-1.79824	11.8047	-3.53579	0.00976662	0.0295774	-3.28049	A_84_P869470	RAV2	Arabidopsis thaliana RAV2 (REGULATOR OF THE ATPASE OF THE VACUOLAR MEMBRANE); DNA binding / transcription factor/ transcription repressor (RAV2) mRNA, complete cds [NM_105558]	NM_105558	FALSE	AT1G68840	CAAAGTTTTAAAGACGCGTGAAGTTCTTTTCGAGAAGGCTGTTACACCTAGCGACGTTTG	TA36672_3702	TC316486	At.25344	NM_105558	843216	NA	RAV2 (REGULATOR OF THE ATPASE OF THE VACUOLAR MEMBRANE); DNA binding / transcription factor/ transcription repressor	25884697	chr1	25884638	+		chr1:25884638-25884697	GO:0003700|GO:0003677|GO:0009507|GO:0006355|GO:0016564
A_84_P75644	NM_179606	-2.3599	6.61169	-3.72031	0.00711173	0.0946066	-2.40087	455	56	494	TTCAGACTAAGCCGGGTGTTTAAAACTATATAATATCTTCACTACCATGCATGATTGCAT	37599	0	A_84_P75644	AT2G05440	NM_179606	ref|Arabidopsis thaliana glycine-rich protein (AT2G05440) mRNA, complete cds [NM_179606]	-2.50396	12.6926	-3.47214	0.0106317	0.0314747	-3.37126	A_84_P75644	AT2G05440	Arabidopsis thaliana glycine-rich protein (AT2G05440) mRNA, complete cds [NM_179606]	NM_179606	FALSE	AT2G05440	TTCAGACTAAGCCGGGTGTTTAAAACTATATAATATCTTCACTACCATGCATGATTGCAT	tair|At2g05440.1	NP449545	At.24946	NM_179606	815093	NA	glycine-rich protein	1993990	chr2	1993931	+		chr2:1993931-1993990	GO:0008150|GO:0003674|GO:0012505
A_84_P853798	NM_119741	-1.00778	11.0742	-3.95523	0.00521483	0.0831242	-2.07973	382	61	236	CTTGAGATCTTCAAGATCCATGGCAGAGACAAACGTGGCCGTAAGATCCTTCGTATTATC	31478	0	A_84_P853798	AT4G35750	NM_119741	ref|Arabidopsis thaliana Rho-GTPase-activating protein-related (AT4G35750) mRNA, complete cds [NM_119741]	-1.47527	12.6916	-3.47209	0.0106324	0.0314747	-3.37133	A_84_P853798	AT4G35750	Arabidopsis thaliana Rho-GTPase-activating protein-related (AT4G35750) mRNA, complete cds [NM_119741]	NM_119741	FALSE	AT4G35750	CTTGAGATCTTCAAGATCCATGGCAGAGACAAACGTGGCCGTAAGATCCTTCGTATTATC	TC308668	TC341425	At.24014	NM_119741	829728	NA	Rho-GTPase-activating protein-related	16941631	chr4	16941572	-		chr4:16941631-16941572	GO:0008150|GO:0003674|GO:0005575
A_84_P245685	NM_114298	-2.9082	9.28514	-3.75839	0.00675918	0.0922634	-2.34827	65	55	1038	GGAAGATGACTCAAACAAGTAATCGGTTGTGATTCGTCAGTTCATGTCACTCCTATGAAG	5182	0	A_84_P245685	NIT2	NM_114298	ref|Arabidopsis thaliana NIT2 (nitrilase 2); indole-3-acetonitrile nitrilase/ indole-3-acetonitrile nitrile hydratase/ nitrilase (NIT2) mRNA, complete cds [NM_114298]	-3.48642	10.3318	-3.41962	0.0114079	0.0330598	-3.44651	A_84_P245685	NIT2	Arabidopsis thaliana NIT2 (nitrilase 2); indole-3-acetonitrile nitrilase/ indole-3-acetonitrile nitrile hydratase/ nitrilase (NIT2) mRNA, complete cds [NM_114298]	NM_114298	FALSE	AT3G44300	GGAAGATGACTCAAACAAGTAATCGGTTGTGATTCGTCAGTTCATGTCACTCCTATGAAG	tair|At3g44300.1	TC332966	At.5404	NM_114298	823555	NA	NIT2 (nitrilase 2); indole-3-acetonitrile nitrilase/ indole-3-acetonitrile nitrile hydratase/ nitrilase	15996197	chr3	15996138	+		chr3:15996138-15996197	GO:0009684|GO:0000257|GO:0080109|GO:0080061|GO:0046686|GO:0005575|GO:0009617
A_84_P17171	NM_101808	-1.00747	8.34433	-4.06317	0.00453451	0.0785145	-1.93489	105	27	294	CCTTTGCCTAAATACAAAACCGTCGATGTTGGAAGTAAATCTAGAGGCATCGATGATTTT	8469	0	A_84_P17171	ATRL5	NM_101808	ref|Arabidopsis thaliana ATRL5 (ARABIDOPSIS RAD-LIKE 5); DNA binding / transcription factor (ATRL5) mRNA, complete cds [NM_101808]	-1.00322	8.30447	-3.40016	0.0117108	0.03373	-3.47447	A_84_P17171	ATRL5	Arabidopsis thaliana ATRL5 (ARABIDOPSIS RAD-LIKE 5); DNA binding / transcription factor (ATRL5) mRNA, complete cds [NM_101808]	NM_101808	FALSE	AT1G19510	CCTTTGCCTAAATACAAAACCGTCGATGTTGGAAGTAAATCTAGAGGCATCGATGATTTT	tair|At1g19510.1	NP954775	At.41742	NM_101808	838537	NA	ATRL5 (ARABIDOPSIS RAD-LIKE 5); DNA binding / transcription factor	6757074	chr1	6757015	-		chr1:6757074-6757015	GO:0003700|GO:0003677|GO:0006355
A_84_P565090	NM_201980	1.63002	9.53093	11.2387	8.11161e-06	0.00646023	4.28978	427	30	493	TCGTGCACCGTGACGTACCTAAACTGTCCTCAAATTCGATTTTACTCTCACCCATTAGGT	35229	0	A_84_P565090	AT2G47485	NM_201980	ref|Arabidopsis thaliana unknown protein (AT2G47485) mRNA, complete cds [NM_201980]	-1.61212	10.4738	-3.37797	0.0120669	0.0344626	-3.50642	A_84_P565090	AT2G47485	Arabidopsis thaliana unknown protein (AT2G47485) mRNA, complete cds [NM_201980]	NM_201980	FALSE	AT2G47485	TCGTGCACCGTGACGTACCTAAACTGTCCTCAAATTCGATTTTACTCTCACCCATTAGGT	tair|At2g47485.1	TC328163	At.44177	NM_201980	2745593	NA	hypothetical protein	19493497	chr2	19493438	+		chr2:19493438-19493497
A_84_P15454	NM_128470	-1.19375	5.57405	-4.4356	0.00283719	0.0652968	-1.44892	267	48	1648	TGATGCATTGCCACATTGAGATTCATTTGAGTTGGGGTCTGACCATGGCTTGGGTTGTTT	21990	0	A_84_P15454	LAC2	NM_128470	ref|Arabidopsis thaliana LAC2 (laccase 2); laccase (LAC2) mRNA, complete cds [NM_128470]	-1.90868	8.23586	-3.36548	0.0122725	0.0349074	-3.52443	A_84_P15454	LAC2	Arabidopsis thaliana LAC2 (laccase 2); laccase (LAC2) mRNA, complete cds [NM_128470]	NM_128470	FALSE	AT2G29130	TGATGCATTGCCACATTGAGATTCATTTGAGTTGGGGTCTGACCATGGCTTGGGTTGTTT	tair|At2g29130.1	NP455515	At.13041	NM_128470	817462	NA	LAC2 (laccase 2); laccase	12532387	chr2	12532328	-		chr2:12532387-12532328	GO:0009414|GO:0008471|GO:0048046|GO:0012505
A_84_P799394	NM_112858	-2.10636	7.63659	-8.79055	4.25562e-05	0.0117468	2.77446	161	19	317	AACTTTCCTCGTGAGATTGTTTCTGTTCCGGTTATGTTCCGAACTGAATCTGAATCCGAG	13127	0	A_84_P799394	AT3G19680	NM_112858	ref|Arabidopsis thaliana unknown protein (AT3G19680) mRNA, complete cds [NM_112858]	-1.05249	7.30034	-3.36152	0.0123384	0.0350538	-3.53013	A_84_P799394	AT3G19680	Arabidopsis thaliana unknown protein (AT3G19680) mRNA, complete cds [NM_112858]	NM_112858	FALSE	AT3G19680	AACTTTCCTCGTGAGATTGTTTCTGTTCCGGTTATGTTCCGAACTGAATCTGAATCCGAG	At#S11657058	NP10423170	At.8144	NM_112858	821505	NA	hypothetical protein	6840663	chr3	6840604	+		chr3:6840604-6840663	GO:0005886
A_84_P800204	EG458218	1.05713	3.83549	2.65288	0.0320377	0.185474	-3.9413	523	78	310	ATCAAGATCCTTAAGTTTAGGCGTAGCCACAAAATCTATCCAACGCGTGACACAAGACTT	43128	0	A_84_P800204	AT5G22680	EG458218	gb|AYAXA77TR pooled cDNA populations Arabidopsis thaliana cDNA, mRNA sequence [EG458218]	-1.18872	3.92609	-3.35385	0.0124672	0.0353097	-3.54119	A_84_P800204	AT5G22680	AYAXA77TR pooled cDNA populations Arabidopsis thaliana cDNA, mRNA sequence [EG458218]	EG458218	FALSE	AT5G22680	ATCAAGATCCTTAAGTTTAGGCGTAGCCACAAAATCTATCCAACGCGTGACACAAGACTT	At#S35249745	TC351284	At.69034		832331	NA	hypothetical protein	7540511	chr5	7540452	+		chr5:7540452-7540511	GO:0008150|GO:0003674|GO:0012505
A_84_P13212	A_84_P13212	1.8404	10.0687	12.0994	4.88823e-06	0.00578541	4.72535	111	36	0	CGGAGAATGTGAGACGGATTTTGCATCATGCGGTTACAATTGTTGTGAAGAAGGAACTAA	8989	0	A_84_P13212	A_84_P13212	A_84_P13212	Unknown	2.32664	5.70321	3.31355	0.0131685	0.0367472	-3.59945	A_84_P13212				FALSE		CGGAGAATGTGAGACGGATTTTGCATCATGCGGTTACAATTGTTGTGAAGAAGGAACTAA	tair|At2g27395.1				NA	NA		11728295	chr2	11728223	-		chr2:011728295-011728223
A_84_P188574	NM_180421	-1.8927	11.3748	-6.2039	0.000399714	0.0309888	0.565929	351	79	1098	TGGAAGAAGTTTGAATGTAGCTTAGCTGCAGAAAGCAGGGGAGTTGTTTTTGTCCCTTGT	29026	0	A_84_P188574	AT5G02020	NM_180421	ref|Arabidopsis thaliana unknown protein (AT5G02020) mRNA, complete cds [NM_180421]	-1.43326	12.561	-3.29788	0.0134525	0.037328	-3.62215	A_84_P188574	AT5G02020	Arabidopsis thaliana unknown protein (AT5G02020) mRNA, complete cds [NM_180421]	NM_180421	FALSE	AT5G02020	TGGAAGAAGTTTGAATGTAGCTTAGCTGCAGAAAGCAGGGGAGTTGTTTTTGTCCCTTGT	tair|At5g02020.1	TC351026	At.23336	NM_180421	831782	NA	hypothetical protein	386336	chr5	386277	-		chr5:386336-386277	GO:0008150|GO:0003674|GO:0009507
A_84_P18092	NM_104040	-1.14705	7.00524	-3.12256	0.0162324	0.13671	-3.25067	202	17	1103	TGAGCCAGGTTGTTATAGAGCTCAATGAGTGTCTAGCCTTAGAGATGGCTCGAAGTAATG	16444	0	A_84_P18092	AT1G51620	NM_104040	ref|Arabidopsis thaliana protein kinase family protein (AT1G51620) mRNA, complete cds [NM_104040]	-1.01845	8.56428	-3.28913	0.0136138	0.0376706	-3.63482	A_84_P18092	AT1G51620	Arabidopsis thaliana protein kinase family protein (AT1G51620) mRNA, complete cds [NM_104040]	NM_104040	FALSE	AT1G51620	TGAGCCAGGTTGTTATAGAGCTCAATGAGTGTCTAGCCTTAGAGATGGCTCGAAGTAATG	tair|At1g51620.1	TC324257	At.49971	NM_104040	841587	NA	protein kinase family protein	19145274	chr1	19145215	+		chr1:19145215-19145274	GO:0004672|GO:0005524|GO:0016301|GO:0006468|GO:0005575
A_84_P16621	NM_116756	1.13889	7.10125	4.74428	0.00195379	0.0572071	-1.06263	505	40	759	AGAAGATATGTAGATCTTTCGAGCCGTGGACTATGTCTAATGCCGATCTCAGCTTCATAT	41704	0	A_84_P16621	AT4G05170	NM_116756	ref|Arabidopsis thaliana DNA binding / transcription factor (AT4G05170) mRNA, complete cds [NM_116756]	1.7048	5.35545	3.2727	0.0139226	0.0383337	-3.65866	A_84_P16621	AT4G05170	Arabidopsis thaliana DNA binding / transcription factor (AT4G05170) mRNA, complete cds [NM_116756]	NM_116756	FALSE	AT4G05170	AGAAGATATGTAGATCTTTCGAGCCGTGGACTATGTCTAATGCCGATCTCAGCTTCATAT	tair|At4g05170.1	NP1657742	At.51015	NM_116756	825865	NA	DNA binding / transcription factor	2668122	chr4	2668063	-		chr4:2668122-2668063	GO:0005634|GO:0003700|GO:0003677|GO:0045449
A_84_P12747	NM_114537	-1.2683	5.57091	-3.64388	0.00788096	0.0989974	-2.50704	36	39	1315	CTCTATTAGAGGTGGAGGCTCCTCATGCAATGCATTAGATGAGCTTGTCAAGCACTTGAA	2644	0	A_84_P12747	AT3G46700	NM_114537	ref|Arabidopsis thaliana UDP-glycosyltransferase/ transferase, transferring glycosyl groups (AT3G46700) mRNA, complete cds [NM_114537]	-1.84362	7.61305	-3.25972	0.014172	0.0388182	-3.67753	A_84_P12747	AT3G46700		NM_114537	FALSE	AT3G46700	CTCTATTAGAGGTGGAGGCTCCTCATGCAATGCATTAGATGAGCTTGTCAAGCACTTGAA	tair|At3g46700.1		At.42959	NM_114537	823823	NA	UDP-glycosyltransferase/ transferase, transferring glycosyl groups"	NA	NP033924	GO:0008152(metabolic process)|GO:0008194(UDP-glycosyltransferase activity)|GO:0016757(transferase activity, transferring glycosyl groups)	Arabidopsis thaliana UDP-glycosyltransferase/ transferase, transferring glycosyl groups (AT3G46700) mRNA, complete cds [NM_114537]	chr3:17211484-17211425
A_84_P817440	NM_117652	-1.73664	8.05151	-3.00637	0.0191622	0.147827	-3.42025	402	36	352	CGTGGCATGCTTTTACAGCATTGTATCTACATTTGTCACCGTATCTGCTTTCAAGAAGCA	33082	0	A_84_P817440	AT4G15610	NM_117652	ref|Arabidopsis thaliana integral membrane family protein (AT4G15610) mRNA, complete cds [NM_117652]	-1.38768	10.0746	-3.23588	0.0146424	0.0397559	-3.7122	A_84_P817440	AT4G15610	Arabidopsis thaliana integral membrane family protein (AT4G15610) mRNA, complete cds [NM_117652]	NM_117652	FALSE	AT4G15610	CGTGGCATGCTTTTACAGCATTGTATCTACATTTGTCACCGTATCTGCTTTCAAGAAGCA	TA33117_3702	TC342221	At.24397	NM_117652	827238	NA	integral membrane family protein	8910213	chr4	8910154	+		chr4:8910154-8910213	GO:0008150|GO:0003674|GO:0005575
A_84_P20925	NM_105326	-1.16328	3.60347	-3.87894	0.00576242	0.086383	-2.18314	419	38	705	TTTCCCCCGTTTCCATCGAGTGACACAATGTTCTTGGAAAACATTTCTGCTTTTGATTAG	34580	0	A_84_P20925	WRKY67	NM_105326	ref|Arabidopsis thaliana WRKY67; transcription factor (WRKY67) mRNA, complete cds [NM_105326]	1.83793	5.08918	3.22721	0.0148174	0.040087	-3.72481	A_84_P20925	WRKY67	Arabidopsis thaliana WRKY67; transcription factor (WRKY67) mRNA, complete cds [NM_105326]	NM_105326	FALSE	AT1G66550	TTTCCCCCGTTTCCATCGAGTGACACAATGTTCTTGGAAAACATTTCTGCTTTTGATTAG	tair|At1g66550.1	TC323721	At.26283	NM_105326	842973	NA	WRKY67; transcription factor	24833252	chr1	24833193	+		chr1:24833193-24833252	GO:0005634|GO:0003700|GO:0006355|GO:0045449
A_84_P787299	BX839886	-1.3053	3.27837	-2.38456	0.047659	0.224194	-4.33807	529	55	406	CTGCATGACTTGTAGGTGTGCGTAACTTGCTCCAATGGACGACATTACTTTTTAGTGTTG	43494	0	A_84_P787299	AT4G39675	BX839886	gb|BX839886 Arabidopsis thaliana Hormone Treated Callus Col-0 Arabidopsis thaliana cDNA clone GSLTPGH86ZC03 5PRIM, mRNA sequence [BX839886]	-1.28126	5.14448	-3.19815	0.0154214	0.0413278	-3.76718	A_84_P787299	AT4G39675	BX839886 Arabidopsis thaliana Hormone Treated Callus Col-0 Arabidopsis thaliana cDNA clone GSLTPGH86ZC03 5PRIM, mRNA sequence [BX839886]	BX839886	FALSE	AT4G39675	CTGCATGACTTGTAGGTGTGCGTAACTTGCTCCAATGGACGACATTACTTTTTAGTGTTG	At#S18923289		At.31074		830122	NA	hypothetical protein	18413879	chr4	18413820	-		chr4:18413879-18413820	GO:0008150|GO:0003674|GO:0005575
A_84_P786837	NM_121311	-1.51912	6.08465	-2.59907	0.03468	0.19246	-4.02095	51	47	499	TCCCATCGAGAAATCCACCGAAAACTTCGAGCATATTCTCGACTCAAATGCAAATCTACT	3999	0	A_84_P786837	WRKY75	NM_121311	ref|Arabidopsis thaliana WRKY75; transcription factor (WRKY75) mRNA, complete cds [NM_121311]	-1.63505	8.72845	-3.17576	0.0159046	0.0422556	-3.79988	A_84_P786837	WRKY75	Arabidopsis thaliana WRKY75; transcription factor (WRKY75) mRNA, complete cds [NM_121311]	NM_121311	FALSE	AT5G13080	TCCCATCGAGAAATCCACCGAAAACTTCGAGCATATTCTCGACTCAAATGCAAATCTACT	At#S18909882	TC351616	At.28323	NM_121311	831147	NA	WRKY75; transcription factor	4149761	chr5	4149743	-		chr5:4149761-4149743	GO:0005634|GO:0003700|GO:0032107|GO:0043620|GO:0006355|GO:0048527
A_84_P23444	NM_122400	-1.0059	7.5812	-5.4183	0.000906907	0.0437077	-0.27097	207	82	1633	TCCGGTGTTTAGAATGCTTGTAGAGCCTCAACATGGTGTTGTCATTAGAGTTCTGAGACA	17070	0	A_84_P23444	CYP714A1	NM_122400	ref|Arabidopsis thaliana CYP714A1; electron carrier/ heme binding / iron ion binding / monooxygenase/ oxygen binding (CYP714A1) mRNA, complete cds [NM_122400]	-2.29238	6.54848	-3.06449	0.018558	0.0473716	-3.96301	A_84_P23444	CYP714A1	Arabidopsis thaliana CYP714A1; electron carrier/ heme binding / iron ion binding / monooxygenase/ oxygen binding (CYP714A1) mRNA, complete cds [NM_122400]	NM_122400	FALSE	AT5G24910	TCCGGTGTTTAGAATGCTTGTAGAGCCTCAACATGGTGTTGTCATTAGAGTTCTGAGACA	tair|At5g24910.1	NP587503	At.26660	NM_122400	832560	NA	CYP714A1; electron carrier/ heme binding / iron ion binding / monooxygenase/ oxygen binding	8567740	chr5	8567681	-		chr5:8567740-8567681	GO:0005506|GO:0009055|GO:0019825|GO:0020037|GO:0004497|GO:0012505
A_84_P821416	NM_105558	1.09887	10.9005	4.0412	0.0046647	0.0792326	-1.96423	264	26	777	GGCAGTGACTAAAGGAGTTTTGATCAACTTCGAAGACGTTAACGGTAAAGTGTGGAGGTT	21617	0	A_84_P821416	RAV2	NM_105558	ref|Arabidopsis thaliana RAV2 (REGULATOR OF THE ATPASE OF THE VACUOLAR MEMBRANE); DNA binding / transcription factor/ transcription repressor (RAV2) mRNA, complete cds [NM_105558]	-1.32592	12.3687	-3.0296	0.0194846	0.0491638	-4.01438	A_84_P821416	RAV2	Arabidopsis thaliana RAV2 (REGULATOR OF THE ATPASE OF THE VACUOLAR MEMBRANE); DNA binding / transcription factor/ transcription repressor (RAV2) mRNA, complete cds [NM_105558]	NM_105558	FALSE	AT1G68840	GGCAGTGACTAAAGGAGTTTTGATCAACTTCGAAGACGTTAACGGTAAAGTGTGGAGGTT	TA36671_3702	TC316486	At.25344	NM_105558	843216	NA	RAV2 (REGULATOR OF THE ATPASE OF THE VACUOLAR MEMBRANE); DNA binding / transcription factor/ transcription repressor	25884826	chr1	25884767	+		chr1:25884767-25884826	GO:0003700|GO:0003677|GO:0009507|GO:0006355|GO:0016564
A_84_P827147	NM_104862	-1.88799	6.16028	-2.83644	0.0244939	0.16448	-3.67001	352	14	1137	ATTTCCGTTATTGTTGCATCGATCATCATTTTCCATACCCCGATTCAACCGGTTAATGCC	28901	0	A_84_P827147	GPT2	NM_104862	ref|Arabidopsis thaliana GPT2; antiporter/ glucose-6-phosphate transmembrane transporter (GPT2) mRNA, complete cds [NM_104862]	1.65412	7.92186	3.00726	0.0201033	0.0503187	-4.0473	A_84_P827147	GPT2	Arabidopsis thaliana GPT2; antiporter/ glucose-6-phosphate transmembrane transporter (GPT2) mRNA, complete cds [NM_104862]	NM_104862	FALSE	AT1G61800	ATTTCCGTTATTGTTGCATCGATCATCATTTTCCATACCCCGATTCAACCGGTTAATGCC	TA43227_3702	TC319789	At.10733	NM_104862	842477	NA	GPT2; antiporter/ glucose-6-phosphate transmembrane transporter	22829947	chr1	22829888	+		chr1:22829888-22829947	GO:0015979|GO:0015297|GO:0010109|GO:0015152|GO:0005886|GO:0015712|GO:0009744|GO:0009624|GO:0007276|GO:0009749
A_84_P21578	NM_123329	-1.54113	9.65447	-2.52128	0.0389049	0.203489	-4.13608	105	1	641	GAAGTAAAGACGGAAGAATCGATTTCTATGGATTTGTGAAATTCATGGAGAACAACTTCT	8417	0	A_84_P21578	AT5G39670	NM_123329	ref|Arabidopsis thaliana calcium-binding EF hand family protein (AT5G39670) mRNA, complete cds [NM_123329]	-1.00977	11.6006	-2.98162	0.0208397	0.0516518	-4.08516	A_84_P21578	AT5G39670	Arabidopsis thaliana calcium-binding EF hand family protein (AT5G39670) mRNA, complete cds [NM_123329]	NM_123329	FALSE	AT5G39670	GAAGTAAAGACGGAAGAATCGATTTCTATGGATTTGTGAAATTCATGGAGAACAACTTCT	tair|At5g39670.1	NP504087	At.19755	NM_123329	833963	NA	calcium-binding EF hand family protein	15901107	chr5	15901048	+		chr5:15901048-15901107	GO:0008150|GO:0005575|GO:0005509
A_84_P825901	NM_001084742	-1.2617	7.77015	-2.70355	0.0297397	0.179211	-3.86631	329	17	1367	CCGATCAGAGCAGAAGTATCTGAAAGAAATTGCATCTGCCTCTTCAAACTCTACACGTAC	27080	0	A_84_P825901	AT3G26440	NM_001084742	ref|Arabidopsis thaliana unknown protein (AT3G26440) mRNA, complete cds [NM_001084742]	1.10113	9.06991	2.9751	0.0210315	0.0520192	-4.09479	A_84_P825901	AT3G26440	Arabidopsis thaliana unknown protein (AT3G26440) mRNA, complete cds [NM_001084742]	NM_001084742	FALSE	AT3G26440	CCGATCAGAGCAGAAGTATCTGAAAGAAATTGCATCTGCCTCTTCAAACTCTACACGTAC	TA41730_3702	NP226962	At.21513	NM_001084742	822248	NA	hypothetical protein	9680914	chr3	9680855	+		chr3:9680855-9680914	GO:0008150|GO:0003674|GO:0005575
A_84_P22840	NM_105558	1.06289	13.0517	4.74281	0.00195718	0.0572682	-1.06442	128	84	1086	CGTTTGCGGTGGAAAGAGATCTCGAGATGTTGATGATATGTTTGCGTTACGGTGTTCCAA	10417	0	A_84_P22840	RAV2	NM_105558	ref|Arabidopsis thaliana RAV2 (REGULATOR OF THE ATPASE OF THE VACUOLAR MEMBRANE); DNA binding / transcription factor/ transcription repressor (RAV2) mRNA, complete cds [NM_105558]	-1.04943	14.0954	-2.95341	0.0216828	0.0531817	-4.12684	A_84_P22840	RAV2	Arabidopsis thaliana RAV2 (REGULATOR OF THE ATPASE OF THE VACUOLAR MEMBRANE); DNA binding / transcription factor/ transcription repressor (RAV2) mRNA, complete cds [NM_105558]	NM_105558	FALSE	AT1G68840	CGTTTGCGGTGGAAAGAGATCTCGAGATGTTGATGATATGTTTGCGTTACGGTGTTCCAA	tair|At1g68840.1	TC316486	At.25344	NM_105558	843216	NA	RAV2 (REGULATOR OF THE ATPASE OF THE VACUOLAR MEMBRANE); DNA binding / transcription factor/ transcription repressor	25885135	chr1	25885076	+		chr1:25885076-25885135	GO:0003700|GO:0003677|GO:0009507|GO:0006355|GO:0016564
A_84_P137009	NM_123809	-2.69837	12.008	-2.36077	0.049377	0.227334	-4.37313	448	19	266	GTGTATCTGTTACGTCCCATGTTAAATCTACCAATAATCTTTGGTGCTAAATCGTGTGTA	36869	0	A_84_P137009	PDF1.2	NM_123809	ref|Arabidopsis thaliana PDF1.2 (PDF1.2) mRNA, complete cds [NM_123809]	1.92306	12.8381	2.92115	0.0226918	0.0551194	-4.17459	A_84_P137009	PDF1.2	Arabidopsis thaliana PDF1.2 (PDF1.2) mRNA, complete cds [NM_123809]	NM_123809	FALSE	AT5G44420	GTGTATCTGTTACGTCCCATGTTAAATCTACCAATAATCTTTGGTGCTAAATCGTGTGTA	tair|At5g44420.1	TC352876	At.27168	NM_123809	834469	NA	PDF1.2	17924467	chr5	17924408	-		chr5:17924467-17924408	GO:0006952|GO:0003674|GO:0009861|GO:0009753|GO:0009723|GO:0009625|GO:0005618|GO:0009751|GO:0012505
A_84_P12382	NM_104260	-1.18584	6.88571	-8.43814	5.5791e-05	0.0133867	2.51576	50	81	1686	GAAGGGCTATAAGGTAATTACAAGTGATACAGAAGCTCAGCCATTTACGGCTGGTCAGTT	3901	0	A_84_P12382	ATPME2	NM_104260	ref|Arabidopsis thaliana ATPME2; pectinesterase (ATPME2) mRNA, complete cds [NM_104260]	-1.27347	7.44073	-2.9046	0.0232284	0.0561085	-4.1991	A_84_P12382	ATPME2	Arabidopsis thaliana ATPME2; pectinesterase (ATPME2) mRNA, complete cds [NM_104260]	NM_104260	FALSE	AT1G53830	GAAGGGCTATAAGGTAATTACAAGTGATACAGAAGCTCAGCCATTTACGGCTGGTCAGTT	tair|At1g53830.1	TC320846	At.66848	NM_104260	841820	NA	ATPME2; pectinesterase	20104355	chr1	20104296	+		chr1:20104296-20104355	GO:0009505|GO:0005576|GO:0042545|GO:0030599
A_84_P121762	NM_127891	-1.00985	4.28768	-2.77291	0.0268694	0.171045	-3.76378	325	49	496	CTCATTTGTTCTCTGTAGGAATATTCTTTTGTTAACTTATTGAAATTCATTTGATAATAA	26813	0	A_84_P121762	AT2G23270	NM_127891	ref|Arabidopsis thaliana unknown protein (AT2G23270) mRNA, complete cds [NM_127891]	-1.86406	6.22812	-2.80238	0.026855	0.0626645	-4.35082	A_84_P121762	AT2G23270	Arabidopsis thaliana unknown protein (AT2G23270) mRNA, complete cds [NM_127891]	NM_127891	FALSE	AT2G23270	CTCATTTGTTCTCTGTAGGAATATTCTTTTGTTAACTTATTGAAATTCATTTGATAATAA	tair|At2g23270.1	TC330053	At.39314	NM_127891	816859	NA	hypothetical protein	9910850	chr2	9910791	+		chr2:009910791-009910850	GO:0008150|GO:0003674|GO:0012505
A_84_P586644	NM_202692	-1.02886	8.29257	-6.34336	0.000348302	0.0289354	0.705425	5	55	338	GTTGGGTCGCCGTTTTTCATTTTTCCCTCTAGTATCAAACTTTTGAACTAGGGTTGATAT	353	0	A_84_P586644	RTFL1	NM_202692	ref|Arabidopsis thaliana RTFL1 (ROTUNDIFOLIA LIKE 1) (RTFL1) mRNA, complete cds [NM_202692]	-1.71436	9.30839	-2.80166	0.0268825	0.0627082	-4.35189	A_84_P586644	RTFL1	Arabidopsis thaliana RTFL1 (ROTUNDIFOLIA LIKE 1) (RTFL1) mRNA, complete cds [NM_202692]	NM_202692	FALSE	AT3G53232	GTTGGGTCGCCGTTTTTCATTTTTCCCTCTAGTATCAAACTTTTGAACTAGGGTTGATAT	tair|At3g53232.1	TC339121	At.64155	NM_202692	2745963	NA	RTFL1 (ROTUNDIFOLIA LIKE 1)	19742063	chr3	19742004	-		chr3:19742063-19742004	GO:0048367|GO:0003674|GO:0005575
A_84_P16401	NM_128101	-2.36505	7.75302	-6.0423	0.000470173	0.0338784	0.400972	398	6	1899	GTGGCAATGGGGTATGGACCTGGATTGTTGGTTGGATTTGCAATTGCATATGTCATTGCT	32694	0	A_84_P16401	AtRLP20	NM_128101	ref|Arabidopsis thaliana AtRLP20 (Receptor Like Protein 20); kinase/ protein binding (AtRLP20) mRNA, complete cds [NM_128101]	1.10232	8.23763	2.79416	0.0271714	0.0632137	-4.36304	A_84_P16401	AtRLP20	Arabidopsis thaliana AtRLP20 (Receptor Like Protein 20); kinase/ protein binding (AtRLP20) mRNA, complete cds [NM_128101]	NM_128101	FALSE	AT2G25440	GTGGCAATGGGGTATGGACCTGGATTGTTGGTTGGATTTGCAATTGCATATGTCATTGCT	tair|At2g25440.1	TC332403	At.52911	NM_128101	817082	NA	AtRLP20 (Receptor Like Protein 20); kinase/ protein binding	10836424	chr2	10836365	+		chr2:10836365-10836424	GO:0005515|GO:0016301|GO:0012505|GO:0007165
A_84_P764227	A_84_P764227	-1.02578	4.16337	-2.43782	0.0440315	0.216247	-4.25948	201	16	0	ACTTGCCCGCAGTTGAGAAACTTTGCCTGTGATCAAGATCCTTTACCCTTAACTAAATAA	16441	0	A_84_P764227	A_84_P764227	A_84_P764227	Unknown	1.30544	4.68939	2.79332	0.0272038	0.0632757	-4.36429	A_84_P764227				FALSE		ACTTGCCCGCAGTTGAGAAACTTTGCCTGTGATCAAGATCCTTTACCCTTAACTAAATAA	AT4G06654.1				NA	NA		NA
A_84_P284990	NM_117652	-1.60737	9.05771	-2.8618	0.0236081	0.162227	-3.63263	23	40	641	ATCATCTCTGTCCTCTCCCTCTACAAGAAAATCCGTTGAGTCACTCTCTTTGTTTCGTTG	1670	0	A_84_P284990	AT4G15610	NM_117652	ref|Arabidopsis thaliana integral membrane family protein (AT4G15610) mRNA, complete cds [NM_117652]	-1.23224	11.0004	-2.7675	0.0282251	0.0651921	-4.4027	A_84_P284990	AT4G15610	Arabidopsis thaliana integral membrane family protein (AT4G15610) mRNA, complete cds [NM_117652]	NM_117652	FALSE	AT4G15610	ATCATCTCTGTCCTCTCCCTCTACAAGAAAATCCGTTGAGTCACTCTCTTTGTTTCGTTG	tair|At4g15610.1	TC342221	At.24397	NM_117652	827238	NA	integral membrane family protein	8910660	chr4	8910601	+		chr4:8910601-8910660	GO:0008150|GO:0003674|GO:0005575
A_84_P11484	NM_105059	-1.12989	10.4488	-11.4797	7.01466e-06	0.00627068	4.41619	266	11	747	GTTTAATCAAAGGCTCTGGTCTCAATCTTCTGCTGTTTCTTCTCAACTTCTTGATGAATC	21753	0	A_84_P11484	AT1G63840	NM_105059	ref|Arabidopsis thaliana zinc finger (C3HC4-type RING finger) family protein (AT1G63840) mRNA, complete cds [NM_105059]	-1.06624	11.8583	-2.75908	0.028567	0.0657827	-4.41523	A_84_P11484	AT1G63840	Arabidopsis thaliana zinc finger (C3HC4-type RING finger) family protein (AT1G63840) mRNA, complete cds [NM_105059]	NM_105059	FALSE	AT1G63840	GTTTAATCAAAGGCTCTGGTCTCAATCTTCTGCTGTTTCTTCTCAACTTCTTGATGAATC	tair|At1g63840.1	NP406932	At.21224	NM_105059	842687	NA	zinc finger (C3HC4-type RING finger) family protein	23693723	chr1	23693664	-		chr1:23693723-23693664	GO:0005515|GO:0009737|GO:0008270|GO:0012505
A_84_P18100	NM_105661	-1.73586	7.09586	-2.97361	0.0200858	0.151328	-3.46826	146	36	739	CTGTCATGCCCGATATCGAAAAACTGGTCCAGTTCGCTAGGCTCAAGTTCAATACTTCAA	11828	0	A_84_P18100	ATGSTU11	NM_105661	ref|Arabidopsis thaliana ATGSTU11 (GLUTATHIONE S-TRANSFERASE TAU 11); glutathione transferase (ATGSTU11) mRNA, complete cds [NM_105661]	-2.57405	8.51062	-2.75425	0.0287648	0.0661444	-4.42242	A_84_P18100	ATGSTU11	Arabidopsis thaliana ATGSTU11 (GLUTATHIONE S-TRANSFERASE TAU 11); glutathione transferase (ATGSTU11) mRNA, complete cds [NM_105661]	NM_105661	FALSE	AT1G69930	CTGTCATGCCCGATATCGAAAAACTGGTCCAGTTCGCTAGGCTCAAGTTCAATACTTCAA	tair|At1g69930.1	TC318572	At.20559	NM_105661	843329	NA	ATGSTU11 (GLUTATHIONE S-TRANSFERASE TAU 11); glutathione transferase	26341468	chr1	26341409	-		chr1:26341468-26341409	GO:0004364|GO:0005737|GO:0009407
A_84_P758054	NR_022465	-1.36346	9.05178	-2.39499	0.0469253	0.222453	-4.32269	305	84	562	CACAAACTTTGGCGTAAGAGATAAGGATCACATATCCACGTGTCCTTGCTGCTAATGAGA	25215	0	A_84_P758054	AT2G06002	NR_022465	ref|Arabidopsis thaliana (AT2G06002) otherRNA [NR_022465]	-1.12057	8.52059	-2.74487	0.0291534	0.0668346	-4.43638	A_84_P758054	AT2G06002	Arabidopsis thaliana (AT2G06002) otherRNA [NR_022465]	NR_022465	FALSE	AT2G06002	CACAAACTTTGGCGTAAGAGATAAGGATCACATATCCACGTGTCCTTGCTGCTAATGAGA	AT2G06002.1		At.44288	NR_022465	6241398	NA	misc_RNA	2331394	chr2	2331335	+		chr2:2331335-2331394	GO:0008150|GO:0003674|GO:0005575
A_84_P13426	NM_104570	-1.39539	10.5698	-2.43594	0.0441546	0.2165	-4.26226	403	80	1434	GTCATTGAAGGTCACAAGGTCGAACCAATTCCTTCTATCCTTCTCCGTATGAAACATGGT	33334	0	A_84_P13426	CYP96A15	NM_104570	ref|Arabidopsis thaliana CYP96A15 (CYTOCHROME P450 96 A1); midchain alkane hydroxylase/ oxygen binding (CYP96A15) mRNA, complete cds [NM_104570]	-4.98084	10.2618	-2.72621	0.0299429	0.0681714	-4.46417	A_84_P13426	CYP96A15	Arabidopsis thaliana CYP96A15 (CYTOCHROME P450 96 A1); midchain alkane hydroxylase/ oxygen binding (CYP96A15) mRNA, complete cds [NM_104570]	NM_104570	FALSE	AT1G57750	GTCATTGAAGGTCACAAGGTCGAACCAATTCCTTCTATCCTTCTCCGTATGAAACATGGT	tair|At1g57750.1	NP306761	At.74432	NM_104570	842150	NA	CYP96A15 (CYTOCHROME P450 96 A1); midchain alkane hydroxylase/ oxygen binding	21387940	chr1	21387881	-		chr1:21387940-21387881	GO:0080133|GO:0010025|GO:0019825|GO:0005783
A_84_P18309	NM_111761	-1.66525	8.23919	-3.6426	0.0078946	0.0991135	-2.50883	341	84	676	CCCCTAAGGAGAAGCTCGTGGCTGTTTTGAAGGCCATGTTTGGAAGTGTTACATCTAATT	28206	0	A_84_P18309	ATGSTU8	NM_111761	ref|Arabidopsis thaliana ATGSTU8 (GLUTATHIONE S-TRANSFERASE TAU 8); glutathione transferase (ATGSTU8) mRNA, complete cds [NM_111761]	-1.78474	9.03931	-2.70701	0.0307786	0.0696417	-4.49276	A_84_P18309	ATGSTU8	Arabidopsis thaliana ATGSTU8 (GLUTATHIONE S-TRANSFERASE TAU 8); glutathione transferase (ATGSTU8) mRNA, complete cds [NM_111761]	NM_111761	FALSE	AT3G09270	CCCCTAAGGAGAAGCTCGTGGCTGTTTTGAAGGCCATGTTTGGAAGTGTTACATCTAATT	tair|At3g09270.1	TC337379	At.40136	NM_111761	820083	NA	ATGSTU8 (GLUTATHIONE S-TRANSFERASE TAU 8); glutathione transferase	2848474	chr3	2848415	-		chr3:2848474-2848415	GO:0004364|GO:0005737|GO:0046686|GO:0009407
A_84_P231939	NM_104862	-2.1188	7.41847	-3.08657	0.0170856	0.139757	-3.30309	380	65	1370	CCCCGGTCCATGGATATGAAGAAACTGGAGCTTGAAGTTGATAGAGTGTTTGCTTTTACT	31320	0	A_84_P231939	GPT2	NM_104862	ref|Arabidopsis thaliana GPT2; antiporter/ glucose-6-phosphate transmembrane transporter (GPT2) mRNA, complete cds [NM_104862]	1.74684	9.16272	2.69143	0.0314742	0.0707807	-4.51596	A_84_P231939	GPT2	Arabidopsis thaliana GPT2; antiporter/ glucose-6-phosphate transmembrane transporter (GPT2) mRNA, complete cds [NM_104862]	NM_104862	FALSE	AT1G61800	CCCCGGTCCATGGATATGAAGAAACTGGAGCTTGAAGTTGATAGAGTGTTTGCTTTTACT	tair|At1g61800.1	TC319789	At.10733	NM_104862	842477	NA	GPT2; antiporter/ glucose-6-phosphate transmembrane transporter	22830300	chr1	22830241	+		chr1:22830241-22830300	GO:0015979|GO:0015297|GO:0010109|GO:0015152|GO:0005886|GO:0015712|GO:0009744|GO:0009624|GO:0007276|GO:0009749
A_84_P814244	NM_130295	-1.53718	6.66491	-4.43883	0.00282594	0.0652185	-1.4448	267	73	341	GGCTTTGGAAATGAAAGTGAGAGTTATGCAGACAATGGTTCAGGTTTTGACCGAAACTGA	22040	0	A_84_P814244	AT2G47270	NM_130295	ref|Arabidopsis thaliana transcription factor/ transcription regulator (AT2G47270) mRNA, complete cds [NM_130295]	-1.04994	8.90172	-2.60783	0.0355012	0.0778191	-4.64057	A_84_P814244	AT2G47270	Arabidopsis thaliana transcription factor/ transcription regulator (AT2G47270) mRNA, complete cds [NM_130295]	NM_130295	FALSE	AT2G47270	GGCTTTGGAAATGAAAGTGAGAGTTATGCAGACAATGGTTCAGGTTTTGACCGAAACTGA	TA30753_3702	TC328643	At.36386	NM_130295	819340	NA	transcription factor/ transcription regulator	19418880	chr2	19418821	-		chr2:19418880-19418821	GO:0030528|GO:0005634|GO:0003700|GO:0045449
A_84_P792060	NM_001084720	-1.04413	4.60984	-3.17031	0.0151698	0.132497	-3.18132	168	42	188	TGCAGGGATCTTCTCACCGTCGAACTAGATCAGACTACAGTCCACCTGTTATAATGGATA	13671	0	A_84_P792060	AT3G19615	NM_001084720	ref|Arabidopsis thaliana unknown protein (AT3G19615) mRNA, complete cds [NM_001084720]	-2.03352	6.04138	-2.59397	0.0362186	0.0790079	-4.66122	A_84_P792060	AT3G19615	Arabidopsis thaliana unknown protein (AT3G19615) mRNA, complete cds [NM_001084720]	NM_001084720	FALSE	AT3G19615	TGCAGGGATCTTCTCACCGTCGAACTAGATCAGACTACAGTCCACCTGTTATAATGGATA	At#S26539153	NP227087	At.64120	NM_001084720	5008014	NA	hypothetical protein	6815221	chr3	6815162	-		chr3:6815221-6815162	GO:0008150|GO:0003674|GO:0005575
A_84_P23997	NM_111277	-1.35232	6.98406	-4.1663	0.00397411	0.0749368	-1.79818	470	80	1134	AATGATGATGAATCCGGCAATGATGGATGGTAGCAAGTCAGCGTGTGATGGTCTTGATGA	38810	0	A_84_P23997	anac046	NM_111277	ref|Arabidopsis thaliana anac046 (Arabidopsis NAC domain containing protein 46); transcription factor (anac046) mRNA, complete cds [NM_111277]	-1.07142	8.95131	-2.57119	0.0374317	0.0810491	-4.69519	A_84_P23997	anac046	Arabidopsis thaliana anac046 (Arabidopsis NAC domain containing protein 46); transcription factor (anac046) mRNA, complete cds [NM_111277]	NM_111277	FALSE	AT3G04060	AATGATGATGAATCCGGCAATGATGGATGGTAGCAAGTCAGCGTGTGATGGTCTTGATGA	tair|At3g04060.1	TC335954	At.27906	NM_111277	819561	NA	anac046 (Arabidopsis NAC domain containing protein 46); transcription factor	1053725	chr3	1053666	-		chr3:1053725-1053666	GO:0003700|GO:0007275|GO:0005575|GO:0045449
A_84_P213008	NM_101222	-1.59105	6.16681	-2.77443	0.02681	0.170979	-3.76154	132	61	981	ATGGGAAGAGGAAAGGTTCGGATGGTTAAACAACGGTGAAAGATCTAACATTAAGAGATC	10708	0	A_84_P213008	AT1G13520	NM_101222	ref|Arabidopsis thaliana unknown protein (AT1G13520) mRNA, complete cds [NM_101222]	-2.49882	8.33829	-2.5466	0.0387881	0.0832411	-4.73183	A_84_P213008	AT1G13520	Arabidopsis thaliana unknown protein (AT1G13520) mRNA, complete cds [NM_101222]	NM_101222	FALSE	AT1G13520	ATGGGAAGAGGAAAGGTTCGGATGGTTAAACAACGGTGAAAGATCTAACATTAAGAGATC	tair|At1g13520.1	NP232502	At.42024	NM_101222	837912	NA	hypothetical protein	4632061	chr1	4632002	-		chr1:4632061-4632002	GO:0003674|GO:0005575
A_84_P550153	NM_113975	1.08474	10.7331	3.56209	0.00880474	0.103782	-2.62153	191	51	367	AGAATTTGATGGACATTGAAAGGTTCATTTTGCCTCACACTTCTACATCAGGTGTCGCAA	15677	0	A_84_P550153	QQS	NM_113975	ref|Arabidopsis thaliana QQS (QUA-QUINE STARCH) (QQS) mRNA, complete cds [NM_113975]	-1.39931	9.40294	-2.54399	0.0389352	0.0834831	-4.73572	A_84_P550153	QQS	Arabidopsis thaliana QQS (QUA-QUINE STARCH) (QQS) mRNA, complete cds [NM_113975]	NM_113975	FALSE	AT3G30720	AGAATTTGATGGACATTGAAAGGTTCATTTTGCCTCACACTTCTACATCAGGTGTCGCAA	tair|At3g30720.1		At.36724	NM_113975	822807	NA	QQS (QUA-QUINE STARCH)	12352152	chr3	12352093	+		chr3:12352093-12352152	GO:0003674|GO:0005829|GO:0019252
A_84_P15440	NM_100614	-1.08054	8.04056	-3.30209	0.0126036	0.121472	-2.99109	180	30	615	GGTGCCTAAAGTGGAAGAGGCTAAGAAGAAGGCTCAAGTTAAGTCTATTGATATCTCTGG	14643	0	A_84_P15440	AT1G07400	NM_100614	ref|Arabidopsis thaliana 17.8 kDa class I heat shock protein (HSP17.8-CI) (AT1G07400) mRNA, complete cds [NM_100614]	-2.05056	9.39436	-2.54183	0.0390575	0.0836798	-4.73895	A_84_P15440	AT1G07400	Arabidopsis thaliana 17.8 kDa class I heat shock protein (HSP17.8-CI) (AT1G07400) mRNA, complete cds [NM_100614]	NM_100614	FALSE	AT1G07400	GGTGCCTAAAGTGGAAGAGGCTAAGAAGAAGGCTCAAGTTAAGTCTATTGATATCTCTGG	tair|At1g07400.1	TC318509	At.42302	NM_100614	837252	NA	17.8 kDa class I heat shock protein (HSP17.8-CI)	2275614	chr1	2275555	+		chr1:2275555-2275614	GO:0006979|GO:0009408
A_84_P13657	NM_113880	1.11874	6.75596	4.14869	0.00406419	0.0753302	-1.82141	366	18	1187	GTGGGGAAAACCGGTCAAGGTAGAGATTGTGACGATTGATAAGGATGCTTCGGTTTCATT	30070	0	A_84_P13657	AT5MAT	NM_113880	ref|Arabidopsis thaliana AT5MAT; O-malonyltransferase/ transferase (AT5MAT) mRNA, complete cds [NM_113880]	1.16313	5.23578	2.53002	0.0397317	0.0848464	-4.75655	A_84_P13657	AT5MAT	Arabidopsis thaliana AT5MAT; O-malonyltransferase/ transferase (AT5MAT) mRNA, complete cds [NM_113880]	NM_113880	FALSE	AT3G29590	GTGGGGAAAACCGGTCAAGGTAGAGATTGTGACGATTGATAAGGATGCTTCGGTTTCATT	tair|At3g29590.1	TC340234	At.49635	NM_113880	822623	NA	AT5MAT; O-malonyltransferase/ transferase	11401558	chr3	11401499	-		chr3:11401558-11401499	GO:0050736|GO:0016740|GO:0009718|GO:0005575
A_84_P261390	NM_124196	-1.49691	4.89615	-2.35708	0.0496492	0.228108	-4.37857	442	67	619	TTACTTATGGCCTTATGGGTTGTGAATTTTAATCGAGCATTGTTCATATTGTAGTCCTTC	36466	0	A_84_P261390	AT5G48210	NM_124196	ref|Arabidopsis thaliana unknown protein (AT5G48210) mRNA, complete cds [NM_124196]	-1.02274	4.35377	-2.48433	0.0424562	0.0893145	-4.8246	A_84_P261390	AT5G48210	Arabidopsis thaliana unknown protein (AT5G48210) mRNA, complete cds [NM_124196]	NM_124196	FALSE	AT5G48210	TTACTTATGGCCTTATGGGTTGTGAATTTTAATCGAGCATTGTTCATATTGTAGTCCTTC	tair|At5g48210.1	TC351237	At.22851	NM_124196	834874	NA	hypothetical protein	19566318	chr5	19566259	+		chr5:19566259-19566318	GO:0008150|GO:0003674|GO:0012505
A_84_P603116	NM_101236	-1.14124	7.82894	-6.20519	0.0003992	0.0309888	0.567235	176	5	535	AAGATTTGAAGAAGAGTGATCAGAAGTTGAACATAAGATTTTGTGAGAGTCTGTATTCGG	14266	0	A_84_P603116	AT1G13670	NM_101236	ref|Arabidopsis thaliana unknown protein (AT1G13670) mRNA, complete cds [NM_101236]	-1.87955	7.73552	-2.40824	0.0474295	0.0971864	-4.9378	A_84_P603116	AT1G13670	Arabidopsis thaliana unknown protein (AT1G13670) mRNA, complete cds [NM_101236]	NM_101236	FALSE	AT1G13670	AAGATTTGAAGAAGAGTGATCAGAAGTTGAACATAAGATTTTGTGAGAGTCTGTATTCGG	tair|At1g13670.1	TC320804	At.15552	NM_101236	837928	NA	hypothetical protein	4688747	chr1	4688688	+		chr1:4688688-4688747	GO:0008150|GO:0003674|GO:0005575
A_84_P233559	NM_100908	-1.55246	10.0456	-3.1224	0.016236	0.136714	-3.2509	323	64	1918	GTAAAAAGAGACATTGTTTTGTTCTTCAAGTCAGTGAGTGAAATGTCTCGTTTGCTTTCT	26676	0	A_84_P233559	AT1G10340	NM_100908	ref|Arabidopsis thaliana ankyrin repeat family protein (AT1G10340) mRNA, complete cds [NM_100908]	-1.6038	11.1445	-2.39562	0.0483107	0.0985896	-4.95655	A_84_P233559	AT1G10340	Arabidopsis thaliana ankyrin repeat family protein (AT1G10340) mRNA, complete cds [NM_100908]	NM_100908	FALSE	AT1G10340	GTAAAAAGAGACATTGTTTTGTTCTTCAAGTCAGTGAGTGAAATGTCTCGTTTGCTTTCT	tair|At1g10340.1	NP2702526	At.11286	NM_100908	837573	NA	ankyrin repeat family protein	3390385	chr1	3390326	-		chr1:3390385-3390326	GO:0005515|GO:0008150|GO:0005575
A_84_P23233	NM_001084877	-1.00286	12.8089	-2.91936	0.02172	0.156867	-3.54791	187	61	343	AAGAAGAAGGGAGTGGAAGAATCAACCCAGAAGATTTCTTGGGTTCCAGATCCCAAAACC	15366	0	A_84_P23233	SAG21	NM_001084877	ref|Arabidopsis thaliana SAG21 (SENESCENCE-ASSOCIATED GENE 21) (SAG21) mRNA, complete cds [NM_001084877]	-1.07716	14.6055	-2.37907	0.0494921	0.100431	-4.98114	A_84_P23233	SAG21	Arabidopsis thaliana SAG21 (SENESCENCE-ASSOCIATED GENE 21) (SAG21) mRNA, complete cds [NM_001084877]	NM_001084877	FALSE	AT4G02380	AAGAAGAAGGGAGTGGAAGAATCAACCCAGAAGATTTCTTGGGTTCCAGATCCCAAAACC	tair|At4g02380.1	TC341357	At.24964	NM_001084877	828053	NA	SAG21 (SENESCENCE-ASSOCIATED GENE 21)	1046554	chr4	1046495	-		chr4:1046554-1046495	GO:0006979|GO:0003674|GO:0009409|GO:0009790|GO:0042631|GO:0000302

## Sheet: Identical DEPs (up)
Chang.ProbeName	Chang.SystematicName	Chang.logFC	Chang.AveExpr	Chang.t	Chang.P.Value	Chang.adj.P.Val	Chang.B	GSE60260.Row	GSE60260.Col	GSE60260.Start	GSE60260.Sequence	GSE60260.ProbeUID	GSE60260.ControlType	GSE60260.ProbeName	GSE60260.GeneName	GSE60260.SystematicName	GSE60260.Description	GSE60260.logFC	GSE60260.AveExpr	GSE60260.t	GSE60260.P.Value	GSE60260.adj.P.Val	GSE60260.B	ProbeName	GeneSymbol	Description	GenbankAccession	ControlType	TAIR.Gene.Locus.ID	Sequence	TargetID	TIGRID	UniGeneID	RefSeqAccession	EntrezGeneID	EnsemblID	GeneName	Chromosome.End.Index_Avadis_	Chromosome.Number_Avadis_	Chromosome.Start.Index_Avadis_	Chromosome.Strand_Avadis_	Cytoband	GenomicCoordinates	Go	X
A_84_P14783	NM_118611	1.10093	13.4694	10.274	1.49446e-05	0.00770025	3.74608	182	1	1257	TAAACCGTCTTCTCTAGTTGGACCATTGACGTCTACTTCTGGTGCACTGAATTGCCGTAA	14753	0	A_84_P14783	AT4G24780	NM_118611	ref|Arabidopsis thaliana pectate lyase family protein (AT4G24780) mRNA, complete cds [NM_118611]	2.00096	12.9504	17.146	6.58573e-07	0.000108858	6.92167	A_84_P14783	AT4G24780	Arabidopsis thaliana pectate lyase family protein (AT4G24780) mRNA, complete cds [NM_118611]	NM_118611	FALSE	AT4G24780	TAAACCGTCTTCTCTAGTTGGACCATTGACGTCTACTTCTGGTGCACTGAATTGCCGTAA	tair|At4g24780.1	TC348206	At.23543	NM_118611	828580	NA	pectate lyase family protein	12770716	chr4	12770657	-		chr4:12770716-12770657	GO:0016829|GO:0016020|GO:0008150|GO:0030570
A_84_P803345	AK222109	1.24109	13.4278	6.92872	0.000200057	0.0230765	1.26308	347	50	1320	TCAAAACAGGGCTCGGATCTGTGACTGTTTGTGATCCGTCTGTTACGATTCTTTCTTTAG	28638	0	A_84_P803345	AT1G18000	AK222109	gb|Arabidopsis thaliana mRNA for hypothetical protein, complete cds, clone: RAFL22-91-A11 [AK222109]	2.41842	11.3549	16.0554	1.02583e-06	0.000133733	6.48992	A_84_P803345	AT1G18000	Arabidopsis thaliana mRNA for hypothetical protein, complete cds, clone: RAFL22-91-A11 [AK222109]	AK222109	FALSE	AT1G18000	TCAAAACAGGGCTCGGATCTGTGACTGTTTGTGATCCGTCTGTTACGATTCTTTCTTTAG	At#S24442054	NP10428080	At.72620		838380	NA	hypothetical protein	6196150	chr1	6196091	+		chr1:6196091-6196150	GO:0008150|GO:0003674|GO:0005575
A_84_P16919	NM_125303	1.28945	7.35045	10.6387	1.17936e-05	0.0073806	3.95902	454	57	2138	TAATGTGAGAAGCCCCATTGTTGTTTATACTGGTGACTTCTCACAACCATCTTCATCATA	37435	0	A_84_P16919	AT5G59130	NM_125303	ref|Arabidopsis thaliana subtilase family protein (AT5G59130) mRNA, complete cds [NM_125303]	3.58558	8.26886	15.3876	1.36518e-06	0.000152528	6.20743	A_84_P16919	AT5G59130	Arabidopsis thaliana subtilase family protein (AT5G59130) mRNA, complete cds [NM_125303]	NM_125303	FALSE	AT5G59130	TAATGTGAGAAGCCCCATTGTTGTTTATACTGGTGACTTCTCACAACCATCTTCATCATA	tair|At5g59130.1	TC354957	At.29243	NM_125303	836031	NA	subtilase family protein	23887478	chr5	23887419	-		chr5:23887478-23887419	GO:0006508|GO:0004252|GO:0043086|GO:0042802|GO:0012505
A_84_P15767	NM_119476	1.08379	12.4997	8.15251	6.99747e-05	0.0143847	2.29731	121	29	1554	GGCTAACAACTTCACCGTTTCTCAGTTCATTAAAGGAAATCTTTGGCTGCCTTCTACGGG	9807	0	A_84_P15767	PME44	NM_119476	ref|Arabidopsis thaliana enzyme inhibitor/ pectinesterase (PME44) mRNA, complete cds [NM_119476]	1.87288	13.14	14.8927	1.70033e-06	0.000168888	5.98841	A_84_P15767	PME44	Arabidopsis thaliana enzyme inhibitor/ pectinesterase (PME44) mRNA, complete cds [NM_119476]	NM_119476	FALSE	AT4G33220	GGCTAACAACTTCACCGTTTCTCAGTTCATTAAAGGAAATCTTTGGCTGCCTTCTACGGG	tair|At4g33220.1	NP038023	At.2679	NM_119476	829458	NA	enzyme inhibitor/ pectinesterase	16026103	chr4	16026044	+		chr4:16026044-16026103	GO:0009505|GO:0004857|GO:0042545|GO:0005618|GO:0030599|GO:0012505
A_84_P17111	NM_100163	1.45413	9.96055	5.50353	0.000826655	0.0425026	-0.175821	261	18	300	GAGATGAAGAAGAGAGCTGGGGAAGCTTCAAGCGAGAAGGCACCATGGGTTCCAGATCCT	21432	0	A_84_P17111	AT1G02820	NM_100163	ref|Arabidopsis thaliana late embryogenesis abundant 3 family protein / LEA3 family protein (AT1G02820) mRNA, complete cds [NM_100163]	3.53292	9.11799	14.2934	2.23904e-06	0.000190245	5.7115	A_84_P17111	AT1G02820	Arabidopsis thaliana late embryogenesis abundant 3 family protein / LEA3 family protein (AT1G02820) mRNA, complete cds [NM_100163]	NM_100163	FALSE	AT1G02820	GAGATGAAGAAGAGAGCTGGGGAAGCTTCAAGCGAGAAGGCACCATGGGTTCCAGATCCT	tair|At1g02820.1	TC322161	At.42577	NM_100163	839304	NA	late embryogenesis abundant 3 family protein / LEA3 family protein	624079	chr1	624020	-		chr1:624079-624020	GO:0003674|GO:0006950|GO:0009790
A_84_P14954	NM_001124125	1.32111	11.9129	3.92224	0.00544433	0.0843156	-2.12434	235	60	1539	GGAGAAGGAAGAATTCATCAGTGACTTCTCGAAAGAGGATTACGAGGATATTATAGGCGG	19359	0	A_84_P14954	CPuORF32	NM_001124125	ref|Arabidopsis thaliana CPuORF32 (Conserved peptide upstream open reading frame 32) (CPuORF32) mRNA, complete cds [NM_001124125]	4.85083	12.5801	13.7296	2.93018e-06	0.000215038	5.43847	A_84_P14954	CPuORF32	Arabidopsis thaliana CPuORF32 (Conserved peptide upstream open reading frame 32) (CPuORF32) mRNA, complete cds [NM_001124125]	NM_001124125	FALSE	AT1G73602	GGAGAAGGAAGAATTCATCAGTGACTTCTCGAAAGAGGATTACGAGGATATTATAGGCGG	tair|At1g73600.1	NP305570	At.43548	NM_001124125	6241275	NA	CPuORF32 (Conserved peptide upstream open reading frame 32)	27676988	chr1	27676929	+		chr1:27676929-27676988
A_84_P13171	NM_126075	1.25541	9.80343	4.75886	0.00192032	0.0569488	-1.04475	300	56	1789	ATTTGTATTCAATTGTTGAATCTAAGCCTGGCTTCATCTCTTTGGCCTGGAACGATTTAC	24666	0	A_84_P13171	AT5G66770	NM_126075	ref|Arabidopsis thaliana scarecrow transcription factor family protein (AT5G66770) mRNA, complete cds [NM_126075]	2.17644	8.36039	11.7263	8.3517e-06	0.000354486	4.35603	A_84_P13171	AT5G66770	Arabidopsis thaliana scarecrow transcription factor family protein (AT5G66770) mRNA, complete cds [NM_126075]	NM_126075	FALSE	AT5G66770	ATTTGTATTCAATTGTTGAATCTAAGCCTGGCTTCATCTCTTTGGCCTGGAACGATTTAC	tair|At5g66770.1	TC351331	At.27307	NM_126075	836810	NA	scarecrow transcription factor family protein	26679674	chr5	26679615	+		chr5:26679615-26679674	GO:0003700|GO:0005575|GO:0045449
A_84_P21605	NM_124054	1.26929	5.67799	5.52134	0.000810903	0.0421611	-0.156078	185	31	1463	GAACGTGAAGATGGGGTTGAGAATCTACAAGCAGGAAGAGCTTAGGGATTTGTTGATGTC	15139	0	A_84_P21605	AT5G46830	NM_124054	ref|Arabidopsis thaliana basic helix-loop-helix (bHLH) family protein (AT5G46830) mRNA, complete cds [NM_124054]	2.74384	6.15072	10.7343	1.49335e-05	0.000487756	3.7442	A_84_P21605	AT5G46830	Arabidopsis thaliana basic helix-loop-helix (bHLH) family protein (AT5G46830) mRNA, complete cds [NM_124054]	NM_124054	FALSE	AT5G46830	GAACGTGAAGATGGGGTTGAGAATCTACAAGCAGGAAGAGCTTAGGGATTTGTTGATGTC	tair|At5g46830.1	TC357151	At.28311	NM_124054	834727	NA	basic helix-loop-helix (bHLH) family protein	19021468	chr5	19021409	+		chr5:19021409-19021468	GO:0005634|GO:0003700|GO:0003677|GO:0045449
A_84_P14281	NM_101424	1.04927	10.3614	3.63922	0.00793063	0.0993381	-2.51353	211	38	1082	TGACATGGAAAGAGTATCTTCGAACAAAAGCAACTCACTTCAACAAAGCTCTTTCAATGA	17318	0	A_84_P14281	GA3OX1	NM_101424	ref|Arabidopsis thaliana GA3OX1 (GIBBERELLIN 3-OXIDASE 1); gibberellin 3-beta-dioxygenase/ transcription factor binding (GA3OX1) mRNA, complete cds [NM_101424]	2.85657	8.68975	10.4699	1.75796e-05	0.000530763	3.57124	A_84_P14281	GA3OX1	Arabidopsis thaliana GA3OX1 (GIBBERELLIN 3-OXIDASE 1); gibberellin 3-beta-dioxygenase/ transcription factor binding (GA3OX1) mRNA, complete cds [NM_101424]	NM_101424	FALSE	AT1G15550	TGACATGGAAAGAGTATCTTCGAACAAAAGCAACTCACTTCAACAAAGCTCTTTCAATGA	tair|At1g15550.1	TC321681	At.10782	NM_101424	838125	NA	GA3OX1 (GIBBERELLIN 3-OXIDASE 1); gibberellin 3-beta-dioxygenase/ transcription factor binding	5344646	chr1	5344587	-		chr1:5344646-5344587	GO:0009639|GO:0008134|GO:0009739|GO:0009740|GO:0009686|GO:0016707|GO:0005737|GO:0010114
A_84_P93089	NM_179324	1.57783	11.3498	12.3153	4.3274e-06	0.00558132	4.82797	485	3	1079	CCTTTTTAGGCTTTGCATTCAATATACAAAGACCGTTCGAATAAGAACAGAAAATAGTGG	39984	0	A_84_P93089	AT1G13650	NM_179324	ref|Arabidopsis thaliana unknown protein (AT1G13650) mRNA, complete cds [NM_179324]	4.84019	9.62431	10.423	1.81026e-05	0.000539619	3.54011	A_84_P93089	AT1G13650	Arabidopsis thaliana unknown protein (AT1G13650) mRNA, complete cds [NM_179324]	NM_179324	FALSE	AT1G13650	CCTTTTTAGGCTTTGCATTCAATATACAAAGACCGTTCGAATAAGAACAGAAAATAGTGG	tair|At1g13650.1	NP13349701	At.23396	NM_179324	837926	NA	hypothetical protein	4680543	chr1	4680484	-		chr1:4680543-4680484	GO:0008150|GO:0003674|GO:0005575
A_84_P18219	NM_100355	1.15388	10.3811	7.88521	8.70211e-05	0.0153711	2.08542	335	67	924	GCCTTATAGGACAAGAAGACTTCCGATTTTCGAAGAGATCTTACCACTGAGAGATCAATT	27670	0	A_84_P18219	AT1G04770	NM_100355	ref|Arabidopsis thaliana male sterility MS5 family protein (AT1G04770) mRNA, complete cds [NM_100355]	1.60346	11.2263	9.79139	2.71857e-05	0.000662325	3.10675	A_84_P18219	AT1G04770	Arabidopsis thaliana male sterility MS5 family protein (AT1G04770) mRNA, complete cds [NM_100355]	NM_100355	FALSE	AT1G04770	GCCTTATAGGACAAGAAGACTTCCGATTTTCGAAGAGATCTTACCACTGAGAGATCAATT	tair|At1g04770.1	NP183529	At.42432	NM_100355	839418	NA	male sterility MS5 family protein	1336632	chr1	1336573	-		chr1:1336632-1336573	GO:0008150|GO:0005488
A_84_P784866	NM_101424	1.12972	10.9392	3.86805	0.00584554	0.0868858	-2.19797	277	12	1020	TATCAAGATATCACCTGTACCGAAGCTGGTTAGTCCCGTTGAATCGCCTCTATACCAATC	22755	0	A_84_P784866	GA3OX1	NM_101424	ref|Arabidopsis thaliana GA3OX1 (GIBBERELLIN 3-OXIDASE 1); gibberellin 3-beta-dioxygenase/ transcription factor binding (GA3OX1) mRNA, complete cds [NM_101424]	2.67481	9.24346	9.73434	2.82347e-05	0.00067509	3.06627	A_84_P784866	GA3OX1	Arabidopsis thaliana GA3OX1 (GIBBERELLIN 3-OXIDASE 1); gibberellin 3-beta-dioxygenase/ transcription factor binding (GA3OX1) mRNA, complete cds [NM_101424]	NM_101424	FALSE	AT1G15550	TATCAAGATATCACCTGTACCGAAGCTGGTTAGTCCCGTTGAATCGCCTCTATACCAATC	At#S18894065	TC321681	At.10782	NM_101424	838125	NA	GA3OX1 (GIBBERELLIN 3-OXIDASE 1); gibberellin 3-beta-dioxygenase/ transcription factor binding	5344708	chr1	5344649	-		chr1:5344708-5344649	GO:0009639|GO:0008134|GO:0009739|GO:0009740|GO:0009686|GO:0016707|GO:0005737|GO:0010114
A_84_P15691	NM_117217	1.51196	7.13369	4.417	0.002903	0.0657839	-1.47268	164	15	2037	TCTGCACTCTGTTGTATTACCTCAACTCTATTTTCAAAGTCAATGTATAGAAACACTGAG	13287	0	A_84_P15691	AT4G11460	NM_117217	ref|Arabidopsis thaliana protein kinase family protein (AT4G11460) mRNA, complete cds [NM_117217]	3.32721	5.91961	9.34797	3.66809e-05	0.000784154	2.78584	A_84_P15691	AT4G11460	Arabidopsis thaliana protein kinase family protein (AT4G11460) mRNA, complete cds [NM_117217]	NM_117217	FALSE	AT4G11460	TCTGCACTCTGTTGTATTACCTCAACTCTATTTTCAAAGTCAATGTATAGAAACACTGAG	tair|At4g11460.1	NP189876	At.54274	NM_117217	826751	NA	protein kinase family protein	6967082	chr4	6967023	+		chr4:6967023-6967082	GO:0016301|GO:0006468|GO:0012505
A_84_P22769	NM_101042	1.13076	12.4815	7.8341	9.07875e-05	0.0158437	2.04406	32	48	598	CGACGGAGCAGAAAATCTGGCGGCGGTGGCTCGGTGTTTGAAGGAGTTGGAAGAACTCTT	2330	0	A_84_P22769	AT1G11700	NM_101042	ref|Arabidopsis thaliana unknown protein (AT1G11700) mRNA, complete cds [NM_101042]	1.94582	11.467	9.05108	4.51428e-05	0.000876246	2.56273	A_84_P22769	AT1G11700	Arabidopsis thaliana unknown protein (AT1G11700) mRNA, complete cds [NM_101042]	NM_101042	FALSE	AT1G11700	CGACGGAGCAGAAAATCTGGCGGCGGTGGCTCGGTGTTTGAAGGAGTTGGAAGAACTCTT	tair|At1g11700.1	TC319296	At.24842	NM_101042	837714	NA	hypothetical protein	3946394	chr1	3946335	+		chr1:3946335-3946394	GO:0008150|GO:0003674|GO:0009507
A_84_P754822	NM_001123791	1.14431	8.78765	9.77994	2.08498e-05	0.00901031	3.44211	156	61	249	CTTACATTCGCATGGTTCAACATATGATAGAGAGATGCATTCTACTCCGTATGACGCGGG	12710	0	A_84_P754822	AT1G10657	NM_001123791	ref|Arabidopsis thaliana unknown protein (AT1G10657) mRNA, complete cds [NM_001123791]	1.81157	8.79452	8.93193	4.91461e-05	0.000915688	2.47124	A_84_P754822	AT1G10657	Arabidopsis thaliana unknown protein (AT1G10657) mRNA, complete cds [NM_001123791]	NM_001123791	FALSE	AT1G10657	CTTACATTCGCATGGTTCAACATATGATAGAGAGATGCATTCTACTCCGTATGACGCGGG	AT1G10657.3	NP13348935	At.46562	NM_001123791	5007676	NA	hypothetical protein	3530868	chr1	3530717	+		chr1:3530717-3530868	GO:0008150|GO:0003674|GO:0005575
A_84_P524320	NM_129609	1.5087	8.86032	14.9842	1.1085e-06	0.00476467	5.9116	137	14	864	TCTTAGCCATGGATCTAGTCGTAAAGATCTTAGATTGATGTAATGGTTTTTCCATGGTGT	11117	0	A_84_P524320	AT2G40475	NM_129609	ref|Arabidopsis thaliana unknown protein (AT2G40475) mRNA, complete cds [NM_129609]	2.11015	9.37606	8.41029	7.21386e-05	0.0011411	2.05692	A_84_P524320	AT2G40475	Arabidopsis thaliana unknown protein (AT2G40475) mRNA, complete cds [NM_129609]	NM_129609	FALSE	AT2G40475	TCTTAGCCATGGATCTAGTCGTAAAGATCTTAGATTGATGTAATGGTTTTTCCATGGTGT	tair|At2g40475.1	NP1660443	At.22331	NM_129609	818642	NA	hypothetical protein	16914342	chr2	16914283	-		chr2:16914342-16914283	GO:0008150|GO:0003674|GO:0005575
A_84_P765568	NR_022956	1.53413	8.87503	14.3911	1.4694e-06	0.00476467	5.69737	397	70	40	CCTGTCAGCTAAGATCCGGACTACAACAAAGCACGTCTACTCTACTATATTCTTTTGCGA	32817	0	A_84_P765568	MIR850A	NR_022956	ref|Arabidopsis thaliana (MIR850A) otherRNA [NR_022956]	3.20298	8.33431	7.56144	0.000140907	0.00168957	1.33064	A_84_P765568	MIR850A	Arabidopsis thaliana (MIR850A) otherRNA [NR_022956]	NR_022956	FALSE	AT4G13493	CCTGTCAGCTAAGATCCGGACTACAACAAAGCACGTCTACTCTACTATATTCTTTTGCGA	AT4G13493.1			NR_022956	6240929	NA	misc_RNA	7845802	chr4	7845743	+		chr4:7845743-7845802	GO:0008150|GO:0003674|GO:0005575
A_84_P14878	NM_120577	1.08616	9.62176	3.57666	0.008632	0.103055	-2.60107	355	12	940	TGCTCCAAGATTCACGCGATCATGAACAACCGTGGTAAGAAGAATATGATCGAGGAGTTT	29227	0	A_84_P14878	NAS1	NM_120577	ref|Arabidopsis thaliana NAS1 (NICOTIANAMINE SYNTHASE 1); nicotianamine synthase (NAS1) mRNA, complete cds [NM_120577]	3.35586	9.52294	7.55189	0.000142022	0.00169648	1.32206	A_84_P14878	NAS1	Arabidopsis thaliana NAS1 (NICOTIANAMINE SYNTHASE 1); nicotianamine synthase (NAS1) mRNA, complete cds [NM_120577]	NM_120577	FALSE	AT5G04950	TGCTCCAAGATTCACGCGATCATGAACAACCGTGGTAAGAAGAATATGATCGAGGAGTTT	tair|At5g04950.1	TC353732	At.21765	NM_120577	830377	NA	NAS1 (NICOTIANAMINE SYNTHASE 1); nicotianamine synthase	1457951	chr5	1457892	-		chr5:1457951-1457892	GO:0030418|GO:0030410
A_84_P10665	NM_179831	1.37469	9.18996	5.31021	0.0010214	0.0451556	-0.393215	324	32	713	GTTGTGAAGCAAGAAAGTGGTACACTTGTGGTTTTTGAAGATTTAGGTGCTGAGTATTTA	26614	0	A_84_P10665	ATERF15	NM_179831	ref|Arabidopsis thaliana ATERF15 (Ethylene-responsive element binding factor 15); DNA binding / transcription activator/ transcription factor (ATERF15) mRNA, complete cds [NM_179831]	2.71996	9.68047	7.48822	0.00014971	0.00175341	1.26472	A_84_P10665	ATERF15	Arabidopsis thaliana ATERF15 (Ethylene-responsive element binding factor 15); DNA binding / transcription activator/ transcription factor (ATERF15) mRNA, complete cds [NM_179831]	NM_179831	FALSE	AT2G31230	GTTGTGAAGCAAGAAAGTGGTACACTTGTGGTTTTTGAAGATTTAGGTGCTGAGTATTTA	tair|At2g31230.1		At.28356	NM_179831	817680	NA	ATERF15 (Ethylene-responsive element binding factor 15); DNA binding / transcription activator/ transcription factor	13313839	chr2	13313780	-		chr2:13313839-13313780	GO:0016563|GO:0003700|GO:0003677|GO:0010200|GO:0009507|GO:0009873|GO:0006355
A_84_P106882	NM_106467	1.4403	9.50005	12.0272	5.09388e-06	0.00578541	4.69045	290	16	802	CGGCAGATAATAAGCCAAGAGACTAGATATGGACAAAGTTATGTATATACTAAAAGTACC	23757	0	A_84_P106882	AT1G78170	NM_106467	ref|Arabidopsis thaliana unknown protein (AT1G78170) mRNA, complete cds [NM_106467]	1.62286	8.97099	7.34365	0.000168978	0.00188056	1.13295	A_84_P106882	AT1G78170	Arabidopsis thaliana unknown protein (AT1G78170) mRNA, complete cds [NM_106467]	NM_106467	FALSE	AT1G78170	CGGCAGATAATAAGCCAAGAGACTAGATATGGACAAAGTTATGTATATACTAAAAGTACC	tair|At1g78170.1	TC320095	At.34328	NM_106467	844153	NA	hypothetical protein	29419929	chr1	29419870	+		chr1:29419870-29419929	GO:0008150|GO:0003674|GO:0005575
A_84_P762584	A_84_P762584	2.60655	1.98468	2.45125	0.0431617	0.214426	-4.23963	349	41	0	AGTAACTCATGTGTTTTTTCACGACCCCGTCGGGTTCATGATAGAGATTTGTAGCTCAAG	28786	0	A_84_P762584	A_84_P762584	A_84_P762584	Unknown	1.45712	3.30778	7.29633	0.000175881	0.00192988	1.08935	A_84_P762584				FALSE		AGTAACTCATGTGTTTTTTCACGACCCCGTCGGGTTCATGATAGAGATTTGTAGCTCAAG	AT3G42646.1				NA	NA		14745744	chr3	14745685	-		chr3:014745744-014745685
A_84_P174151	NM_129593	1.94611	9.99078	4.59432	0.00233792	0.0609236	-1.24842	241	68	984	TCAACGATACTTTGGTTTTACCCTTAAAACCATTTCTTCTTGTACAGCTCTCGTAGCTTT	19867	0	A_84_P174151	AT2G40330	NM_129593	ref|Arabidopsis thaliana Bet v I allergen family protein (AT2G40330) mRNA, complete cds [NM_129593]	2.40987	7.73002	7.28654	0.000177349	0.00193775	1.08029	A_84_P174151	AT2G40330	Arabidopsis thaliana Bet v I allergen family protein (AT2G40330) mRNA, complete cds [NM_129593]	NM_129593	FALSE	AT2G40330	TCAACGATACTTTGGTTTTACCCTTAAAACCATTTCTTCTTGTACAGCTCTCGTAGCTTT	tair|At2g40330.1		At.43706	NM_129593	818626	NA	Bet v I allergen family protein	16852028	chr2	16851969	-		chr2:16852028-16851969	GO:0008150|GO:0003674
A_84_P22852	NM_100034	1.04828	9.98856	7.45441	0.000125278	0.0181209	1.7279	353	57	789	AATTTATCTGTAAACCTGACGAGTCCCGAGTTTGATGAACAACGGAAGTTGATATCATCT	29149	0	A_84_P22852	AT1G01520	NM_100034	ref|Arabidopsis thaliana myb family transcription factor (AT1G01520) mRNA, complete cds [NM_100034]	2.06687	6.09013	7.11642	0.000205195	0.00211017	0.921396	A_84_P22852	AT1G01520	Arabidopsis thaliana myb family transcription factor (AT1G01520) mRNA, complete cds [NM_100034]	NM_100034	FALSE	AT1G01520	AATTTATCTGTAAACCTGACGAGTCCCGAGTTTGATGAACAACGGAAGTTGATATCATCT	tair|At1g01520.1	NP222404	At.49839	NM_100034	839337	NA	myb family transcription factor	192124	chr1	191985	+		chr1:191985-192124	GO:0009651|GO:0003700|GO:0003677|GO:0006355
A_84_P798631	EG503573	1.06576	3.53736	3.10272	0.0166969	0.138256	-3.27954	31	72	443	GTTTGTTTCCGCTGTTTCTACTCTCATCGGAGATGATCTATTCACCGCATATCTCTTCGC	2377	0	A_84_P798631	EG503573	EG503573	gb|AYBHD94TF pooled cDNA populations Arabidopsis thaliana cDNA, mRNA sequence [EG503573]	1.67688	4.85476	7.11115	0.000206132	0.00211556	0.916431	A_84_P798631		AYBHD94TF pooled cDNA populations Arabidopsis thaliana cDNA, mRNA sequence [EG503573]	EG503573	FALSE		GTTTGTTTCCGCTGTTTCTACTCTCATCGGAGATGATCTATTCACCGCATATCTCTTCGC	At#S35295095		At.69409		NA	NA		2080286	chr4	2080227	-		chr4:2080286-2080227
A_84_P767638	NM_124671	1.19872	6.33486	8.40108	5.74342e-05	0.0134534	2.48787	364	15	1049	GATGAATCCGCCACTTTCGGACTGGATGAGTCCTCCCTCTTTAGTTCTAGTCATACATAC	29898	0	A_84_P767638	AT5G52930	NM_124671	ref|Arabidopsis thaliana unknown protein (AT5G52930) mRNA, complete cds [NM_124671]	1.72465	6.99189	7.09246	0.000209499	0.00214008	0.898772	A_84_P767638	AT5G52930	Arabidopsis thaliana unknown protein (AT5G52930) mRNA, complete cds [NM_124671]	NM_124671	FALSE	AT5G52930	GATGAATCCGCCACTTTCGGACTGGATGAGTCCTCCCTCTTTAGTTCTAGTCATACATAC	AT5G52930.1	TC350448	At.55515	NM_124671	835370	NA	hypothetical protein	21488633	chr5	21488574	+		chr5:21488574-21488633	GO:0008150|GO:0003674|GO:0005575
A_84_P510106	NM_129144	1.0438	8.15598	4.6742	0.00212386	0.0587225	-1.149	155	40	177	TCAGGGAACAACGAAGAGTATCGCCGGAGTTTTCGCAAATCATCAAAGTTGGAGGATGAA	12668	0	A_84_P510106	AT2G35850	NM_129144	ref|Arabidopsis thaliana unknown protein (AT2G35850) mRNA, complete cds [NM_129144]	2.44908	7.1371	7.06877	0.000213856	0.00216541	0.87633	A_84_P510106	AT2G35850	Arabidopsis thaliana unknown protein (AT2G35850) mRNA, complete cds [NM_129144]	NM_129144	FALSE	AT2G35850	TCAGGGAACAACGAAGAGTATCGCCGGAGTTTTCGCAAATCATCAAAGTTGGAGGATGAA	tair|At2g35850.1	TC326416	At.14226	NM_129144	818158	NA	hypothetical protein	15064068	chr2	15064009	+		chr2:15064009-15064068	GO:0008150|GO:0003674|GO:0012505
A_84_P16678	NM_118674	1.03182	7.79348	3.8071	0.00633553	0.0902782	-2.2813	359	15	1118	AACATTATAGAGCAGACATGAACACTCTCCAAGCCTTTTCAGATTGGCTCACCAAACCCA	29563	0	A_84_P16678	GA20OX1	NM_118674	ref|Arabidopsis thaliana GA20OX1; gibberellin 20-oxidase (GA20OX1) mRNA, complete cds [NM_118674]	1.87393	7.81398	7.02555	0.00022207	0.00221882	0.835241	A_84_P16678	GA20OX1	Arabidopsis thaliana GA20OX1; gibberellin 20-oxidase (GA20OX1) mRNA, complete cds [NM_118674]	NM_118674	FALSE	AT4G25420	AACATTATAGAGCAGACATGAACACTCTCCAAGCCTTTTCAGATTGGCTCACCAAACCCA	tair|At4g25420.1	TC345920	At.32258	NM_118674	828645	NA	GA20OX1; gibberellin 20-oxidase	12991056	chr4	12990997	-		chr4:12991056-12990997	GO:0045544|GO:0048575|GO:0009908|GO:0009739|GO:0009740|GO:0009686|GO:0009826|GO:0005737
A_84_P14899	NM_121131	1.10814	10.7295	8.68261	4.61905e-05	0.0124128	2.69646	209	21	1480	GCGTTAAACGACATCGTCTGGTCATGGCACGGTGATAATAATAACACTTCTTCCGAGGAT	17117	0	A_84_P14899	CIPK5	NM_121131	ref|Arabidopsis thaliana CIPK5 (CBL-INTERACTING PROTEIN KINASE 5); ATP binding / kinase/ protein kinase/ protein serine/threonine kinase (CIPK5) mRNA, complete cds [NM_121131]	2.71266	9.68436	6.74545	0.000284787	0.00260726	0.56387	A_84_P14899	CIPK5	Arabidopsis thaliana CIPK5 (CBL-INTERACTING PROTEIN KINASE 5); ATP binding / kinase/ protein kinase/ protein serine/threonine kinase (CIPK5) mRNA, complete cds [NM_121131]	NM_121131	FALSE	AT5G10930	GCGTTAAACGACATCGTCTGGTCATGGCACGGTGATAATAATAACACTTCTTCCGAGGAT	tair|At5g10930.1	TC353493	At.6016	NM_121131	830960	NA	CIPK5 (CBL-INTERACTING PROTEIN KINASE 5); ATP binding / kinase/ protein kinase/ protein serine/threonine kinase	3445635	chr5	3445576	-		chr5:3445635-3445576	GO:0004672|GO:0004674|GO:0005524|GO:0016301|GO:0006468|GO:0007165|GO:0005575
A_84_P20876	NM_105152	1.04616	10.1809	12.4557	4.00199e-06	0.0054781	4.89334	500	48	1475	ATGACACGTCATGGAGGATTTGCTTACGCATACAATGACGAAGACGACGTGTCGACTAAA	41235	0	A_84_P20876	ATAMT1;2	NM_105152	ref|Arabidopsis thaliana ATAMT1;2 (AMMONIUM TRANSPORTER 1;2); ammonium transmembrane transporter (ATAMT1;2) mRNA, complete cds [NM_105152]	2.38307	7.85241	6.57686	0.000332062	0.00287514	0.396198	A_84_P20876	ATAMT1;2	Arabidopsis thaliana ATAMT1;2 (AMMONIUM TRANSPORTER 1;2); ammonium transmembrane transporter (ATAMT1;2) mRNA, complete cds [NM_105152]	NM_105152	FALSE	AT1G64780	ATGACACGTCATGGAGGATTTGCTTACGCATACAATGACGAAGACGACGTGTCGACTAAA	tair|At1g64780.1	NP034741	At.14824	NM_105152	842786	NA	ATAMT1;2 (AMMONIUM TRANSPORTER 1;2); ammonium transmembrane transporter	24064818	chr1	24064759	-		chr1:24064818-24064759	GO:0015843|GO:0016020|GO:0005886|GO:0015696|GO:0009624|GO:0006810|GO:0008519
A_84_P22100	NM_111439	1.56117	6.06263	4.59634	0.00233221	0.0609236	-1.24589	416	33	2558	TTGGTTCTTCAAGGTGTTGTACATCAACAACAGTCGTAGACGCAGACGAACTCGTTCTGA	34238	0	A_84_P22100	AtRLP33	NM_111439	ref|Arabidopsis thaliana AtRLP33 (Receptor Like Protein 33); kinase/ protein binding (AtRLP33) mRNA, complete cds [NM_111439]	1.83922	6.16285	6.57319	0.000333184	0.00287889	0.392514	A_84_P22100	AtRLP33	Arabidopsis thaliana AtRLP33 (Receptor Like Protein 33); kinase/ protein binding (AtRLP33) mRNA, complete cds [NM_111439]	NM_111439	FALSE	AT3G05660	TTGGTTCTTCAAGGTGTTGTACATCAACAACAGTCGTAGACGCAGACGAACTCGTTCTGA	tair|At3g05660.1	NP502526	At.49590	NM_111439	819733	NA	AtRLP33 (Receptor Like Protein 33); kinase/ protein binding	1649449	chr3	1649390	-		chr3:1649449-1649390	GO:0006952|GO:0005515|GO:0016301|GO:0009507|GO:0007165
A_84_P852482	NM_111439	1.37177	6.29632	3.76379	0.0067107	0.0920972	-2.34083	342	4	2715	TAAAATGGGCTTGCTTACATAATTTAGGCCCATTAATGAAAGACGTCGGCGAAGAAAGCA	28049	0	A_84_P852482	AtRLP33	NM_111439	ref|Arabidopsis thaliana AtRLP33 (Receptor Like Protein 33); kinase/ protein binding (AtRLP33) mRNA, complete cds [NM_111439]	1.64892	6.54314	6.213	0.000467401	0.00359186	0.0227185	A_84_P852482	AtRLP33	Arabidopsis thaliana AtRLP33 (Receptor Like Protein 33); kinase/ protein binding (AtRLP33) mRNA, complete cds [NM_111439]	NM_111439	FALSE	AT3G05660	TAAAATGGGCTTGCTTACATAATTTAGGCCCATTAATGAAAGACGTCGGCGAAGAAAGCA	TC307573	TC339493	At.49590	NM_111439	819733	NA	AtRLP33 (Receptor Like Protein 33); kinase/ protein binding	1649176	chr3	1649117	-		chr3:1649176-1649117	GO:0006952|GO:0005515|GO:0016301|GO:0009507|GO:0007165
A_84_P21421	NM_118964	1.10394	13.1443	7.97588	8.07638e-05	0.0150861	2.15812	39	85	303	TCTTCTTCCACTCCCGATGAGTCTCTCCGACAAGTCATGTACCTCAACTGCTGGGCTCAA	3067	0	A_84_P21421	AT4G28240	NM_118964	ref|Arabidopsis thaliana wound-responsive protein-related (AT4G28240) mRNA, complete cds [NM_118964]	1.74625	12.5415	6.09477	0.000523986	0.0038822	-0.102176	A_84_P21421	AT4G28240	Arabidopsis thaliana wound-responsive protein-related (AT4G28240) mRNA, complete cds [NM_118964]	NM_118964	FALSE	AT4G28240	TCTTCTTCCACTCCCGATGAGTCTCTCCGACAAGTCATGTACCTCAACTGCTGGGCTCAA	tair|At4g28240.1	TC341640	At.4519	NM_118964	828939	NA	wound-responsive protein-related	13998050	chr4	13997991	-		chr4:13998050-13997991	GO:0008150|GO:0003674
A_84_P757095	NM_001036271	1.06317	8.79488	6.79339	0.000226683	0.0238714	1.13802	336	19	635	TAGATGGAAACTTAAACGAACGATTGAGATTATCAGGGCCGTTGAAAGGAAGACCACCAA	27581	0	A_84_P757095	AT2G12462	NM_001036271	ref|Arabidopsis thaliana unknown protein (AT2G12462) mRNA, complete cds [NM_001036271]	1.65112	8.0858	6.05745	0.000543412	0.00396718	-0.141963	A_84_P757095	AT2G12462	Arabidopsis thaliana unknown protein (AT2G12462) mRNA, complete cds [NM_001036271]	NM_001036271	FALSE	AT2G12462	TAGATGGAAACTTAAACGAACGATTGAGATTATCAGGGCCGTTGAAAGGAAGACCACCAA	AT2G12462.1	TC327040	At.47797	NM_001036271	3768692	NA	hypothetical protein	5057807	chr2	5057748	-		chr2:5057807-5057748	GO:0008150|GO:0003674|GO:0005575
A_84_P13826	NM_118296	1.1535	9.86881	2.86921	0.0233557	0.161742	-3.62172	76	78	1496	CCCGAGACTGTCAGCTTCTTGGTACAAAAACTTCATCTTCCAGCACAGAGCTCTATCAAA	6069	0	A_84_P13826	BGLU47	NM_118296	ref|Arabidopsis thaliana BGLU47 (Beta-glucosidase 47); catalytic/ cation binding / hydrolase, hydrolyzing O-glycosyl compounds (BGLU47) mRNA, complete cds [NM_118296]	2.58269	6.78958	6.04314	0.000551076	0.00400244	-0.157271	A_84_P13826	BGLU47	Arabidopsis thaliana BGLU47 (Beta-glucosidase 47); catalytic/ cation binding / hydrolase, hydrolyzing O-glycosyl compounds (BGLU47) mRNA, complete cds [NM_118296]	NM_118296	FALSE	AT4G21760	CCCGAGACTGTCAGCTTCTTGGTACAAAAACTTCATCTTCCAGCACAGAGCTCTATCAAA	tair|At4g21760.1	NP2701217	At.32601	NM_118296	828264	NA	BGLU47 (Beta-glucosidase 47); catalytic/ cation binding / hydrolase, hydrolyzing O-glycosyl compounds	11563831	chr4	11563772	+		chr4:11563772-11563831	GO:0004553|GO:0043169|GO:0005975|GO:0012505|GO:0003824
A_84_P787715	NM_106467	1.44669	10.2252	9.50167	2.53166e-05	0.00939781	3.26259	281	57	690	GCAAGTTCATGCACCCACACGATCACAGCTCTACAAAACTGTTTAAACCATCAAATTTGC	23172	0	A_84_P787715	AT1G78170	NM_106467	ref|Arabidopsis thaliana unknown protein (AT1G78170) mRNA, complete cds [NM_106467]	1.18953	9.9084	5.92888	0.000616795	0.00428848	-0.280418	A_84_P787715	AT1G78170	Arabidopsis thaliana unknown protein (AT1G78170) mRNA, complete cds [NM_106467]	NM_106467	FALSE	AT1G78170	GCAAGTTCATGCACCCACACGATCACAGCTCTACAAAACTGTTTAAACCATCAAATTTGC	At#S14274000	NP305293	At.34328	NM_106467	844153	NA	hypothetical protein	29419817	chr1	29419758	+		chr1:29419758-29419817	GO:0008150|GO:0003674|GO:0005575
A_84_P22612	NM_125668	1.30663	8.91455	4.33214	0.00322521	0.0687798	-1.58175	234	26	1691	GTGTGTGCTTAGTGGGATTAATTTCTTGCATTATCTCTTTTGGGCTAGTCGTTATGTGTA	19127	0	A_84_P22612	AT5G62730	NM_125668	ref|Arabidopsis thaliana proton-dependent oligopeptide transport (POT) family protein (AT5G62730) mRNA, complete cds [NM_125668]	1.44792	7.3243	5.90027	0.000634599	0.00437116	-0.311525	A_84_P22612	AT5G62730	Arabidopsis thaliana proton-dependent oligopeptide transport (POT) family protein (AT5G62730) mRNA, complete cds [NM_125668]	NM_125668	FALSE	AT5G62730	GTGTGTGCTTAGTGGGATTAATTTCTTGCATTATCTCTTTTGGGCTAGTCGTTATGTGTA	tair|At5g62730.1	NP2704661	At.29036	NM_125668	836394	NA	proton-dependent oligopeptide transport (POT) family protein	25217240	chr5	25217181	+		chr5:25217181-25217240	GO:0005215|GO:0016020|GO:0006857
A_84_P20170	NM_126250	1.14892	9.45202	13.2076	2.6681e-06	0.00476467	5.22639	89	82	982	GATGGTCTTGGTCACGTTTTGCATCGATGGAGCACTCTTAAGAATGGGGTTTATTCCGAT	7240	0	A_84_P20170	PAP8	NM_126250	ref|Arabidopsis thaliana PAP8 (PURPLE ACID PHOSPHATASE 8); acid phosphatase/ protein serine/threonine phosphatase (PAP8) mRNA, complete cds [NM_126250]	1.67797	8.38962	5.82484	0.00068436	0.00459207	-0.394042	A_84_P20170	PAP8	Arabidopsis thaliana PAP8 (PURPLE ACID PHOSPHATASE 8); acid phosphatase/ protein serine/threonine phosphatase (PAP8) mRNA, complete cds [NM_126250]	NM_126250	FALSE	AT2G01890	GATGGTCTTGGTCACGTTTTGCATCGATGGAGCACTCTTAAGAATGGGGTTTATTCCGAT	tair|At2g01890.1	NP453373	At.16914	NM_126250	814720	NA	PAP8 (PURPLE ACID PHOSPHATASE 8); acid phosphatase/ protein serine/threonine phosphatase	397049	chr2	396990	-		chr2:397049-396990	GO:0016311|GO:0004722|GO:0012505|GO:0003993
A_84_P15038	NM_125528	1.44387	6.82791	11.3735	7.47586e-06	0.00646023	4.36093	348	26	2453	TAAGACTACAATGAATATTGAAATGGACCTTATTCCCGGCGAGGAAATGCAATCTCCGTC	28591	0	A_84_P15038	AT5G61350	NM_125528	ref|Arabidopsis thaliana protein kinase family protein (AT5G61350) mRNA, complete cds [NM_125528]	1.97615	5.95991	5.76304	0.000728395	0.00478493	-0.462204	A_84_P15038	AT5G61350	Arabidopsis thaliana protein kinase family protein (AT5G61350) mRNA, complete cds [NM_125528]	NM_125528	FALSE	AT5G61350	TAAGACTACAATGAATATTGAAATGGACCTTATTCCCGGCGAGGAAATGCAATCTCCGTC	tair|At5g61350.1	TC357064	At.55660	NM_125528	836256	NA	protein kinase family protein	24687711	chr5	24687652	+		chr5:24687652-24687711	GO:0016301|GO:0006468|GO:0012505
A_84_P17609	NM_118308	1.53195	13.9559	4.98419	0.00147601	0.0518475	-0.772759	161	37	382	ATGACAAGGAGGCTCATTGATCCTTCTGATGTTCCTGAAAGTCTTCAACTTCTTGCTAGA	13161	0	A_84_P17609	AT4G21870	NM_118308	ref|Arabidopsis thaliana 26.5 kDa class P-related heat shock protein (HSP26.5-P) (AT4G21870) mRNA, complete cds [NM_118308]	2.17241	11.0507	5.71561	0.000764347	0.00493524	-0.514863	A_84_P17609	AT4G21870	Arabidopsis thaliana 26.5 kDa class P-related heat shock protein (HSP26.5-P) (AT4G21870) mRNA, complete cds [NM_118308]	NM_118308	FALSE	AT4G21870	ATGACAAGGAGGCTCATTGATCCTTCTGATGTTCCTGAAAGTCTTCAACTTCTTGCTAGA	tair|At4g21870.1	TC343120	At.32592	NM_118308	828276	NA	26.5 kDa class P-related heat shock protein (HSP26.5-P)	11603836	chr4	11603777	-		chr4:11603836-11603777	GO:0009408|GO:0005575
A_84_P843444	NM_001124976	1.24186	3.78067	2.43559	0.0441772	0.2165	-4.26276	249	78	1054	TTCTACGATTCACTATTGACGTTTATAGATAAGGCAGTGGACGAAGGCTTCGTCTCCTCC	20553	0	A_84_P843444	AT2G35990	NM_001124976	ref|Arabidopsis thaliana unknown protein (AT2G35990) mRNA, complete cds [NM_001124976]	1.20686	3.6983	5.69452	0.000780971	0.00501302	-0.538381	A_84_P843444	AT2G35990	Arabidopsis thaliana unknown protein (AT2G35990) mRNA, complete cds [NM_001124976]	NM_001124976	FALSE	AT2G35990	TTCTACGATTCACTATTGACGTTTATAGATAAGGCAGTGGACGAAGGCTTCGTCTCCTCC	NP453517	NP453517	At.50820	NM_001124976	818172	NA	hypothetical protein	15123472	chr2	15123413	+		chr2:15123413-15123472	GO:0008150|GO:0003674|GO:0005575
A_84_P11918	NM_117415	1.0401	7.0955	7.45376	0.000125349	0.0181209	1.72735	327	67	1372	AAGGAGGAAGAGTCAATGAATGGGTTGTCACAGAGAAATTAGGAGATACTCTTAACACTA	27014	0	A_84_P11918	ATCSLA15	NM_117415	ref|Arabidopsis thaliana ATCSLA15; cellulose synthase/ transferase, transferring glycosyl groups (ATCSLA15) mRNA, complete cds [NM_117415]	1.99224	7.10485	5.63754	0.000827936	0.00521214	-0.602207	A_84_P11918	ATCSLA15	Arabidopsis thaliana ATCSLA15; cellulose synthase/ transferase, transferring glycosyl groups (ATCSLA15) mRNA, complete cds [NM_117415]	NM_117415	FALSE	AT4G13410	AAGGAGGAAGAGTCAATGAATGGGTTGTCACAGAGAAATTAGGAGATACTCTTAACACTA	tair|At4g13410.1	NP1661649	At.54304	NM_117415	826972	NA	ATCSLA15; cellulose synthase/ transferase, transferring glycosyl groups	7792858	chr4	7792799	-		chr4:7792858-7792799	GO:0016757|GO:0008150|GO:0012505|GO:0016759
A_84_P604229	NM_201802	1.46197	2.13507	2.88804	0.0227271	0.159768	-3.594	23	38	186	GGTGTTTGCATTCTATTCCGAGGACTTCCTCCAAGAACTTCTACATTACGTTGTTGTTGT	1666	0	A_84_P604229	AT2G25305	NM_201802	ref|Arabidopsis thaliana unknown protein (AT2G25305) mRNA, complete cds [NM_201802]	1.71544	3.55705	5.61759	0.000845126	0.00527863	-0.624666	A_84_P604229	AT2G25305	Arabidopsis thaliana unknown protein (AT2G25305) mRNA, complete cds [NM_201802]	NM_201802	FALSE	AT2G25305	GGTGTTTGCATTCTATTCCGAGGACTTCCTCCAAGAACTTCTACATTACGTTGTTGTTGT	tair|At2g25305.1	NP1660017	At.51331	NM_201802	2745560	NA	hypothetical protein	10781765	chr2	10781706	-		chr2:10781765-10781706	GO:0008150|GO:0003674|GO:0012505
A_84_P836671	TA52555_3702	1.44212	10.0238	11.1088	8.78244e-06	0.00647995	4.22017	483	18	435	CCTGAAGAAAACATGGTCCATCATAACCCACATCTGGAGATAACAGAGGAATCAGAGCAG	39850	0	A_84_P836671	TA52555_3702	TA52555_3702	Unknown	3.01108	8.1384	5.6084	0.000853172	0.00531072	-0.635022	A_84_P836671				FALSE		CCTGAAGAAAACATGGTCCATCATAACCCACATCTGGAGATAACAGAGGAATCAGAGCAG	TA52555_3702				NA	NA		4681249	chr1	4681189	-		chr1:4681249-4681189
A_84_P130356	NM_122086	1.71445	7.61747	7.31446	0.000141534	0.0190757	1.60732	491	11	591	ACGGCGGCATGTGTCTAAATTAGAGAAGTTTCATATTTCGGAAAGTTTTTAAATCTTGAG	40499	0	A_84_P130356	AT5G20790	NM_122086	ref|Arabidopsis thaliana unknown protein (AT5G20790) mRNA, complete cds [NM_122086]	2.44245	7.32354	5.40931	0.00105046	0.00613104	-0.862327	A_84_P130356	AT5G20790	Arabidopsis thaliana unknown protein (AT5G20790) mRNA, complete cds [NM_122086]	NM_122086	FALSE	AT5G20790	ACGGCGGCATGTGTCTAAATTAGAGAAGTTTCATATTTCGGAAAGTTTTTAAATCTTGAG	tair|At5g20790.1		At.31146	NM_122086	832202	NA	hypothetical protein	7040065	chr5	7040006	-		chr5:7040065-7040006	GO:0008150|GO:0003674|GO:0012505
A_84_P823859	NM_126250	1.1477	8.10384	12.6942	3.51055e-06	0.0053025	5.00207	80	38	865	AAGGCGTGGAAAGGAGATGTGAATGATTGGAACCCACAAGAGATGAGGTTTTACTATGAT	6322	0	A_84_P823859	PAP8	NM_126250	ref|Arabidopsis thaliana PAP8 (PURPLE ACID PHOSPHATASE 8); acid phosphatase/ protein serine/threonine phosphatase (PAP8) mRNA, complete cds [NM_126250]	1.6135	7.57518	5.39201	0.00106988	0.00620139	-0.882336	A_84_P823859	PAP8	Arabidopsis thaliana PAP8 (PURPLE ACID PHOSPHATASE 8); acid phosphatase/ protein serine/threonine phosphatase (PAP8) mRNA, complete cds [NM_126250]	NM_126250	FALSE	AT2G01890	AAGGCGTGGAAAGGAGATGTGAATGATTGGAACCCACAAGAGATGAGGTTTTACTATGAT	TA39218_3702	NP453373	At.16914	NM_126250	814720	NA	PAP8 (PURPLE ACID PHOSPHATASE 8); acid phosphatase/ protein serine/threonine phosphatase	397166	chr2	397107	-		chr2:397166-397107	GO:0016311|GO:0004722|GO:0012505|GO:0003993
A_84_P563624	NM_120094	3.39184	6.12671	22.3869	6.5463e-08	0.000955825	7.73604	235	75	281	TTCTCTCGGATTTACGCCTGAGGAAGCTAATGTCCTTCGTGGCTTTTGTCAGAATCCAAA	19389	0	A_84_P563624	AT4G39340	NM_120094	ref|Arabidopsis thaliana unknown protein (AT4G39340) mRNA, complete cds [NM_120094]	1.20568	5.53336	5.29219	0.00119006	0.00663884	-0.998618	A_84_P563624	AT4G39340	Arabidopsis thaliana unknown protein (AT4G39340) mRNA, complete cds [NM_120094]	NM_120094	FALSE	AT4G39340	TTCTCTCGGATTTACGCCTGAGGAAGCTAATGTCCTTCGTGGCTTTTGTCAGAATCCAAA	tair|At4g39340.1		At.65473	NM_120094	830089	NA	hypothetical protein	18293225	chr4	18293166	-		chr4:18293225-18293166	GO:0008150|GO:0003674|GO:0012505
A_84_P601919	NM_119620	1.21517	6.09957	10.2626	1.50577e-05	0.00770025	3.73926	45	60	618	GTTAACCCATGGATTCAGAGATGGTGTAAGAGAAAAGCTGCAGACGTTCATGAACCAAGA	3522	0	A_84_P601919	AT4G34550	NM_119620	ref|Arabidopsis thaliana unknown protein (AT4G34550) mRNA, complete cds [NM_119620]	2.24813	5.30741	4.86422	0.00190733	0.00920928	-1.51331	A_84_P601919	AT4G34550	Arabidopsis thaliana unknown protein (AT4G34550) mRNA, complete cds [NM_119620]	NM_119620	FALSE	AT4G34550	GTTAACCCATGGATTCAGAGATGGTGTAAGAGAAAAGCTGCAGACGTTCATGAACCAAGA	tair|At4g34550.1	TC347223	At.31494	NM_119620	829606	NA	hypothetical protein	16503883	chr4	16503824	+		chr4:16503824-16503883	GO:0008150|GO:0003674|GO:0005575
A_84_P756272	DQ459184	1.8498	10.194	13.5305	2.2565e-06	0.00476467	5.36103	265	23	96	GGGATATTCAACGGAGAATGTGAGACGGATTTTGCATCATGCGGTTACAATTGTTGGTTA	21776	0	A_84_P756272	DQ459184	DQ459184	tc|Rep: Cysteine protease-related - Arabidopsis thaliana (Mouse-ear cress), complete [TC332270]	2.99271	5.91956	4.79376	0.00206637	0.00974291	-1.60059	A_84_P756272		Rep: Cysteine protease-related - Arabidopsis thaliana (Mouse-ear cress), complete [TC332270]		FALSE		GGGATATTCAACGGAGAATGTGAGACGGATTTTGCATCATGCGGTTACAATTGTTGGTTA	AT2G27395.1	TC332270	At.68734		NA	NA		11728306	chr2	11728247	-		chr2:11728306-11728247
A_84_P24070	NM_113631	1.24897	10.6048	9.11699	3.33845e-05	0.010674	3.00396	528	17	2387	TCTTAACCAGACAGGACCTAAGGGCATACAACATTCTACAAGCCTTTCCTCTCTTGGAAA	43286	0	A_84_P24070	CLC-B	NM_113631	ref|Arabidopsis thaliana CLC-B (CHLORIDE CHANNEL B); anion channel/ voltage-gated chloride channel (CLC-B) mRNA, complete cds [NM_113631]	1.57855	8.53579	4.7628	0.00214087	0.00997153	-1.63917	A_84_P24070	CLC-B	Arabidopsis thaliana CLC-B (CHLORIDE CHANNEL B); anion channel/ voltage-gated chloride channel (CLC-B) mRNA, complete cds [NM_113631]	NM_113631	FALSE	AT3G27170	TCTTAACCAGACAGGACCTAAGGGCATACAACATTCTACAAGCCTTTCCTCTCTTGGAAA	tair|At3g27170.1	TC337375	At.15	NM_113631	822336	NA	CLC-B (CHLORIDE CHANNEL B); anion channel/ voltage-gated chloride channel	10028132	chr3	10028073	+		chr3:10028073-10028132	GO:0005253|GO:0006821|GO:0005247|GO:0005622
A_84_P11031	NM_119207	1.14863	11.3062	4.97486	0.00149197	0.0520326	-0.783864	255	36	1396	CAGGCCACGAGGTGCCTTTATTTGAACCAAAGCGTGCTCTCATTCTTTTCAGATCATTCT	20968	0	A_84_P11031	BRS1	NM_119207	ref|Arabidopsis thaliana BRS1 (BRI1 SUPPRESSOR 1); serine-type carboxypeptidase (BRS1) mRNA, complete cds [NM_119207]	1.00131	9.15252	4.68565	0.00233982	0.0106154	-1.73594	A_84_P11031	BRS1	Arabidopsis thaliana BRS1 (BRI1 SUPPRESSOR 1); serine-type carboxypeptidase (BRS1) mRNA, complete cds [NM_119207]	NM_119207	FALSE	AT4G30610	CAGGCCACGAGGTGCCTTTATTTGAACCAAAGCGTGCTCTCATTCTTTTCAGATCATTCT	tair|At4g30610.1	TC344552	At.4582	NM_119207	829184	NA	BRS1 (BRI1 SUPPRESSOR 1); serine-type carboxypeptidase	14948365	chr4	14948306	+		chr4:14948306-14948365	GO:0006508|GO:0009742|GO:0005615|GO:0004185
A_84_P172281	NM_124262	1.80988	7.97931	6.81623	0.000221922	0.0236153	1.15929	216	71	884	TCTTGGGCTTGAAGAGATGACATCCACTAGTTTTAAATCTAAGAGACTCCCAATCTTCGA	17715	0	A_84_P172281	ATSDI1	NM_124262	ref|Arabidopsis thaliana ATSDI1 (SULPHUR DEFICIENCY-INDUCED 1); binding (ATSDI1) mRNA, complete cds [NM_124262]	1.178	8.50813	4.64428	0.00245488	0.0109804	-1.78818	A_84_P172281	ATSDI1	Arabidopsis thaliana ATSDI1 (SULPHUR DEFICIENCY-INDUCED 1); binding (ATSDI1) mRNA, complete cds [NM_124262]	NM_124262	FALSE	AT5G48850	TCTTGGGCTTGAAGAGATGACATCCACTAGTTTTAAATCTAAGAGACTCCCAATCTTCGA	tair|At5g48850.1	NP230960	At.29820	NM_124262	834943	NA	ATSDI1 (SULPHUR DEFICIENCY-INDUCED 1); binding	19822898	chr5	19822839	-		chr5:19822898-19822839	GO:0010438|GO:0005488|GO:0006792|GO:0005575
A_84_P756427	NM_128302	1.85042	10.7632	15.6556	8.15799e-07	0.0043848	6.13834	69	42	1120	TGCTTTCTATCCACTTGCTTGAATACATGAAGATTGATTGGGTGGGCTTGAAGTAGTTGA	5492	0	A_84_P756427	AT2G27420	NM_128302	ref|Arabidopsis thaliana cysteine proteinase, putative (AT2G27420) mRNA, complete cds [NM_128302]	3.56169	6.13068	4.62507	0.00251041	0.0111513	-1.81253	A_84_P756427	AT2G27420		NM_128302	FALSE	AT2G27420	TGCTTTCTATCCACTTGCTTGAATACATGAAGATTGATTGGGTGGGCTTGAAGTAGTTGA	AT2G27420.1		At.27094	NM_128302	817287	NA	cysteine proteinase, putative"	NA	TC330675	GO:0004197(cysteine-type endopeptidase activity)|GO:0006508(proteolysis)|GO:0008234(cysteine-type peptidase activity)|GO:0012505(endomembrane system)	Arabidopsis thaliana cysteine proteinase, putative (AT2G27420) mRNA, complete cds [NM_128302]	chr2:11733410-11733351
A_84_P14853	NM_117638	1.02377	9.03263	4.72708	0.00199409	0.0577693	-1.08375	393	25	1442	TCGGATAAGAATTTTAGGGAGTTTGTGGAGAAGTTAGGTGCGGGAGTAACGAAGACTAAA	32399	0	A_84_P14853	UGT84A1	NM_117638	ref|Arabidopsis thaliana UGT84A1; UDP-glycosyltransferase/ sinapate 1-glucosyltransferase/ transferase, transferring glycosyl groups (UGT84A1) mRNA, complete cds [NM_117638]	1.48078	6.39482	4.57733	0.00265459	0.0115804	-1.87328	A_84_P14853	UGT84A1		NM_117638	FALSE	AT4G15480	TCGGATAAGAATTTTAGGGAGTTTGTGGAGAAGTTAGGTGCGGGAGTAACGAAGACTAAA	tair|At4g15480.1		At.66613	NM_117638	827220	NA	UGT84A1; UDP-glycosyltransferase/ sinapate 1-glucosyltransferase/ transferase, transferring glycosyl groups"	NA	NP629044	GO:0005575(cellular_component)|GO:0008194(UDP-glycosyltransferase activity)|GO:0010224(response to UV-B)|GO:0016757(transferase activity, transferring glycosyl groups)|GO:0035251(UDP-glucosyltransferase activity)|GO:0050284(sinapate 1-glucosyltransferase activity)	Arabidopsis thaliana UGT84A1; UDP-glycosyltransferase/ sinapate 1-glucosyltransferase/ transferase, transferring glycosyl groups (UGT84A1) mRNA, complete cds [NM_117638]	chr4:8849072-8849013
A_84_P100576	NM_117223	1.01944	3.28247	2.7602	0.0273728	0.172775	-3.78256	338	52	1039	TACACAATGACCGGCTTACTTTAGTTACATGCGTGGCCAACTTCTTCTCGTGTACAGCTT	27809	0	A_84_P100576	AT4G11540	NM_117223	ref|Arabidopsis thaliana DC1 domain-containing protein (AT4G11540) mRNA, complete cds [NM_117223]	1.00061	3.6364	4.48978	0.00294335	0.0124345	-1.98555	A_84_P100576	AT4G11540	Arabidopsis thaliana DC1 domain-containing protein (AT4G11540) mRNA, complete cds [NM_117223]	NM_117223	FALSE	AT4G11540	TACACAATGACCGGCTTACTTTAGTTACATGCGTGGCCAACTTCTTCTCGTGTACAGCTT	tair|At4g11540.1	TC347783	At.65358	NM_117223	826758	NA	DC1 domain-containing protein	6991510	chr4	6991451	-		chr4:6991510-6991451	GO:0012505|GO:0007242
A_84_P828333	NM_128528	1.17671	6.28392	5.99492	0.000493384	0.0346341	0.351918	86	52	1450	GATGGGCTTTGATCGGTGATGGGTTTTAAAGTTTTTACACCATGCAAACGTTGTCGTTTT	6852	0	A_84_P828333	UGT71C2	NM_128528	ref|Arabidopsis thaliana UGT71C2 (UDP-GLUCOSYL TRANSFERASE 71C2); UDP-glycosyltransferase/ quercetin 3'-O-glucosyltransferase/ quercetin 3-O-glucosyltr_ (UGT71C2) mRNA, complete cds [NM_128528]	1.51237	6.8383	4.42994	0.00316064	0.0130658	-2.06293	A_84_P828333	UGT71C2	Arabidopsis thaliana UGT71C2 (UDP-GLUCOSYL TRANSFERASE 71C2); UDP-glycosyltransferase/ quercetin 3'-O-glucosyltransferase/ quercetin 3-O-glucosyltr_ (UGT71C2) mRNA, complete cds [NM_128528]	NM_128528	FALSE	AT2G29740	GATGGGCTTTGATCGGTGATGGGTTTTAAAGTTTTTACACCATGCAAACGTTGTCGTTTT	TA44829_3702	TC329672	At.43055	NM_128528	817524	NA	UGT71C2 (UDP-GLUCOSYL TRANSFERASE 71C2); UDP-glycosyltransferase/ quercetin 3'-O-glucosyltransferase/ quercetin 3-O-glucosyltransferase/ quercetin 7-O-glucosyltransferase/ transferase, transferring glycosyl groups	12715296	chr2	12715237	+		chr2:12715237-12715296	GO:0016757|GO:0080045|GO:0080043|GO:0008152|GO:0080044|GO:0005575|GO:0008194
A_84_P292864	NM_113353	1.38243	6.68341	4.02093	0.0047885	0.0802413	-1.99137	304	71	1628	ACTTGATAGGTAAAGAGAGATTGGGAAACGACAAAGAACTTTGTCGTTTTGGATCTCTTT	25027	0	A_84_P292864	AT3G24460	NM_113353	ref|Arabidopsis thaliana TMS membrane family protein / tumour differentially expressed (TDE) family protein (AT3G24460) mRNA, complete cds [NM_113353]	2.05541	5.86423	4.29255	0.00372966	0.0146408	-2.2426	A_84_P292864	AT3G24460	Arabidopsis thaliana TMS membrane family protein / tumour differentially expressed (TDE) family protein (AT3G24460) mRNA, complete cds [NM_113353]	NM_113353	FALSE	AT3G24460	ACTTGATAGGTAAAGAGAGATTGGGAAACGACAAAGAACTTTGTCGTTTTGGATCTCTTT	tair|At3g24460.1	NP1662064	At.45826	NM_113353	822036	NA	TMS membrane family protein / tumour differentially expressed (TDE) family protein	8886172	chr3	8886113	-		chr3:8886172-8886113	GO:0016020
A_84_P732491	NM_001125693	1.07998	9.42201	3.87942	0.00575877	0.086358	-2.18249	313	26	194	GAGAAATCTGCAGAAGCTTTCTTCGTTTTCTTTCCAAAGGTTCATGAAGATGACCAACAG	25764	0	A_84_P732491	AT5G03995	NM_001125693	ref|Arabidopsis thaliana unknown protein (AT5G03995) mRNA, complete cds [NM_001125693]	1.36844	8.35736	4.24003	0.00397626	0.0153341	-2.31202	A_84_P732491	AT5G03995	Arabidopsis thaliana unknown protein (AT5G03995) mRNA, complete cds [NM_001125693]	NM_001125693	FALSE	AT5G03995	GAGAAATCTGCAGAAGCTTTCTTCGTTTTCTTTCCAAAGGTTCATGAAGATGACCAACAG	gb|AU236247	TC357209	At.48006	NM_001125693	6240402	NA	hypothetical protein	1077742	chr5	1077683	-		chr5:1077742-1077683	GO:0008150|GO:0003674|GO:0005575
A_84_P787853	NM_114818	1.19676	8.22119	5.89527	0.000546493	0.0356221	0.247713	230	9	268	TATCACGATCGCATGCTCTTCCTCATGGATCAAATCTCTCGTCTCTCTTCTTCTTCTGTC	18759	0	A_84_P787853	LSU1	NM_114818	ref|Arabidopsis thaliana LSU1 (RESPONSE TO LOW SULFUR 1) (LSU1) mRNA, complete cds [NM_114818]	1.1822	9.38512	3.76484	0.00723199	0.0237629	-2.95807	A_84_P787853	LSU1	Arabidopsis thaliana LSU1 (RESPONSE TO LOW SULFUR 1) (LSU1) mRNA, complete cds [NM_114818]	NM_114818	FALSE	AT3G49580	TATCACGATCGCATGCTCTTCCTCATGGATCAAATCTCTCGTCTCTCTTCTTCTTCTGTC	At#S35287428	NP168960	At.35588	NM_114818	824120	NA	LSU1 (RESPONSE TO LOW SULFUR 1)	18386494	chr3	18386435	-		chr3:18386494-18386435	GO:0008150|GO:0003674|GO:0005575
A_84_P13212	A_84_P13212	1.8404	10.0687	12.0994	4.88823e-06	0.00578541	4.72535	111	36	0	CGGAGAATGTGAGACGGATTTTGCATCATGCGGTTACAATTGTTGTGAAGAAGGAACTAA	8989	0	A_84_P13212	A_84_P13212	A_84_P13212	Unknown	2.32664	5.70321	3.31355	0.0131685	0.0367472	-3.59945	A_84_P13212				FALSE		CGGAGAATGTGAGACGGATTTTGCATCATGCGGTTACAATTGTTGTGAAGAAGGAACTAA	tair|At2g27395.1				NA	NA		11728295	chr2	11728223	-		chr2:011728295-011728223
A_84_P16621	NM_116756	1.13889	7.10125	4.74428	0.00195379	0.0572071	-1.06263	505	40	759	AGAAGATATGTAGATCTTTCGAGCCGTGGACTATGTCTAATGCCGATCTCAGCTTCATAT	41704	0	A_84_P16621	AT4G05170	NM_116756	ref|Arabidopsis thaliana DNA binding / transcription factor (AT4G05170) mRNA, complete cds [NM_116756]	1.7048	5.35545	3.2727	0.0139226	0.0383337	-3.65866	A_84_P16621	AT4G05170	Arabidopsis thaliana DNA binding / transcription factor (AT4G05170) mRNA, complete cds [NM_116756]	NM_116756	FALSE	AT4G05170	AGAAGATATGTAGATCTTTCGAGCCGTGGACTATGTCTAATGCCGATCTCAGCTTCATAT	tair|At4g05170.1	NP1657742	At.51015	NM_116756	825865	NA	DNA binding / transcription factor	2668122	chr4	2668063	-		chr4:2668122-2668063	GO:0005634|GO:0003700|GO:0003677|GO:0045449
A_84_P13657	NM_113880	1.11874	6.75596	4.14869	0.00406419	0.0753302	-1.82141	366	18	1187	GTGGGGAAAACCGGTCAAGGTAGAGATTGTGACGATTGATAAGGATGCTTCGGTTTCATT	30070	0	A_84_P13657	AT5MAT	NM_113880	ref|Arabidopsis thaliana AT5MAT; O-malonyltransferase/ transferase (AT5MAT) mRNA, complete cds [NM_113880]	1.16313	5.23578	2.53002	0.0397317	0.0848464	-4.75655	A_84_P13657	AT5MAT	Arabidopsis thaliana AT5MAT; O-malonyltransferase/ transferase (AT5MAT) mRNA, complete cds [NM_113880]	NM_113880	FALSE	AT3G29590	GTGGGGAAAACCGGTCAAGGTAGAGATTGTGACGATTGATAAGGATGCTTCGGTTTCATT	tair|At3g29590.1	TC340234	At.49635	NM_113880	822623	NA	AT5MAT; O-malonyltransferase/ transferase	11401558	chr3	11401499	-		chr3:11401558-11401499	GO:0050736|GO:0016740|GO:0009718|GO:0005575

## Sheet: Identical DEPs (down)
Chang.ProbeName	Chang.SystematicName	Chang.logFC	Chang.AveExpr	Chang.t	Chang.P.Value	Chang.adj.P.Val	Chang.B	GSE60260.Row	GSE60260.Col	GSE60260.Start	GSE60260.Sequence	GSE60260.ProbeUID	GSE60260.ControlType	GSE60260.ProbeName	GSE60260.GeneName	GSE60260.SystematicName	GSE60260.Description	GSE60260.logFC	GSE60260.AveExpr	GSE60260.t	GSE60260.P.Value	GSE60260.adj.P.Val	GSE60260.B	ProbeName	GeneSymbol	Description	GenbankAccession	ControlType	TAIR.Gene.Locus.ID	Sequence	TargetID	TIGRID	UniGeneID	RefSeqAccession	EntrezGeneID	EnsemblID	GeneName	Chromosome.End.Index_Avadis_	Chromosome.Number_Avadis_	Chromosome.Start.Index_Avadis_	Chromosome.Strand_Avadis_	Cytoband	GenomicCoordinates	Go	X
A_84_P17343	NM_130048	-1.61902	7.6424	-5.54611	0.000789545	0.0415487	-0.128695	322	35	669	GAGTCTAGTTTGGTTGTACCGGAGTTGGATTTCACGGTGGATCAGTTTTACTTCGATGGT	26453	0	A_84_P17343	ERF13	NM_130048	ref|Arabidopsis thaliana ERF13 (ETHYLENE-RESPONSIVE ELEMENT BINDING FACTOR 13); DNA binding / transcription factor (ERF13) mRNA, complete cds [NM_130048]	-6.90715	12.0263	-47.4919	6.24335e-10	2.14368e-05	12.1278	A_84_P17343	ERF13	Arabidopsis thaliana ERF13 (ETHYLENE-RESPONSIVE ELEMENT BINDING FACTOR 13); DNA binding / transcription factor (ERF13) mRNA, complete cds [NM_130048]	NM_130048	FALSE	AT2G44840	GAGTCTAGTTTGGTTGTACCGGAGTTGGATTTCACGGTGGATCAGTTTTACTTCGATGGT	tair|At2g44840.1	TC327516	At.29014	NM_130048	819093	NA	ERF13 (ETHYLENE-RESPONSIVE ELEMENT BINDING FACTOR 13); DNA binding / transcription factor	18503144	chr2	18503085	+		chr2:18503085-18503144	GO:0005634|GO:0003700|GO:0003677|GO:0010200|GO:0009873|GO:0006355
A_84_P20998	NM_103210	-3.06331	13.8359	-10.9475	9.70488e-06	0.0068565	4.1322	389	9	945	AGGGACTGAATGGGAGAAAATATTTGTTACCGGCTTTGTTTGACCCTAAAACAGATTCTT	32040	0	A_84_P20998	PHI-1	NM_103210	ref|Arabidopsis thaliana PHI-1 (PHOSPHATE-INDUCED 1) (PHI-1) mRNA, complete cds [NM_103210]	-6.04341	12.3625	-38.9227	2.44979e-09	2.14368e-05	11.3934	A_84_P20998	PHI-1	Arabidopsis thaliana PHI-1 (PHOSPHATE-INDUCED 1) (PHI-1) mRNA, complete cds [NM_103210]	NM_103210	FALSE	AT1G35140	AGGGACTGAATGGGAGAAAATATTTGTTACCGGCTTTGTTTGACCCTAAAACAGATTCTT	tair|At1g35140.1	TC317829	At.24168	NM_103210	840399	NA	PHI-1 (PHOSPHATE-INDUCED 1)	12852979	chr1	12852920	+		chr1:12852920-12852979	GO:0009505|GO:0008150|GO:0003674
A_84_P97916	NM_119124	-1.7008	9.46957	-6.88352	0.00020854	0.0234502	1.22156	269	27	1851	AACATTTTAGGGATTGGTTGGATACAGAAAGAATAGTTGAATTGAGAGTAGAAGTGGCTG	22115	0	A_84_P97916	AT4G29780	NM_119124	ref|Arabidopsis thaliana unknown protein (AT4G29780) mRNA, complete cds [NM_119124]	-5.99022	12.2161	-37.4597	3.18669e-09	2.14368e-05	11.2344	A_84_P97916	AT4G29780	Arabidopsis thaliana unknown protein (AT4G29780) mRNA, complete cds [NM_119124]	NM_119124	FALSE	AT4G29780	AACATTTTAGGGATTGGTTGGATACAGAAAGAATAGTTGAATTGAGAGTAGAAGTGGCTG	tair|At4g29780.1	TC342592	At.3318	NM_119124	829100	NA	hypothetical protein	14581620	chr4	14581561	+		chr4:14581561-14581620	GO:0005575
A_84_P766690	NM_120837	-3.44596	7.80416	-2.47474	0.0416833	0.210765	-4.20492	449	56	389	AGCAGAATCGGGGAAATACGATTAGGCGTTTCCTAATTTGGGATGATGTATGAAGGAACT	37105	0	A_84_P766690	GRP19	NM_120837	ref|Arabidopsis thaliana GRP19 (GLYCINE-RICH PROTEIN 19); lipid binding (GRP19) mRNA, complete cds [NM_120837]	-7.8087	7.73718	-32.9094	7.74682e-09	2.14368e-05	10.6555	A_84_P766690	GRP19	Arabidopsis thaliana GRP19 (GLYCINE-RICH PROTEIN 19); lipid binding (GRP19) mRNA, complete cds [NM_120837]	NM_120837	FALSE	AT5G07550	AGCAGAATCGGGGAAATACGATTAGGCGTTTCCTAATTTGGGATGATGTATGAAGGAACT	AT5G07550.1	TC348482	At.72	NM_120837	830648	NA	GRP19 (GLYCINE-RICH PROTEIN 19); lipid binding	2388571	chr5	2388512	-		chr5:2388571-2388512	GO:0019953|GO:0008289|GO:0005576|GO:0016020|GO:0019915
A_84_P245475	NM_128103	-1.05572	7.40218	-4.21009	0.00375943	0.0733925	-1.74062	374	56	1666	TTTTTGGTCAACGAACGAGCGCATGAATCCTCAGTCAATTATTATATTTATAGGCTAAAG	30805	0	A_84_P245475	AT2G25460	NM_128103	ref|Arabidopsis thaliana unknown protein (AT2G25460) mRNA, complete cds [NM_128103]	-6.08012	9.73731	-32.7553	8.00018e-09	2.14368e-05	10.6334	A_84_P245475	AT2G25460	Arabidopsis thaliana unknown protein (AT2G25460) mRNA, complete cds [NM_128103]	NM_128103	FALSE	AT2G25460	TTTTTGGTCAACGAACGAGCGCATGAATCCTCAGTCAATTATTATATTTATAGGCTAAAG	tair|At2g25460.1	TC331727	At.27352	NM_128103	817084	NA	hypothetical protein	10839967	chr2	10839908	-		chr2:10839967-10839908	GO:0008150|GO:0003674|GO:0005575
A_84_P16568	NM_115442	-1.4101	8.95628	-15.4352	9.00925e-07	0.0043848	6.06567	153	3	1206	CGAATGCAAATAGAACGGTGGCGAATCACGAGTCCTATGATTCACTGACTCAGGTGTTTA	12426	0	A_84_P16568	AT3G55840	NM_115442	ref|Arabidopsis thaliana unknown protein (AT3G55840) mRNA, complete cds [NM_115442]	-5.35241	10.2721	-32.2069	8.98146e-09	2.14368e-05	10.553	A_84_P16568	AT3G55840	Arabidopsis thaliana unknown protein (AT3G55840) mRNA, complete cds [NM_115442]	NM_115442	FALSE	AT3G55840	CGAATGCAAATAGAACGGTGGCGAATCACGAGTCCTATGATTCACTGACTCAGGTGTTTA	tair|At3g55840.1	NP207758	At.70251	NM_115442	824750	NA	hypothetical protein	20728639	chr3	20728580	-		chr3:20728639-20728580	GO:0008150|GO:0003674|GO:0005575
A_84_P217688	NM_106310	-1.0982	11.0933	-7.96437	8.15292e-05	0.0151323	2.14894	350	72	681	GTTCGATCGTTTAGACTGAGACTCTCTACTATATACGAAGGCTCTTCGTTTAATTAGAGC	28847	0	A_84_P217688	AT1G76600	NM_106310	ref|Arabidopsis thaliana unknown protein (AT1G76600) mRNA, complete cds [NM_106310]	-4.44439	12.8246	-31.9308	9.52729e-09	2.14368e-05	10.5116	A_84_P217688	AT1G76600	Arabidopsis thaliana unknown protein (AT1G76600) mRNA, complete cds [NM_106310]	NM_106310	FALSE	AT1G76600	GTTCGATCGTTTAGACTGAGACTCTCTACTATATACGAAGGCTCTTCGTTTAATTAGAGC	tair|At1g76600.1		At.19394	NM_106310	843993	NA	hypothetical protein	28752522	chr1	28752463	+		chr1:28752463-28752522	GO:0005634|GO:0003674|GO:0005730
A_84_P156125	NM_115983	-1.76704	7.33	-4.50535	0.00260465	0.0632749	-1.36031	365	39	649	AATTCTTCGTCTTTGTTCCATAGATTTTCCCAATTTGGAATTGAGGAACAAAGATGTGTG	30111	0	A_84_P156125	BAP1	NM_115983	ref|Arabidopsis thaliana BAP1 (BON ASSOCIATION PROTEIN 1); phospholipid binding / protein binding (BAP1) mRNA, complete cds [NM_115983]	-5.14557	11.4665	-30.7749	1.22652e-08	2.30287e-05	10.3313	A_84_P156125	BAP1	Arabidopsis thaliana BAP1 (BON ASSOCIATION PROTEIN 1); phospholipid binding / protein binding (BAP1) mRNA, complete cds [NM_115983]	NM_115983	FALSE	AT3G61190	AATTCTTCGTCTTTGTTCCATAGATTTTCCCAATTTGGAATTGAGGAACAAAGATGTGTG	tair|At3g61190.1	TC336202	At.26443	NM_115983	825291	NA	BAP1 (BON ASSOCIATION PROTEIN 1); phospholipid binding / protein binding	22661775	chr3	22661716	-		chr3:22661775-22661716	GO:0031348|GO:0009611|GO:0005515|GO:0019725|GO:0016020|GO:0009409|GO:0009266|GO:0005543|GO:0009751|GO:0009408
A_84_P820417	NM_117854	-1.61664	10.0369	-5.2389	0.00110567	0.0464926	-0.47483	201	42	881	TGACCGTTGTTTGAATTCTATTTTTCTGTTTGGGTCAGCTTGTTGTATGCTGACGTGGAA	16492	0	A_84_P820417	ATERF6	NM_117854	ref|Arabidopsis thaliana ATERF6 (ETHYLENE RESPONSIVE ELEMENT BINDING FACTOR 6); DNA binding / transcription factor (ATERF6) mRNA, complete cds [NM_117854]	-5.3338	12.5809	-29.2102	1.75317e-08	2.74265e-05	10.068	A_84_P820417	ATERF6	Arabidopsis thaliana ATERF6 (ETHYLENE RESPONSIVE ELEMENT BINDING FACTOR 6); DNA binding / transcription factor (ATERF6) mRNA, complete cds [NM_117854]	NM_117854	FALSE	AT4G17490	TGACCGTTGTTTGAATTCTATTTTTCTGTTTGGGTCAGCTTGTTGTATGCTGACGTGGAA	TA35634_3702	TC343933	At.24407	NM_117854	827463	NA	ATERF6 (ETHYLENE RESPONSIVE ELEMENT BINDING FACTOR 6); DNA binding / transcription factor	9752998	chr4	9752939	-		chr4:9752998-9752939	GO:0005634|GO:0003700|GO:0003677|GO:0010200|GO:0009873|GO:0006355
A_84_P17582	NM_117199	-1.42167	10.6478	-5.47517	0.00085245	0.0427719	-0.207364	86	60	1383	AACTTGAGGAGGAGACTAAACCGATGGCTGCAACAACTATGATGGCTAAAAAGAAGAAGA	6867	0	A_84_P17582	ACS6	NM_117199	ref|Arabidopsis thaliana ACS6 (1-AMINOCYCLOPROPANE-1-CARBOXYLIC ACID (ACC) SYNTHASE 6); 1-aminocyclopropane-1-carboxylate synthase (ACS6) mRNA, complete cds [NM_117199]	-4.77978	12.1915	-28.5399	2.05504e-08	2.79277e-05	9.94785	A_84_P17582	ACS6	Arabidopsis thaliana ACS6 (1-AMINOCYCLOPROPANE-1-CARBOXYLIC ACID (ACC) SYNTHASE 6); 1-aminocyclopropane-1-carboxylate synthase (ACS6) mRNA, complete cds [NM_117199]	NM_117199	FALSE	AT4G11280	AACTTGAGGAGGAGACTAAACCGATGGCTGCAACAACTATGATGGCTAAAAAGAAGAAGA	tair|At4g11280.1	TC343584	At.3654	NM_117199	826730	NA	ACS6 (1-AMINOCYCLOPROPANE-1-CARBOXYLIC ACID (ACC) SYNTHASE 6); 1-aminocyclopropane-1-carboxylate synthase	6865802	chr4	6865743	+		chr4:6865743-6865802	GO:0009611|GO:0009612|GO:0005515|GO:0009693|GO:0009753|GO:0009723|GO:0008631|GO:0009733|GO:0009605|GO:0005575|GO:0016847
A_84_P279580	NM_114940	-2.11485	8.3418	-5.2788	0.00105761	0.0458979	-0.42907	361	84	421	AGTTACAACGATGAAGATGTTGGTGAGTGTAGAGTTAGAAGAGTTAAAAGAAACGGTTGC	29865	0	A_84_P279580	AT3G50800	NM_114940	ref|Arabidopsis thaliana unknown protein (AT3G50800) mRNA, complete cds [NM_114940]	-4.16985	10.8283	-28.2768	2.18946e-08	2.79277e-05	9.8994	A_84_P279580	AT3G50800	Arabidopsis thaliana unknown protein (AT3G50800) mRNA, complete cds [NM_114940]	NM_114940	FALSE	AT3G50800	AGTTACAACGATGAAGATGTTGGTGAGTGTAGAGTTAGAAGAGTTAAAAGAAACGGTTGC	tair|At3g50800.1	NP034695	At.35454	NM_114940	824244	NA	hypothetical protein	18893559	chr3	18893500	-		chr3:18893559-18893500	GO:0003674|GO:0005575
A_84_P102986	NM_128266	-1.55337	9.46312	-5.46011	0.00086651	0.042985	-0.224163	67	49	1017	TTGATGAGAACATATAATGTTGTGAATTTGTGATTGGCCGGAACATTTCCAATTTGAACC	5337	0	A_84_P102986	AT2G27080	NM_128266	ref|Arabidopsis thaliana harpin-induced protein-related / HIN1-related / harpin-responsive protein-related (AT2G27080) mRNA, complete cds [NM_128266]	-5.21529	9.97024	-27.8015	2.45862e-08	2.79277e-05	9.80999	A_84_P102986	AT2G27080	Arabidopsis thaliana harpin-induced protein-related / HIN1-related / harpin-responsive protein-related (AT2G27080) mRNA, complete cds [NM_128266]	NM_128266	FALSE	AT2G27080	TTGATGAGAACATATAATGTTGTGAATTTGTGATTGGCCGGAACATTTCCAATTTGAACC	tair|At2g27080.1	NP10421952	At.68415	NM_128266	817250	NA	harpin-induced protein-related / HIN1-related / harpin-responsive protein-related	11574442	chr2	11574383	+		chr2:11574383-11574442	GO:0008150|GO:0003674|GO:0005575
A_84_P15741	NM_118862	-2.46743	11.9608	-6.78811	0.000227798	0.0238714	1.13311	211	18	284	AGGAGATTTGACTGATGAAGATGTCCGGTGTATGATTAAAGAAGGTGATTTTGACTGCGA	17279	0	A_84_P15741	AT4G27280	NM_118862	ref|Arabidopsis thaliana calcium-binding EF hand family protein (AT4G27280) mRNA, complete cds [NM_118862]	-4.43806	14.1973	-27.7572	2.48561e-08	2.79277e-05	9.80152	A_84_P15741	AT4G27280	Arabidopsis thaliana calcium-binding EF hand family protein (AT4G27280) mRNA, complete cds [NM_118862]	NM_118862	FALSE	AT4G27280	AGGAGATTTGACTGATGAAGATGTCCGGTGTATGATTAAAGAAGGTGATTTTGACTGCGA	tair|At4g27280.1	TC341951	At.20958	NM_118862	828836	NA	calcium-binding EF hand family protein	13663962	chr4	13663903	-		chr4:13663962-13663903	GO:0008150|GO:0005509
A_84_P89769	NM_129152	-1.08126	9.09872	-6.72574	0.000241464	0.0247361	1.07467	15	11	1397	CAAGTCCAATTCTCAGTGAGAGCAATCACATATATGAGAGATGCTGTTGAAAAAACTAAA	989	0	A_84_P89769	PUB23	NM_129152	ref|Arabidopsis thaliana PUB23 (PLANT U-BOX 23); ubiquitin-protein ligase (PUB23) mRNA, complete cds [NM_129152]	-4.3938	11.3697	-26.9227	3.06251e-08	2.79277e-05	9.63797	A_84_P89769	PUB23	Arabidopsis thaliana PUB23 (PLANT U-BOX 23); ubiquitin-protein ligase (PUB23) mRNA, complete cds [NM_129152]	NM_129152	FALSE	AT2G35930	CAAGTCCAATTCTCAGTGAGAGCAATCACATATATGAGAGATGCTGTTGAAAAAACTAAA	tair|At2g35930.1	NP10422380	At.43241	NM_129152	818166	NA	PUB23 (PLANT U-BOX 23); ubiquitin-protein ligase	15090155	chr2	15090096	-		chr2:15090155-15090096	GO:0006952|GO:0016567|GO:0009414|GO:0005829|GO:0004842|GO:0002679|GO:0051865|GO:0010200
A_84_P573393	NM_118903	-1.22977	5.60153	-4.37381	0.00306235	0.0671545	-1.52805	456	66	192	TGGAGACGTCGTTAGAATTGGTGGTTTCTCTTTATATTGTCCTCCTAGATCATCACCGAT	37620	0	A_84_P573393	AT4G27654	NM_118903	ref|Arabidopsis thaliana unknown protein (AT4G27654) mRNA, complete cds [NM_118903]	-7.89224	10.661	-26.8002	3.15942e-08	2.79277e-05	9.61329	A_84_P573393	AT4G27654	Arabidopsis thaliana unknown protein (AT4G27654) mRNA, complete cds [NM_118903]	NM_118903	FALSE	AT4G27654	TGGAGACGTCGTTAGAATTGGTGGTTTCTCTTTATATTGTCCTCCTAGATCATCACCGAT	tair|At4g27654.1	TC344851	At.32081	NM_118903	828878	NA	hypothetical protein	13811902	chr4	13811843	+		chr4:13811843-13811902	GO:0008150|GO:0003674|GO:0012505
A_84_P65864	NM_101732	-1.15009	10.3192	-9.93203	1.87893e-05	0.00848481	3.53765	133	43	1364	TGATCACTTGTAAAAAAGAAACTCAAAGAGTGTAGAAGTGTCATCTTCTCTTTGTGATGC	10841	0	A_84_P65864	AT1G18740	NM_101732	ref|Arabidopsis thaliana unknown protein (AT1G18740) mRNA, complete cds [NM_101732]	-3.64799	12.353	-26.7208	3.22414e-08	2.79277e-05	9.59719	A_84_P65864	AT1G18740	Arabidopsis thaliana unknown protein (AT1G18740) mRNA, complete cds [NM_101732]	NM_101732	FALSE	AT1G18740	TGATCACTTGTAAAAAAGAAACTCAAAGAGTGTAGAAGTGTCATCTTCTCTTTGTGATGC	tair|At1g18740.1	TC317231	At.20679	NM_101732	838456	NA	hypothetical protein	6465408	chr1	6465349	+		chr1:6465349-6465408	GO:0008150|GO:0003674
A_84_P821712	NM_103210	-3.17718	9.67697	-11.2633	7.99095e-06	0.00646023	4.30288	454	84	433	CGACCAAGGATACTCAATGGGAAAATCTTTAACAGAGAAAAACCTCAAAGACTTGGCCGC	37488	0	A_84_P821712	PHI-1	NM_103210	ref|Arabidopsis thaliana PHI-1 (PHOSPHATE-INDUCED 1) (PHI-1) mRNA, complete cds [NM_103210]	-5.84141	8.97354	-26.6119	3.31538e-08	2.79277e-05	9.57499	A_84_P821712	PHI-1	Arabidopsis thaliana PHI-1 (PHOSPHATE-INDUCED 1) (PHI-1) mRNA, complete cds [NM_103210]	NM_103210	FALSE	AT1G35140	CGACCAAGGATACTCAATGGGAAAATCTTTAACAGAGAAAAACCTCAAAGACTTGGCCGC	TA36961_3702	TC317829	At.24168	NM_103210	840399	NA	PHI-1 (PHOSPHATE-INDUCED 1)	12852467	chr1	12852408	+		chr1:12852408-12852467	GO:0009505|GO:0008150|GO:0003674
A_84_P13733	NM_115456	-1.28213	13.9807	-9.29479	2.93414e-05	0.00996312	3.12505	53	51	1824	AGAGAAGCTTTGGAATGAATGAGAGGGTTCGGATAATGTCGTGGGCTGAGCAAATGTACA	4175	0	A_84_P13733	SZF1	NM_115456	ref|Arabidopsis thaliana SZF1 (SALT-INDUCIBLE ZINC FINGER 1); transcription factor (SZF1) mRNA, complete cds [NM_115456]	-4.15225	14.7993	-25.901	3.98919e-08	3.06559e-05	9.42642	A_84_P13733	SZF1	Arabidopsis thaliana SZF1 (SALT-INDUCIBLE ZINC FINGER 1); transcription factor (SZF1) mRNA, complete cds [NM_115456]	NM_115456	FALSE	AT3G55980	AGAGAAGCTTTGGAATGAATGAGAGGGTTCGGATAATGTCGTGGGCTGAGCAAATGTACA	tair|At3g55980.1	NP207772	At.21697	NM_115456	824764	NA	SZF1 (SALT-INDUCIBLE ZINC FINGER 1); transcription factor	20789552	chr3	20789493	+		chr3:20789493-20789552	GO:0003700|GO:0010200|GO:0005575|GO:0045449
A_84_P17859	NM_125137	-2.81775	13.7512	-12.9057	3.13158e-06	0.00508047	5.09602	246	72	815	GTGCAGAGGAACTACATGATCTATAATTATTGTACGGATGCGAAGAGGTTCCCTCAAGGT	20208	0	A_84_P17859	TCH4	NM_125137	ref|Arabidopsis thaliana TCH4 (Touch 4); hydrolase, acting on glycosyl bonds / xyloglucan:xyloglucosyl transferase (TCH4) mRNA, complete cds [NM_125137]	-4.79724	14.1437	-25.5377	4.39328e-08	3.25385e-05	9.34801	A_84_P17859	TCH4	Arabidopsis thaliana TCH4 (Touch 4); hydrolase, acting on glycosyl bonds / xyloglucan:xyloglucosyl transferase (TCH4) mRNA, complete cds [NM_125137]	NM_125137	FALSE	AT5G57560	GTGCAGAGGAACTACATGATCTATAATTATTGTACGGATGCGAAGAGGTTCCCTCAAGGT	tair|At5g57560.1	TC350321	At.24429	NM_125137	835860	NA	TCH4 (Touch 4); hydrolase, acting on glycosyl bonds / xyloglucan:xyloglucosyl transferase	23324608	chr5	23324549	-		chr5:23324608-23324549	GO:0009741|GO:0009612|GO:0016798|GO:0009409|GO:0016762|GO:0009733|GO:0005618|GO:0009664|GO:0009408
A_84_P23402	NM_120837	-2.5321	6.99126	-2.4891	0.0408048	0.208586	-4.18368	274	70	293	CTCTACAAGAAACGTACAGGGAGGGACCTACCAAAAATTCCAGGATTGACGCCACCGGCT	22534	0	A_84_P23402	GRP19	NM_120837	ref|Arabidopsis thaliana GRP19 (GLYCINE-RICH PROTEIN 19); lipid binding (GRP19) mRNA, complete cds [NM_120837]	-5.99105	7.50145	-25.4839	4.45702e-08	3.25385e-05	9.33625	A_84_P23402	GRP19	Arabidopsis thaliana GRP19 (GLYCINE-RICH PROTEIN 19); lipid binding (GRP19) mRNA, complete cds [NM_120837]	NM_120837	FALSE	AT5G07550	CTCTACAAGAAACGTACAGGGAGGGACCTACCAAAAATTCCAGGATTGACGCCACCGGCT	tair|At5g07550.1		At.72	NM_120837	830648	NA	GRP19 (GLYCINE-RICH PROTEIN 19); lipid binding	2388957	chr5	2388608	-		chr5:2388957-2388608	GO:0019953|GO:0008289|GO:0005576|GO:0016020|GO:0019915
A_84_P17256	NM_129572	-1.16275	11.7123	-6.31151	0.000359359	0.0295883	0.673795	230	36	1885	GGAATACGGTGAATGGTGCAGCGAGTAGAGACAAGTTTAAGCTGCCGTCGTGGGCAGAGC	18813	0	A_84_P17256	CZF1	NM_129572	ref|Arabidopsis thaliana CZF1; transcription factor (CZF1) mRNA, complete cds [NM_129572]	-3.40839	13.6419	-23.8184	7.06907e-08	4.24173e-05	8.95243	A_84_P17256	CZF1	Arabidopsis thaliana CZF1; transcription factor (CZF1) mRNA, complete cds [NM_129572]	NM_129572	FALSE	AT2G40140	GGAATACGGTGAATGGTGCAGCGAGTAGAGACAAGTTTAAGCTGCCGTCGTGGGCAGAGC	tair|At2g40140.1	NP1657133	At.27663	NM_129572	818605	NA	CZF1; transcription factor	16781370	chr2	16781311	+		chr2:16781311-16781370	GO:0003700|GO:0009409|GO:0050832|GO:0010200|GO:0005575|GO:0045449
A_84_P757973	NM_001084589	-1.03698	6.16833	-5.55792	0.000779586	0.0413918	-0.115676	309	20	447	CATCCCCGACGCGTAGGCTTTTTAGCTTCTCTTTCGTCATCACAAACATTTAATTCTGTT	25421	0	A_84_P757973	AT2G44578	NM_001084589	ref|Arabidopsis thaliana protein binding / zinc ion binding (AT2G44578) mRNA, complete cds [NM_001084589]	-4.62241	8.94762	-23.2976	8.21917e-08	4.32798e-05	8.82404	A_84_P757973	AT2G44578	Arabidopsis thaliana protein binding / zinc ion binding (AT2G44578) mRNA, complete cds [NM_001084589]	NM_001084589	FALSE	AT2G44578	CATCCCCGACGCGTAGGCTTTTTAGCTTCTCTTTCGTCATCACAAACATTTAATTCTGTT	AT2G44578.1	NP1656369	At.74181	NM_001084589	5007961	NA	protein binding / zinc ion binding	18407955	chr2	18407896	-		chr2:18407955-18407896	GO:0005515|GO:0008150|GO:0008270|GO:0012505
A_84_P811729	NM_128942	-1.34506	9.49346	-2.83472	0.0245554	0.164691	-3.67255	184	75	32	AACCCAAAAAAAGAAAGAAATATGTGGGATGAAACTGTAGCCGGACCTAAACCGGAGCAT	15060	0	A_84_P811729	AT2G33830	NM_128942	ref|Arabidopsis thaliana dormancy/auxin associated family protein (AT2G33830) mRNA, complete cds [NM_128942]	-5.07256	12.442	-23.1412	8.60515e-08	4.32798e-05	8.78467	A_84_P811729	AT2G33830	Arabidopsis thaliana dormancy/auxin associated family protein (AT2G33830) mRNA, complete cds [NM_128942]	NM_128942	FALSE	AT2G33830	AACCCAAAAAAAGAAAGAAATATGTGGGATGAAACTGTAGCCGGACCTAAACCGGAGCAT	TA29184_3702	TC325783	At.25108	NM_128942	817950	NA	dormancy/auxin associated family protein	14317383	chr2	14317324	-		chr2:14317383-14317324	GO:0005575
A_84_P812032	NM_001160906	-1.37617	10.5745	-3.65088	0.00780688	0.0984904	-2.49728	305	76	313	CACTAGAGCCATCGGCTCCAACATCTTTAATAAACCCACCCATCCAAATTTTCCCTCCGT	25199	0	A_84_P812032	DYL1	NM_001160906	ref|Arabidopsis thaliana DYL1 (DORMANCY-ASSOCIATED PROTEIN-LIKE 1) (DYL1) mRNA, complete cds [NM_001160906]	-5.11307	12.3595	-21.6817	1.34104e-07	5.64824e-05	8.3975	A_84_P812032	DYL1	Arabidopsis thaliana DYL1 (DORMANCY-ASSOCIATED PROTEIN-LIKE 1) (DYL1) mRNA, complete cds [NM_001160906]	NM_001160906	FALSE	AT1G28330	CACTAGAGCCATCGGCTCCAACATCTTTAATAAACCCACCCATCCAAATTTTCCCTCCGT	TA29311_3702	TC314773	At.25271	NM_001160906	839729	NA	DYL1 (DORMANCY-ASSOCIATED PROTEIN-LIKE 1)	9934849	chr1	9934790	-		chr1:9934849-9934790	GO:0009750|GO:0003674|GO:0009744|GO:0005575|GO:0009749
A_84_P171073	NM_103219	-2.11832	8.15135	-3.76619	0.00668936	0.0920972	-2.33753	430	71	635	CTTGTGATTGATTCCCTAAGCTTGTAGTTTAGTGTGGTAACATAAAATGTGATAATCCAG	35478	0	A_84_P171073	AT1G35210	NM_103219	ref|Arabidopsis thaliana unknown protein (AT1G35210) mRNA, complete cds [NM_103219]	-4.52636	11.7589	-21.545	1.39999e-07	5.67812e-05	8.35935	A_84_P171073	AT1G35210	Arabidopsis thaliana unknown protein (AT1G35210) mRNA, complete cds [NM_103219]	NM_103219	FALSE	AT1G35210	CTTGTGATTGATTCCCTAAGCTTGTAGTTTAGTGTGGTAACATAAAATGTGATAATCCAG	tair|At1g35210.1	TC319016	At.39615	NM_103219	840410	NA	hypothetical protein	12896745	chr1	12896686	-		chr1:12896745-12896686	GO:0008150|GO:0003674|GO:0009507
A_84_P811724	NM_128942	-1.31684	9.99698	-3.02672	0.0186112	0.145812	-3.39048	160	46	61	TGAAACTTTAGCCGGACCTAAACCGGAGCATGGCCTTGGCCGCCTCCGCAATAAGATCAC	13015	0	A_84_P811724	AT2G33830	NM_128942	ref|Arabidopsis thaliana dormancy/auxin associated family protein (AT2G33830) mRNA, complete cds [NM_128942]	-4.88557	13.1945	-21.396	1.4677e-07	5.79187e-05	8.31733	A_84_P811724	AT2G33830	Arabidopsis thaliana dormancy/auxin associated family protein (AT2G33830) mRNA, complete cds [NM_128942]	NM_128942	FALSE	AT2G33830	TGAAACTTTAGCCGGACCTAAACCGGAGCATGGCCTTGGCCGCCTCCGCAATAAGATCAC	TA29179_3702	TC325783	At.25108	NM_128942	817950	NA	dormancy/auxin associated family protein	14317354	chr2	14317295	-		chr2:14317354-14317295	GO:0005575
A_84_P14864	NM_119889	-1.74026	12.7231	-13.8578	1.9112e-06	0.00476467	5.4927	314	17	984	CGGTTCGTGTATGCCACAAAGTGTAAACAGCCGTCGTGTTGGGTTTAGAGAGTTTATAGT	25747	0	A_84_P14864	MYB73	NM_119889	ref|Arabidopsis thaliana MYB73 (MYB DOMAIN PROTEIN 73); DNA binding / transcription factor (MYB73) mRNA, complete cds [NM_119889]	-3.68075	14.2979	-21.3234	1.50203e-07	5.82241e-05	8.29673	A_84_P14864	MYB73	Arabidopsis thaliana MYB73 (MYB DOMAIN PROTEIN 73); DNA binding / transcription factor (MYB73) mRNA, complete cds [NM_119889]	NM_119889	FALSE	AT4G37260	CGGTTCGTGTATGCCACAAAGTGTAAACAGCCGTCGTGTTGGGTTTAGAGAGTTTATAGT	tair|At4g37260.1	NP458214	At.56989	NM_119889	829880	NA	MYB73 (MYB DOMAIN PROTEIN 73); DNA binding / transcription factor	17541527	chr4	17541468	+		chr4:17541468-17541527	GO:0003700|GO:0009753|GO:0003677|GO:0009737|GO:0009723|GO:0046686|GO:0009751|GO:0010200|GO:0006355
A_84_P567134	NM_118904	-1.27626	9.68917	-16.8755	4.81936e-07	0.00351837	6.51178	422	13	311	AGATTATGACTGCCAAGACTTTTTTCCCGGCGTCTGATCTCTCCGTCTGTAGAATACCTT	34700	0	A_84_P567134	AT4G27657	NM_118904	ref|Arabidopsis thaliana unknown protein (AT4G27657) mRNA, complete cds [NM_118904]	-4.66316	11.6328	-21.1475	1.58905e-07	5.9333e-05	8.24639	A_84_P567134	AT4G27657	Arabidopsis thaliana unknown protein (AT4G27657) mRNA, complete cds [NM_118904]	NM_118904	FALSE	AT4G27657	AGATTATGACTGCCAAGACTTTTTTCCCGGCGTCTGATCTCTCCGTCTGTAGAATACCTT	tair|At4g27657.1	TC344866	At.32080	NM_118904	828879	NA	hypothetical protein	13813420	chr4	13813361	+		chr4:13813361-13813420	GO:0008150|GO:0003674|GO:0012505
A_84_P18072	NM_105911	-1.0423	8.31799	-4.68592	0.00209431	0.0583942	-1.1345	105	76	2555	TTTTTTCTCGTCGATGCCGAGTTTATTGCAAACGACGAAGTTTATGGCGGTGGTTGATAC	8564	0	A_84_P18072	AT1G72520	NM_105911	ref|Arabidopsis thaliana lipoxygenase, putative (AT1G72520) mRNA, complete cds [NM_105911]	-5.26005	10.1252	-20.5497	1.93109e-07	6.12953e-05	8.07081	A_84_P18072	AT1G72520		NM_105911	FALSE	AT1G72520	TTTTTTCTCGTCGATGCCGAGTTTATTGCAAACGACGAAGTTTATGGCGGTGGTTGATAC	tair|At1g72520.1		At.18241	NM_105911	843584	NA	lipoxygenase, putative"	NA	TC317795	GO:0005506(iron ion binding)|GO:0006952(defense response)|GO:0009055(electron carrier activity)|GO:0009507(chloroplast)|GO:0009611(response to wounding)|GO:0009695(jasmonic acid biosynthetic process)|GO:0016165(lipoxygenase activity)|GO:0016702(oxidoreductase activity, acting on single donors with incorporation of molecular oxygen, incorporation of two atoms of oxygen)|GO:0040007(growth)|GO:00468…	Arabidopsis thaliana lipoxygenase, putative (AT1G72520) mRNA, complete cds [NM_105911]	chr1:27315930-27315989
A_84_P16923	NM_125374	-1.4066	9.95513	-8.17034	6.8979e-05	0.0143847	2.31119	393	64	512	GTGGCTTGTTTGGATCTGAGTCTAGGGATGGTGGACAATTTGAATCTCAAGTTGGAGCTT	32474	0	A_84_P16923	RHL41	NM_125374	ref|Arabidopsis thaliana RHL41 (RESPONSIVE TO HIGH LIGHT 41); nucleic acid binding / transcription factor/ zinc ion binding (RHL41) mRNA, complete cds [NM_125374]	-4.36548	14.1072	-20.4497	1.99615e-07	6.20743e-05	8.04076	A_84_P16923	RHL41	Arabidopsis thaliana RHL41 (RESPONSIVE TO HIGH LIGHT 41); nucleic acid binding / transcription factor/ zinc ion binding (RHL41) mRNA, complete cds [NM_125374]	NM_125374	FALSE	AT5G59820	GTGGCTTGTTTGGATCTGAGTCTAGGGATGGTGGACAATTTGAATCTCAAGTTGGAGCTT	tair|At5g59820.1	TC349404	At.24260	NM_125374	836103	NA	RHL41 (RESPONSIVE TO HIGH LIGHT 41); nucleic acid binding / transcription factor/ zinc ion binding	24120769	chr5	24120710	+		chr5:24120710-24120769	GO:0003676|GO:0003700|GO:0009409|GO:0042538|GO:0006979|GO:0009611|GO:0009416|GO:0010224|GO:0009643|GO:0008270|GO:0009408|GO:0010200|GO:0009631|GO:0005622
A_84_P137619	NM_124829	-1.48218	8.80869	-3.97056	0.00511178	0.0823809	-2.05905	146	71	413	CGAGGAAGAGTTTTACCGGCATTGATAGAGAAACCTTCTTATGCGTTAGAGACTTTGACT	11897	0	A_84_P137619	PBP1	NM_124829	ref|Arabidopsis thaliana PBP1 (PINOID-BINDING PROTEIN 1); calcium ion binding / protein binding (PBP1) mRNA, complete cds [NM_124829]	-3.73717	12.7044	-20.4464	1.99831e-07	6.20743e-05	8.03978	A_84_P137619	PBP1	Arabidopsis thaliana PBP1 (PINOID-BINDING PROTEIN 1); calcium ion binding / protein binding (PBP1) mRNA, complete cds [NM_124829]	NM_124829	FALSE	AT5G54490	CGAGGAAGAGTTTTACCGGCATTGATAGAGAAACCTTCTTATGCGTTAGAGACTTTGACT	tair|At5g54490.1	TC353111	At.29493	NM_124829	835537	NA	PBP1 (PINOID-BINDING PROTEIN 1); calcium ion binding / protein binding	22139102	chr5	22139043	+		chr5:22139043-22139102	GO:0005515|GO:0009733|GO:0005575|GO:0005509
A_84_P10877	NM_115018	-4.40682	8.06586	-2.61542	0.033854	0.190507	-3.99674	321	57	319	TTTCAATTCCCTACCCCATCAGTTTTAGCACCAATTGCGACAGTATATCGACTGCCGTGT	26495	0	A_84_P10877	LTP12	NM_115018	ref|Arabidopsis thaliana LTP12 (LIPID TRANSFER PROTEIN 12); lipid binding (LTP12) mRNA, complete cds [NM_115018]	-5.36131	7.05402	-20.1171	2.23129e-07	6.42223e-05	7.93935	A_84_P10877	LTP12	Arabidopsis thaliana LTP12 (LIPID TRANSFER PROTEIN 12); lipid binding (LTP12) mRNA, complete cds [NM_115018]	NM_115018	FALSE	AT3G51590	TTTCAATTCCCTACCCCATCAGTTTTAGCACCAATTGCGACAGTATATCGACTGCCGTGT	tair|At3g51590.1	TC333782	At.27770	NM_115018	824322	NA	LTP12 (LIPID TRANSFER PROTEIN 12); lipid binding	19147335	chr3	19146809	-		chr3:19147335-19146809	GO:0009505|GO:0008289|GO:0006869
A_84_P598642	NM_100587	-1.80237	12.2884	-7.00547	0.000186526	0.0224461	1.33299	206	56	623	GAAAGAGATTCTTAGCAGGATTCTACTGGTAGTATTAAGAGTGAGTTATCTTTAGTATGC	16855	0	A_84_P598642	AT1G07135	NM_100587	ref|Arabidopsis thaliana glycine-rich protein (AT1G07135) mRNA, complete cds [NM_100587]	-4.88379	14.3222	-19.52	2.73771e-07	7.07877e-05	7.75138	A_84_P598642	AT1G07135	Arabidopsis thaliana glycine-rich protein (AT1G07135) mRNA, complete cds [NM_100587]	NM_100587	FALSE	AT1G07135	GAAAGAGATTCTTAGCAGGATTCTACTGGTAGTATTAAGAGTGAGTTATCTTTAGTATGC	tair|At1g07135.1	TC316792	At.45818	NM_100587	837224	NA	glycine-rich protein	2190035	chr1	2189976	-		chr1:2190035-2189976	GO:0008150|GO:0003674|GO:0031225
A_84_P175491	NM_203252	-1.18233	6.44806	-3.3462	0.0118515	0.118388	-2.92782	298	47	1134	CCAAAATGATCAGGACTGGTAGAGTCCCTTTCTATTGTTTTCCCATGATAGTGATGAAAA	24482	0	A_84_P175491	SRO5	NM_203252	ref|Arabidopsis thaliana SRO5 (SIMILAR TO RCD ONE 5); NAD+ ADP-ribosyltransferase (SRO5) mRNA, complete cds [NM_203252]	-6.80308	9.95603	-19.2118	3.04977e-07	7.49883e-05	7.65132	A_84_P175491	SRO5	Arabidopsis thaliana SRO5 (SIMILAR TO RCD ONE 5); NAD+ ADP-ribosyltransferase (SRO5) mRNA, complete cds [NM_203252]	NM_203252	FALSE	AT5G62520	CCAAAATGATCAGGACTGGTAGAGTCCCTTTCTATTGTTTTCCCATGATAGTGATGAAAA	tair|At5g62520.1	TC350181	At.9309	NM_203252	836372	NA	SRO5 (SIMILAR TO RCD ONE 5); NAD+ ADP-ribosyltransferase	25116627	chr5	25116568	+		chr5:25116568-25116627	GO:0009651|GO:0006800|GO:0005739|GO:0003950
A_84_P818437	NM_123603	-1.61392	6.41679	-3.67792	0.00752779	0.0968968	-2.45965	232	83	327	TCAGACGTTGACGGAGACGGGTTTATAGATTTTGAGGAGTTTTTGAAGCTTATGGAAGGG	19072	0	A_84_P818437	CML37	NM_123603	ref|Arabidopsis thaliana CML37 (CALMODULIN LIKE 37); calcium ion binding (CML37) mRNA, complete cds [NM_123603]	-6.77785	10.4047	-19.1758	3.08878e-07	7.49883e-05	7.6395	A_84_P818437	CML37	Arabidopsis thaliana CML37 (CALMODULIN LIKE 37); calcium ion binding (CML37) mRNA, complete cds [NM_123603]	NM_123603	FALSE	AT5G42380	TCAGACGTTGACGGAGACGGGTTTATAGATTTTGAGGAGTTTTTGAAGCTTATGGAAGGG	TA33977_3702	TC351227	At.30178	NM_123603	834244	NA	CML37 (CALMODULIN LIKE 37); calcium ion binding	16960267	chr5	16960208	-		chr5:16960267-16960208	GO:0010193|GO:0009507|GO:0005509
A_84_P512655	NM_106412	-3.70763	8.99736	-12.1659	4.70732e-06	0.00578541	4.75719	141	25	733	AGAGGCAACGATGGATGACTTCTACGACGATGTTGATATTCCGCTATGGAGTTTCAGTTA	11469	0	A_84_P512655	AT1G77640	NM_106412	ref|Arabidopsis thaliana AP2 domain-containing transcription factor, putative (AT1G77640) mRNA, complete cds [NM_106412]	-4.27362	10.2802	-18.9728	3.31991e-07	7.72264e-05	7.57224	A_84_P512655	AT1G77640		NM_106412	FALSE	AT1G77640	AGAGGCAACGATGGATGACTTCTACGACGATGTTGATATTCCGCTATGGAGTTTCAGTTA	tair|At1g77640.1		At.17793	NM_106412	844099	NA	AP2 domain-containing transcription factor, putative"	NA	TC319685	GO:0003677(DNA binding)|GO:0003700(transcription factor activity)|GO:0005634(nucleus)|GO:0006355(regulation of transcription, DNA-dependent)|GO:0009507(chloroplast)	Arabidopsis thaliana AP2 domain-containing transcription factor, putative (AT1G77640) mRNA, complete cds [NM_106412]	chr1:29184364-29184423
A_84_P794288	NR_022056	-1.30708	11.4548	-9.36601	2.78794e-05	0.00996312	3.1728	168	63	75	GGAGGGTGCTATGCTTAAGGTCTTCCCTAGAGGAAGAGCCTACGTCATTATTTGTGGCAG	13713	0	A_84_P794288	AT1G08115	NR_022056	ref|Arabidopsis thaliana (AT1G08115) ncRNA [NR_022056]	-3.38868	11.822	-18.9466	3.35115e-07	7.72264e-05	7.5635	A_84_P794288	AT1G08115	Arabidopsis thaliana (AT1G08115) ncRNA [NR_022056]	NR_022056	FALSE	AT1G08115	GGAGGGTGCTATGCTTAAGGTCTTCCCTAGAGGAAGAGCCTACGTCATTATTTGTGGCAG	At#S17509072		At.67540	NR_022056	3766679	NA	ncRNA	2538161	chr1	2538102	-		chr1:2538161-2538102	GO:0000398|GO:0005685
A_84_P20325	NM_114866	-2.05431	13.1892	-9.0295	3.56022e-05	0.0109878	2.94338	280	16	890	GAGGTTTATACGAATCCGGCGGCAATGGTGGTTTTAGGGATTGTGGAGTAATAACACCTA	22930	0	A_84_P20325	MYB77	NM_114866	ref|Arabidopsis thaliana MYB77; DNA binding / transcription factor (MYB77) mRNA, complete cds [NM_114866]	-3.25047	14.2428	-18.8532	3.4652e-07	7.80115e-05	7.5322	A_84_P20325	MYB77	Arabidopsis thaliana MYB77; DNA binding / transcription factor (MYB77) mRNA, complete cds [NM_114866]	NM_114866	FALSE	AT3G50060	GAGGTTTATACGAATCCGGCGGCAATGGTGGTTTTAGGGATTGTGGAGTAATAACACCTA	tair|At3g50060.1	TC340414	At.22600	NM_114866	824168	NA	MYB77; DNA binding / transcription factor	18569199	chr3	18569140	-		chr3:18569199-18569140	GO:0003700|GO:0003677|GO:0009723|GO:0009751|GO:0010200|GO:0006355|GO:0048527
A_84_P823733	NM_113753	-1.96706	9.37553	-13.5678	2.2138e-06	0.00476467	5.37626	5	12	1064	CCTTGTCCAATTGATTATCTTTGGGCTCCTTATGATCTTCACAAGTCACAGAGGCAGTAT	267	0	A_84_P823733	GATL10	NM_113753	ref|Arabidopsis thaliana GATL10 (Galacturonosyltransferase-like 10); polygalacturonate 4-alpha-galacturonosyltransferase/ transferase, transferring hex_ (GATL10) mRNA, complete cds [NM_113753]	-4.18163	11.7068	-18.8071	3.52322e-07	7.80115e-05	7.51666	A_84_P823733	GATL10		NM_113753	FALSE	AT3G28340	CCTTGTCCAATTGATTATCTTTGGGCTCCTTATGATCTTCACAAGTCACAGAGGCAGTAT	TA39080_3702		At.42818	NM_113753	822462	NA	GATL10 (Galacturonosyltransferase-like 10); polygalacturonate 4-alpha-galacturonosyltransferase/ transferase, transferring hexosyl groups"	NA	NP10434376	GO:0012505(endomembrane system)|GO:0016051(carbohydrate biosynthetic process)|GO:0016758(transferase activity, transferring hexosyl groups)|GO:0047262(polygalacturonate 4-alpha-galacturonosyltransferase activity)	Arabidopsis thaliana GATL10 (Galacturonosyltransferase-like 10); polygalacturonate 4-alpha-galacturonosyltransferase/ transferase, transferring hex_ (GATL10) mRNA, complete cds [NM_113753]	chr3:10590725-10590666
A_84_P13113	NM_124584	-1.53657	8.95381	-4.43054	0.00285495	0.0653714	-1.45538	270	75	1353	TTGGCATTCCGGTTGGAGCAGTTTTGGCGTTTTGGTTTGGGTTTGGATTTAAGGGACTTT	22207	0	A_84_P13113	AT5G52050	NM_124584	ref|Arabidopsis thaliana MATE efflux protein-related (AT5G52050) mRNA, complete cds [NM_124584]	-5.41616	11.5388	-18.8025	3.52903e-07	7.80115e-05	7.51511	A_84_P13113	AT5G52050	Arabidopsis thaliana MATE efflux protein-related (AT5G52050) mRNA, complete cds [NM_124584]	NM_124584	FALSE	AT5G52050	TTGGCATTCCGGTTGGAGCAGTTTTGGCGTTTTGGTTTGGGTTTGGATTTAAGGGACTTT	tair|At5g52050.1	TC354751	At.29643	NM_124584	835280	NA	MATE efflux protein-related	21157500	chr5	21157441	+		chr5:21157441-21157500	GO:0015297|GO:0015238|GO:0006855|GO:0016020
A_84_P13568	NM_179889	-1.28309	12.2973	-3.17706	0.0150256	0.132146	-3.17153	199	46	322	TTCTCACCCAAACTCTCCCACCGTCTACGATTGGCTATACAGCGACGACACTAGGAGCAA	16332	0	A_84_P13568	AT2G33830	NM_179889	ref|Arabidopsis thaliana dormancy/auxin associated family protein (AT2G33830) mRNA, complete cds [NM_179889]	-4.11243	15.2857	-18.7907	3.54411e-07	7.80115e-05	7.51112	A_84_P13568	AT2G33830	Arabidopsis thaliana dormancy/auxin associated family protein (AT2G33830) mRNA, complete cds [NM_179889]	NM_179889	FALSE	AT2G33830	TTCTCACCCAAACTCTCCCACCGTCTACGATTGGCTATACAGCGACGACACTAGGAGCAA	tair|At2g33830.1	TC325783	At.25108	NM_179889	817950	NA	dormancy/auxin associated family protein	14316999	chr2	14316854	-		chr2:14316999-14316854	GO:0005575
A_84_P17165	NM_105469	-3.40178	7.24803	-2.60688	0.0342832	0.191447	-4.0094	397	22	622	TGAGAGCTTATAGAGAGGCACTTTTAGAGTTCAATAAGATATTGGCTCGGGATCCTCGAG	32724	0	A_84_P17165	TSM1	NM_105469	ref|Arabidopsis thaliana TSM1; N1,N5,N10-tris-(5-hydroxyferuloyl)spermidine O-methyltransferase/ caffeoyl CoA:S-adenosyl-L-methionine O-methyltransfera_ (TSM1) mRNA, complete cds [NM_105469]	-4.63496	6.43583	-18.1613	4.46385e-07	8.69023e-05	7.29367	A_84_P17165	TSM1	Arabidopsis thaliana TSM1; N1,N5,N10-tris-(5-hydroxyferuloyl)spermidine O-methyltransferase/ caffeoyl CoA:S-adenosyl-L-methionine O-methyltransfera_ (TSM1) mRNA, complete cds [NM_105469]	NM_105469	FALSE	AT1G67990	TGAGAGCTTATAGAGAGGCACTTTTAGAGTTCAATAAGATATTGGCTCGGGATCCTCGAG	tair|At1g67990.1	TC317605	At.35580	NM_105469	843127	NA	TSM1; N1,N5,N10-tris-(5-hydroxyferuloyl)spermidine O-methyltransferase/ caffeoyl CoA:S-adenosyl-L-methionine O-methyltransferase/ caffeoyl-CoA O-methyltransferase/ tricaffeoyl spermidine:S-adenosyl-L-methionine O-methyltransferase/ trihydroxyferuloyl spermidine:S-adenosyl-L-methionine O-methyltransferase	25494353	chr1	25494294	+		chr1:25494294-25494353	GO:0080088|GO:0080078|GO:0048316|GO:0042409|GO:0005829|GO:0080077|GO:0080012|GO:0080076
A_84_P788437	NM_103219	-1.84891	6.85364	-3.96122	0.00517429	0.0829609	-2.07164	122	7	161	TAACGAGAGGCTCTCTCTTTTTATCAAAGCAGCTTCTTCACGTAGACCAAGATCTCGTCA	9767	0	A_84_P788437	AT1G35210	NM_103219	ref|Arabidopsis thaliana unknown protein (AT1G35210) mRNA, complete cds [NM_103219]	-4.8413	10.51	-18.1193	4.53425e-07	8.74951e-05	7.27883	A_84_P788437	AT1G35210	Arabidopsis thaliana unknown protein (AT1G35210) mRNA, complete cds [NM_103219]	NM_103219	FALSE	AT1G35210	TAACGAGAGGCTCTCTCTTTTTATCAAAGCAGCTTCTTCACGTAGACCAAGATCTCGTCA	At#S11823953	TC319016	At.39615	NM_103219	840410	NA	hypothetical protein	12897219	chr1	12897160	-		chr1:12897219-12897160	GO:0008150|GO:0003674|GO:0009507
A_84_P13077	NM_123603	-1.69463	7.80322	-3.44941	0.0102736	0.112111	-2.78069	70	49	546	GGGTTTGATCAGAATGACGATGGAGTTCTCAGCTTTGACGAGTTTGTTTTGATGATGCGT	5507	0	A_84_P13077	CML37	NM_123603	ref|Arabidopsis thaliana CML37 (CALMODULIN LIKE 37); calcium ion binding (CML37) mRNA, complete cds [NM_123603]	-6.62929	12.0153	-17.4272	5.90055e-07	0.000102159	7.02743	A_84_P13077	CML37	Arabidopsis thaliana CML37 (CALMODULIN LIKE 37); calcium ion binding (CML37) mRNA, complete cds [NM_123603]	NM_123603	FALSE	AT5G42380	GGGTTTGATCAGAATGACGATGGAGTTCTCAGCTTTGACGAGTTTGTTTTGATGATGCGT	tair|At5g42380.1	TC351227	At.30178	NM_123603	834244	NA	CML37 (CALMODULIN LIKE 37); calcium ion binding	16960048	chr5	16959989	-		chr5:16960048-16959989	GO:0010193|GO:0009507|GO:0005509
A_84_P13393	NM_105280	-1.65374	11.2375	-13.1714	2.71938e-06	0.00476467	5.21098	379	47	1301	GGGAAGGAGTTATGGCAGAGTGCAGAGTTTGTGTAATCTAGTGTCTCTGGCTGATTTTGT	31283	0	A_84_P13393	AT1G66090	NM_105280	ref|Arabidopsis thaliana disease resistance protein (TIR-NBS class), putative (AT1G66090) mRNA, complete cds [NM_105280]	-4.47991	13.2123	-17.3065	6.1842e-07	0.000104779	6.98229	A_84_P13393	AT1G66090		NM_105280	FALSE	AT1G66090	GGGAAGGAGTTATGGCAGAGTGCAGAGTTTGTGTAATCTAGTGTCTCTGGCTGATTTTGT	tair|At1g66090.1		At.17581	NM_105280	842923	NA	disease resistance protein (TIR-NBS class), putative"	NA	TC317539	GO:0000166(nucleotide binding)|GO:0004888(transmembrane receptor activity)|GO:0005524(ATP binding)|GO:0006915(apoptosis)|GO:0006952(defense response)|GO:0007165(signal transduction)|GO:0009507(chloroplast)|GO:0017111(nucleoside-triphosphatase activity)|GO:0031224(intrinsic to membrane)|GO:0045087(innate immune response)	Arabidopsis thaliana disease resistance protein (TIR-NBS class), putative (AT1G66090) mRNA, complete cds [NM_105280]	chr1:24608173-24608232
A_84_P296724	NM_124498	-1.42993	10.5504	-4.01248	0.00484113	0.080599	-2.00269	169	38	699	AGTTACTTAAGCTTCAGAGGGTCAAACTGGAAAAAATCAACATTGGATTGTTTTCAAAGC	13831	0	A_84_P296724	AT5G51190	NM_124498	ref|Arabidopsis thaliana AP2 domain-containing transcription factor, putative (AT5G51190) mRNA, complete cds [NM_124498]	-4.07521	12.8408	-17.1649	6.53704e-07	0.000108858	6.92883	A_84_P296724	AT5G51190		NM_124498	FALSE	AT5G51190	AGTTACTTAAGCTTCAGAGGGTCAAACTGGAAAAAATCAACATTGGATTGTTTTCAAAGC	tair|At5g51190.1		At.19728	NM_124498	835193	NA	AP2 domain-containing transcription factor, putative"	NA	NP504669	GO:0003677(DNA binding)|GO:0003700(transcription factor activity)|GO:0005634(nucleus)|GO:0006355(regulation of transcription, DNA-dependent)|GO:0010200(response to chitin)	Arabidopsis thaliana AP2 domain-containing transcription factor, putative (AT5G51190) mRNA, complete cds [NM_124498]	chr5:20817943-20817884
A_84_P730385	NR_022056	-1.32149	11.0992	-9.42448	2.67406e-05	0.00975432	3.21169	337	67	47	GCTAGTGACTTCCATTGCACATACCGGAAGGGTGCTATGCTTAAGGTCTTCCCTTGAGGA	27838	0	A_84_P730385	AT1G08115	NR_022056	ref|Arabidopsis thaliana (AT1G08115) ncRNA [NR_022056]	-3.49309	11.4473	-17.1491	6.57785e-07	0.000108858	6.92282	A_84_P730385	AT1G08115	Arabidopsis thaliana (AT1G08115) ncRNA [NR_022056]	NR_022056	FALSE	AT1G08115	GCTAGTGACTTCCATTGCACATACCGGAAGGGTGCTATGCTTAAGGTCTTCCCTTGAGGA	tc|CK120222		At.67671	NR_022056	3766679	NA	ncRNA	2538187	chr1	2538128	-		chr1:2538187-2538128	GO:0000398|GO:0005685
A_84_P753024	NM_001084313	-1.13608	7.63988	-10.3745	1.399e-05	0.00770025	3.80571	411	52	343	GTGATGTGAGCGGAGTTCGCAAGATAGAGATATAAGGGCTTCCAACCATTCATATCATGT	33942	0	A_84_P753024	RTFL21	NM_001084313	ref|Arabidopsis thaliana RTFL21 (ROTUNDIFOLIA LIKE 21) (RTFL21) mRNA, complete cds [NM_001084313]	-5.83141	10.2786	-17.1188	6.65672e-07	0.000109052	6.91132	A_84_P753024	RTFL21	Arabidopsis thaliana RTFL21 (ROTUNDIFOLIA LIKE 21) (RTFL21) mRNA, complete cds [NM_001084313]	NM_001084313	FALSE	AT1G67265	GTGATGTGAGCGGAGTTCGCAAGATAGAGATATAAGGGCTTCCAACCATTCATATCATGT	AT1G67265.1	NP1656632	At.49512	NM_001084313	5007837	NA	RTFL21 (ROTUNDIFOLIA LIKE 21)	25179522	chr1	25179463	-		chr1:25179522-25179463	GO:0048367
A_84_P13727	NM_115338	-1.74944	10.7292	-6.40212	0.000328892	0.0281926	0.76341	336	16	1170	TGATGGTAGCTACATAACCGAAGAGAATGATCTGCAAGGGCTGATTCCGAACAATGCCTA	27575	0	A_84_P13727	BME3	NM_115338	ref|Arabidopsis thaliana zinc finger (GATA type) family protein (BME3) mRNA, complete cds [NM_115338]	-2.68187	11.9627	-16.7358	7.75522e-07	0.000117952	6.76335	A_84_P13727	BME3	Arabidopsis thaliana zinc finger (GATA type) family protein (BME3) mRNA, complete cds [NM_115338]	NM_115338	FALSE	AT3G54810	TGATGGTAGCTACATAACCGAAGAGAATGATCTGCAAGGGCTGATTCCGAACAATGCCTA	tair|At3g54810.1	TC334813	At.23953	NM_115338	824646	NA	zinc finger (GATA type) family protein	20309198	chr3	20309139	+		chr3:20309139-20309198	GO:0009845|GO:0005634|GO:0003700
A_84_P545592	NM_129521	-1.17189	7.98354	-6.40959	0.000326511	0.0280991	0.770752	367	46	1187	CAAGGTTAGGCTTTATACAAAGAAGATAATATACGAAAGGTACCGCAATTTTTGCCGCTG	30290	0	A_84_P545592	AT2G39650	NM_129521	ref|Arabidopsis thaliana unknown protein (AT2G39650) mRNA, complete cds [NM_129521]	-3.58165	10.1371	-16.6193	8.12946e-07	0.000120447	6.7175	A_84_P545592	AT2G39650	Arabidopsis thaliana unknown protein (AT2G39650) mRNA, complete cds [NM_129521]	NM_129521	FALSE	AT2G39650	CAAGGTTAGGCTTTATACAAAGAAGATAATATACGAAAGGTACCGCAATTTTTGCCGCTG	tair|At2g39650.1	NP1647129	At.24780	NM_129521	818548	NA	hypothetical protein	16534993	chr2	16534934	-		chr2:16534993-16534934	GO:0008150|GO:0003674|GO:0005575
A_84_P813219	NM_115338	-1.68563	8.88711	-6.19632	0.000402743	0.0311685	0.55827	242	85	752	ATAAAGATAGAGTCAAAGACAATGTGTGCGGTGGTGACTCGCGCCTCATCATTAGAATAC	19902	0	A_84_P813219	BME3	NM_115338	ref|Arabidopsis thaliana zinc finger (GATA type) family protein (BME3) mRNA, complete cds [NM_115338]	-2.84006	10.1901	-16.4272	8.79215e-07	0.000124233	6.64106	A_84_P813219	BME3	Arabidopsis thaliana zinc finger (GATA type) family protein (BME3) mRNA, complete cds [NM_115338]	NM_115338	FALSE	AT3G54810	ATAAAGATAGAGTCAAAGACAATGTGTGCGGTGGTGACTCGCGCCTCATCATTAGAATAC	TA30052_3702	TC334813	At.23953	NM_115338	824646	NA	zinc finger (GATA type) family protein	20308780	chr3	20308721	+		chr3:20308721-20308780	GO:0009845|GO:0005634|GO:0003700
A_84_P559517	NM_179390	-1.25308	14.0451	-3.55983	0.00883192	0.103923	-2.62471	189	43	865	GTGTTAGTTTCTGTTTTGGGCTGTGTTTTGCAAGTTTTTGTATTTCAGAGTTGTGTAGTG	15497	0	A_84_P559517	DYL1	NM_179390	ref|Arabidopsis thaliana DYL1 (DORMANCY-ASSOCIATED PROTEIN-LIKE 1) (DYL1) mRNA, complete cds [NM_179390]	-4.44938	15.3914	-16.1758	9.75517e-07	0.000131566	6.5393	A_84_P559517	DYL1	Arabidopsis thaliana DYL1 (DORMANCY-ASSOCIATED PROTEIN-LIKE 1) (DYL1) mRNA, complete cds [NM_179390]	NM_179390	FALSE	AT1G28330	GTGTTAGTTTCTGTTTTGGGCTGTGTTTTGCAAGTTTTTGTATTTCAGAGTTGTGTAGTG	tair|At1g28330.2	TC314768	At.25271	NM_179390	839729	NA	DYL1 (DORMANCY-ASSOCIATED PROTEIN-LIKE 1)	9934068	chr1	9934009	-		chr1:9934068-9934009	GO:0009750|GO:0003674|GO:0009744|GO:0005575|GO:0009749
A_84_P812024	NM_001160906	-1.38467	10.976	-3.47556	0.00991065	0.110248	-2.7436	180	52	143	ATTAATATCCGAGATATAGGAGAAGGGAGCAGCAGTAAGGTGGTGATGCATAGGTCGTTG	14687	0	A_84_P812024	DYL1	NM_001160906	ref|Arabidopsis thaliana DYL1 (DORMANCY-ASSOCIATED PROTEIN-LIKE 1) (DYL1) mRNA, complete cds [NM_001160906]	-5.19431	12.6973	-15.8942	1.09798e-06	0.000138509	6.42301	A_84_P812024	DYL1	Arabidopsis thaliana DYL1 (DORMANCY-ASSOCIATED PROTEIN-LIKE 1) (DYL1) mRNA, complete cds [NM_001160906]	NM_001160906	FALSE	AT1G28330	ATTAATATCCGAGATATAGGAGAAGGGAGCAGCAGTAAGGTGGTGATGCATAGGTCGTTG	TA29309_3702		At.25271	NM_001160906	839729	NA	DYL1 (DORMANCY-ASSOCIATED PROTEIN-LIKE 1)	9935110	chr1	9934960	-		chr1:9935110-9934960	GO:0009750|GO:0003674|GO:0009744|GO:0005575|GO:0009749
A_84_P584547	NM_105561	-3.56147	7.12929	-2.6723	0.0311357	0.182782	-3.91255	128	33	485	CTAGCTAGCTAATGAAGTTGAGTCTTTATTGTATAGTATGTATCAATAAACGTAACGGCC	10315	0	A_84_P584547	AT1G68875	NM_105561	ref|Arabidopsis thaliana unknown protein (AT1G68875) mRNA, complete cds [NM_105561]	-5.54741	6.13006	-15.6612	1.21268e-06	0.000144739	6.32489	A_84_P584547	AT1G68875	Arabidopsis thaliana unknown protein (AT1G68875) mRNA, complete cds [NM_105561]	NM_105561	FALSE	AT1G68875	CTAGCTAGCTAATGAAGTTGAGTCTTTATTGTATAGTATGTATCAATAAACGTAACGGCC	tair|At1g68875.1	TC316278	At.35474	NM_105561	843220	NA	hypothetical protein	25896293	chr1	25896234	+		chr1:25896234-25896293	GO:0008150|GO:0003674|GO:0012505
A_84_P280220	NM_128780	-1.3726	8.02951	-6.84855	0.000215377	0.0234811	1.18927	307	47	396	TAATTCATTTCTATATCACTCTTTCTTTTGCATTGTGTAATTTTATAAATTCTTAATATA	25308	0	A_84_P280220	AT2G32210	NM_128780	ref|Arabidopsis thaliana unknown protein (AT2G32210) mRNA, complete cds [NM_128780]	-3.80385	9.84634	-15.6458	1.22069e-06	0.000145299	6.31837	A_84_P280220	AT2G32210	Arabidopsis thaliana unknown protein (AT2G32210) mRNA, complete cds [NM_128780]	NM_128780	FALSE	AT2G32210	TAATTCATTTCTATATCACTCTTTCTTTTGCATTGTGTAATTTTATAAATTCTTAATATA	tair|At2g32210.1	NP488075	At.65748	NM_128780	817780	NA	hypothetical protein	13685780	chr2	13685721	+		chr2:13685721-13685780	GO:0008150|GO:0003674
A_84_P811894	NM_116964	-2.81093	10.7111	-8.49212	5.34916e-05	0.0133867	2.55615	23	49	389	CAGCAAAAACTCATCACCTCTGTCTCTAACTCTCGGGAAACAAATCATCGACGAGTCTTG	1688	0	A_84_P811894	EXO	NM_116964	ref|Arabidopsis thaliana EXO (EXORDIUM) (EXO) mRNA, complete cds [NM_116964]	-4.93722	10.6986	-15.4421	1.33318e-06	0.000150897	6.23099	A_84_P811894	EXO	Arabidopsis thaliana EXO (EXORDIUM) (EXO) mRNA, complete cds [NM_116964]	NM_116964	FALSE	AT4G08950	CAGCAAAAACTCATCACCTCTGTCTCTAACTCTCGGGAAACAAATCATCGACGAGTCTTG	TA29247_3702	TC341394	At.22399	NM_116964	826473	NA	EXO (EXORDIUM)	5740742	chr4	5740683	+		chr4:5740683-5740742	GO:0009505|GO:0009741|GO:0003674|GO:0005618
A_84_P21931	NM_102603	-2.2019	8.76949	-11.137	8.63164e-06	0.00647995	4.23537	425	20	526	ATATGAAGGACGACGTGTGGTTTTGGACTTGGATCTTAATTTCCCTCCTCCACCTGAGAA	35044	0	A_84_P21931	ERF11	NM_102603	ref|Arabidopsis thaliana ERF11 (ERF DOMAIN PROTEIN 11); DNA binding / transcription factor/ transcription repressor (ERF11) mRNA, complete cds [NM_102603]	-5.37195	12.4953	-15.3054	1.41523e-06	0.000154308	6.17162	A_84_P21931	ERF11	Arabidopsis thaliana ERF11 (ERF DOMAIN PROTEIN 11); DNA binding / transcription factor/ transcription repressor (ERF11) mRNA, complete cds [NM_102603]	NM_102603	FALSE	AT1G28370	ATATGAAGGACGACGTGTGGTTTTGGACTTGGATCTTAATTTCCCTCCTCCACCTGAGAA	tair|At1g28370.1	TC320560	At.11834	NM_102603	839733	NA	ERF11 (ERF DOMAIN PROTEIN 11); DNA binding / transcription factor/ transcription repressor	9956400	chr1	9956341	-		chr1:009956400-009956341	GO:0005634|GO:0003700|GO:0003677|GO:0009873|GO:0006355|GO:0016564
A_84_P785348	NM_124498	-1.2327	8.44249	-3.51574	0.00937958	0.107077	-2.6868	380	69	468	GAAGACTATTTCTTTAAAAGCAAAGAGGAAGAGACAGGTGACGGAGGATGAAAGCCAGCT	31328	0	A_84_P785348	AT5G51190	NM_124498	ref|Arabidopsis thaliana AP2 domain-containing transcription factor, putative (AT5G51190) mRNA, complete cds [NM_124498]	-4.36943	11.006	-15.2793	1.43153e-06	0.000154308	6.16023	A_84_P785348	AT5G51190		NM_124498	FALSE	AT5G51190	GAAGACTATTTCTTTAAAAGCAAAGAGGAAGAGACAGGTGACGGAGGATGAAAGCCAGCT	At#S26110381		At.19728	NM_124498	835193	NA	AP2 domain-containing transcription factor, putative"	NA	NP504669	GO:0003677(DNA binding)|GO:0003700(transcription factor activity)|GO:0005634(nucleus)|GO:0006355(regulation of transcription, DNA-dependent)|GO:0010200(response to chitin)	Arabidopsis thaliana AP2 domain-containing transcription factor, putative (AT5G51190) mRNA, complete cds [NM_124498]	chr5:20818174-20818115
A_84_P22715	NM_104792	-2.29779	6.38123	-2.45118	0.0431666	0.214426	-4.23974	525	20	1038	TAGCTGATCATGGGGTTTTAAGACAGGCGTTTCAGCTTCCTAACATGAACTGGCACTCAT	43155	0	A_84_P22715	anac025	NM_104792	ref|Arabidopsis thaliana anac025 (Arabidopsis NAC domain containing protein 25); transcription factor (anac025) mRNA, complete cds [NM_104792]	-3.11576	5.02652	-15.1733	1.50006e-06	0.000158331	6.11364	A_84_P22715	anac025	Arabidopsis thaliana anac025 (Arabidopsis NAC domain containing protein 25); transcription factor (anac025) mRNA, complete cds [NM_104792]	NM_104792	FALSE	AT1G61110	TAGCTGATCATGGGGTTTTAAGACAGGCGTTTCAGCTTCCTAACATGAACTGGCACTCAT	tair|At1g61110.1	TC317803	At.10430	NM_104792	842404	NA	anac025 (Arabidopsis NAC domain containing protein 25); transcription factor	22521718	chr1	22521659	+		chr1:22521659-22521718	GO:0003700|GO:0007275|GO:0005575|GO:0045449
A_84_P594418	NM_127320	-2.21387	7.36202	-5.81341	0.000594911	0.0371209	0.161054	361	23	334	GCTTTGAGCCTTATGAGCCCTTTGACAACTTTTGTGTTAGAACATTTCATTTCGTTTTTA	29745	0	A_84_P594418	AT2G17660	NM_127320	ref|Arabidopsis thaliana nitrate-responsive NOI protein, putative (AT2G17660) mRNA, complete cds [NM_127320]	-5.56067	9.86595	-14.9958	1.6234e-06	0.000165758	6.03474	A_84_P594418	AT2G17660		NM_127320	FALSE	AT2G17660	GCTTTGAGCCTTATGAGCCCTTTGACAACTTTTGTGTTAGAACATTTCATTTCGTTTTTA	tair|At2g17660.1		At.14675	NM_127320	816273	NA	nitrate-responsive NOI protein, putative"	NA	TC331713	GO:0003674(molecular_function)|GO:0005575(cellular_component)|GO:0010167(response to nitrate)	Arabidopsis thaliana nitrate-responsive NOI protein, putative (AT2G17660) mRNA, complete cds [NM_127320]	chr2:7680698-7680757
A_84_P301260	NM_106105	-1.26593	9.00245	-8.7978	4.23237e-05	0.0117468	2.77966	42	81	1548	ACGAGAGAACATTTTGGTTAAAGGTTGTTAATATAAAAGACAGGAGATACAAACCACTCC	3229	0	A_84_P301260	AT1G74450	NM_106105	ref|Arabidopsis thaliana unknown protein (AT1G74450) mRNA, complete cds [NM_106105]	-3.74527	10.7095	-14.9759	1.6379e-06	0.000166076	6.02585	A_84_P301260	AT1G74450	Arabidopsis thaliana unknown protein (AT1G74450) mRNA, complete cds [NM_106105]	NM_106105	FALSE	AT1G74450	ACGAGAGAACATTTTGGTTAAAGGTTGTTAATATAAAAGACAGGAGATACAAACCACTCC	tair|At1g74450.1	TC320143	At.66915	NM_106105	843786	NA	hypothetical protein	27987777	chr1	27987718	+		chr1:27987718-27987777	GO:0008150|GO:0003674
A_84_P12315	NM_105141	-1.40349	10.9392	-3.46197	0.0100975	0.111118	-2.76286	461	80	1323	GGTATGTGGGTACATTGGAGCAGAAGTGGACACAATTCGAGAAAGCATTCCTCAGAATGT	38146	0	A_84_P12315	ATMGL	NM_105141	ref|Arabidopsis thaliana ATMGL (ARABIDOPSIS THALIANA METHIONINE GAMMA-LYASE); catalytic/ methionine gamma-lyase (ATMGL) mRNA, complete cds [NM_105141]	-5.41388	12.1717	-14.9062	1.69002e-06	0.000168245	5.9945	A_84_P12315	ATMGL	Arabidopsis thaliana ATMGL (ARABIDOPSIS THALIANA METHIONINE GAMMA-LYASE); catalytic/ methionine gamma-lyase (ATMGL) mRNA, complete cds [NM_105141]	NM_105141	FALSE	AT1G64660	GGTATGTGGGTACATTGGAGCAGAAGTGGACACAATTCGAGAAAGCATTCCTCAGAATGT	tair|At1g64660.1	TC315184	At.16566	NM_105141	842774	NA	ATMGL (ARABIDOPSIS THALIANA METHIONINE GAMMA-LYASE); catalytic/ methionine gamma-lyase	24034198	chr1	24034139	+		chr1:24034139-24034198	GO:0018826|GO:0005829|GO:0019458|GO:0006520|GO:0003824
A_84_P554567	NM_113753	-1.70842	6.29075	-9.22112	3.09455e-05	0.0103103	3.07521	217	35	1283	TTGATTATTGATCTTCATTCGGCTTAAGTATTCTTTGCCTCATGAATCATGAGTTGTGTG	17810	0	A_84_P554567	GATL10	NM_113753	ref|Arabidopsis thaliana GATL10 (Galacturonosyltransferase-like 10); polygalacturonate 4-alpha-galacturonosyltransferase/ transferase, transferring hex_ (GATL10) mRNA, complete cds [NM_113753]	-4.04366	8.87638	-14.5477	1.98965e-06	0.000182597	5.83062	A_84_P554567	GATL10		NM_113753	FALSE	AT3G28340	TTGATTATTGATCTTCATTCGGCTTAAGTATTCTTTGCCTCATGAATCATGAGTTGTGTG	tair|At3g28340.1		At.42818	NM_113753	822462	NA	GATL10 (Galacturonosyltransferase-like 10); polygalacturonate 4-alpha-galacturonosyltransferase/ transferase, transferring hexosyl groups"	NA	NP1652229	GO:0012505(endomembrane system)|GO:0016051(carbohydrate biosynthetic process)|GO:0016758(transferase activity, transferring hexosyl groups)|GO:0047262(polygalacturonate 4-alpha-galacturonosyltransferase activity)	Arabidopsis thaliana GATL10 (Galacturonosyltransferase-like 10); polygalacturonate 4-alpha-galacturonosyltransferase/ transferase, transferring hex_ (GATL10) mRNA, complete cds [NM_113753]	chr3:10590506-10590447
A_84_P21194	NM_113225	-1.35878	6.76179	-2.71468	0.0292584	0.177729	-3.84985	103	61	656	ATTTGGGAGAACAGTACCTTGAGGAGCTTTTGGGGTCTTCTGAAAATAGTGGGACTTGGT	8368	0	A_84_P21194	ERF1	NM_113225	ref|Arabidopsis thaliana ERF1 (ETHYLENE RESPONSE FACTOR 1); DNA binding / transcription activator/ transcription factor (ERF1) mRNA, complete cds [NM_113225]	-3.12368	9.98077	-14.5213	2.01399e-06	0.000183407	5.81838	A_84_P21194	ERF1	Arabidopsis thaliana ERF1 (ETHYLENE RESPONSE FACTOR 1); DNA binding / transcription activator/ transcription factor (ERF1) mRNA, complete cds [NM_113225]	NM_113225	FALSE	AT3G23240	ATTTGGGAGAACAGTACCTTGAGGAGCTTTTGGGGTCTTCTGAAAATAGTGGGACTTGGT	tair|At3g23240.1	TC336955	At.6341	NM_113225	821902	NA	ERF1 (ETHYLENE RESPONSE FACTOR 1); DNA binding / transcription activator/ transcription factor	8296366	chr3	8296307	+		chr3:8296307-8296366	GO:0006952|GO:0005634|GO:0016563|GO:0003700|GO:0003677|GO:0009873|GO:0009867|GO:0006355
A_84_P18566	NM_118590	-1.391	12.953	-5.22086	0.0011282	0.0469139	-0.495599	150	70	944	TCCTACAGTTTGTAGGCAAGGTCCTTTCACTGTTGTTCTCTTCGTTACGTTGGAGCAAGT	12226	0	A_84_P18566	AT4G24570	NM_118590	ref|Arabidopsis thaliana mitochondrial substrate carrier family protein (AT4G24570) mRNA, complete cds [NM_118590]	-5.57429	14.3656	-14.4517	2.07987e-06	0.000185928	5.78594	A_84_P18566	AT4G24570	Arabidopsis thaliana mitochondrial substrate carrier family protein (AT4G24570) mRNA, complete cds [NM_118590]	NM_118590	FALSE	AT4G24570	TCCTACAGTTTGTAGGCAAGGTCCTTTCACTGTTGTTCTCTTCGTTACGTTGGAGCAAGT	tair|At4g24570.1	NP167281	At.20057	NM_118590	828559	NA	mitochondrial substrate carrier family protein	12687472	chr4	12687413	+		chr4:12687413-12687472	GO:0016020|GO:0006839|GO:0005310|GO:0005488|GO:0006810|GO:0005743
A_84_P835781	NM_127320	-2.0447	7.40414	-5.46798	0.000859126	0.0428803	-0.215374	132	62	227	AGGAAACAAGATGGTGATAAACCAGCGGTCAAGAAATGGCTCTGTTTCACTTTTGCTTAA	10710	0	A_84_P835781	AT2G17660	NM_127320	ref|Arabidopsis thaliana nitrate-responsive NOI protein, putative (AT2G17660) mRNA, complete cds [NM_127320]	-5.30271	9.65069	-14.2599	2.27449e-06	0.000191227	5.69562	A_84_P835781	AT2G17660		NM_127320	FALSE	AT2G17660	AGGAAACAAGATGGTGATAAACCAGCGGTCAAGAAATGGCTCTGTTTCACTTTTGCTTAA	TA52180_3702		At.14675	NM_127320	816273	NA	nitrate-responsive NOI protein, putative"	NA	TC331713	GO:0003674(molecular_function)|GO:0005575(cellular_component)|GO:0010167(response to nitrate)	Arabidopsis thaliana nitrate-responsive NOI protein, putative (AT2G17660) mRNA, complete cds [NM_127320]	chr2:7680591-7680650
A_84_P811737	NM_179889	-1.24063	14.0707	-3.12088	0.0162711	0.136776	-3.25311	81	12	499	TGCTTCATGTCGTTTGTGTTTGTTAGTGACCGTTGATTTCCACCATCTGGGTTAGTTTTT	6438	0	A_84_P811737	AT2G33830	NM_179889	ref|Arabidopsis thaliana dormancy/auxin associated family protein (AT2G33830) mRNA, complete cds [NM_179889]	-3.6629	16.5911	-14.0709	2.48678e-06	0.000199517	5.60526	A_84_P811737	AT2G33830	Arabidopsis thaliana dormancy/auxin associated family protein (AT2G33830) mRNA, complete cds [NM_179889]	NM_179889	FALSE	AT2G33830	TGCTTCATGTCGTTTGTGTTTGTTAGTGACCGTTGATTTCCACCATCTGGGTTAGTTTTT	TA29187_3702	TC325783	At.25108	NM_179889	817950	NA	dormancy/auxin associated family protein	14316736	chr2	14316677	-		chr2:14316736-14316677	GO:0005575
A_84_P860303	NM_113218	-1.78177	7.6664	-10.3215	1.44841e-05	0.00770025	3.77438	335	21	303	TTAGCTCTTTCTCCCGAATCATCACCGGTAGTACCAACCACCGGTTGAGAAAAATCAGTC	27584	0	A_84_P860303	AT3G23170	NM_113218	ref|Arabidopsis thaliana unknown protein (AT3G23170) mRNA, complete cds [NM_113218]	-2.96789	11.3064	-14.0708	2.48696e-06	0.000199517	5.60519	A_84_P860303	AT3G23170	Arabidopsis thaliana unknown protein (AT3G23170) mRNA, complete cds [NM_113218]	NM_113218	FALSE	AT3G23170	TTAGCTCTTTCTCCCGAATCATCACCGGTAGTACCAACCACCGGTTGAGAAAAATCAGTC	TC312677	TC335548	At.37753	NM_113218	821893	NA	hypothetical protein	8267976	chr3	8267949	-		chr3:8267976-8267949	GO:0008150
A_84_P218328	NM_113218	-1.81227	9.32882	-10.5036	1.28637e-05	0.00761442	3.88124	462	58	502	ACAGTTTGTTTGTTTTTTGATTCTATGTAGATCTAACGGCCCAGAAAACGCGTTTTGTGC	38106	0	A_84_P218328	AT3G23170	NM_113218	ref|Arabidopsis thaliana unknown protein (AT3G23170) mRNA, complete cds [NM_113218]	-2.81895	12.5721	-14.0148	2.55417e-06	0.000201261	5.57814	A_84_P218328	AT3G23170	Arabidopsis thaliana unknown protein (AT3G23170) mRNA, complete cds [NM_113218]	NM_113218	FALSE	AT3G23170	ACAGTTTGTTTGTTTTTTGATTCTATGTAGATCTAACGGCCCAGAAAACGCGTTTTGTGC	tair|At3g23170.1	TC335548	At.37753	NM_113218	821893	NA	hypothetical protein	8268240	chr3	8268181	-		chr3:8268240-8268181	GO:0008150
A_84_P12450	NM_106244	-3.51734	6.97489	-2.45433	0.0429649	0.214127	-4.23508	373	9	1574	TTTCCTCCACGATGGATCAAAAGAGTTCGAAATCGAGCACGAGTTCGAACACGATGAGTT	30715	0	A_84_P12450	ATA27	NM_106244	ref|Arabidopsis thaliana ATA27; catalytic/ cation binding / hydrolase, hydrolyzing O-glycosyl compounds (ATA27) mRNA, complete cds [NM_106244]	-3.76351	6.537	-13.9693	2.61031e-06	0.000203218	5.55607	A_84_P12450	ATA27	Arabidopsis thaliana ATA27; catalytic/ cation binding / hydrolase, hydrolyzing O-glycosyl compounds (ATA27) mRNA, complete cds [NM_106244]	NM_106244	FALSE	AT1G75940	TTTCCTCCACGATGGATCAAAAGAGTTCGAAATCGAGCACGAGTTCGAACACGATGAGTT	tair|At1g75940.1	NP221243	At.10790	NM_106244	843927	NA	ATA27; catalytic/ cation binding / hydrolase, hydrolyzing O-glycosyl compounds	28517701	chr1	28517642	+		chr1:28517642-28517701	GO:0005788|GO:0016020|GO:0004553|GO:0043169|GO:0005975|GO:0003824
A_84_P18998	NM_105948	-1.66936	9.59236	-5.92981	0.000527399	0.0353236	0.283984	362	26	1029	AAATTTTGTCGTAGCTTCCGATCATTGGCCTTTAAAAAGAGAGACGACATTTCTGCTGCG	29752	0	A_84_P18998	AT1G72900	NM_105948	ref|Arabidopsis thaliana disease resistance protein (TIR-NBS class), putative (AT1G72900) mRNA, complete cds [NM_105948]	-3.39311	12.0912	-13.9607	2.6211e-06	0.000203218	5.55188	A_84_P18998	AT1G72900		NM_105948	FALSE	AT1G72900	AAATTTTGTCGTAGCTTCCGATCATTGGCCTTTAAAAAGAGAGACGACATTTCTGCTGCG	tair|At1g72900.1		At.71105	NM_105948	843621	NA	disease resistance protein (TIR-NBS class), putative"	NA	TC315243	GO:0004888(transmembrane receptor activity)|GO:0006952(defense response)|GO:0007165(signal transduction)|GO:0031224(intrinsic to membrane)|GO:0045087(innate immune response)	Arabidopsis thaliana disease resistance protein (TIR-NBS class), putative (AT1G72900) mRNA, complete cds [NM_105948]	chr1:27437110-27437169
A_84_P504929	NM_113821	-1.16272	7.38511	-2.64038	0.0326323	0.1871	-3.9598	45	64	474	GGGTTTAAACAAGGATCTTACTTAGACAATTGTTTGGTAATGATTAGGTCATTAGATGGG	3530	0	A_84_P504929	AT3G29000	NM_113821	ref|Arabidopsis thaliana calcium-binding EF hand family protein (AT3G29000) mRNA, complete cds [NM_113821]	-4.55109	11.2399	-13.7712	2.87164e-06	0.00021336	5.45903	A_84_P504929	AT3G29000	Arabidopsis thaliana calcium-binding EF hand family protein (AT3G29000) mRNA, complete cds [NM_113821]	NM_113821	FALSE	AT3G29000	GGGTTTAAACAAGGATCTTACTTAGACAATTGTTTGGTAATGATTAGGTCATTAGATGGG	tair|At3g29000.1	TC339501	At.50235	NM_113821	822540	NA	calcium-binding EF hand family protein	11007549	chr3	11007490	+		chr3:11007490-11007549	GO:0008150|GO:0012505|GO:0005509
A_84_P22834	NM_106114	-2.20481	6.67915	-2.36114	0.0493501	0.227275	-4.37259	492	75	1429	TGGAGAGAGGATTGACATGAGCGAGAATCCTGGATTGCTTTGTAACATGAGGACTCCATT	40627	0	A_84_P22834	CYP98A8	NM_106114	ref|Arabidopsis thaliana CYP98A8; electron carrier/ heme binding / iron ion binding / monooxygenase/ oxygen binding (CYP98A8) mRNA, complete cds [NM_106114]	-3.95064	5.33901	-13.7231	2.93947e-06	0.000215038	5.43525	A_84_P22834	CYP98A8	Arabidopsis thaliana CYP98A8; electron carrier/ heme binding / iron ion binding / monooxygenase/ oxygen binding (CYP98A8) mRNA, complete cds [NM_106114]	NM_106114	FALSE	AT1G74540	TGGAGAGAGGATTGACATGAGCGAGAATCCTGGATTGCTTTGTAACATGAGGACTCCATT	tair|At1g74540.1	NP1663193	At.34871	NM_106114	843795	NA	CYP98A8; electron carrier/ heme binding / iron ion binding / monooxygenase/ oxygen binding	28018458	chr1	28018399	+		chr1:28018399-28018458	GO:0005506|GO:0009055|GO:0019825|GO:0020037|GO:0004497
A_84_P16437	NM_111822	-1.4751	7.10568	-3.72741	0.00704458	0.0942493	-2.39105	286	79	165	TAATGCTGCATCAATGATTCCAAGTGATGTGAAGGAAGGGCATGTAGCAGTGATTGCGGT	23549	0	A_84_P16437	AT3G09870	NM_111822	ref|Arabidopsis thaliana auxin-responsive family protein (AT3G09870) mRNA, complete cds [NM_111822]	-4.94171	10.1993	-13.6289	3.0778e-06	0.00022065	5.38835	A_84_P16437	AT3G09870	Arabidopsis thaliana auxin-responsive family protein (AT3G09870) mRNA, complete cds [NM_111822]	NM_111822	FALSE	AT3G09870	TAATGCTGCATCAATGATTCCAAGTGATGTGAAGGAAGGGCATGTAGCAGTGATTGCGGT	tair|At3g09870.1	NP502677	At.64110	NM_111822	820145	NA	auxin-responsive family protein	3027797	chr3	3027738	-		chr3:3027797-3027738	GO:0003674|GO:0009733|GO:0012505
A_84_P834641	NM_113821	-1.08789	6.99558	-2.85577	0.0238155	0.162705	-3.64151	435	76	334	ACAGTGCAAAAGAAGTCTCGAGTTTGTTCGAAGAGAAAGAAGCGAGTTTGGAAGAAGTCA	35979	0	A_84_P834641	AT3G29000	NM_113821	ref|Arabidopsis thaliana calcium-binding EF hand family protein (AT3G29000) mRNA, complete cds [NM_113821]	-4.51684	11.3397	-13.2828	3.65383e-06	0.000242359	5.21284	A_84_P834641	AT3G29000	Arabidopsis thaliana calcium-binding EF hand family protein (AT3G29000) mRNA, complete cds [NM_113821]	NM_113821	FALSE	AT3G29000	ACAGTGCAAAAGAAGTCTCGAGTTTGTTCGAAGAGAAAGAAGCGAGTTTGGAAGAAGTCA	TA51546_3702	TC339501	At.50235	NM_113821	822540	NA	calcium-binding EF hand family protein	11007409	chr3	11007350	+		chr3:11007350-11007409	GO:0008150|GO:0012505|GO:0005509
A_84_P721670	BU917423	-1.27115	4.42354	-2.56633	0.0363975	0.197023	-4.06941	1	74	210	GATGAGATCGATGTTGAGTGATTTATTATTCTTTTGCATCTTGGTCGTTACAATGATTCC	127	0	A_84_P721670	BU917423	BU917423	Unknown	-3.58128	6.51541	-13.2238	3.76368e-06	0.000244557	5.18245	A_84_P721670				FALSE		GATGAGATCGATGTTGAGTGATTTATTATTCTTTTGCATCTTGGTCGTTACAATGATTCC	tc|TC267183		At.39045		NA	NA		5211950	chr3	5211891	-		chr3:5211950-5211891	GO:0008150|GO:0003674|GO:0005575
A_84_P209868	NM_128772	-1.32636	6.18888	-4.00503	0.00488807	0.080717	-2.01269	302	79	254	CAAGCGGCGGATACGGTGGTAGTTAATGAACTAAAAACTTTATCGGAGCTTAAACGGAGT	24877	0	A_84_P209868	AT2G32130	NM_128772	ref|Arabidopsis thaliana unknown protein (AT2G32130) mRNA, complete cds [NM_128772]	-3.81233	9.87611	-13.1351	3.93621e-06	0.000249742	5.13642	A_84_P209868	AT2G32130	Arabidopsis thaliana unknown protein (AT2G32130) mRNA, complete cds [NM_128772]	NM_128772	FALSE	AT2G32130	CAAGCGGCGGATACGGTGGTAGTTAATGAACTAAAAACTTTATCGGAGCTTAAACGGAGT	tair|At2g32130.1	TC331493	At.38117	NM_128772	817772	NA	hypothetical protein	13662348	chr2	13662289	-		chr2:13662348-13662289	GO:0008150|GO:0003674|GO:0005575
A_84_P17326	NM_129404	-1.07704	11.0247	-3.45447	0.0102023	0.111779	-2.7735	15	78	1585	ACGCAACAAAACTTTGTTGGTGGTGGATTCTCTAGAGCAAAGGAAGAACCAAACGAGGAG	1123	0	A_84_P17326	WRKY33	NM_129404	ref|Arabidopsis thaliana WRKY33; transcription factor (WRKY33) mRNA, complete cds [NM_129404]	-2.40933	12.7938	-12.8884	4.46548e-06	0.000261596	5.00656	A_84_P17326	WRKY33	Arabidopsis thaliana WRKY33; transcription factor (WRKY33) mRNA, complete cds [NM_129404]	NM_129404	FALSE	AT2G38470	ACGCAACAAAACTTTGTTGGTGGTGGATTCTCTAGAGCAAAGGAAGAACCAAACGAGGAG	tair|At2g38470.1	TC327285	At.13123	NM_129404	818429	NA	WRKY33; transcription factor	16117587	chr2	16117528	+		chr2:16117528-16117587	GO:0009651|GO:0005634|GO:0009414|GO:0006970|GO:0003700|GO:0009409|GO:0042742|GO:0050832|GO:0010200|GO:0009408|GO:0006355|GO:0010120
A_84_P714440	AJ505688	-1.2704	8.56952	-5.58465	0.000757546	0.0409664	-0.0862701	412	72	66	TTAACTCTATTTTTTAAGGGAGGAAGCCCATTAAGGTAGCTTGCTACCTGGGTTTCCGCG	33980	0	A_84_P714440	AJ505688	AJ505688	gb|Arabidopsis thaliana partial putative U2 small nuclear RNA (U2 snRNA gene), clone Ath-191a, 5' end incomplete [AJ505688]	-2.20241	10.1466	-12.8725	4.50235e-06	0.000261596	4.99808	A_84_P714440		Arabidopsis thaliana partial putative U2 small nuclear RNA (U2 snRNA gene), clone Ath-191a, 5' end incomplete [AJ505688]	AJ505688	FALSE		TTAACTCTATTTTTTAAGGGAGGAAGCCCATTAAGGTAGCTTGCTACCTGGGTTTCCGCG	CHR2:008809260-008809319		At.67538		NA	NA		8809319	chr2	8809260	+		chr2:8809260-8809319
A_84_P15812	NM_120216	-1.26055	7.56032	-8.26282	6.40639e-05	0.0140872	2.38263	526	71	1030	CTAGGGCTCAGAAGAGAGATTCTCTCATCGATGCTTTGCTTAATAGGCTTAATAGAGATC	43257	0	A_84_P15812	AT5G01380	NM_120216	ref|Arabidopsis thaliana transcription factor (AT5G01380) mRNA, complete cds [NM_120216]	-4.92307	8.62042	-12.847	4.56207e-06	0.000263284	4.98449	A_84_P15812	AT5G01380	Arabidopsis thaliana transcription factor (AT5G01380) mRNA, complete cds [NM_120216]	NM_120216	FALSE	AT5G01380	CTAGGGCTCAGAAGAGAGATTCTCTCATCGATGCTTTGCTTAATAGGCTTAATAGAGATC	tair|At5g01380.1	TC355522	At.33561	NM_120216	831895	NA	transcription factor	155874	chr5	155815	-		chr5:155874-155815	GO:0003700|GO:0045449
A_84_P785505	NM_179714	-1.04477	13.6926	-10.3117	1.45783e-05	0.00770025	3.76853	397	81	944	ATCATTGTCTACTCTGTTGGTTGCTGTGCTTTCAGGAACAACAAGAGGGATGACAGTTAT	32838	0	A_84_P785505	TET8	NM_179714	ref|Arabidopsis thaliana TET8 (TETRASPANIN8) (TET8) mRNA, complete cds [NM_179714]	-2.3034	15.32	-12.8401	4.57854e-06	0.000263685	4.98077	A_84_P785505	TET8	Arabidopsis thaliana TET8 (TETRASPANIN8) (TET8) mRNA, complete cds [NM_179714]	NM_179714	FALSE	AT2G23810	ATCATTGTCTACTCTGTTGGTTGCTGTGCTTTCAGGAACAACAAGAGGGATGACAGTTAT	At#S18901092	TC326296	At.20664	NM_179714	816913	NA	TET8 (TETRASPANIN8)	10143025	chr2	10142966	-		chr2:10143025-10142966	GO:0007568|GO:0016020|GO:0003674|GO:0005886
A_84_P816277	NM_123136	-1.19281	11.5079	-6.81266	0.000222659	0.0236153	1.15598	517	8	305	GGAGGAGGAGGTAACAATCGAAACGACGTAAGCGATTTGAAAGAAGCGTTGGAGTAATAT	42559	0	A_84_P816277	TCH2	NM_123136	ref|Arabidopsis thaliana TCH2 (TOUCH 2); calcium ion binding (TCH2) mRNA, complete cds [NM_123136]	-4.08371	12.0656	-12.7463	4.8071e-06	0.000270998	4.93048	A_84_P816277	TCH2	Arabidopsis thaliana TCH2 (TOUCH 2); calcium ion binding (TCH2) mRNA, complete cds [NM_123136]	NM_123136	FALSE	AT5G37770	GGAGGAGGAGGTAACAATCGAAACGACGTAAGCGATTTGAAAGAAGCGTTGGAGTAATAT	TA32220_3702	TC349411	At.30466	NM_123136	833755	NA	TCH2 (TOUCH 2); calcium ion binding	15016544	chr5	15016485	-		chr5:15016544-15016485	GO:0009739|GO:0010038|GO:0005886|GO:0009409|GO:0009737|GO:0009909|GO:0009733|GO:0048574|GO:0042542|GO:0005509|GO:0009612|GO:0009961|GO:0009408|GO:0045087|GO:0009646|GO:0019722
A_84_P18416	NM_114477	-1.82377	8.15971	-4.72218	0.00200574	0.057851	-1.08978	220	41	309	ATGAGGAGACATAGGAGTGAGAAAGCCTCACCAGGCACGTTGGTTACACGTTCTTTTTTA	17989	0	A_84_P18416	AT3G46080	NM_114477	ref|Arabidopsis thaliana zinc finger (C2H2 type) family protein (AT3G46080) mRNA, complete cds [NM_114477]	-3.10041	11.2945	-12.7171	4.88087e-06	0.000272443	4.91475	A_84_P18416	AT3G46080	Arabidopsis thaliana zinc finger (C2H2 type) family protein (AT3G46080) mRNA, complete cds [NM_114477]	NM_114477	FALSE	AT3G46080	ATGAGGAGACATAGGAGTGAGAAAGCCTCACCAGGCACGTTGGTTACACGTTCTTTTTTA	tair|At3g46080.1		At.49395	NM_114477	823751	NA	zinc finger (C2H2 type) family protein	16933923	chr3	16933864	-		chr3:16933923-16933864	GO:0003676|GO:0003700|GO:0008270|GO:0010200|GO:0045449|GO:0005622
A_84_P751526	NM_105950	-1.52922	6.7984	-3.48417	0.0097942	0.10961	-2.73142	449	82	961	AGCCAACCAAACCAATAACCCAAATTGGAAAATGTGAGTCAAGCCGAATAAACTTGATGT	37156	0	A_84_P751526	AT1G72920	NM_105950	ref|Arabidopsis thaliana disease resistance protein (TIR-NBS class), putative (AT1G72920) mRNA, complete cds [NM_105950]	-3.68876	9.84931	-12.6231	5.12723e-06	0.000278043	4.86383	A_84_P751526	AT1G72920		NM_105950	FALSE	AT1G72920	AGCCAACCAAACCAATAACCCAAATTGGAAAATGTGAGTCAAGCCGAATAAACTTGATGT	AT1G72920.1		At.66922	NM_105950	843623	NA	disease resistance protein (TIR-NBS class), putative"	NA		GO:0004888(transmembrane receptor activity)|GO:0006952(defense response)|GO:0009611(response to wounding)|GO:0031224(intrinsic to membrane)	Arabidopsis thaliana disease resistance protein (TIR-NBS class), putative (AT1G72920) mRNA, complete cds [NM_105950]	chr1:27442644-27442703
A_84_P811890	NM_116964	-2.87527	12.1237	-9.1248	3.31942e-05	0.010674	3.00934	178	83	518	CATCAACGTCGTTTTGACTTCAGCTGACGTTACGGTTACAGGATTTGGTATGAGTCGTTG	14582	0	A_84_P811890	EXO	NM_116964	ref|Arabidopsis thaliana EXO (EXORDIUM) (EXO) mRNA, complete cds [NM_116964]	-4.95102	11.6874	-12.4942	5.48878e-06	0.000289854	4.79326	A_84_P811890	EXO	Arabidopsis thaliana EXO (EXORDIUM) (EXO) mRNA, complete cds [NM_116964]	NM_116964	FALSE	AT4G08950	CATCAACGTCGTTTTGACTTCAGCTGACGTTACGGTTACAGGATTTGGTATGAGTCGTTG	TA29245_3702	TC341394	At.22399	NM_116964	826473	NA	EXO (EXORDIUM)	5740871	chr4	5740812	+		chr4:5740812-5740871	GO:0009505|GO:0009741|GO:0003674|GO:0005618
A_84_P51580	NM_105864	-1.34584	12.3175	-2.55784	0.036857	0.198311	-4.08198	263	74	290	TGATATATATCTAGTAAGAAATACCTGATGGTATCCCTCCTTCGAATCCCATCCATTCCT	21708	0	A_84_P51580	AT1G72060	NM_105864	ref|Arabidopsis thaliana serine-type endopeptidase inhibitor (AT1G72060) mRNA, complete cds [NM_105864]	-2.92946	13.0703	-12.493	5.4923e-06	0.000289854	4.7926	A_84_P51580	AT1G72060	Arabidopsis thaliana serine-type endopeptidase inhibitor (AT1G72060) mRNA, complete cds [NM_105864]	NM_105864	FALSE	AT1G72060	TGATATATATCTAGTAAGAAATACCTGATGGTATCCCTCCTTCGAATCCCATCCATTCCT	tair|At1g72060.1	TC319901	At.35142	NM_105864	843537	NA	serine-type endopeptidase inhibitor	27122562	chr1	27122503	+		chr1:27122503-27122562	GO:0006979|GO:0012505|GO:0004867
A_84_P20890	NM_105950	-1.96767	8.44659	-4.01299	0.0048379	0.0805759	-2.002	429	72	753	TATCAAGACAGCTTCCAAACTTTATGTTTTAACTCGTTGGTTGAAGGTTGCACATTTGCT	35479	0	A_84_P20890	AT1G72920	NM_105950	ref|Arabidopsis thaliana disease resistance protein (TIR-NBS class), putative (AT1G72920) mRNA, complete cds [NM_105950]	-3.52183	11.0119	-12.4637	5.57838e-06	0.000291935	4.77648	A_84_P20890	AT1G72920		NM_105950	FALSE	AT1G72920	TATCAAGACAGCTTCCAAACTTTATGTTTTAACTCGTTGGTTGAAGGTTGCACATTTGCT	tair|At1g72920.1		At.66922	NM_105950	843623	NA	disease resistance protein (TIR-NBS class), putative"	NA		GO:0004888(transmembrane receptor activity)|GO:0006952(defense response)|GO:0009611(response to wounding)|GO:0031224(intrinsic to membrane)	Arabidopsis thaliana disease resistance protein (TIR-NBS class), putative (AT1G72920) mRNA, complete cds [NM_105950]	chr1:27442436-27442495
A_84_P524680	NM_203046	-1.01661	8.58808	-2.40175	0.0464559	0.221509	-4.31272	152	42	1286	TTCGTCGTTGCTAAATCGTATACTATTCACGACAAACGTTTTTAGGAGATTACGTTACCT	12337	0	A_84_P524680	JAZ10	NM_203046	ref|Arabidopsis thaliana JAZ10 (JASMONATE-ZIM-DOMAIN PROTEIN 10) (JAZ10) mRNA, complete cds [NM_203046]	-4.1247	10.6735	-12.4451	5.63411e-06	0.000292753	4.76617	A_84_P524680	JAZ10	Arabidopsis thaliana JAZ10 (JASMONATE-ZIM-DOMAIN PROTEIN 10) (JAZ10) mRNA, complete cds [NM_203046]	NM_203046	FALSE	AT5G13220	TTCGTCGTTGCTAAATCGTATACTATTCACGACAAACGTTTTTAGGAGATTACGTTACCT	tair|At5g13220.2	NP1645427	At.26324	NM_203046	831162	NA	JAZ10 (JASMONATE-ZIM-DOMAIN PROTEIN 10)	4220674	chr5	4220615	+		chr5:4220615-4220674	GO:0009611|GO:0005634|GO:0003674|GO:0009753|GO:0009733|GO:0009751
A_84_P22607	NM_125553	-1.14248	10.4906	-2.49408	0.0405046	0.207703	-4.17632	3	58	714	CAGGAGATGGTATTTTCAGTATTCCTCCGTTATCTCCGACGTCTCCCAACTTTTCCGTTA	224	0	A_84_P22607	AT5G61600	NM_125553	ref|Arabidopsis thaliana ethylene-responsive element-binding family protein (AT5G61600) mRNA, complete cds [NM_125553]	-3.8358	12.0188	-12.3651	5.88027e-06	0.000299504	4.72179	A_84_P22607	AT5G61600	Arabidopsis thaliana ethylene-responsive element-binding family protein (AT5G61600) mRNA, complete cds [NM_125553]	NM_125553	FALSE	AT5G61600	CAGGAGATGGTATTTTCAGTATTCCTCCGTTATCTCCGACGTCTCCCAACTTTTCCGTTA	tair|At5g61600.1	TC350049	At.47568	NM_125553	836281	NA	ethylene-responsive element-binding family protein	24783942	chr5	24783883	-		chr5:24783942-24783883	GO:0005634|GO:0016563|GO:0003700|GO:0003677|GO:0050832|GO:0006355
A_84_P767369	NM_147989	-1.30737	7.8163	-3.43984	0.01041	0.112785	-2.79428	400	55	59	TAAAGAGATGGCAAAGAACCTCAACTCCGTTAGCTTCATCGTTCTCTTGCTGGTTCTTTT	32954	0	A_84_P767369	AT5G33355	NM_147989	ref|Arabidopsis thaliana unknown protein (AT5G33355) mRNA, complete cds [NM_147989]	-4.37285	9.51638	-12.345	5.944e-06	0.000300794	4.7106	A_84_P767369	AT5G33355	Arabidopsis thaliana unknown protein (AT5G33355) mRNA, complete cds [NM_147989]	NM_147989	FALSE	AT5G33355	TAAAGAGATGGCAAAGAACCTCAACTCCGTTAGCTTCATCGTTCTCTTGCTGGTTCTTTT	AT5G33355.1	TC356979	At.49082	NM_147989	833312	NA	hypothetical protein	12616601	chr5	12616542	+		chr5:12616542-12616601	GO:0012505
A_84_P23274	NM_102669	-1.41828	5.2068	-5.78711	0.000611466	0.0376181	0.133008	487	29	250	CAAAACTAGTACGTTAAGTGCTCTACCAAAGGGGAAAATTCCCAACTCGACACCGAGCAA	40203	0	A_84_P23274	AT1G29290	NM_102669	ref|Arabidopsis thaliana unknown protein (AT1G29290) mRNA, complete cds [NM_102669]	-3.91359	8.58911	-12.1671	6.54377e-06	0.000315986	4.61065	A_84_P23274	AT1G29290	Arabidopsis thaliana unknown protein (AT1G29290) mRNA, complete cds [NM_102669]	NM_102669	FALSE	AT1G29290	CAAAACTAGTACGTTAAGTGCTCTACCAAAGGGGAAAATTCCCAACTCGACACCGAGCAA	tair|At1g29290.1	TC321163	At.40770	NM_102669	839803	NA	hypothetical protein	10245261	chr1	10245202	+		chr1:10245202-10245261	GO:0008150|GO:0003674|GO:0012505
A_84_P817991	NM_179714	-1.10502	12.9517	-13.8491	1.91955e-06	0.00476467	5.48926	259	42	809	GACTGCTAAACCTGGGACAACGCAAAAGAAAAGCTCTGCTTCGATTGTCAATCTTGTAAA	21312	0	A_84_P817991	TET8	NM_179714	ref|Arabidopsis thaliana TET8 (TETRASPANIN8) (TET8) mRNA, complete cds [NM_179714]	-2.18143	14.4715	-12.0841	6.84723e-06	0.000321735	4.56345	A_84_P817991	TET8	Arabidopsis thaliana TET8 (TETRASPANIN8) (TET8) mRNA, complete cds [NM_179714]	NM_179714	FALSE	AT2G23810	GACTGCTAAACCTGGGACAACGCAAAAGAAAAGCTCTGCTTCGATTGTCAATCTTGTAAA	TA33587_3702	TC326296	At.20664	NM_179714	816913	NA	TET8 (TETRASPANIN8)	10143160	chr2	10143101	-		chr2:10143160-10143101	GO:0007568|GO:0016020|GO:0003674|GO:0005886
A_84_P843906	NM_105864	-1.37683	13.3712	-2.53003	0.0384045	0.202459	-4.12314	442	30	207	TTCCTCCAAGATGCAACTGTTGTCTTGCTCCCAAAAATTGTACTCTCCATCTCTCTGATT	36393	0	A_84_P843906	AT1G72060	NM_105864	ref|Arabidopsis thaliana serine-type endopeptidase inhibitor (AT1G72060) mRNA, complete cds [NM_105864]	-2.9674	14.0052	-11.9968	7.18364e-06	0.000328947	4.51344	A_84_P843906	AT1G72060	Arabidopsis thaliana serine-type endopeptidase inhibitor (AT1G72060) mRNA, complete cds [NM_105864]	NM_105864	FALSE	AT1G72060	TTCCTCCAAGATGCAACTGTTGTCTTGCTCCCAAAAATTGTACTCTCCATCTCTCTGATT	NP858951	TC319901	At.35142	NM_105864	843537	NA	serine-type endopeptidase inhibitor	27122479	chr1	27122420	+		chr1:27122420-27122479	GO:0006979|GO:0012505|GO:0004867
A_84_P158475	NM_129727	-2.02199	9.65384	-7.97585	8.07653e-05	0.0150861	2.1581	397	35	1583	TCAGAGAAACGTTAACTCGTTCGTATGATTTCTCCATTAGAAGGAGATTTAGAGAAGATT	32750	0	A_84_P158475	AT2G41640	NM_129727	ref|Arabidopsis thaliana transferase, transferring glycosyl groups (AT2G41640) mRNA, complete cds [NM_129727]	-4.29558	11.259	-11.9334	7.43966e-06	0.00033321	4.4769	A_84_P158475	AT2G41640	Arabidopsis thaliana transferase, transferring glycosyl groups (AT2G41640) mRNA, complete cds [NM_129727]	NM_129727	FALSE	AT2G41640	TCAGAGAAACGTTAACTCGTTCGTATGATTTCTCCATTAGAAGGAGATTTAGAGAAGATT	tair|At2g41640.1	TC328937	At.21091	NM_129727	818762	NA	transferase, transferring glycosyl groups	17369446	chr2	17369387	+		chr2:17369387-17369446	GO:0016757|GO:0008150
A_84_P860334	NM_179889	-1.18075	14.558	-3.07494	0.0173713	0.140957	-3.32004	234	37	539	CACCATCTGGGTTAGTTTTTAGCTTTTAACGGTGGCGATGCGTCTTCAGTGTCTTTTAAT	19149	0	A_84_P860334	AT2G33830	NM_179889	ref|Arabidopsis thaliana dormancy/auxin associated family protein (AT2G33830) mRNA, complete cds [NM_179889]	-2.99152	16.6782	-11.9057	7.55509e-06	0.000336378	4.46083	A_84_P860334	AT2G33830	Arabidopsis thaliana dormancy/auxin associated family protein (AT2G33830) mRNA, complete cds [NM_179889]	NM_179889	FALSE	AT2G33830	CACCATCTGGGTTAGTTTTTAGCTTTTAACGGTGGCGATGCGTCTTCAGTGTCTTTTAAT	TC312714	TC325783	At.25108	NM_179889	817950	NA	dormancy/auxin associated family protein	14316696	chr2	14316637	-		chr2:14316696-14316637	GO:0005575
A_84_P760632	NM_115856	-1.41571	10.0971	-5.61737	0.000731512	0.0406687	-0.0504288	97	39	563	AGGGCAAAGCTTCACTGCTTCCCCTAATAAATGTAAGCTCATGTTGTGTTCACTTTTGTT	7822	0	A_84_P760632	AT3G59930	NM_115856	ref|Arabidopsis thaliana unknown protein (AT3G59930) mRNA, complete cds [NM_115856]	-4.28162	10.932	-11.6821	8.56261e-06	0.000358596	4.32992	A_84_P760632	AT3G59930	Arabidopsis thaliana unknown protein (AT3G59930) mRNA, complete cds [NM_115856]	NM_115856	FALSE	AT3G59930	AGGGCAAAGCTTCACTGCTTCCCCTAATAAATGTAAGCTCATGTTGTGTTCACTTTTGTT	AT3G59930.1	TC337315	At.27376	NM_115856	825163	NA	hypothetical protein	22150621	chr3	22150562	-		chr3:22150621-22150562	GO:0008150|GO:0003674|GO:0012505
[truncated: 167 more rows]

## Sheet: CBF2 and ACS11
Chang.ProbeName	Chang.SystematicName	Chang.logFC	Chang.AveExpr	Chang.t	Chang.P.Value	Chang.adj.P.Val	Chang.B	GSE60260.Row	GSE60260.Col	GSE60260.Start	GSE60260.Sequence	GSE60260.ProbeUID	GSE60260.ControlType	GSE60260.ProbeName	GSE60260.GeneName	GSE60260.SystematicName	GSE60260.Description	GSE60260.logFC	GSE60260.AveExpr	GSE60260.t	GSE60260.P.Value	GSE60260.adj.P.Val	GSE60260.B	ProbeName	GeneSymbol	Description	GenbankAccession	ControlType	TAIR.Gene.Locus.ID	Sequence	TargetID	TIGRID	UniGeneID	RefSeqAccession	EntrezGeneID	EnsemblID	GeneName	Chromosome.End.Index_Avadis_	Chromosome.Number_Avadis_	Chromosome.Start.Index_Avadis_	Chromosome.Strand_Avadis_	Cytoband	GenomicCoordinates	Go	X
[truncated: 4 more rows]
