# Supplementary material for: The function of OsbHLH068 is partially redundant with its homolog, AtbHLH112, in the regulation of the salt stress response but has opposite functions to control flowering in Arabidopsis
Source: Plant Mol Biol. 2017 Jun 19;94(4):531–48. doi: 10.1007/s11103-017-0624-6 (PMC5504132; doi:10.1007/s11103-017-0624-6)
Supplement: Supplementary file 7 — Supplementary material 7 (XLSX 41 KB) [file 11103_2017_624_MOESM7_ESM.xlsx]

## Sheet: Identical DEPs (up)
TAIR.Gene.Locus.ID	GeneSymbol	Description	chr	CAATTG	CAACTG	CAAGTG	CAAATG	CATTTG	CATCTG	CATGTG	CATATG	CACTTG	CACCTG	CACATG	CAGTTG	CAGCTG	CAGGTG	CAGATG	CACGTG (also known as G-box)
AT1G01520	AT1G01520	Arabidopsis thaliana myb family transcription factor (AT1G01520) mRNA, complete cds [NM_100034]	1					739						209					272;154
AT1G02820	AT1G02820	Arabidopsis thaliana late embryogenesis abundant 3 family protein / LEA3 family protein (AT1G02820) mRNA, complete cds [NM_100163]	1								502	811
AT1G04770	AT1G04770	Arabidopsis thaliana male sterility MS5 family protein (AT1G04770) mRNA, complete cds [NM_100355]	1								638		816		171
AT1G10657	AT1G10657	Arabidopsis thaliana unknown protein (AT1G10657) mRNA, complete cds [NM_001123791]	1		66	970		963		210;186		262		212				704
AT1G11700	AT1G11700	Arabidopsis thaliana unknown protein (AT1G11700) mRNA, complete cds [NM_101042]	1								992								680
AT1G13650	AT1G13650	Arabidopsis thaliana unknown protein (AT1G13650) mRNA, complete cds [NM_179324]	1			401						273;64			339				360
AT1G15550	GA3OX1	Arabidopsis thaliana GA3OX1 (GIBBERELLIN 3-OXIDASE 1); gibberellin 3-beta-dioxygenase/ transcription factor binding (GA3OX1) mRNA, complete cds [NM_101424]	1			172				334	403;160
AT1G18000	AT1G18000	Arabidopsis thaliana mRNA for hypothetical protein, complete cds, clone: RAFL22-91-A11 [AK222109]	1						948
AT1G64780	ATAMT1;2	Arabidopsis thaliana ATAMT1;2 (AMMONIUM TRANSPORTER 1;2); ammonium transmembrane transporter (ATAMT1;2) mRNA, complete cds [NM_105152]	1				490				560				905
AT1G73602	CPuORF32	Arabidopsis thaliana CPuORF32 (Conserved peptide upstream open reading frame 32) (CPuORF32) mRNA, complete cds [NM_001124125]	1						962	255									875
AT1G78170	AT1G78170	Arabidopsis thaliana unknown protein (AT1G78170) mRNA, complete cds [NM_106467]	1								606;183
AT2G01890	PAP8	Arabidopsis thaliana PAP8 (PURPLE ACID PHOSPHATASE 8); acid phosphatase/ protein serine/threonine phosphatase (PAP8) mRNA, complete cds [NM_126250]	2	822							486
AT2G12462	AT2G12462	Arabidopsis thaliana unknown protein (AT2G12462) mRNA, complete cds [NM_001036271]	2	852			53	888							868		824
AT2G25305	AT2G25305	Arabidopsis thaliana unknown protein (AT2G25305) mRNA, complete cds [NM_201802]	2		633		178			670	331			866;473
AT2G27420	AT2G27420		2	529				202;70
AT2G29740	UGT71C2	Arabidopsis thaliana UGT71C2 (UDP-GLUCOSYL TRANSFERASE 71C2); UDP-glycosyltransferase/ quercetin 3'-O-glucosyltransferase/ quercetin 3-O-glucosyltr_ (UGT71C2) mRNA, complete cds [NM_128528]	2				450					192
AT2G31230	ATERF15	Arabidopsis thaliana ATERF15 (Ethylene-responsive element binding factor 15); DNA binding / transcription activator/ transcription factor (ATERF15) mRNA, complete cds [NM_179831]	2				660	669				444							353
AT2G35850	AT2G35850	Arabidopsis thaliana unknown protein (AT2G35850) mRNA, complete cds [NM_129144]	2			474		755	983			639		886		992
AT2G35990	AT2G35990	Arabidopsis thaliana unknown protein (AT2G35990) mRNA, complete cds [NM_001124976]	2	541
AT2G40330	AT2G40330	Arabidopsis thaliana Bet v I allergen family protein (AT2G40330) mRNA, complete cds [NM_129593]	2		858	210		65
AT2G40475	AT2G40475	Arabidopsis thaliana unknown protein (AT2G40475) mRNA, complete cds [NM_129609]	2	587	780					361;271;254	371	608		278;261
AT3G05660	AtRLP33	Arabidopsis thaliana AtRLP33 (Receptor Like Protein 33); kinase/ protein binding (AtRLP33) mRNA, complete cds [NM_111439]	3						630									968;947
AT3G24460	AT3G24460	Arabidopsis thaliana TMS membrane family protein / tumour differentially expressed (TDE) family protein (AT3G24460) mRNA, complete cds [NM_113353]	3	998;372							644
AT3G27170	CLC-B	Arabidopsis thaliana CLC-B (CHLORIDE CHANNEL B); anion channel/ voltage-gated chloride channel (CLC-B) mRNA, complete cds [NM_113631]	3		708		505	736			330
AT3G29590	AT5MAT	Arabidopsis thaliana AT5MAT; O-malonyltransferase/ transferase (AT5MAT) mRNA, complete cds [NM_113880]	3														137
AT4G05170	AT4G05170	Arabidopsis thaliana DNA binding / transcription factor (AT4G05170) mRNA, complete cds [NM_116756]	4				456
AT4G11460	AT4G11460	Arabidopsis thaliana protein kinase family protein (AT4G11460) mRNA, complete cds [NM_117217]	4	331			641									830;705
AT4G11540	AT4G11540	Arabidopsis thaliana DC1 domain-containing protein (AT4G11540) mRNA, complete cds [NM_117223]	4			614;397	530
AT4G13410	ATCSLA15	Arabidopsis thaliana ATCSLA15; cellulose synthase/ transferase, transferring glycosyl groups (ATCSLA15) mRNA, complete cds [NM_117415]	4			733		833				711						292
AT4G13493	MIR850A	Arabidopsis thaliana (MIR850A) otherRNA [NR_022956]	4				233	412	275	829	377			303				475
AT4G15480	UGT84A1		4	880				889		796	488	804
AT4G21760	BGLU47	Arabidopsis thaliana BGLU47 (Beta-glucosidase 47); catalytic/ cation binding / hydrolase, hydrolyzing O-glycosyl compounds (BGLU47) mRNA, complete cds [NM_118296]	4	245		267
AT4G21870	AT4G21870	Arabidopsis thaliana 26.5 kDa class P-related heat shock protein (HSP26.5-P) (AT4G21870) mRNA, complete cds [NM_118308]	4	263	39	759;537;206	106			97
AT4G24780	AT4G24780	Arabidopsis thaliana pectate lyase family protein (AT4G24780) mRNA, complete cds [NM_118611]	4			874;20	686			378		930
AT4G25420	GA20OX1	Arabidopsis thaliana GA20OX1; gibberellin 20-oxidase (GA20OX1) mRNA, complete cds [NM_118674]	4					750				265
AT4G28240	AT4G28240	Arabidopsis thaliana wound-responsive protein-related (AT4G28240) mRNA, complete cds [NM_118964]	4								987	319		385					629;617
AT4G30610	BRS1	Arabidopsis thaliana BRS1 (BRI1 SUPPRESSOR 1); serine-type carboxypeptidase (BRS1) mRNA, complete cds [NM_119207]	4				703	752			455			593		248
AT4G33220	PME44	Arabidopsis thaliana enzyme inhibitor/ pectinesterase (PME44) mRNA, complete cds [NM_119476]	4				201									328			470
AT4G34550	AT4G34550	Arabidopsis thaliana unknown protein (AT4G34550) mRNA, complete cds [NM_119620]	4			294	739	100						132
AT4G39340	AT4G39340	Arabidopsis thaliana unknown protein (AT4G39340) mRNA, complete cds [NM_120094]	4											978	687
AT5G03995	AT5G03995	Arabidopsis thaliana unknown protein (AT5G03995) mRNA, complete cds [NM_001125693]	5	226				347			727
AT5G04950	NAS1	Arabidopsis thaliana NAS1 (NICOTIANAMINE SYNTHASE 1); nicotianamine synthase (NAS1) mRNA, complete cds [NM_120577]	5							639			465
AT5G10930	CIPK5	Arabidopsis thaliana CIPK5 (CBL-INTERACTING PROTEIN KINASE 5); ATP binding / kinase/ protein kinase/ protein serine/threonine kinase (CIPK5) mRNA, complete cds [NM_121131]	5					209		305	654
AT5G20790	AT5G20790	Arabidopsis thaliana unknown protein (AT5G20790) mRNA, complete cds [NM_122086]	5					711				681;158
AT5G46830	AT5G46830	Arabidopsis thaliana basic helix-loop-helix (bHLH) family protein (AT5G46830) mRNA, complete cds [NM_124054]	5	582				482						166
AT5G48850	ATSDI1	Arabidopsis thaliana ATSDI1 (SULPHUR DEFICIENCY-INDUCED 1); binding (ATSDI1) mRNA, complete cds [NM_124262]	5			856;437;172	606
AT5G52930	AT5G52930	Arabidopsis thaliana unknown protein (AT5G52930) mRNA, complete cds [NM_124671]	5					918	953			891
AT5G59130	AT5G59130	Arabidopsis thaliana subtilase family protein (AT5G59130) mRNA, complete cds [NM_125303]	5	8						606		504		608
AT5G61350	AT5G61350	Arabidopsis thaliana protein kinase family protein (AT5G61350) mRNA, complete cds [NM_125528]	5																653
AT5G62730	AT5G62730	Arabidopsis thaliana proton-dependent oligopeptide transport (POT) family protein (AT5G62730) mRNA, complete cds [NM_125668]	5	806				528							506
AT5G66770	AT5G66770	Arabidopsis thaliana scarecrow transcription factor family protein (AT5G66770) mRNA, complete cds [NM_126075]	5																612

## Sheet: Identical DEPs (down)
TAIR.Gene.Locus.ID	GeneSymbol	Description	chr	CAATTG	CAACTG	CAAGTG	CAAATG	CATTTG	CATCTG	CATGTG	CATATG	CACTTG	CACCTG	CACATG	CAGTTG	CAGCTG	CAGGTG	CAGATG	CACGTG (also known as G-box)
AT1G01560	ATMPK11	Arabidopsis thaliana ATMPK11; MAP kinase/ kinase (ATMPK11) mRNA, complete cds [NM_001123738]	1		570;481	735												750
AT1G06475	AT1G06475	Arabidopsis thaliana unknown protein (AT1G06475) mRNA, complete cds [NM_202044]	1			569		341;130						653
AT1G07135	AT1G07135	Arabidopsis thaliana glycine-rich protein (AT1G07135) mRNA, complete cds [NM_100587]	1						320	528
AT1G07400	AT1G07400	Arabidopsis thaliana 17.8 kDa class I heat shock protein (HSP17.8-CI) (AT1G07400) mRNA, complete cds [NM_100614]	1		500	717											840
AT1G08115	AT1G08115	Arabidopsis thaliana (AT1G08115) ncRNA [NR_022056]	1			703;274										906
AT1G08630	THA1	Arabidopsis thaliana THA1 (Threonine Aldolase 1); aldehyde-lyase/ threonine aldolase (THA1) mRNA, complete cds [NM_100736]	1	155				284
AT1G10070	ATBCAT-2	Arabidopsis thaliana ATBCAT-2 (ARABIDOPSIS THALIANA BRANCHED-CHAIN AMINO ACID TRANSAMINASE 2); branched-chain-amino-acid transaminase/ catalytic (ATBCAT-2) mRNA, complete cds [NM_001035939]	1			889;300		732
AT1G10340	AT1G10340	Arabidopsis thaliana ankyrin repeat family protein (AT1G10340) mRNA, complete cds [NM_100908]	1			364		533				63			469
AT1G12780	UGE1	Arabidopsis thaliana UGE1 (UDP-D-glucose/UDP-D-galactose 4-epimerase 1); UDP-glucose 4-epimerase/ protein dimerization (UGE1) mRNA, complete cds [NM_101148]	1			39		92		996
AT1G13340	AT1G13340	Arabidopsis thaliana unknown protein (AT1G13340) mRNA, complete cds [NM_101205]	1															555
AT1G13520	AT1G13520	Arabidopsis thaliana unknown protein (AT1G13520) mRNA, complete cds [NM_101222]	1							441								981;806
AT1G13670	AT1G13670	Arabidopsis thaliana unknown protein (AT1G13670) mRNA, complete cds [NM_101236]	1	850		155					675			544	782
AT1G15405	AT1G15405	Arabidopsis thaliana (AT1G15405) otherRNA [NR_022088]	1				305;114			662				605			917;553
AT1G18740	AT1G18740	Arabidopsis thaliana unknown protein (AT1G18740) mRNA, complete cds [NM_101732]	1				955		14	526				528					479
AT1G19610	PDF1.4	Arabidopsis thaliana PDF1.4 (PDF1.4) mRNA, complete cds [NM_101817]	1					55		711		882			689				858;730
AT1G21550	AT1G21550		1								626			791
AT1G21910	AT1G21910	Arabidopsis thaliana AP2 domain-containing transcription factor family protein (AT1G21910) mRNA, complete cds [NM_102039]	1	657;447;324	921			235				64	289
AT1G24140	AT1G24140	Arabidopsis thaliana matrixin family protein (AT1G24140) mRNA, complete cds [NM_102260]	1									996
AT1G26720	AT1G26720	Arabidopsis thaliana unknown protein (AT1G26720) mRNA, complete cds [NM_102435]	1	60;25							648
AT1G28330	DYL1	Arabidopsis thaliana DYL1 (DORMANCY-ASSOCIATED PROTEIN-LIKE 1) (DYL1) mRNA, complete cds [NM_001160906]	1		928	910		959;727;634			561;73
AT1G28370	ERF11	Arabidopsis thaliana ERF11 (ERF DOMAIN PROTEIN 11); DNA binding / transcription factor/ transcription repressor (ERF11) mRNA, complete cds [NM_102603]	1	894;864															432
AT1G29290	AT1G29290	Arabidopsis thaliana unknown protein (AT1G29290) mRNA, complete cds [NM_102669]	1	584;547	311			917;764		262									822
AT1G30020	AT1G30020	Arabidopsis thaliana unknown protein (AT1G30020) mRNA, complete cds [NM_102742]	1	565		319								986;82
AT1G33760	AT1G33760		1					694					194	727
AT1G34047	AT1G34047	Arabidopsis thaliana unknown protein (AT1G34047) mRNA, complete cds [NM_001036061]	1	597;170							89
AT1G35140	PHI-1	Arabidopsis thaliana PHI-1 (PHOSPHATE-INDUCED 1) (PHI-1) mRNA, complete cds [NM_103210]	1				972;606	749;702				449				337
AT1G35210	AT1G35210	Arabidopsis thaliana unknown protein (AT1G35210) mRNA, complete cds [NM_103219]	1	495	248
AT1G44830	AT1G44830		1							639	443;241		192	544
AT1G51620	AT1G51620	Arabidopsis thaliana protein kinase family protein (AT1G51620) mRNA, complete cds [NM_104040]	1				754	277			140				779		176
AT1G52690	AT1G52690		1		901		968						182						733;336
AT1G53830	ATPME2	Arabidopsis thaliana ATPME2; pectinesterase (ATPME2) mRNA, complete cds [NM_104260]	1				201			662
AT1G57750	CYP96A15	Arabidopsis thaliana CYP96A15 (CYTOCHROME P450 96 A1); midchain alkane hydroxylase/ oxygen binding (CYP96A15) mRNA, complete cds [NM_104570]	1	81						223									603
AT1G61110	anac025	Arabidopsis thaliana anac025 (Arabidopsis NAC domain containing protein 25); transcription factor (anac025) mRNA, complete cds [NM_104792]	1	421							154								193
AT1G61260	AT1G61260	Arabidopsis thaliana unknown protein (AT1G61260) mRNA, complete cds [NM_104807]	1					205
AT1G63840	AT1G63840	Arabidopsis thaliana zinc finger (C3HC4-type RING finger) family protein (AT1G63840) mRNA, complete cds [NM_105059]	1	517				610
AT1G64360	AT1G64360	Arabidopsis thaliana unknown protein (AT1G64360) mRNA, complete cds [NM_105111]	1			276					408	186					11
AT1G64660	ATMGL	Arabidopsis thaliana ATMGL (ARABIDOPSIS THALIANA METHIONINE GAMMA-LYASE); catalytic/ methionine gamma-lyase (ATMGL) mRNA, complete cds [NM_105141]	1				176			838				414;386					225
AT1G65510	AT1G65510	Arabidopsis thaliana unknown protein (AT1G65510) mRNA, complete cds [NM_105225]	1				974			987	628;324
AT1G66090	AT1G66090		1	120											908
AT1G66400	AT1G66400	Arabidopsis thaliana calmodulin-related protein, putative (AT1G66400) mRNA, complete cds [NM_105311]	1	285	461		841
AT1G67265	RTFL21	Arabidopsis thaliana RTFL21 (ROTUNDIFOLIA LIKE 21) (RTFL21) mRNA, complete cds [NM_001084313]	1				519
AT1G67980	CCoAMT	Arabidopsis thaliana CCoAMT; caffeoyl-CoA O-methyltransferase (CCoAMT) mRNA, complete cds [NM_202375]	1	136				261
AT1G67990	TSM1	Arabidopsis thaliana TSM1; N1,N5,N10-tris-(5-hydroxyferuloyl)spermidine O-methyltransferase/ caffeoyl CoA:S-adenosyl-L-methionine O-methyltransfera_ (TSM1) mRNA, complete cds [NM_105469]	1	951			117	822;47			682;174
AT1G68875	AT1G68875	Arabidopsis thaliana unknown protein (AT1G68875) mRNA, complete cds [NM_105561]	1				135
AT1G69930	ATGSTU11	Arabidopsis thaliana ATGSTU11 (GLUTATHIONE S-TRANSFERASE TAU 11); glutathione transferase (ATGSTU11) mRNA, complete cds [NM_105661]	1								221					96
AT1G72060	AT1G72060	Arabidopsis thaliana serine-type endopeptidase inhibitor (AT1G72060) mRNA, complete cds [NM_105864]	1				566	637;286
AT1G72240	AT1G72240	Arabidopsis thaliana unknown protein (AT1G72240) mRNA, complete cds [NM_105883]	1		603	616;278												596
AT1G72520	AT1G72520		1				813			938		740	117
AT1G72900	AT1G72900		1	753			671	340		591	380	818;367			246
AT1G72910	AT1G72910		1	377	904			419;331	568
AT1G72920	AT1G72920		1						872		692			107	859
AT1G72940	AT1G72940		1				342	847			669			112
AT1G74450	AT1G74450	Arabidopsis thaliana unknown protein (AT1G74450) mRNA, complete cds [NM_106105]	1					838	24										513;487
AT1G74540	CYP98A8	Arabidopsis thaliana CYP98A8; electron carrier/ heme binding / iron ion binding / monooxygenase/ oxygen binding (CYP98A8) mRNA, complete cds [NM_106114]	1				307;266	277		591								693
AT1G75940	ATA27	Arabidopsis thaliana ATA27; catalytic/ cation binding / hydrolase, hydrolyzing O-glycosyl compounds (ATA27) mRNA, complete cds [NM_106244]	1																154
AT1G76600	AT1G76600	Arabidopsis thaliana unknown protein (AT1G76600) mRNA, complete cds [NM_106310]	1		751			596;491			500
AT1G77640	AT1G77640		1	714				281;188				46	240			727
AT1G80160	AT1G80160	Arabidopsis thaliana lactoylglutathione lyase family protein / glyoxalase I family protein (AT1G80160) mRNA, complete cds [NM_001084382]	1			569				814			760			851			369;153
AT2G03740	AT2G03740	Arabidopsis thaliana late embryogenesis abundant domain-containing protein / LEA domain-containing protein (AT2G03740) mRNA, complete cds [NM_126421]	2							559		82							171
AT2G06002	AT2G06002	Arabidopsis thaliana (AT2G06002) otherRNA [NR_022465]	2		941		213				927			472
AT2G17660	AT2G17660		2					968;542	68	385
AT2G20142	AT2G20142	Arabidopsis thaliana transmembrane receptor (AT2G20142) mRNA, complete cds [NM_201758]	2		952			363		627;556		703
AT2G21910	CYP96A5	Arabidopsis thaliana CYP96A5; electron carrier/ heme binding / iron ion binding / monooxygenase/ oxygen binding (CYP96A5) mRNA, complete cds [NM_127760]	2	772;446	492
AT2G23170	GH3.3	Arabidopsis thaliana GH3.3; indole-3-acetic acid amido synthetase (GH3.3) mRNA, complete cds [NM_127881]	2											686;232				787
AT2G23810	TET8	Arabidopsis thaliana TET8 (TETRASPANIN8) (TET8) mRNA, complete cds [NM_179714]	2	895	735			952			969
AT2G25460	AT2G25460	Arabidopsis thaliana unknown protein (AT2G25460) mRNA, complete cds [NM_128103]	2				843;600			381									958;925;833;370
AT2G27080	AT2G27080	Arabidopsis thaliana harpin-induced protein-related / HIN1-related / harpin-responsive protein-related (AT2G27080) mRNA, complete cds [NM_128266]	2					238			652
AT2G28085	AT2G28085	Arabidopsis thaliana auxin-responsive family protein (AT2G28085) mRNA, complete cds [NM_128368]	2											179
AT2G28400	AT2G28400	Arabidopsis thaliana unknown protein (AT2G28400) mRNA, complete cds [NM_128400]	2											325
AT2G29130	LAC2	Arabidopsis thaliana LAC2 (laccase 2); laccase (LAC2) mRNA, complete cds [NM_128470]	2					375;160			922	103						456
AT2G29490	ATGSTU1	Arabidopsis thaliana ATGSTU1 (GLUTATHIONE S-TRANSFERASE TAU 1); glutathione transferase (ATGSTU1) mRNA, complete cds [NM_128503]	2				495	780;346;114			382
AT2G31945	AT2G31945	Arabidopsis thaliana unknown protein (AT2G31945) mRNA, complete cds [NM_128753]	2	625				232	860
AT2G32030	AT2G32030	Arabidopsis thaliana GCN5-related N-acetyltransferase (GNAT) family protein (AT2G32030) mRNA, complete cds [NM_128763]	2	923				906;889
AT2G32130	AT2G32130	Arabidopsis thaliana unknown protein (AT2G32130) mRNA, complete cds [NM_128772]	2			307	687;56				668;37
AT2G32140	AT2G32140	Arabidopsis thaliana transmembrane receptor (AT2G32140) mRNA, complete cds [NM_128773]	2					707	694			319
AT2G32210	AT2G32210	Arabidopsis thaliana unknown protein (AT2G32210) mRNA, complete cds [NM_128780]	2	829				937;105;62		708
AT2G33830	AT2G33830	Arabidopsis thaliana dormancy/auxin associated family protein (AT2G33830) mRNA, complete cds [NM_179889]	2					794;233				47
AT2G35930	PUB23	Arabidopsis thaliana PUB23 (PLANT U-BOX 23); ubiquitin-protein ligase (PUB23) mRNA, complete cds [NM_129152]	2				497			849									799;411
AT2G38470	WRKY33	Arabidopsis thaliana WRKY33; transcription factor (WRKY33) mRNA, complete cds [NM_129404]	2				474			577	395;233			674
AT2G38600	AT2G38600	Arabidopsis thaliana acid phosphatase class B family protein (AT2G38600) mRNA, complete cds [NM_129417]	2					910			577			786
AT2G39650	AT2G39650	Arabidopsis thaliana unknown protein (AT2G39650) mRNA, complete cds [NM_129521]	2	23			601;305					654
AT2G40140	CZF1	Arabidopsis thaliana CZF1; transcription factor (CZF1) mRNA, complete cds [NM_129572]	2	639			889;755	387
AT2G41640	AT2G41640	Arabidopsis thaliana transferase, transferring glycosyl groups (AT2G41640) mRNA, complete cds [NM_129727]	2											771				789
AT2G42980	AT2G42980	Arabidopsis thaliana aspartyl protease family protein (AT2G42980) mRNA, complete cds [NM_129859]	2					979			698			325
AT2G43510	ATTI1	Arabidopsis thaliana ATTI1; serine-type endopeptidase inhibitor (ATTI1) mRNA, complete cds [NM_129912]	2													943
AT2G44500	AT2G44500	Arabidopsis thaliana unknown protein (AT2G44500) mRNA, complete cds [NM_201959]	2							245	487
AT2G44578	AT2G44578	Arabidopsis thaliana protein binding / zinc ion binding (AT2G44578) mRNA, complete cds [NM_001084589]	2										802						112
AT2G44840	ERF13	Arabidopsis thaliana ERF13 (ETHYLENE-RESPONSIVE ELEMENT BINDING FACTOR 13); DNA binding / transcription factor (ERF13) mRNA, complete cds [NM_130048]	2			830
AT2G47270	AT2G47270	Arabidopsis thaliana transcription factor/ transcription regulator (AT2G47270) mRNA, complete cds [NM_130295]	2							320;310		216;39				928
AT2G47880	AT2G47880	Arabidopsis thaliana glutaredoxin family protein (AT2G47880) mRNA, complete cds [NM_130355]	2		349		103		233	490	536
AT3G01830	AT3G01830		3							150				559;367		642
AT3G04060	anac046	Arabidopsis thaliana anac046 (Arabidopsis NAC domain containing protein 46); transcription factor (anac046) mRNA, complete cds [NM_111277]	3							770	661
AT3G04640	AT3G04640	Arabidopsis thaliana glycine-rich protein (AT3G04640) mRNA, complete cds [NM_111336]	3					979											760
AT3G06900	U4.2	Arabidopsis thaliana (U4.2) ncRNA [NR_022701]	3		296		338	711			881
AT3G09270	ATGSTU8	Arabidopsis thaliana ATGSTU8 (GLUTATHIONE S-TRANSFERASE TAU 8); glutathione transferase (ATGSTU8) mRNA, complete cds [NM_111761]	3													336
AT3G09870	AT3G09870	Arabidopsis thaliana auxin-responsive family protein (AT3G09870) mRNA, complete cds [NM_111822]	3				530;467;189							998		200
AT3G10020	AT3G10020	Arabidopsis thaliana unknown protein (AT3G10020) mRNA, complete cds [NM_001125137]	3			647;497	870;363						774		706
AT3G10815	AT3G10815	Arabidopsis thaliana zinc finger (C3HC4-type RING finger) family protein (AT3G10815) mRNA, complete cds [NM_202545]	3					400		353		725		858;640	791			971
AT3G19200	AT3G19200	Arabidopsis thaliana unknown protein (AT3G19200) mRNA, complete cds [NM_112807]	3		605	670	767;433		934					133
AT3G19615	AT3G19615	Arabidopsis thaliana unknown protein (AT3G19615) mRNA, complete cds [NM_001084720]	3		477											884			549
AT3G19680	AT3G19680	Arabidopsis thaliana unknown protein (AT3G19680) mRNA, complete cds [NM_112858]	3				951;433										844
AT3G21330	AT3G21330	Arabidopsis thaliana basic helix-loop-helix (bHLH) family protein (AT3G21330) mRNA, complete cds [NM_113028]	3	604				44	209		913
AT3G22640	PAP85	Arabidopsis thaliana PAP85; nutrient reservoir (PAP85) mRNA, complete cds [NM_113163]	3			886		517						938;584
AT3G23170	AT3G23170	Arabidopsis thaliana unknown protein (AT3G23170) mRNA, complete cds [NM_113218]	3			386				836
AT3G23240	ERF1	Arabidopsis thaliana ERF1 (ETHYLENE RESPONSE FACTOR 1); DNA binding / transcription activator/ transcription factor (ERF1) mRNA, complete cds [NM_113225]	3		831			431;210;154;109		481	606
AT3G28210	PMZ	Arabidopsis thaliana PMZ; zinc ion binding (PMZ) mRNA, complete cds [NM_113740]	3					949						537
AT3G28340	GATL10		3					625		997	403
AT3G29000	AT3G29000	Arabidopsis thaliana calcium-binding EF hand family protein (AT3G29000) mRNA, complete cds [NM_113821]	3									79
AT3G29190	AT3G29190	Arabidopsis thaliana lyase/ magnesium ion binding (AT3G29190) mRNA, complete cds [NM_113843]	3	602;153				14						906
AT3G29370	AT3G29370	Arabidopsis thaliana unknown protein (AT3G29370) mRNA, complete cds [NM_113862]	3				797	515		850	134			697;652
AT3G45300	IVD	Arabidopsis thaliana IVD (ISOVALERYL-COA-DEHYDROGENASE); ATP binding / isovaleryl-CoA dehydrogenase (IVD) mRNA, complete cds [NM_114399]	3	372				964
AT3G46080	AT3G46080	Arabidopsis thaliana zinc finger (C2H2 type) family protein (AT3G46080) mRNA, complete cds [NM_114477]	3				133	665;650				639
AT3G46090	ZAT7	Arabidopsis thaliana ZAT7; nucleic acid binding / transcription factor/ zinc ion binding (ZAT7) mRNA, complete cds [NM_114478]	3			652		462			848	252
AT3G46700	AT3G46700		3	342						277;214	322;97			664
AT3G48520	CYP94B3	Arabidopsis thaliana CYP94B3; electron carrier/ heme binding / iron ion binding / monooxygenase/ oxygen binding (CYP94B3) mRNA, complete cds [NM_114710]	3				569	909;517
AT3G49780	ATPSK4	Arabidopsis thaliana ATPSK4 (PHYTOSULFOKINE 4 PRECURSOR); growth factor (ATPSK4) mRNA, complete cds [NM_114838]	3		804			145	83		959;752			382					746
AT3G50060	MYB77	Arabidopsis thaliana MYB77; DNA binding / transcription factor (MYB77) mRNA, complete cds [NM_114866]	3													209			223
AT3G50800	AT3G50800	Arabidopsis thaliana unknown protein (AT3G50800) mRNA, complete cds [NM_114940]	3																510;400
AT3G50930	BCS1	Arabidopsis thaliana BCS1 (CYTOCHROME BC1 SYNTHESIS); ATP binding / ATPase/ nucleoside-triphosphatase/ nucleotide binding (BCS1) mRNA, complete cds [NM_114953]	3	478;243								534				309
AT3G51590	LTP12	Arabidopsis thaliana LTP12 (LIPID TRANSFER PROTEIN 12); lipid binding (LTP12) mRNA, complete cds [NM_115018]	3					825			568;530;105	760		738
AT3G53232	RTFL1	Arabidopsis thaliana RTFL1 (ROTUNDIFOLIA LIKE 1) (RTFL1) mRNA, complete cds [NM_202692]	3			192								838				977
AT3G54150	AT3G54150	Arabidopsis thaliana embryo-abundant protein-related (AT3G54150) mRNA, complete cds [NM_115275]	3	681
AT3G54810	BME3	Arabidopsis thaliana zinc finger (GATA type) family protein (BME3) mRNA, complete cds [NM_115338]	3	424										896;827
AT3G55840	AT3G55840	Arabidopsis thaliana unknown protein (AT3G55840) mRNA, complete cds [NM_115442]	3							665
AT3G55850	LAF3	Arabidopsis thaliana LAF3 (LONG AFTER FAR-RED 3); hydrolase/ hydrolase, acting on carbon-nitrogen (but not peptide) bonds (LAF3) mRNA, complete cds [NM_202716]	3						830	287	898			653
AT3G55970	AT3G55970		3	601;451	207
AT3G55980	SZF1	Arabidopsis thaliana SZF1 (SALT-INDUCIBLE ZINC FINGER 1); transcription factor (SZF1) mRNA, complete cds [NM_115456]	3	807								473				775
AT3G59080	AT3G59080	Arabidopsis thaliana aspartyl protease family protein (AT3G59080) mRNA, complete cds [NM_115770]	3	547
AT3G59930	AT3G59930	Arabidopsis thaliana unknown protein (AT3G59930) mRNA, complete cds [NM_115856]	3	200						85				87
AT3G61190	BAP1	Arabidopsis thaliana BAP1 (BON ASSOCIATION PROTEIN 1); phospholipid binding / protein binding (BAP1) mRNA, complete cds [NM_115983]	3				249	326
AT4G08040	ACS11	Arabidopsis thaliana ACS11; 1-aminocyclopropane-1-carboxylate synthase (ACS11) mRNA, complete cds [NM_116873]	4								700
AT4G08950	EXO	Arabidopsis thaliana EXO (EXORDIUM) (EXO) mRNA, complete cds [NM_116964]	4					388
AT4G11280	ACS6	Arabidopsis thaliana ACS6 (1-AMINOCYCLOPROPANE-1-CARBOXYLIC ACID (ACC) SYNTHASE 6); 1-aminocyclopropane-1-carboxylate synthase (ACS6) mRNA, complete cds [NM_117199]	4			594							121
AT4G14370	AT4G14370	Arabidopsis thaliana phosphoinositide binding (AT4G14370) mRNA, complete cds [NM_117515]	4				739						100
AT4G15610	AT4G15610	Arabidopsis thaliana integral membrane family protein (AT4G15610) mRNA, complete cds [NM_117652]	4					776
AT4G15660	AT4G15660	Arabidopsis thaliana glutaredoxin family protein (AT4G15660) mRNA, complete cds [NM_117657]	4				788				895
AT4G15670	AT4G15670	Arabidopsis thaliana glutaredoxin family protein (AT4G15670) mRNA, complete cds [NM_117658]	4							723	849			659	958
AT4G17490	ATERF6	Arabidopsis thaliana ATERF6 (ETHYLENE RESPONSIVE ELEMENT BINDING FACTOR 6); DNA binding / transcription factor (ATERF6) mRNA, complete cds [NM_117854]	4				470	162	334							266
AT4G18550	AT4G18550	Arabidopsis thaliana lipase class 3 family protein (AT4G18550) mRNA, complete cds [NM_117969]	4	711				404			595
AT4G24570	AT4G24570	Arabidopsis thaliana mitochondrial substrate carrier family protein (AT4G24570) mRNA, complete cds [NM_118590]	4					957
AT4G25470	CBF2	Arabidopsis thaliana CBF2 (C-REPEAT/DRE BINDING FACTOR 2); DNA binding / transcription activator/ transcription factor (CBF2) mRNA, complete cds [NM_118679]	4					549				935		324					251
AT4G25810	XTR6	Arabidopsis thaliana XTR6 (XYLOGLUCAN ENDOTRANSGLYCOSYLASE 6); hydrolase, acting on glycosyl bonds / hydrolase, hydrolyzing O-glycosyl compounds / _ (XTR6) mRNA, complete cds [NM_118713]	4			589		454								170
AT4G26260	MIOX4	Arabidopsis thaliana MIOX4; inositol oxygenase (MIOX4) mRNA, complete cds [NM_118759]	4					718		797
AT4G27280	AT4G27280	Arabidopsis thaliana calcium-binding EF hand family protein (AT4G27280) mRNA, complete cds [NM_118862]	4					948				436
AT4G27654	AT4G27654	Arabidopsis thaliana unknown protein (AT4G27654) mRNA, complete cds [NM_118903]	4					785;400;326
AT4G27657	AT4G27657	Arabidopsis thaliana unknown protein (AT4G27657) mRNA, complete cds [NM_118904]	4				580	545			732								207
AT4G28088	AT4G28088		4	122				169			764					527			698
AT4G29780	AT4G29780	Arabidopsis thaliana unknown protein (AT4G29780) mRNA, complete cds [NM_119124]	4				577			429		118
AT4G30460	AT4G30460	Arabidopsis thaliana glycine-rich protein (AT4G30460) mRNA, complete cds [NM_119192]	4					265
AT4G35750	AT4G35750	Arabidopsis thaliana Rho-GTPase-activating protein-related (AT4G35750) mRNA, complete cds [NM_119741]	4		53				924	400				757
AT4G36988	CPuORF49	Arabidopsis thaliana CPuORF49 (Conserved peptide upstream open reading frame 49) (CPuORF49) mRNA, complete cds [NM_001125657]	4					212
AT4G37180	AT4G37180	Arabidopsis thaliana myb family transcription factor (AT4G37180) mRNA, complete cds [NM_179182]	4								505
AT4G37260	MYB73	Arabidopsis thaliana MYB73 (MYB DOMAIN PROTEIN 73); DNA binding / transcription factor (MYB73) mRNA, complete cds [NM_119889]	4	809									900			742			756
AT4G37290	AT4G37290	Arabidopsis thaliana unknown protein (AT4G37290) mRNA, complete cds [NM_119892]	4											741		692			852
AT5G01380	AT5G01380	Arabidopsis thaliana transcription factor (AT5G01380) mRNA, complete cds [NM_120216]	5	856			729								709
AT5G02020	AT5G02020	Arabidopsis thaliana unknown protein (AT5G02020) mRNA, complete cds [NM_120280]	5	580		400				908				407			688		853
AT5G05365	AT5G05365	Arabidopsis thaliana metal ion binding (AT5G05365) mRNA, complete cds [NM_001085064]	5		785							650
AT5G07550	GRP19	Arabidopsis thaliana GRP19 (GLYCINE-RICH PROTEIN 19); lipid binding (GRP19) mRNA, complete cds [NM_120837]	5				772								603
AT5G08790	ATAF2	Arabidopsis thaliana ATAF2; transcription activator (ATAF2) mRNA, complete cds [NM_147856]	5													840;288;68			242
AT5G13080	WRKY75	Arabidopsis thaliana WRKY75; transcription factor (WRKY75) mRNA, complete cds [NM_121311]	5				283				700						56		922
AT5G13220	JAZ10	Arabidopsis thaliana JAZ10 (JASMONATE-ZIM-DOMAIN PROTEIN 10) (JAZ10) mRNA, complete cds [NM_203046]	5	185					876	280				104	675
AT5G14180	MPL1	Arabidopsis thaliana MPL1 (MYZUS PERSICAE-INDUCED LIPASE 1); catalytic (MPL1) mRNA, complete cds [NM_121422]	5					795			483
AT5G16960	AT5G16960		5	830													788
AT5G20230	ATBCB	Arabidopsis thaliana ATBCB (ARABIDOPSIS BLUE-COPPER-BINDING PROTEIN); copper ion binding / electron carrier (ATBCB) mRNA, complete cds [NM_122030]	5	293		253	326					748
AT5G22380	anac090	Arabidopsis thaliana anac090 (Arabidopsis NAC domain containing protein 90); transcription factor (anac090) mRNA, complete cds [NM_122143]	5				684
AT5G24910	CYP714A1	Arabidopsis thaliana CYP714A1; electron carrier/ heme binding / iron ion binding / monooxygenase/ oxygen binding (CYP714A1) mRNA, complete cds [NM_122400]	5	482										217
AT5G26920	CBP60G	Arabidopsis thaliana CBP60G (CAM-BINDING PROTEIN 60-LIKE.G); calmodulin binding (CBP60G) mRNA, complete cds [NM_122574]	5			277		812			647			668
AT5G33355	AT5G33355	Arabidopsis thaliana unknown protein (AT5G33355) mRNA, complete cds [NM_147989]	5	197							82
AT5G37770	TCH2	Arabidopsis thaliana TCH2 (TOUCH 2); calcium ion binding (TCH2) mRNA, complete cds [NM_123136]	5					542		908
AT5G39670	AT5G39670	Arabidopsis thaliana calcium-binding EF hand family protein (AT5G39670) mRNA, complete cds [NM_123329]	5		185
AT5G41750	AT5G41750		5	884;701			324	794;15
AT5G42380	CML37	Arabidopsis thaliana CML37 (CALMODULIN LIKE 37); calcium ion binding (CML37) mRNA, complete cds [NM_123603]	5					636						522					397
AT5G48210	AT5G48210	Arabidopsis thaliana unknown protein (AT5G48210) mRNA, complete cds [NM_124196]	5							754			900	756
AT5G49520	WRKY48	Arabidopsis thaliana WRKY48; transcription factor (WRKY48) mRNA, complete cds [NM_124329]	5				499;237				798
AT5G50335	AT5G50335	Arabidopsis thaliana unknown protein (AT5G50335) mRNA, complete cds [NM_124414]	5				1000;958;210		369										195
AT5G51190	AT5G51190		5	144		431		932				189
AT5G52050	AT5G52050	Arabidopsis thaliana MATE efflux protein-related (AT5G52050) mRNA, complete cds [NM_124584]	5			794	97	418;220			931;198
AT5G52760	AT5G52760	Arabidopsis thaliana heavy-metal-associated domain-containing protein (AT5G52760) mRNA, complete cds [NM_124654]	5	434	586						305
AT5G54080	HGO		5							743
AT5G54490	PBP1	Arabidopsis thaliana PBP1 (PINOID-BINDING PROTEIN 1); calcium ion binding / protein binding (PBP1) mRNA, complete cds [NM_124829]	5	476		735						310		416					606
AT5G57550	XTR3	Arabidopsis thaliana XTR3 (XYLOGLUCAN ENDOTRANSGLYCOSYLASE 3); hydrolase, acting on glycosyl bonds / xyloglucan:xyloglucosyl transferase (XTR3) mRNA, complete cds [NM_125136]	5		248						456			177		147			833
AT5G57560	TCH4	Arabidopsis thaliana TCH4 (Touch 4); hydrolase, acting on glycosyl bonds / xyloglucan:xyloglucosyl transferase (TCH4) mRNA, complete cds [NM_125137]	5					963;877								172
AT5G57910	AT5G57910	Arabidopsis thaliana unknown protein (AT5G57910) mRNA, complete cds [NM_125176]	5	792					645;6	818					559	934
AT5G59310	LTP4	Arabidopsis thaliana LTP4 (LIPID TRANSFER PROTEIN 4); lipid binding (LTP4) mRNA, complete cds [NM_125322]	5								287;237					552			563
AT5G59330	AT5G59330	Arabidopsis thaliana lipid binding (AT5G59330) mRNA, complete cds [NM_125324]	5					247											799
AT5G59510	RTFL5	Arabidopsis thaliana RTFL5 (ROTUNDIFOLIA LIKE 5) (RTFL5) mRNA, complete cds [NM_125343]	5	849				698
AT5G59820	RHL41	Arabidopsis thaliana RHL41 (RESPONSIVE TO HIGH LIGHT 41); nucleic acid binding / transcription factor/ zinc ion binding (RHL41) mRNA, complete cds [NM_125374]	5										900
AT5G60800	AT5G60800	Arabidopsis thaliana heavy-metal-associated domain-containing protein (AT5G60800) mRNA, complete cds [NM_125473]	5	771			974	469
AT5G61600	AT5G61600	Arabidopsis thaliana ethylene-responsive element-binding family protein (AT5G61600) mRNA, complete cds [NM_125553]	5				486			717;596				719;293			840
AT5G62520	SRO5	Arabidopsis thaliana SRO5 (SIMILAR TO RCD ONE 5); NAD+ ADP-ribosyltransferase (SRO5) mRNA, complete cds [NM_203252]	5					738			144	426
AT5G65080	MAF5	Arabidopsis thaliana MAF5 (MADS AFFECTING FLOWERING 5); transcription factor (MAF5) mRNA, complete cds [NM_001085330]	5		95			931				885
AT5G66590	AT5G66590	Arabidopsis thaliana allergen V5/Tpx-1-related family protein (AT5G66590) mRNA, complete cds [NM_126057]	5							853;339				212					170
AT5G67300	MYBR1	Arabidopsis thaliana MYBR1 (MYB DOMAIN PROTEIN R1); DNA binding / transcription factor (MYBR1) mRNA, complete cds [NM_126130]	5													223
AT5G67480	BT4	Arabidopsis thaliana BT4 (BTB AND TAZ DOMAIN PROTEIN 4); protein binding / transcription regulator (BT4) mRNA, complete cds [NM_203278]	5	725				10		930							588
